# Supplementary material for: Integrating metabolomics and high-throughput phenotyping to elucidate metabolic and phenotypic responses to early-season drought stress in Nordic spring wheat
Source: BMC Plant Biol. 2025 Jul 30;25:987. doi: 10.1186/s12870-025-06914-y (PMC12309201; doi:10.1186/s12870-025-06914-y)
Supplement: Supplementary file 1 — Additional file 1. List of genotypes used in this study. Shown are PPPW codes, breeding company origins, pilot study phenotypes (biomass after 22 of drought (DAD), days to flowering, plant available water at 22 DAD, tiller number gain), 2018 field drought tolerance, and drought tolerance from this study. Lines used for time-course studies are highlighted in yellow. Unreleased lines are coded. [file 12870_2025_6914_MOESM1_ESM.xlsx]

## Sheet: Sheet1
Integrating metabolomics and high-throughput phenotyping to elucidate metabolic and phenotypic responses to early-season drought stress in Nordic spring wheat
Ronja Wonneberger1, John Charles D’Auria2, Kerstin Neumann2, Pernille Bjarup Hansen3, Jon Arne Dieseth4, Linda Kærgaard Nielsen5, Tarja Niemelä6, Firuz Odilbekov7, Fluturë Novakazi1^, Therése Bengtsson1* and the CResWheat Consortium
1 Swedish University of Agricultural Sciences, PO Box 190, 23422 Lomma, Sweden
2 Leibniz Institute of Plant Genetics and Crop Plant Research, Corrensstraße 3, 06466 Gatersleben, Germany
3 Nordic Seed A/S, Kornmarken 1, 8464 Galten, Denmark
4 Graminor AS, Hommelstadvegen 60, 2322 Ridabu, Norway
5 Sejet Plant Breeding, Nørremarksvej 67, 8700 Horsens, Denmark
6 Boreal Plant Breeding Ltd, Myllytie 10, 31600 Jokioinen, Finland
7 Lantmännen ek. för., Udda Lundqvists väg 11, 268 31 Svalöv, Sweden
^ Current address: University of Rostock, Satower Str. 48, 18059 Rostock, Germany
* Corresponding author
Additional File 1
			Experiment 1 - selection criteria for genotypes to be included in experiment 2
PPPW_no	Line name	Country	Biomass 22 DAD (voxels)	Days to flowering	Percent plant available water (PAW) 22 DAD	TillerNumberGain	Tolerance according to pilot experiment	Tolerance according to field trials 2018	Tolerance as determined in this study
PPPW_001	Breeding line	Finland	1959069	57	10.042	0.2		Tolerant
PPPW_002	Breeding line	Finland	1865871	51	10.0941	1		Non-tolerant
PPPW_003	Breeding line	Finland	1701405	49.6667	9.486	0	Non-tolerant	Non-tolerant
PPPW_004	Breeding line	Finland	1216113	50.6667	16.6331	0.75	Non-tolerant	Non-tolerant
PPPW_005	Breeding line	Finland	2082935	52	9.39913	0		Tolerant
PPPW_006	Breeding line	Finland	1428421	59.3333	12.8131	1		Tolerant
PPPW_007	Breeding line	Finland	2011359	51.6667	12.4743	1	Non-tolerant	Tolerant	Non-tolerant
PPPW_008	Breeding line	Finland	2371111	48.6667	7.06238	0.2		Non-tolerant
PPPW_009	Breeding line	Finland	2820184	58	7.05369	1		Non-tolerant
PPPW_010	Breeding line	Finland	2487277	55	6.86258	0.4		Tolerant
PPPW_011	Breeding line	Norway	2872422	50.3333	5.6638	1.8	Tolerant	Average	Non-tolerant
PPPW_012	Breeding line	Norway	2642066	51	6.68885	1.4	Tolerant	Tolerant
PPPW_013	Breeding line	Norway	2157161	47.6667	7.47066	0.4		Tolerant
PPPW_014	Breeding line	Norway	1572497	51.6667	9.78135	0		Tolerant
PPPW_015	Breeding line	Norway	1963454	54	7.65308	0.666667		Tolerant
PPPW_016	Breeding line	Norway	2004953	51.3333	9.19065	0.8	Non-tolerant	Non-tolerant
PPPW_017	Breeding line	Norway	2578680	51.3333	6.92339	2	Tolerant	Non-tolerant	Tolerant
PPPW_018	Breeding line	Norway	1694113	58	9.97246	1		Non-tolerant
PPPW_019	Breeding line	Norway	1852768	43.6667	6.80178	0.4		Non-tolerant
PPPW_020	Breeding line	Norway	1968323	52.3333	7.91369	0.8		Non-tolerant
PPPW_021	Levels	Sweden	2450602	57.6667	7.22743	1.6		Tolerant
PPPW_022	Flippen	Sweden	2562127	60.3333	6.61067	2.4		Average
PPPW_023	Onkel	Sweden	2428946	50	7.184	1.8	Tolerant
PPPW_024	Breeding line	Sweden	2107871	50.6667	9.03429	0.8		Average
PPPW_025	Breeding line	Sweden	2835770	52.6667	6.72359	1.4	Tolerant	Average
PPPW_026	Diskett	Sweden	2552119	55.3333	5.94178	1
PPPW_027	Sonett	Sweden	2148472	50	8.55651	1		Tolerant
PPPW_028	Breeding line	Sweden	2134805	53.3333	9.37307	0.6
PPPW_029	Quarna	Sweden	2178369	57.3333	10.1288	-0.2		Non-tolerant
PPPW_030	Millie	Sweden	2390424	53	7.47935	0.6		Tolerant
PPPW_031	Breeding line	Denmark	2274321	57.3333	7.80945	0.4		Average
PPPW_032	Breeding line	Denmark	2491879	55.6667	8.47833	1.2
PPPW_033	Breeding line	Denmark	1902194	52.3333	11.1626	0.8	Non-tolerant	Non-tolerant	Tolerant
PPPW_034	Breeding line	Denmark	2013098	52	12.2832	0.6	Non-tolerant
PPPW_035	Breeding line	Denmark	1889175	49.3333	6.9842	0.8
PPPW_036	Breeding line	Denmark	2304162	56	7.09713	0.8
PPPW_037	Breeding line	Denmark	2033000	57.6667	8.66944	0.8
PPPW_038	Breeding line	Denmark	1965406	47.6667	8.19167	0.4		Tolerant
PPPW_039	Breeding line	Denmark	2074498	57.3333	9.11247	1.4
PPPW_040	Breeding line	Denmark	2248942	57.6667	8.09611	1		Tolerant
PPPW_041	Breeding line	Denmark	2116314	54.6667	8.63469	0.6
PPPW_042	Breeding line	Denmark	2318260	54	7.73995	0.4		Average
PPPW_043	Breeding line	Denmark	2404814	50.3333	7.07975	0.6		Non-tolerant
PPPW_044	Breeding line	Denmark	1717562	59.6667	8.11349	1.6		Non-tolerant
PPPW_045	Breeding line	Denmark	2164152	50.6667	8.1656	0.6		Differing between trials
PPPW_046	Breeding line	Denmark	2511470	50.6667	6.31531	0.6	Tolerant	Tolerant
PPPW_047	Breeding line	Denmark	2144969	49.6667	7.69652	0.8		Tolerant
PPPW_048	Breeding line	Denmark	2251822	54.6667	8.73893	0.2		Differing between trials
PPPW_049	Breeding line	Denmark	2070123	48.6667	8.99954	0.6		Non-tolerant
PPPW_050	Breeding line	Denmark	2147395	49.3333		0.6		Average
