# Supplementary material for: Integrating metabolomics and high-throughput phenotyping to elucidate metabolic and phenotypic responses to early-season drought stress in Nordic spring wheat
Source: BMC Plant Biol. 2025 Jul 30;25:987. doi: 10.1186/s12870-025-06914-y (PMC12309201; doi:10.1186/s12870-025-06914-y)
Supplement: Supplementary file 3 — Additional file 3. Phenotypic values for imaging-based traits collected in this study. Data were filtered as described in Materials and Methods. Traits are described in Additional file 2. [file 12870_2025_6914_MOESM3_ESM.xlsx]

## Sheet: Experiment 2
Integrating metabolomics and high-throughput phenotyping to elucidate metabolic and phenotypic responses to early-season drought stress in Nordic spring wheat
Ronja Wonneberger1, John Charles D’Auria2, Kerstin Neumann2, Pernille Bjarup Hansen3, Jon Arne Dieseth4, Linda Kærgaard Nielsen5, Tarja Niemelä6, Firuz Odilbekov7, Fluturë Novakazi1^, Therése Bengtsson1* and the CResWheat Consortium
1 Swedish University of Agricultural Sciences, PO Box 190, 23422 Lomma, Sweden
2 Leibniz Institute of Plant Genetics and Crop Plant Research, Corrensstraße 3, 06466 Gatersleben, Germany
3 Nordic Seed A/S, Kornmarken 1, 8464 Galten, Denmark
4 Graminor AS, Hommelstadvegen 60, 2322 Ridabu, Norway
5 Sejet Plant Breeding, Nørremarksvej 67, 8700 Horsens, Denmark
6 Boreal Plant Breeding Ltd, Myllytie 10, 31600 Jokioinen, Finland
7 Lantmännen ek. för., Udda Lundqvists väg 11, 268 31 Svalöv, Sweden
^ Current address: University of Rostock, Satower Str. 48, 18059 Rostock, Germany
* Corresponding author
Additional file 3
PlantID	Genotype	Replicate	Treatment	Day	Time	Date	Day_Int_	Day_Float_	Weight_A_g_	Weight_B_g_	Water_sum_of_day_	Water_weight-diff_	biomass	height_zoom_corrected_geometry_trait_based_on_visible_light_side_view_mm_	compactness_16_geometry_trait_based_on_visible_light_side_view_	width_zoom_corrected_geometry_trait_based_on_visible_light_side_view_mm_	hsv_h_mean_color_related_trait_based_on_visible_light_side_view_	hsv_h_brown2green_color_related_trait_based_on_visible_light_side_view_	hsv_h_yellow2green_color_related_trait_based_on_visible_light_side_view_	hsv_h_red2green_color_related_trait_based_on_visible_light_side_view_	lab_b_mean_color_related_trait_based_on_visible_light_side_view_	lab_l_mean_color_related_trait_based_on_visible_light_side_view_	lab_a_mean_color_related_trait_based_on_visible_light_side_view_
2132TB474	PPPW_046	to_be_added	control	day 1	2021-08-10 18:55:00	2021-08-10	1	1.78873	2495.5	2767	271.5	271
2132TB474	PPPW_046	to_be_added	control	day 2	2021-08-11 16:12:00	2021-08-11	2	2.67555	2745.5	2974.5	229	1832	148530	404.041	816.667	293.52	0.22251	0.0360468	0.29949	0.00604458	143.385	91.5178	118.023
2132TB474	PPPW_046	to_be_added	control	day 3	2021-08-12 10:49:00	2021-08-12	3	3.45114	2954.5	3008.5	54	432	171857	400.346	835	314.154	0.2228	0.039328	0.291562	0.00511041	143.701	88.273	117.824
2132TB474	PPPW_046	to_be_added	control	day 4	2021-08-13 10:04:00	2021-08-13	4	4.42012	2975.5	3038.5	63	504	179844	396.456	956.667	235.129	0.222183	0.0402809	0.275531	0.00371689	143.604	85.2042	117.84
2132TB474	PPPW_046	to_be_added	control	day 5	2021-08-14 07:59:00	2021-08-14	5	5.33309	3007	3046	39	312	208165	400.833	957	236.712	0.224606	0.0355469	0.215764	0.00259804	143.231	83.1853	117.834
2132TB474	PPPW_046	to_be_added	control	day 6	2021-08-15 09:28:00	2021-08-15	6	6.3946	3007	3046.5	39.5	316	262713	414.23	876	248.704	0.226984	0.0273664	0.171943	0.00213816	143.083	82.926	117.707
2132TB474	PPPW_046	to_be_added	control	day 7	2021-08-16 10:56:00	2021-08-16	7	7.45608	3004	3043	39	312	338736	446.56	1027.33	246.282	0.224828	0.0331688	0.239305	0.0041872	142.885	83.3395	118.025
2132TB474	PPPW_046	to_be_added	control	day 8	2021-08-17 12:36:00	2021-08-17	8	8.52501	2998.5	3043.5	45	360	222727	402.235	892	243.677	0.221137	0.0494962	0.320611	0.00511967	142.805	80.5299	118.388
2132TB474	PPPW_046	to_be_added	control	day 9	2021-08-18 10:57:00	2021-08-18	9	9.45627	3009	3045.5	36.5	292	296110	402.957	979.667	255.957	0.222571	0.0429014	0.288965	0.00317508	142.718	80.3722	118.343
2132TB474	PPPW_046	to_be_added	control	day 10	2021-08-19 06:32:00	2021-08-19	10	10.2728	3012.5				345567	397.058	1132.33	272.571	0.224483	0.0373556	0.246063	0.00173592	142.593	80.5912	118.267
2132TB474	PPPW_046	to_be_added	control	day 11	2021-08-20 09:12:00	2021-08-20	11	11.3836	2965.5				447409	388.67	1316.33	294.066	0.22456	0.0339768	0.232654	0.00212983	142.708	81.0155	118.18
2132TB474	PPPW_046	to_be_added	control	day 12	2021-08-21 08:01:00	2021-08-21	12	12.3345	2924.5				543165	384.898	1383.33	309.171	0.223864	0.0357088	0.241043	0.00129293	142.667	80.4394	118.273
2132TB474	PPPW_046	to_be_added	control	day 13	2021-08-22 09:30:00	2021-08-22	13	13.396	2880.5				689411	391.361	1532	320.91	0.222903	0.0353102	0.256326	0.00119814	142.98	81.2129	118.181
2132TB474	PPPW_046	to_be_added	control	day 14	2021-08-23 11:43:00	2021-08-23	14	14.4886	2830.5	3021.5	191	1528	866615	491.188	1734.33	324.282	0.2232	0.036951	0.24779	0.00116243	143.025	81.6211	118.123
2132TB474	PPPW_046	to_be_added	control	day 15	2021-08-24 04:12:00	2021-08-24	15	15.175	2986.5	3043.5	57	456	932550	481.093	1622	341.677	0.219281	0.0401143	0.350447	0.00128981	142.597	81.5984	118.692
2132TB474	PPPW_046	to_be_added	control	day 16	2021-08-25 13:08:00	2021-08-25	16	16.5478	2961	3040.5	79.5	636	1.10576e+06	534.964	1917.67	279.104	0.220463	0.0399847	0.306169	0.00148482	142.15	78.8421	118.833
2132TB474	PPPW_046	to_be_added	control	day 17	2021-08-26 07:22:00	2021-08-26	17	17.3071	3008	3048	40	320	1.25065e+06	555.978	2001.33	278.23	0.222247	0.0363248	0.261804	0.00138866	142.172	78.475	118.687
2132TB474	PPPW_046	to_be_added	control	day 18	2021-08-27 08:50:00	2021-08-27	18	18.3687	2975.5	3043.5	68	544	1.54815e+06	556.88	2086	305.233	0.221719	0.037634	0.268906	0.00132978	142.067	77.6465	118.776
2132TB474	PPPW_046	to_be_added	control	day 19	2021-08-28 10:19:00	2021-08-28	19	19.4302	2976	3041	65	520	1.78991e+06	562.84	2127.67	304.114	0.221544	0.0372232	0.26932	0.00129819	141.804	76.1008	118.926
2132TB474	PPPW_046	to_be_added	control	day 20	2021-08-29 11:48:00	2021-08-29	20	20.4919	2965.5	3041.5	76	608	2.17778e+06	577.287	2137.67	342.159	0.222577	0.0358688	0.254088	0.000987128	141.607	76.3677	118.953
2132TB474	PPPW_046	to_be_added	control	day 21	2021-08-30 13:19:00	2021-08-30	21	21.555	2944	3038.5	94.5	756	2.72101e+06	558.324	2235.33	352.549	0.221796	0.0387676	0.268651	0.00136963	141.402	75.7066	119.114
2132TB474	PPPW_046	to_be_added	control	day 22	2021-08-31 01:23:00	2021-08-31	22	22.0579	2997.5	3047.5	50	400	2.66397e+06	605.517	2355.67	251.354	0.220878	0.0474983	0.265765	0.00172819	141.221	74.6108	119.315
2132TB474	PPPW_046	to_be_added	control	day 23	2021-09-01 10:22:00	2021-09-01	23	23.4323	2940	3036.5	96.5	772	3.1141e+06	593.3	2359.67	286.898	0.224023	0.0398923	0.214689	0.00135452	140.996	72.6407	119.219
2132TB474	PPPW_046	to_be_added	control	day 24	2021-09-02 03:01:00	2021-09-02	24	24.1262	2979	3042.5	63.5	508	3.63561e+06	609.971	2287	330.323	0.218571	0.0511231	0.331258	0.00176608	140.848	73.0889	119.684
2132TB474	PPPW_046	to_be_added	control	day 25	2021-09-03 12:17:00	2021-09-03	25	25.512	2897	3026.5	129.5	1036	4.13753e+06	675.018	2542.33	357.2	0.222374	0.0399439	0.246184	0.00132581	141.08	73.4668	119.273
2132TB474	PPPW_046	to_be_added	control	day 26	2021-09-04 12:33:00	2021-09-04	26	26.5233	2932.5	3030.5	98	784	5.0949e+06	728.591	2355.67	369.167	0.222905	0.041562	0.253208	0.00122728	140.428	71.2786	119.626
2132TB474	PPPW_046	to_be_added	control	day 27	2021-09-05 12:01:00	2021-09-05	27	27.5011	2936	3033.5	97.5	780	5.62103e+06	760.848	2671.33	387.588	0.22197	0.0453794	0.268321	0.00140406	140.402	71.4711	119.702
2132TB474	PPPW_046	to_be_added	control	day 29	2021-09-07 17:48:00	2021-09-07	29	29.742	2776	3008	232	1856	6.70402e+06	827.653	2982.33	395.166	0.220625	0.0568142	0.311677	0.00235104	139.641	68.8894	120.201
2132TB475	PPPW_046	to_be_added	control	day 1	2021-08-10 18:56:00	2021-08-10	1	1.78939	2515.5	2767	251.5	251
2132TB475	PPPW_046	to_be_added	control	day 2	2021-08-11 17:55:00	2021-08-11	2	2.74721	2745.5	2973.5	228	1824	89992.3	175.654	669	287.741	0.219014	0.0477939	0.311214	0.0518639	142.166	83.044	118.957
2132TB475	PPPW_046	to_be_added	control	day 3	2021-08-12 10:08:00	2021-08-12	3	3.4229	2958.5	3008.5	50	400	101689	199.211	665.333	276.739	0.221339	0.0399354	0.313701	0.0322961	142.642	84.2492	118.498
2132TB475	PPPW_046	to_be_added	control	day 4	2021-08-13 07:18:00	2021-08-13	4	4.3047	2982	3042	60	480	156882	294.844	739.333	260.652	0.22108	0.0480123	0.281122	0.0273574	143.167	83.8182	118.198
2132TB475	PPPW_046	to_be_added	control	day 5	2021-08-14 08:29:00	2021-08-14	5	5.35375	3004	3043.5	39.5	316	198837	312.301	796	296.77	0.223241	0.0434077	0.240242	0.0189623	143.016	83.7441	118.056
2132TB475	PPPW_046	to_be_added	control	day 6	2021-08-15 09:57:00	2021-08-15	6	6.41522	3002.5	3046.5	44	352	226045	383.692	781.667	301.951	0.222947	0.0336292	0.231595	0.0185506	142.538	84.5173	118.372
2132TB475	PPPW_046	to_be_added	control	day 7	2021-08-16 11:26:00	2021-08-16	7	7.47665	3000	3046	46	368	264814	291.262	820.333	356.512	0.225094	0.0370009	0.241255	0.0100483	142.302	84.0445	118.367
2132TB475	PPPW_046	to_be_added	control	day 8	2021-08-17 13:05:00	2021-08-17	8	8.54559	3000	3043	43	344	185985	349.623	770.667	198.89	0.220902	0.0619187	0.320157	0.0127469	142.494	81.6797	118.576
2132TB475	PPPW_046	to_be_added	control	day 9	2021-08-18 11:26:00	2021-08-18	9	9.47686	3005	3046.5	41.5	332	226149	396.817	874	195.88	0.222671	0.0532184	0.299804	0.00859748	142.751	81.5693	118.262
2132TB475	PPPW_046	to_be_added	control	day 10	2021-08-19 10:50:00	2021-08-19	10	10.4517	3002.5				306002	469.174	980.333	221.284	0.221435	0.0410327	0.275232	0.00836607	142.502	81.9769	118.486
2132TB475	PPPW_046	to_be_added	control	day 11	2021-08-20 12:01:00	2021-08-20	11	11.501	2948.5				423999	510.643	1115	255.747	0.223058	0.0361367	0.253214	0.00758865	142.637	81.6081	118.308
2132TB475	PPPW_046	to_be_added	control	day 12	2021-08-21 10:50:00	2021-08-21	12	12.4518	2904				548120	505.827	1222.33	270.077	0.223461	0.0334338	0.255205	0.0047815	142.813	81.7822	118.18
2132TB475	PPPW_046	to_be_added	control	day 13	2021-08-22 12:19:00	2021-08-22	13	13.5132	2857				689564	450.272	1337.67	316.756	0.224127	0.0295403	0.247434	0.00400758	142.66	81.3403	118.225
2132TB475	PPPW_046	to_be_added	control	day 14	2021-08-23 15:45:00	2021-08-23	14	14.6566	2799	3014	215	1720	820895	534.178	1322.33	338.249	0.224767	0.0275966	0.228653	0.00514916	142.276	80.8513	118.378
2132TB475	PPPW_046	to_be_added	control	day 15	2021-08-24 00:24:00	2021-08-24	15	15.0172	3000	3045.5	45.5	364	886301	538.949	1286.33	339.709	0.22567	0.0233161	0.203499	0.00295536	142.164	79.6234	118.368
2132TB475	PPPW_046	to_be_added	control	day 16	2021-08-25 09:22:00	2021-08-25	16	16.3907	2980	3040.5	60.5	484	949358	631.237	1419.33	363.54	0.223598	0.0284507	0.239709	0.0038119	142.578	80.3451	118.296
2132TB475	PPPW_046	to_be_added	control	day 17	2021-08-26 08:25:00	2021-08-26	17	17.351	2989	3046	57	456	1.18827e+06	683.354	1539.33	378.638	0.223459	0.0283776	0.250895	0.00352667	142.243	79.1014	118.507
2132TB475	PPPW_046	to_be_added	control	day 18	2021-08-27 09:54:00	2021-08-27	18	18.4126	2969	3039	70	560	1.60404e+06	564.944	1627.67	405.372	0.22299	0.034069	0.270952	0.00281309	141.549	77.2982	118.944
2132TB475	PPPW_046	to_be_added	control	day 19	2021-08-28 11:22:00	2021-08-28	19	19.4739	2964.5	3041	76.5	612	1.96966e+06	565.73	1987	390.196	0.222835	0.0373013	0.277452	0.00281907	141.614	78.0966	118.929
2132TB475	PPPW_046	to_be_added	control	day 20	2021-08-29 12:51:00	2021-08-29	20	20.5356	2961.5	3040.5	79	632	2.2413e+06	634.956	1884.67	394.53	0.224005	0.0317377	0.244767	0.00185554	141.595	77.3082	118.858
2132TB475	PPPW_046	to_be_added	control	day 21	2021-08-30 06:57:00	2021-08-30	21	21.2896	2992	3045	53	424	2.62239e+06	593.483	1882.67	402.396	0.225122	0.0272635	0.225445	0.00193443	141.785	76.8029	118.676
2132TB475	PPPW_046	to_be_added	control	day 22	2021-08-31 02:26:00	2021-08-31	22	22.102	2954	3040.5	86.5	692	3.05726e+06	628.521	1898	421.902	0.222231	0.0305761	0.256385	0.00187465	141.362	75.6916	119.115
2132TB475	PPPW_046	to_be_added	control	day 23	2021-09-01 10:44:00	2021-09-01	23	23.4475	2920	3033	113	904	3.64902e+06	668.635	2194.33	395.617	0.22638	0.0281136	0.202233	0.00221891	141.184	75.671	118.908
2132TB475	PPPW_046	to_be_added	control	day 24	2021-09-02 03:23:00	2021-09-02	24	24.1413	2973.5	3042	68.5	548	3.80862e+06	688.772	2287.33	401.633	0.219715	0.0401495	0.320094	0.00226808	140.752	73.9486	119.648
2132TB475	PPPW_046	to_be_added	control	day 25	2021-09-03 12:41:00	2021-09-03	25	25.5289	2886.5	3025	138.5	1108	4.01934e+06	713.436	2513.67	381.647	0.224585	0.0322624	0.231567	0.00263039	140.685	74.4328	119.33
2132TB475	PPPW_046	to_be_added	control	day 26	2021-09-04 13:04:00	2021-09-04	26	26.5448	2918	3028.5	110.5	884	5.12622e+06	738.494	2550.67	400.666	0.22257	0.0371554	0.27285	0.00212804	140.351	73.1248	119.646
2132TB475	PPPW_046	to_be_added	control	day 27	2021-09-05 12:24:00	2021-09-05	27	27.5168	2929	3032.5	103.5	828	5.62192e+06	768.954	2739.33	406.208	0.223228	0.0390771	0.260002	0.00256959	140.04	72.6504	119.782
2132TB475	PPPW_046	to_be_added	control	day 28	2021-09-06 00:16:00	2021-09-06	28	28.0113	2979.5	3044	64.5	516	5.98762e+06	786.17	2942	414.997	0.223464	0.0384607	0.25896	0.00252087	139.704	70.7192	119.969
2132TB475	PPPW_046	to_be_added	control	day 29	2021-09-07 09:26:00	2021-09-07	29	29.3937	2906.5	3032.5	126	1008	6.67038e+06	810.058	3003.33	427.001	0.226031	0.0352099	0.217372	0.0025425	139.766	70.6628	119.778
2132TB476	PPPW_046	to_be_added	control	day 1	2021-08-10 18:57:00	2021-08-10	1	1.79001	2459.5	2760.5	301	301
2132TB476	PPPW_046	to_be_added	control	day 2	2021-08-11 07:45:00	2021-08-11	2	2.3233	2752.5	2983.5	231	1848	171329	148.175	888.333	378.197	0.230338	0.0427983	0.200282	0.0231041	141.716	82.2222	118.426
2132TB476	PPPW_046	to_be_added	control	day 3	2021-08-12 13:00:00	2021-08-12	3	3.54205	2940	3006.5	66.5	532	209925	349.262	804.667	334.935	0.22489	0.0431664	0.201681	0.021015	142.311	83.8516	118.384
2132TB476	PPPW_046	to_be_added	control	day 4	2021-08-13 10:09:00	2021-08-13	4	4.42316	2978	3041	63	504	232203	300.589	765.667	406.528	0.229387	0.0307425	0.189399	0.018785	141.678	82.4955	118.433
2132TB476	PPPW_046	to_be_added	control	day 5	2021-08-14 11:01:00	2021-08-14	5	5.45917	2999.5	3044.5	45	360	258982	228.989	921.333	433.176	0.228743	0.0363521	0.215441	0.0175705	141.416	81.3494	118.688
2132TB476	PPPW_046	to_be_added	control	day 6	2021-08-15 12:29:00	2021-08-15	6	6.52045	2998.5	3044.5	46	368	312543	296.048	944	421.98	0.227715	0.0327746	0.206427	0.0146376	141.641	81.3182	118.567
2132TB476	PPPW_046	to_be_added	control	day 7	2021-08-16 06:35:00	2021-08-16	7	7.27436	3018	3046	28	224	355198	358.532	1077	376.471	0.226228	0.0416529	0.232704	0.00951085	142.047	81.5149	118.479
2132TB476	PPPW_046	to_be_added	control	day 8	2021-08-17 14:50:00	2021-08-17	8	8.6182	2977	3040	63	504	290085	443.771	960.333	282.082	0.224596	0.0544798	0.238227	0.011497	141.692	78.5913	118.779
2132TB476	PPPW_046	to_be_added	control	day 9	2021-08-18 13:11:00	2021-08-18	9	9.54944	2995	3043	48	384	361723	488.437	1040.33	281.119	0.223406	0.037475	0.257938	0.0105964	141.821	78.7312	118.772
2132TB476	PPPW_046	to_be_added	control	day 10	2021-08-19 11:52:00	2021-08-19	10	10.4945	2999.5				449937	512.398	1164	283.401	0.224252	0.0329632	0.246444	0.00587121	141.954	79.1756	118.617
2132TB476	PPPW_046	to_be_added	control	day 11	2021-08-20 13:03:00	2021-08-20	11	11.5439	2946				574671	541.468	1324	299.451	0.225014	0.0275338	0.239473	0.0077246	141.728	78.5491	118.681
2132TB476	PPPW_046	to_be_added	control	day 12	2021-08-21 11:52:00	2021-08-21	12	12.4946	2900.5				765021	541.829	1356.67	324.017	0.225228	0.0261769	0.226575	0.00607372	142.071	79.2082	118.46
2132TB476	PPPW_046	to_be_added	control	day 13	2021-08-22 13:20:00	2021-08-22	13	13.556	2851				902006	541.531	1422	362.505	0.226602	0.025672	0.215421	0.00523536	141.562	77.0363	118.657
2132TB476	PPPW_046	to_be_added	control	day 14	2021-08-23 16:53:00	2021-08-23	14	14.7039	2788	3009.5	221.5	1772	1.1704e+06	530.575	1419	366.237	0.227254	0.0279481	0.206094	0.00466517	141.24	76.9146	118.797
2132TB476	PPPW_046	to_be_added	control	day 15	2021-08-24 01:26:00	2021-08-24	15	15.0602	2995.5	3045.5	50	400	1.1451e+06	533.4	1419.33	366.52	0.224979	0.0285103	0.225619	0.00454525	141.181	76.0209	119.016
2132TB476	PPPW_046	to_be_added	control	day 16	2021-08-25 10:24:00	2021-08-25	16	16.4335	2968.5	3040.5	72	576	1.34413e+06	534.861	1751.67	329.895	0.225099	0.0321142	0.232453	0.00452876	141.224	75.7562	119.006
2132TB476	PPPW_046	to_be_added	control	day 17	2021-08-26 07:46:00	2021-08-26	17	17.3238	2988.5	3045	56.5	452	1.49425e+06	528.343	2061.67	337.744	0.224304	0.0320213	0.22634	0.00399301	141.144	75.5997	119.1
2132TB476	PPPW_046	to_be_added	control	day 18	2021-08-27 09:14:00	2021-08-27	18	18.3853	2958	3041	83	664	2.00864e+06	567.295	1915.67	358.171	0.223602	0.0329047	0.244227	0.00327362	141.012	75.0486	119.226
2132TB476	PPPW_046	to_be_added	control	day 19	2021-08-28 10:43:00	2021-08-28	19	19.4467	2956	3040	84	672	2.51392e+06	598.718	2083.33	383.574	0.224762	0.0341244	0.23279	0.00337136	140.674	74.2716	119.328
2132TB476	PPPW_046	to_be_added	control	day 20	2021-08-29 12:12:00	2021-08-29	20	20.5084	2950.5	3038	87.5	700	3.01743e+06	605.517	2298.67	436.5	0.224807	0.0373178	0.235878	0.00337228	140.427	74.0794	119.489
2132TB476	PPPW_046	to_be_added	control	day 21	2021-08-30 06:17:00	2021-08-30	21	21.2623	2976.5	3044	67.5	540	3.28724e+06	618.823	2327.67	432.093	0.226719	0.0318327	0.19075	0.00292605	140.593	73.0366	119.29
2132TB476	PPPW_046	to_be_added	control	day 22	2021-08-31 01:47:00	2021-08-31	22	22.0746	2946.5	3039.5	93	744	3.80439e+06	622.729	2378	399.666	0.223678	0.0349826	0.242676	0.00303976	140.127	72.8181	119.74
2132TB476	PPPW_046	to_be_added	control	day 23	2021-09-01 11:28:00	2021-09-01	23	23.478	2903.5	3028	124.5	996	4.37058e+06	661.253	2300.33	375.825	0.223922	0.0359411	0.250682	0.00313334	139.764	72.1985	119.954
2132TB476	PPPW_046	to_be_added	control	day 24	2021-09-02 04:07:00	2021-09-02	24	24.1715	2971	3041	70	560	4.76057e+06	691.252	2312.67	390.362	0.219742	0.0435883	0.340382	0.00390175	139.371	70.1219	120.458
2132TB476	PPPW_046	to_be_added	control	day 25	2021-09-03 13:33:00	2021-09-03	25	25.5651	2858.5	3018.5	160	1280	5.48618e+06	738.124	2470	395.136	0.223908	0.0373524	0.262941	0.00403474	139.377	70.7148	120.178
2132TB476	PPPW_046	to_be_added	control	day 26	2021-09-04 14:15:00	2021-09-04	26	26.5944	2908	3026.5	118.5	948	6.13687e+06	766.707	2426.67	394.852	0.223174	0.037049	0.272129	0.00324025	139.346	69.976	120.232
2132TB476	PPPW_046	to_be_added	control	day 27	2021-09-05 13:10:00	2021-09-05	27	27.549	2923	3030	107	856	6.81381e+06	777.463	2494	404.801	0.223303	0.0379956	0.266126	0.00340951	139.467	70.52	120.153
2132TB476	PPPW_046	to_be_added	control	day 28	2021-09-06 01:00:00	2021-09-06	28	28.0417	2982	3043	61	488	7.0814e+06	781.393	2497.67	407.728	0.222251	0.0409587	0.285745	0.00329623	139.11	69.1196	120.444
2132TB476	PPPW_046	to_be_added	control	day 29	2021-09-07 10:14:00	2021-09-07	29	29.4264					8.02066e+06	781.437	2679.67	402.153	0.225941	0.0352674	0.225361	0.0038141	139.267	69.1916	120.118
2132TB477	PPPW_046	to_be_added	control	day 1	2021-08-10 18:58:00	2021-08-10	1	1.79062	2409	2752	343	343
2132TB477	PPPW_046	to_be_added	control	day 2	2021-08-11 12:21:00	2021-08-11	2	2.51485	2733	2980	247	1976	89480.2	151.816	654.333	291.353	0.227092	0.0492829	0.267451	0.0195646	142.103	88.486	118.422
2132TB477	PPPW_046	to_be_added	control	day 3	2021-08-12 06:20:00	2021-08-12	3	3.26419	2957	3009	52	416	84162.2	220.584	708.667	257.791	0.227826	0.0410994	0.260392	0.00921336	142.545	86.1366	118.128
2132TB477	PPPW_046	to_be_added	control	day 4	2021-08-13 13:07:00	2021-08-13	4	4.54694	2958.5	3037	78.5	628	121408	363.107	828.333	241.871	0.226384	0.0508279	0.252743	0.00691953	142.024	84.8343	118.459
2132TB477	PPPW_046	to_be_added	control	day 5	2021-08-14 06:33:00	2021-08-14	5	5.27331	3013	3045.5	32.5	260	163822	358.291	777	216.107	0.227563	0.0457942	0.208246	0.00420961	142.27	82.2741	118.229
2132TB477	PPPW_046	to_be_added	control	day 6	2021-08-15 08:02:00	2021-08-15	6	6.33504	3005	3046	41	328	196283	376.832	807.667	258.124	0.229036	0.0479664	0.198106	0.00396919	141.825	81.4957	118.366
2132TB477	PPPW_046	to_be_added	control	day 7	2021-08-16 09:31:00	2021-08-16	7	7.39662	3004	3043.5	39.5	316	236281	356.726	839.667	271.608	0.228316	0.0447187	0.243677	0.00440745	141.589	81.6245	118.57
2132TB477	PPPW_046	to_be_added	control	day 8	2021-08-17 11:51:00	2021-08-17	8	8.49418	2991	3042	51	408	295464	385.54	1047	271.515	0.226736	0.0575301	0.238138	0.00498968	141.606	80.8705	118.714
2132TB477	PPPW_046	to_be_added	control	day 9	2021-08-18 10:12:00	2021-08-18	9	9.42549	2999	3045	46	368	364114	416.442	1004.67	225.136	0.22683	0.0476341	0.222508	0.00279005	141.539	80.3589	118.737
2132TB477	PPPW_046	to_be_added	control	day 10	2021-08-19 12:34:00	2021-08-19	10	10.5237	2985				454332	378.999	992.667	246.205	0.227636	0.0506013	0.209591	0.00267186	140.951	78.5194	119.027
2132TB477	PPPW_046	to_be_added	control	day 11	2021-08-20 15:13:00	2021-08-20	11	11.6343	2926.5				583532	390.918	1148	292.797	0.227105	0.0514843	0.211831	0.00327384	140.479	77.0908	119.339
2132TB477	PPPW_046	to_be_added	control	day 12	2021-08-21 06:40:00	2021-08-21	12	12.278	2904				646121	406.329	1264.67	303.392	0.227815	0.0425862	0.200178	0.0018532	141.03	77.0836	118.984
2132TB477	PPPW_046	to_be_added	control	day 13	2021-08-22 08:09:00	2021-08-22	13	13.3396	2858.5				770258	423.906	1273.33	346.974	0.226451	0.0431165	0.219742	0.00200057	141.405	78.2269	118.871
2132TB477	PPPW_046	to_be_added	control	day 14	2021-08-23 09:27:00	2021-08-23	14	14.3944	2807.5	3018	210.5	1684	887408	538.939	1257.33	263.329	0.225543	0.0397596	0.197981	0.00249881	141.579	76.6256	118.816
2132TB477	PPPW_046	to_be_added	control	day 15	2021-08-24 02:09:00	2021-08-24	15	15.0896	2975	3041.5	66.5	532	982314	472.545	1292.33	309.291	0.221961	0.0442908	0.273747	0.00253286	140.865	75.39	119.476
2132TB477	PPPW_046	to_be_added	control	day 16	2021-08-25 11:06:00	2021-08-25	16	16.4627	2961	3039	78	624	1.43455e+06	451.597	1389.67	367.562	0.224115	0.0380475	0.253005	0.00197646	141.713	78.1718	118.82
2132TB477	PPPW_046	to_be_added	control	day 17	2021-08-26 09:51:00	2021-08-26	17	17.4104	2981.5	3043.5	62	496	1.71036e+06	450.391	1671	343.478	0.224649	0.0406774	0.239425	0.00222818	141.216	78.0309	119.089
2132TB477	PPPW_046	to_be_added	control	day 18	2021-08-27 11:19:00	2021-08-27	18	18.472	2956.5	3041	84.5	676	1.83725e+06	461.373	1679.67	358.524	0.223148	0.0453107	0.279629	0.00280605	140.675	75.3904	119.515
2132TB477	PPPW_046	to_be_added	control	day 19	2021-08-28 12:47:00	2021-08-28	19	19.5332	2961.5	3042	80.5	644	2.27869e+06	548.21	1867.67	376.874	0.224903	0.0427742	0.238103	0.00266827	140.861	75.5299	119.252
2132TB477	PPPW_046	to_be_added	control	day 20	2021-08-29 06:53:00	2021-08-29	20	20.2874	3003	3045	42	336	2.88299e+06	618.23	2021.67	387.743	0.226294	0.0364993	0.198873	0.00220148	141.526	77.3658	118.763
2132TB477	PPPW_046	to_be_added	control	day 21	2021-08-30 08:23:00	2021-08-30	21	21.3493	2938	3038.5	100.5	804	3.13087e+06	607.506	2019	348.299	0.225276	0.0408063	0.20157	0.0019279	140.796	74.9531	119.263
2132TB477	PPPW_046	to_be_added	control	day 22	2021-08-31 03:52:00	2021-08-31	22	22.1617	2938.5	3039.5	101	808	3.42761e+06	619.305	2120	351.549	0.22108	0.0505101	0.288836	0.00238134	140.013	72.6388	120.018
2132TB477	PPPW_046	to_be_added	control	day 23	2021-09-01 12:11:00	2021-09-01	23	23.508	2891	3027.5	136.5	1092	4.39344e+06	618.777	2310.67	377.914	0.227213	0.0408695	0.185774	0.00150128	139.986	73.0559	119.625
2132TB477	PPPW_046	to_be_added	control	day 24	2021-09-02 04:49:00	2021-09-02	24	24.2009	2972.5	3041.5	69	552	4.66665e+06	640.388	2196.33	391.848	0.220276	0.0529447	0.317226	0.00297857	139.585	71.3532	120.322
2132TB477	PPPW_046	to_be_added	control	day 25	2021-09-03 16:08:00	2021-09-03	25	25.6724	2843.5	3016.5	173	1384	5.02757e+06	693.733	2437.67	381.114	0.223251	0.0531058	0.261151	0.00340248	139.041	70.5394	120.444
2132TB477	PPPW_046	to_be_added	control	day 26	2021-09-04 06:13:00	2021-09-04	26	26.2591	2982.5	3041.5	59	472	5.62665e+06	723.16	2508.67	395.065	0.226159	0.0417135	0.213063	0.00313392	139.04	68.7751	120.269
2132TB477	PPPW_046	to_be_added	control	day 27	2021-09-05 07:42:00	2021-09-05	27	27.3214	2926.5	3035	108.5	868	5.96532e+06	751.256	2558.33	380.805	0.22357	0.0521364	0.260134	0.00357337	138.76	68.3055	120.607
2132TB477	PPPW_046	to_be_added	control	day 28	2021-09-06 03:12:00	2021-09-06	28	28.1337	2935	3036	101	808	6.53782e+06	774.652	2650.33	409.539	0.21696	0.0690078	0.443551	0.00489823	138.542	67.5995	121.124
2132TB477	PPPW_046	to_be_added	control	day 29	2021-09-07 15:33:00	2021-09-07	29	29.6479	2825	3017	192	1536	7.29809e+06	792.672	2900	402.837	0.221637	0.0556443	0.304176	0.00354882	138.771	68.26	120.715
2132TB478	PPPW_046	to_be_added	control	day 1	2021-08-10 18:59:00	2021-08-10	1	1.79123	2367.5	2743.5	376	376
2132TB478	PPPW_046	to_be_added	control	day 2	2021-08-11 12:23:00	2021-08-11	2	2.51648	2727	2978.5	251.5	2012	72409.9	236.694	676.333	282.443	0.223051	0.0538089	0.301072	0.0156869	143.083	91.3336	118.135
2132TB478	PPPW_046	to_be_added	control	day 3	2021-08-12 11:33:00	2021-08-12	3	3.48174	2948	3007.5	59.5	476	75048.9	272.812	656	268.237	0.225106	0.0330277	0.296512	0.00420486	143.349	90.7548	117.797
2132TB478	PPPW_046	to_be_added	control	day 4	2021-08-13 08:01:00	2021-08-13	4	4.33454	2981	3040.5	59.5	476	93560.4	300.952	779.333	241.98	0.223687	0.030337	0.299647	0.00335432	143.185	87.0818	118.018
2132TB478	PPPW_046	to_be_added	control	day 5	2021-08-14 09:08:00	2021-08-14	5	5.38105	3000	3042.5	42.5	340	108124	297.52	771.667	272.726	0.226197	0.033025	0.258602	0.00350732	143.087	90.4097	117.897
2132TB478	PPPW_046	to_be_added	control	day 6	2021-08-15 10:37:00	2021-08-15	6	6.44246	3003.5	3045	41.5	332	123465	330.635	720.667	254.296	0.226943	0.0442458	0.242909	0.0029831	142.265	85.5446	118.313
2132TB478	PPPW_046	to_be_added	control	day 7	2021-08-16 12:05:00	2021-08-16	7	7.50378	3002	3045	43	344	146670	364.992	859.333	262.758	0.223908	0.065481	0.292996	0.00245572	141.872	85.2247	118.806
2132TB478	PPPW_046	to_be_added	control	day 8	2021-08-17 15:13:00	2021-08-17	8	8.63427	3000.5	3042.5	42	336	107727	298.576	776.333	273.294	0.222606	0.052751	0.369492	0.00515652	140.691	80.3897	119.525
2132TB478	PPPW_046	to_be_added	control	day 9	2021-08-18 06:10:00	2021-08-18	9	9.25756	3025	3048	23	184	99246.5	347.539	818.667	285.891	0.223152	0.0378588	0.324879	0.00217651	141.9	80.2233	118.787
2132TB478	PPPW_046	to_be_added	control	day 10	2021-08-19 06:14:00	2021-08-19	10	10.2601	3008.5				159387	424.584	886.667	286.372	0.223943	0.0467017	0.262405	0.00427577	141.903	81.6926	118.716
2132TB478	PPPW_046	to_be_added	control	day 11	2021-08-20 08:54:00	2021-08-20	11	11.3709	2966				217679	470.278	978	271.688	0.226234	0.0519447	0.207777	0.0039182	142.293	81.1124	118.365
2132TB478	PPPW_046	to_be_added	control	day 12	2021-08-21 07:43:00	2021-08-21	12	12.3218	2930.5				269767	507.339	1098.33	259.569	0.224505	0.0529866	0.228656	0.002003	142.476	81.7577	118.394
2132TB478	PPPW_046	to_be_added	control	day 13	2021-08-22 09:12:00	2021-08-22	13	13.3834	2891.5				342984	524.127	1245.67	283.31	0.222726	0.0565726	0.257613	0.00196337	142.891	81.8929	118.313
2132TB478	PPPW_046	to_be_added	control	day 14	2021-08-23 11:23:00	2021-08-23	14	14.4747	2846.5	3019.5	173	1384	466932	550.44	1464	292.316	0.222595	0.0494065	0.25295	0.00162784	143.608	83.8701	117.931
2132TB478	PPPW_046	to_be_added	control	day 15	2021-08-24 03:53:00	2021-08-24	15	15.1623	2990	3044.5	54.5	436	517163	563.199	1555.33	299.127	0.218673	0.0554235	0.344738	0.00145825	143.443	83.9595	118.312
2132TB478	PPPW_046	to_be_added	control	day 16	2021-08-25 12:50:00	2021-08-25	16	16.5352	2973.5	3042	68.5	548	706154	578.071	1791.33	312.682	0.221564	0.043135	0.2789	0.00188109	143.949	85.0171	117.744
2132TB478	PPPW_046	to_be_added	control	day 17	2021-08-26 10:43:00	2021-08-26	17	17.4469	2995	3045	50	400	815365	569.947	1834	288.208	0.221631	0.0414901	0.295251	0.00167017	143.999	84.9009	117.705
2132TB478	PPPW_046	to_be_added	control	day 18	2021-08-27 12:12:00	2021-08-27	18	18.5084	2974.5	3042	67.5	540	986312	576.505	1815.33	322.756	0.222524	0.0398759	0.268428	0.00134189	142.943	80.6055	118.214
2132TB478	PPPW_046	to_be_added	control	day 19	2021-08-28 06:17:00	2021-08-28	19	19.2621	3009	3047	38	304	1.02335e+06	580.358	2026.67	365.194	0.225393	0.0337678	0.208797	0.0010844	143.153	80.4869	117.857
2132TB478	PPPW_046	to_be_added	control	day 20	2021-08-29 07:46:00	2021-08-29	20	20.3239	2989	3045	56	448	1.52361e+06	575.903	2080	415.97	0.224765	0.035962	0.201409	0.00111998	143.072	79.782	117.946
2132TB478	PPPW_046	to_be_added	control	day 21	2021-08-30 09:15:00	2021-08-30	21	21.3859	2964.5	3042	77.5	620	1.86577e+06	574.337	2212.67	418.998	0.223722	0.0396157	0.21586	0.00125132	142.935	79.5719	118.114
2132TB478	PPPW_046	to_be_added	control	day 22	2021-08-31 04:45:00	2021-08-31	22	22.1984	2973	3043	70	560	1.70678e+06	573.014	1949.33	265.854	0.217663	0.0551217	0.349754	0.00175037	142.028	77.7267	119.112
2132TB478	PPPW_046	to_be_added	control	day 23	2021-09-01 15:18:00	2021-09-01	23	23.6379	2918.5	3030.5	112	896	2.45959e+06	613.534	2391	328.026	0.222793	0.0390342	0.240865	0.0013978	141.964	78.1913	118.713
2132TB478	PPPW_046	to_be_added	control	day 24	2021-09-02 00:18:00	2021-09-02	24	24.0128	3005.5	3046	40.5	324	2.23117e+06	629.495	2508.67	316.133	0.222958	0.0402464	0.231736	0.00161081	141.707	76.8817	118.855
2132TB478	PPPW_046	to_be_added	control	day 25	2021-09-03 14:28:00	2021-09-03	25	25.6028	2909	3026.5	117.5	940	2.82023e+06	613.237	2360.33	356.477	0.222591	0.0390107	0.248157	0.00135676	141.408	75.4111	119.065
2132TB478	PPPW_046	to_be_added	control	day 26	2021-09-04 15:20:00	2021-09-04	26	26.6391	2929.5	3030	100.5	804	3.29641e+06	657.487	2418.67	363.788	0.222643	0.0396131	0.25678	0.00133214	141.066	74.0078	119.258
2132TB478	PPPW_046	to_be_added	control	day 27	2021-09-05 06:17:00	2021-09-05	27	27.2622	3000	3044	44	352	4.15335e+06	687.929	2346	358.653	0.22564	0.0339581	0.193875	0.00113063	141.144	73.0646	118.989
2132TB478	PPPW_046	to_be_added	control	day 28	2021-09-06 01:47:00	2021-09-06	28	28.0748	2965	3038.5	73.5	588	3.9826e+06	722.241	2399.33	368.043	0.221438	0.0430119	0.269037	0.00163858	140.587	72.3821	119.6
2132TB478	PPPW_046	to_be_added	control	day 29	2021-09-07 12:12:00	2021-09-07	29	29.5083	2891	3028.5	137.5	1100	4.95071e+06	767.469	2476	369.045	0.22231	0.0424775	0.238408	0.00141209	140.831	72.1907	119.389
2132TB479	PPPW_046	to_be_added	drought	day 1	2021-08-10 19:00:00	2021-08-10	1	1.79181	2496	2767.5	271.5	271
2132TB479	PPPW_046	to_be_added	drought	day 2	2021-08-11 12:24:00	2021-08-11	2	2.51712	2750.5				164203	210.427	721.333	271.933	0.227108	0.040872	0.255199	0.0135076	141.949	88.0692	118.405
2132TB479	PPPW_046	to_be_added	drought	day 3	2021-08-12 11:34:00	2021-08-12	3	3.48225	2721.5				177174	291.714	736.333	254.031	0.228839	0.0289336	0.208394	0.00512593	142.366	86.0345	118.016
2132TB479	PPPW_046	to_be_added	drought	day 4	2021-08-13 08:02:00	2021-08-13	4	4.33505	2698.5				200653	360.579	835.667	254.633	0.228506	0.026015	0.207341	0.00959989	141.967	83.2153	118.305
2132TB479	PPPW_046	to_be_added	drought	day 5	2021-08-14 09:09:00	2021-08-14	5	5.38156	2662.5				243328	405.763	774	250.113	0.229759	0.0169158	0.19569	0.00542465	141.876	85.6754	118.218
2132TB479	PPPW_046	to_be_added	drought	day 6	2021-08-15 10:37:00	2021-08-15	6	6.44297	2624.5				309361	379.562	835.667	281.656	0.230273	0.0171049	0.200395	0.00313045	141.658	84.5054	118.357
2132TB479	PPPW_046	to_be_added	drought	day 7	2021-08-16 12:06:00	2021-08-16	7	7.50429	2583				333107	359.33	880.333	275.767	0.226797	0.0249081	0.232365	0.00459975	141.295	81.9901	118.825
2132TB479	PPPW_046	to_be_added	drought	day 8	2021-08-17 15:14:00	2021-08-17	8	8.63478	2542.5				229195	445.095	936	232.962	0.224505	0.0397744	0.298192	0.00332803	141.295	81.6351	119.048
2132TB479	PPPW_046	to_be_added	drought	day 9	2021-08-18 06:11:00	2021-08-18	9	9.25807	2529.5				286595	482.076	920.667	252.179	0.22565	0.0305908	0.250019	0.00323783	141.913	81.494	118.61
2132TB479	PPPW_046	to_be_added	drought	day 10	2021-08-19 12:55:00	2021-08-19	10	10.5386	2481.5				323694	522.99	954.333	267.033	0.226264	0.0311005	0.249655	0.0012922	141.41	79.142	118.812
2132TB479	PPPW_046	to_be_added	drought	day 11	2021-08-20 15:34:00	2021-08-20	11	11.6492	2441.5				497456	531.538	1213.33	274.979	0.225813	0.0327087	0.24786	0.00110716	141.116	78.1019	119.001
2132TB479	PPPW_046	to_be_added	drought	day 12	2021-08-21 07:01:00	2021-08-21	12	12.293	2429				551591	542.196	1260.33	274.097	0.226518	0.0244249	0.217528	0.00170197	141.788	79.1847	118.59
2132TB479	PPPW_046	to_be_added	drought	day 13	2021-08-22 08:30:00	2021-08-22	13	13.3546	2397				680442	548.571	1382	282.704	0.224478	0.0282287	0.243725	0.00194701	142.311	81.1455	118.464
2132TB479	PPPW_046	to_be_added	drought	day 14	2021-08-23 09:52:00	2021-08-23	14	14.4113	2364				881993	509.747	1429	307.124	0.226637	0.0282714	0.211748	0.0020818	141.86	80.3245	118.542
2132TB479	PPPW_046	to_be_added	drought	day 15	2021-08-24 02:30:00	2021-08-24	15	15.1047	2338.5				882860	509.747	1546.33	310.495	0.221653	0.040041	0.299554	0.00103931	141.095	79.0901	119.346
2132TB479	PPPW_046	to_be_added	drought	day 16	2021-08-25 11:28:00	2021-08-25	16	16.4778	2295				1.01186e+06	576.445	1695.67	323.137	0.224304	0.0346113	0.261931	0.00140612	141.247	81.5317	119.049
2132TB479	PPPW_046	to_be_added	drought	day 17	2021-08-26 11:36:00	2021-08-26	17	17.4836	2263.5				1.15603e+06	571.267	1845	304.182	0.223634	0.0349335	0.273097	0.00131846	141.189	80.2569	119.129
2132TB479	PPPW_046	to_be_added	drought	day 18	2021-08-27 13:05:00	2021-08-27	18	18.5452	2225.5				1.18486e+06	572.351	1757.67	316.825	0.219927	0.0446547	0.354159	0.00165968	140.74	77.987	119.644
2132TB479	PPPW_046	to_be_added	drought	day 19	2021-08-28 07:10:00	2021-08-28	19	19.299	2211.5				1.29958e+06	594.684	1731	329.245	0.224041	0.0351991	0.248481	0.0010717	140.81	76.3642	119.323
2132TB479	PPPW_046	to_be_added	drought	day 20	2021-08-29 08:39:00	2021-08-29	20	20.3607	2185				1.37792e+06	661.632	1751	328.705	0.222238	0.0458529	0.274679	0.00161863	140.521	76.0981	119.596
2132TB479	PPPW_046	to_be_added	drought	day 21	2021-08-30 10:09:00	2021-08-30	21	21.4229	2154				1.46174e+06	595.347	1761.67	306.522	0.22004	0.0550491	0.33172	0.0028383	139.599	75.2726	120.271
2132TB479	PPPW_046	to_be_added	drought	day 22	2021-08-31 05:38:00	2021-08-31	22	22.2354	2134.5				1.49687e+06	593.479	1740.67	330.08	0.216208	0.0707254	0.455341	0.00338819	139.074	75.7605	120.808
2132TB479	PPPW_046	to_be_added	drought	day 23	2021-09-01 16:14:00	2021-09-01	23	23.6765	2102.5	2126	23.5	188	1.4012e+06	598.963	1830.67	301.65	0.218506	0.0701944	0.386655	0.00298802	138.78	74.8073	120.833
2132TB479	PPPW_046	to_be_added	drought	day 24	2021-09-02 01:11:00	2021-09-02	24	24.0496	2119	2129.5	10.5	84	1.5954e+06	611.6	1859.33	358.893	0.219011	0.0643025	0.376851	0.00304889	138.9	75.6591	120.721
2132TB479	PPPW_046	to_be_added	drought	day 25	2021-09-03 15:32:00	2021-09-03	25	25.6477	2094	2341	247	1976	1.40506e+06	631.783	1945	315.53	0.21795	0.0719679	0.403957	0.00312606	138.651	74.3433	120.934
2132TB479	PPPW_046	to_be_added	drought	day 26	2021-09-04 16:48:00	2021-09-04	26	26.7	2302.5	2910.5	608	4864	1.68983e+06	659.293	1937.33	373.179	0.219725	0.0634625	0.363843	0.00286938	138.996	75.5211	120.606
2132TB479	PPPW_046	to_be_added	drought	day 27	2021-09-05 07:11:00	2021-09-05	27	27.2998	2891.5	3029.5	138	1104	1.71142e+06	669.027	1904	371.776	0.222647	0.0539852	0.314689	0.00305337	138.902	74.7289	120.512
2132TB479	PPPW_046	to_be_added	drought	day 28	2021-09-06 02:41:00	2021-09-06	28	28.1122	2980	3042.5	62.5	500	1.5982e+06	670.231	1928.33	372.498	0.215648	0.0835566	0.517708	0.00530781	138.572	74.2479	121.144
2132TB479	PPPW_046	to_be_added	drought	day 29	2021-09-07 11:39:00	2021-09-07	29	29.486	2958.5	3037.5	79	632	1.84945e+06	680.317	2018.33	367.316	0.221135	0.068654	0.345385	0.00515567	138.86	73.9713	120.658
2132TB480	PPPW_046	to_be_added	drought	day 1	2021-08-10 19:01:00	2021-08-10	1	1.79245	2515	2769	254	254
2132TB480	PPPW_046	to_be_added	drought	day 2	2021-08-11 07:48:00	2021-08-11	2	2.32503	2760				186500	203.665	699.333	387.935	0.231332	0.0387392	0.221291	0.00662185	141.697	80.7651	118.299
2132TB480	PPPW_046	to_be_added	drought	day 3	2021-08-12 06:21:00	2021-08-12	3	3.2652	2732.5				213941	286.898	706	341.196	0.229058	0.0374622	0.199196	0.00672948	142.247	80.0705	118.092
2132TB480	PPPW_046	to_be_added	drought	day 4	2021-08-13 11:36:00	2021-08-13	4	4.48357	2691				256284	410.783	904.333	364.913	0.224749	0.03505	0.252735	0.0066777	142.73	84.7351	118.156
2132TB480	PPPW_046	to_be_added	drought	day 5	2021-08-14 09:39:00	2021-08-14	5	5.40235	2662				271260	412.262	960.667	356.888	0.224846	0.0359325	0.25461	0.0034492	142.804	84.2238	118.117
2132TB480	PPPW_046	to_be_added	drought	day 6	2021-08-15 11:07:00	2021-08-15	6	6.4637	2627				361283	366.719	940	339.386	0.226481	0.0353998	0.229675	0.00454194	142.549	83.5279	118.113
2132TB480	PPPW_046	to_be_added	drought	day 7	2021-08-16 12:35:00	2021-08-16	7	7.52498	2589				432206	429.926	1057.67	360.338	0.222771	0.0361431	0.279126	0.00294676	142.548	84.4826	118.414
2132TB480	PPPW_046	to_be_added	drought	day 8	2021-08-17 15:43:00	2021-08-17	8	8.65553	2548				328108	491.808	911.333	285.694	0.225757	0.043592	0.238201	0.00188248	142.289	80.2006	118.332
2132TB480	PPPW_046	to_be_added	drought	day 9	2021-08-18 06:41:00	2021-08-18	9	9.27901	2536				376817	518.468	923.667	318.11	0.227506	0.03641	0.20145	0.00204218	142.417	78.9894	118.123
2132TB480	PPPW_046	to_be_added	drought	day 10	2021-08-19 13:19:00	2021-08-19	10	10.5553	2488				484210	535.511	1006.67	290.51	0.225152	0.0398274	0.242731	0.00180658	142.172	78.4789	118.465
2132TB480	PPPW_046	to_be_added	drought	day 11	2021-08-20 15:58:00	2021-08-20	11	11.6659	2451.5				582060	593.599	1238.33	272.419	0.225188	0.0418164	0.220081	0.00167175	142.173	77.5099	118.455
2132TB480	PPPW_046	to_be_added	drought	day 12	2021-08-21 07:26:00	2021-08-21	12	12.3098	2439				681164	601.727	1237.33	280.397	0.225779	0.0352899	0.198925	0.00113721	142.809	77.9584	118.047
2132TB480	PPPW_046	to_be_added	drought	day 13	2021-08-22 08:54:00	2021-08-22	13	13.3713	2407.5				718558	603.538	1320.67	276.353	0.223572	0.0359637	0.225583	0.000884978	142.541	77.7132	118.366
2132TB480	PPPW_046	to_be_added	drought	day 14	2021-08-23 10:19:00	2021-08-23	14	14.4302	2375.5				902582	646.875	1588	298.456	0.223857	0.0330137	0.208227	0.00100802	142.589	78.3919	118.294
2132TB480	PPPW_046	to_be_added	drought	day 15	2021-08-24 02:54:00	2021-08-24	15	15.1215	2351.5				969720	685.883	1522	293.881	0.219275	0.0429541	0.310191	0.00100993	141.8	77.4248	119.118
2132TB480	PPPW_046	to_be_added	drought	day 16	2021-08-25 11:52:00	2021-08-25	16	16.4945	2309.5				1.28023e+06	600.162	1583.67	362.505	0.222193	0.0406426	0.269194	0.00124553	141.706	78.151	118.925
2132TB480	PPPW_046	to_be_added	drought	day 17	2021-08-26 12:19:00	2021-08-26	17	17.5139	2274.5				1.32972e+06	601.727	1680.67	354.318	0.221857	0.0441595	0.275073	0.0010909	141.371	76.2963	119.142
2132TB480	PPPW_046	to_be_added	drought	day 18	2021-08-27 06:25:00	2021-08-27	18	18.2677	2256				1.40492e+06	600.764	1741.33	350.345	0.223995	0.040455	0.228974	0.00108562	141.33	75.1397	119.028
2132TB480	PPPW_046	to_be_added	drought	day 19	2021-08-28 07:54:00	2021-08-28	19	19.3294	2227				1.54179e+06	605.7	1738.67	355.402	0.222418	0.0472191	0.244435	0.00144462	141.28	74.5253	119.172
2132TB480	PPPW_046	to_be_added	drought	day 20	2021-08-29 09:23:00	2021-08-29	20	20.3912	2199.5				1.67177e+06	630.381	1832.33	349.142	0.221567	0.050691	0.258621	0.00132715	141.101	74.7026	119.326
2132TB480	PPPW_046	to_be_added	drought	day 21	2021-08-30 10:53:00	2021-08-30	21	21.4536	2169				1.86824e+06	603.774	1989	303.994	0.220028	0.0591864	0.288002	0.00181923	140.638	75.1203	119.701
2132TB480	PPPW_046	to_be_added	drought	day 22	2021-08-31 06:22:00	2021-08-31	22	22.2658	2150				1.95941e+06	601.36	1947.33	336.065	0.218529	0.063073	0.336668	0.00184044	140.122	74.1038	120.111
2132TB480	PPPW_046	to_be_added	drought	day 23	2021-09-01 14:38:00	2021-09-01	23	23.6099	2122.5	2129	6.5	52	1.79618e+06	606.791	1882.67	254.45	0.21974	0.0649573	0.314963	0.00220522	139.828	73.7022	120.181
2132TB480	PPPW_046	to_be_added	drought	day 24	2021-09-02 07:12:00	2021-09-02	24	24.3004	2120	2129	9	72	1.8153e+06	622.139	1993	273.325	0.216932	0.0775097	0.382714	0.00301077	139.453	72.1846	120.587
2132TB480	PPPW_046	to_be_added	drought	day 25	2021-09-03 10:15:00	2021-09-03	25	25.4271	2107.5	2357.5	250	2000	1.72231e+06	639.049	1956	233.684	0.21828	0.0687582	0.357569	0.00341682	139.461	73.6038	120.488
2132TB480	PPPW_046	to_be_added	drought	day 26	2021-09-04 09:48:00	2021-09-04	26	26.409	2332	2925.5	593.5	4748	2.18495e+06	669.579	1971	350.5	0.219284	0.0677697	0.332557	0.00235988	139.784	72.7709	120.226
2132TB480	PPPW_046	to_be_added	drought	day 27	2021-09-05 10:11:00	2021-09-05	27	27.4248	2870	3024.5	154.5	1236	2.27115e+06	687.809	1999.67	360.82	0.220918	0.0628326	0.305535	0.00211035	139.921	74.3733	120.041
2132TB480	PPPW_046	to_be_added	drought	day 29	2021-09-07 14:05:00	2021-09-07	29	29.5872	2892	3026.5	134.5	1076	2.53205e+06	706.377	2256.67	373.051	0.220369	0.0687756	0.332078	0.00279155	139.352	70.9415	120.428
2132TB481	PPPW_046	to_be_added	drought	day 1	2021-08-10 19:02:00	2021-08-10	1	1.79313	2504.5	2768.5	264	264
2132TB481	PPPW_046	to_be_added	drought	day 2	2021-08-11 07:48:00	2021-08-11	2	2.32565	2761				103353	208.118	563.667	219.318	0.228641	0.0328142	0.231076	0.0088004	142.279	82.7013	118.148
2132TB481	PPPW_046	to_be_added	drought	day 3	2021-08-12 13:06:00	2021-08-12	3	3.54609	2728.5				153132	343.603	945.667	271.126	0.220396	0.0329366	0.317229	0.00579115	143.436	86.4172	118.086
2132TB481	PPPW_046	to_be_added	drought	day 4	2021-08-13 08:49:00	2021-08-13	4	4.36737	2709.5				175454	342.52	904.333	258.004	0.222074	0.027323	0.283396	0.00818967	143.191	85.5109	118.091
2132TB481	PPPW_046	to_be_added	drought	day 5	2021-08-14 11:03:00	2021-08-14	5	5.46069	2676				206630	385.621	879.333	218.514	0.221648	0.0388976	0.261183	0.00636572	142.4	83.4683	118.565
2132TB481	PPPW_046	to_be_added	drought	day 6	2021-08-15 12:31:00	2021-08-15	6	6.52196	2642				250614	408.977	1027.33	244.64	0.225075	0.0477033	0.243891	0.00345919	141.942	82.1223	118.588
2132TB481	PPPW_046	to_be_added	drought	day 7	2021-08-16 06:37:00	2021-08-16	7	7.27589	2624.5				256660	447.503	1099.67	215.023	0.223913	0.0478476	0.246234	0.00468238	141.792	80.1724	118.762
2132TB481	PPPW_046	to_be_added	drought	day 8	2021-08-17 14:52:00	2021-08-17	8	8.61972	2579				182441	422.582	1062.33	191.907	0.220051	0.0601592	0.353709	0.00489347	141.596	80.0924	119.156
2132TB481	PPPW_046	to_be_added	drought	day 9	2021-08-18 13:13:00	2021-08-18	9	9.55096	2549.5				218162	466.766	1030	193.473	0.221183	0.0538699	0.303966	0.00466165	141.592	78.2523	119.052
2132TB481	PPPW_046	to_be_added	drought	day 10	2021-08-19 08:55:00	2021-08-19	10	10.3717	2531				266901	503.553	1026.67	215.236	0.223438	0.0473077	0.27783	0.00291068	141.679	76.8843	118.848
2132TB481	PPPW_046	to_be_added	drought	day 11	2021-08-20 14:31:00	2021-08-20	11	11.6052	2488				349257	556.7	1223.67	233.564	0.223395	0.0594278	0.262528	0.00264417	141.384	76.9809	119.061
2132TB481	PPPW_046	to_be_added	drought	day 12	2021-08-21 13:20:00	2021-08-21	12	12.5558	2460				440012	577.889	1390	246.687	0.223563	0.0538288	0.268114	0.00139619	141.774	78.3349	118.832
2132TB481	PPPW_046	to_be_added	drought	day 13	2021-08-22 07:26:00	2021-08-22	13	13.3103	2444.5				502928	597.995	1498	255.716	0.223735	0.0484275	0.259976	0.0023898	141.983	77.8097	118.683
2132TB481	PPPW_046	to_be_added	drought	day 14	2021-08-23 14:30:00	2021-08-23	14	14.6042	2401				627442	611.245	1584.33	242.766	0.224062	0.0449732	0.257279	0.00235138	141.408	77.388	118.944
2132TB481	PPPW_046	to_be_added	drought	day 15	2021-08-24 06:40:00	2021-08-24	15	15.2781	2388				753291	463.877	1607.33	323.618	0.222931	0.0416705	0.280748	0.001201	141.289	77.6944	119.134
2132TB481	PPPW_046	to_be_added	drought	day 16	2021-08-25 08:14:00	2021-08-25	16	16.3433	2355				805115	456.894	1633	358.773	0.226314	0.0347419	0.214874	0.00077688	141.364	77.9813	118.794
2132TB481	PPPW_046	to_be_added	drought	day 17	2021-08-26 10:17:00	2021-08-26	17	17.4287	2318				1.04776e+06	476.788	1799.67	366.352	0.224089	0.0339788	0.262973	0.000921745	141.331	78.8883	118.991
2132TB481	PPPW_046	to_be_added	drought	day 18	2021-08-27 11:45:00	2021-08-27	18	18.4902	2280				1.16392e+06	502.56	2018.67	376.228	0.222727	0.0402596	0.284599	0.00124515	140.893	77.4776	119.349
2132TB481	PPPW_046	to_be_added	drought	day 19	2021-08-28 13:14:00	2021-08-28	19	19.5514	2246.5				1.3333e+06	526.425	2170.67	386.058	0.223181	0.0408141	0.273393	0.000945929	140.868	77.7339	119.332
2132TB481	PPPW_046	to_be_added	drought	day 20	2021-08-29 07:20:00	2021-08-29	20	20.3057	2230.5				1.5044e+06	559.767	2288.33	395.289	0.224653	0.0355806	0.238323	0.00106607	141.204	77.9261	119.023
2132TB481	PPPW_046	to_be_added	drought	day 21	2021-08-30 08:49:00	2021-08-30	21	21.3677	2197				1.44326e+06	609.375	2245.67	304.98	0.221589	0.052438	0.278457	0.00157111	140.777	76.5294	119.488
2132TB481	PPPW_046	to_be_added	drought	day 22	2021-08-31 04:19:00	2021-08-31	22	22.1801	2170.5				1.55467e+06	595.885	2363.33	330.683	0.217727	0.0657867	0.381333	0.00296299	140.156	75.8456	120.106
2132TB481	PPPW_046	to_be_added	drought	day 23	2021-09-01 12:38:00	2021-09-01	23	23.5267	2132				1.77679e+06	581.743	2139	363.907	0.223714	0.0508657	0.276195	0.00211794	139.841	75.7785	119.88
2132TB481	PPPW_046	to_be_added	drought	day 24	2021-09-02 05:15:00	2021-09-02	24	24.2192	2119	2129.5	10.5	84	1.66242e+06	582.705	2180.67	384.778	0.216678	0.0777717	0.438826	0.00390931	139.129	74.0174	120.754
2132TB481	PPPW_046	to_be_added	drought	day 25	2021-09-03 16:40:00	2021-09-03	25	25.6949	2091.5	2339	247.5	1980	1.69114e+06	580.418	2407.33	322.655	0.218781	0.0721695	0.381718	0.00433333	138.924	73.6274	120.747
2132TB481	PPPW_046	to_be_added	drought	day 26	2021-09-04 06:55:00	2021-09-04	26	26.2884	2327	2931.5	604.5	4836	1.96466e+06	601.79	2484.33	393.726	0.223489	0.0521813	0.293622	0.00175744	139.284	73.7554	120.242
2132TB481	PPPW_046	to_be_added	drought	day 27	2021-09-05 08:09:00	2021-09-05	27	27.3401	2882.5	3024	141.5	1132	1.95853e+06	616.777	2409.33	407.412	0.222356	0.0577695	0.319882	0.00294125	139.067	73.3257	120.458
2132TB481	PPPW_046	to_be_added	drought	day 28	2021-09-06 03:39:00	2021-09-06	28	28.1521	2976.5	3041.5	65	520	1.94516e+06	639.062	2481	391.117	0.217019	0.0788121	0.441257	0.00452757	138.712	72.4561	120.985
2132TB481	PPPW_046	to_be_added	drought	day 29	2021-09-07 16:02:00	2021-09-07	29	29.6681	2937	3033	96	768	2.19753e+06	665.625	2421.67	401.639	0.220644	0.0722081	0.353136	0.00499432	138.328	71.3463	120.994
2132TB482	PPPW_046	to_be_added	drought	day 1	2021-08-10 19:03:00	2021-08-10	1	1.79386	2473.5	2762	288.5	288
2132TB482	PPPW_046	to_be_added	drought	day 2	2021-08-11 07:49:00	2021-08-11	2	2.32616	2754				146452	284.4	672	219.142	0.22563	0.0328086	0.28757	0.00162516	142.891	85.2218	118.114
2132TB482	PPPW_046	to_be_added	drought	day 3	2021-08-12 06:23:00	2021-08-12	3	3.26622	2730.5				167603	329.277	832	203.826	0.224849	0.0200481	0.264278	0.00159832	143.609	86.8316	117.715
2132TB482	PPPW_046	to_be_added	drought	day 4	2021-08-13 08:46:00	2021-08-13	4	4.36534	2701				222719	348.022	894.333	207.168	0.225043	0.0238384	0.243772	0.00131587	143.326	85.6575	117.807
2132TB482	PPPW_046	to_be_added	drought	day 5	2021-08-14 07:16:00	2021-08-14	5	5.30316	2675.5				240430	401.994	895.667	285.092	0.22508	0.0355573	0.229612	0.00124404	142.953	84.0849	118.027
2132TB482	PPPW_046	to_be_added	drought	day 6	2021-08-15 08:45:00	2021-08-15	6	6.36482	2642.5				314435	388.51	902	350.827	0.227039	0.0325164	0.21799	0.000575657	142.932	85.2127	117.877
2132TB482	PPPW_046	to_be_added	drought	day 7	2021-08-16 10:13:00	2021-08-16	7	7.42634	2609				344069	462.432	1030	285.333	0.222642	0.0392594	0.271439	0.000718663	142.58	83.4212	118.433
2132TB482	PPPW_046	to_be_added	drought	day 8	2021-08-17 11:11:00	2021-08-17	8	8.46648	2572				253565	403.637	953.333	230.404	0.220655	0.0395919	0.350955	0.00105419	142.675	84.0868	118.548
2132TB482	PPPW_046	to_be_added	drought	day 9	2021-08-18 09:32:00	2021-08-18	9	9.39776	2543				318276	447.744	1069.67	250.78	0.221749	0.0347385	0.312044	0.000517601	142.627	82.6299	118.449
2132TB482	PPPW_046	to_be_added	drought	day 10	2021-08-19 08:49:00	2021-08-19	10	10.3676	2511.5				388007	505.602	1093.67	258.211	0.223049	0.0444575	0.265304	0.00065999	142.448	81.494	118.466
2132TB482	PPPW_046	to_be_added	drought	day 11	2021-08-20 14:25:00	2021-08-20	11	11.6011	2459.5				450322	544.54	1403.33	260.411	0.222432	0.0537908	0.275185	0.00106864	141.564	77.093	119.042
2132TB482	PPPW_046	to_be_added	drought	day 12	2021-08-21 13:14:00	2021-08-21	12	12.5518	2426				552494	578.853	1436	271.849	0.222802	0.051447	0.262436	0.00117422	141.775	77.1637	118.884
2132TB482	PPPW_046	to_be_added	drought	day 13	2021-08-22 07:20:00	2021-08-22	13	13.3062	2409				638972	592.517	1515.67	284.995	0.22395	0.0515956	0.229256	0.00113079	142.09	77.3916	118.601
2132TB482	PPPW_046	to_be_added	drought	day 14	2021-08-23 14:23:00	2021-08-23	14	14.5999	2360				849747	591.255	1538.33	323.933	0.225436	0.0446397	0.216513	0.00106113	141.473	77.1388	118.806
2132TB482	PPPW_046	to_be_added	drought	day 15	2021-08-24 06:34:00	2021-08-24	15	15.2741	2345				881872	604.978	1551	296.289	0.22108	0.0537152	0.286321	0.00129569	141.185	76.7519	119.322
2132TB482	PPPW_046	to_be_added	drought	day 16	2021-08-25 08:08:00	2021-08-25	16	16.3392	2309.5				1.05095e+06	601.607	1732.33	276.544	0.22505	0.0461259	0.216734	0.00112925	141.085	76.2985	119.086
2132TB482	PPPW_046	to_be_added	drought	day 17	2021-08-26 11:33:00	2021-08-26	17	17.4816	2270				1.22035e+06	598.183	1936.67	339.496	0.22311	0.0556965	0.242359	0.00111125	141.131	77.5076	119.203
2132TB482	PPPW_046	to_be_added	drought	day 18	2021-08-27 13:02:00	2021-08-27	18	18.5432	2230				1.36597e+06	593.486	2100.33	354.189	0.221864	0.0589687	0.2591	0.00138219	140.685	75.777	119.559
2132TB482	PPPW_046	to_be_added	drought	day 19	2021-08-28 07:07:00	2021-08-28	19	19.2969	2213.5				1.54738e+06	592.334	2022	365.813	0.225305	0.0478816	0.192828	0.00112182	140.968	75.4498	119.145
2132TB482	PPPW_046	to_be_added	drought	day 20	2021-08-29 08:36:00	2021-08-29	20	20.3587	2186				1.71397e+06	594.45	2067.33	378.034	0.224171	0.0510665	0.206683	0.00155761	140.783	75.2198	119.337
2132TB482	PPPW_046	to_be_added	drought	day 21	2021-08-30 10:06:00	2021-08-30	21	21.4209	2153.5				1.6393e+06	601.848	2027.67	287.259	0.220462	0.0532464	0.297167	0.00130597	140.451	74.7788	119.764
2132TB482	PPPW_046	to_be_added	drought	day 22	2021-08-31 05:36:00	2021-08-31	22	22.2333	2132				1.83949e+06	597.147	2049	300.918	0.217133	0.0638985	0.396347	0.00222047	140.006	74.9109	120.242
2132TB482	PPPW_046	to_be_added	drought	day 23	2021-09-01 16:11:00	2021-09-01	23	23.6744	2095	2125	30	240	1.70851e+06	584.454	2326.67	271.332	0.216783	0.0733603	0.409574	0.0029994	139.34	74.6509	120.629
2132TB482	PPPW_046	to_be_added	drought	day 24	2021-09-02 01:08:00	2021-09-02	24	24.0476	2117	2128.5	11.5	92	1.97368e+06	587.401	2104.33	313.382	0.219748	0.0549816	0.333065	0.00197195	139.84	76.1	120.167
2132TB482	PPPW_046	to_be_added	drought	day 25	2021-09-03 15:28:00	2021-09-03	25	25.6451	2089.5	2333.5	244	1952	1.84577e+06	614.377	2366	263.353	0.217934	0.0693448	0.365546	0.00307269	139.233	74.5526	120.611
2132TB482	PPPW_046	to_be_added	drought	day 26	2021-09-04 16:42:00	2021-09-04	26	26.6962	2290	2907	617	4936	2.2965e+06	643.986	2185.67	325.906	0.219949	0.0582519	0.324598	0.00259649	139.586	75.7874	120.302
2132TB482	PPPW_046	to_be_added	drought	day 27	2021-09-05 07:08:00	2021-09-05	27	27.2977	2885	3028	143	1144	2.41416e+06	647.477	2194.33	322.535	0.223791	0.0480778	0.250702	0.00237907	139.564	74.6426	120.07
2132TB482	PPPW_046	to_be_added	drought	day 28	2021-09-06 02:38:00	2021-09-06	28	28.1101	2968.5	3040	71.5	572	2.41237e+06	664.864	2282	326.232	0.218647	0.0662511	0.357737	0.00389479	138.948	73.6549	120.757
2132TB482	PPPW_046	to_be_added	drought	day 29	2021-09-07 11:36:00	2021-09-07	29	29.4839	2936.5	3035.5	99	792	2.48574e+06	678.8	2525.33	326.328	0.22225	0.0635874	0.278429	0.0034276	138.46	73.391	120.838
2132TB483	PPPW_046	to_be_added	drought	day 1	2021-08-10 19:04:00	2021-08-10	1	1.79446	2453.5	2760	306.5	306
2132TB483	PPPW_046	to_be_added	drought	day 2	2021-08-11 18:01:00	2021-08-11	2	2.75099	2732.5				185405	416.682	783.333	221.885	0.223137	0.0611636	0.262558	0.00244009	143.62	84.532	117.738
2132TB483	PPPW_046	to_be_added	drought	day 3	2021-08-12 11:43:00	2021-08-12	3	3.48881	2715.5				214002	398.262	814	213.578	0.223067	0.0435121	0.264459	0.00215168	144.209	87.1646	117.421
2132TB483	PPPW_046	to_be_added	drought	day 4	2021-08-13 12:44:00	2021-08-13	4	4.53082	2683				257280	389.875	845.333	258.274	0.224833	0.0355559	0.255032	0.00278427	143.721	87.0386	117.484
2132TB483	PPPW_046	to_be_added	drought	day 5	2021-08-14 06:09:00	2021-08-14	5	5.25656	2664				286163	429.324	849	299.299	0.226767	0.0320197	0.219731	0.0022904	143.098	83.407	117.71
2132TB483	PPPW_046	to_be_added	drought	day 6	2021-08-15 07:38:00	2021-08-15	6	6.31832	2634				328087	446.199	848.667	297.947	0.226402	0.030564	0.22824	0.00243556	142.924	83.8473	117.852
2132TB483	PPPW_046	to_be_added	drought	day 7	2021-08-16 09:07:00	2021-08-16	7	7.37994	2602				375076	373.06	907	320.447	0.226166	0.0316512	0.245543	0.00244667	142.583	83.507	118.089
2132TB483	PPPW_046	to_be_added	drought	day 8	2021-08-17 11:27:00	2021-08-17	8	8.4775	2562				259846	425.197	1056.33	210.244	0.22036	0.0409526	0.345554	0.00307372	143.234	85.4288	118.185
2132TB483	PPPW_046	to_be_added	drought	day 9	2021-08-18 09:48:00	2021-08-18	9	9.4088	2532				302322	456.653	1092.33	215.264	0.22215	0.0388698	0.288997	0.00155588	143.084	84.0099	118.143
2132TB483	PPPW_046	to_be_added	drought	day 10	2021-08-19 07:41:00	2021-08-19	10	10.3207	2505.5				360000	535.382	1177.33	207.596	0.222965	0.0366187	0.260029	0.00168338	143.296	83.7093	117.968
2132TB483	PPPW_046	to_be_added	drought	day 11	2021-08-20 13:18:00	2021-08-20	11	11.5543	2457				490228	467.127	1304	251.743	0.222407	0.0419098	0.292504	0.00202508	142.485	82.4505	118.5
2132TB483	PPPW_046	to_be_added	drought	day 12	2021-08-21 12:07:00	2021-08-21	12	12.505	2424.5				604824	465.491	1422.33	277.644	0.221357	0.0426267	0.312608	0.00165892	142.481	82.2823	118.596
2132TB483	PPPW_046	to_be_added	drought	day 13	2021-08-22 06:13:00	2021-08-22	13	13.2591	2407				576845	488.987	1374	302.998	0.223886	0.032164	0.24869	0.000856047	142.77	81.6126	118.228
2132TB483	PPPW_046	to_be_added	drought	day 14	2021-08-23 14:40:00	2021-08-23	14	14.6117	2356.5				874729	485.598	1546.33	331.601	0.224755	0.0394996	0.240979	0.00123586	142.187	80.6055	118.459
2132TB483	PPPW_046	to_be_added	drought	day 15	2021-08-24 06:49:00	2021-08-24	15	15.2846	2342.5				920677	483.982	1524.67	334.454	0.222478	0.040212	0.278152	0.00108138	141.808	78.3239	118.883
2132TB483	PPPW_046	to_be_added	drought	day 16	2021-08-25 08:23:00	2021-08-25	16	16.3498	2308				1.0129e+06	586.018	1362.33	258.752	0.222074	0.0451522	0.269948	0.000726682	141.421	76.7247	119.12
2132TB483	PPPW_046	to_be_added	drought	day 17	2021-08-26 11:32:00	2021-08-26	17	17.4811	2270.5				1.2559e+06	591.921	1473.33	274.584	0.222563	0.0436081	0.27271	0.00067675	141.481	77.0724	119.031
2132TB483	PPPW_046	to_be_added	drought	day 18	2021-08-27 13:01:00	2021-08-27	18	18.5427	2234.5				1.38857e+06	604.927	1662	295.298	0.221839	0.0482686	0.293923	0.000753457	141.072	75.6546	119.327
2132TB483	PPPW_046	to_be_added	drought	day 19	2021-08-28 07:06:00	2021-08-28	19	19.2964	2219.5				1.49736e+06	606.431	1748.67	314.534	0.224537	0.0400025	0.224434	0.000596143	141.476	75.1658	118.884
2132TB483	PPPW_046	to_be_added	drought	day 20	2021-08-29 08:35:00	2021-08-29	20	20.3582	2193.5				1.62929e+06	603.894	1855	312.421	0.221827	0.0493475	0.265168	0.000785585	141.389	75.2517	119.111
2132TB483	PPPW_046	to_be_added	drought	day 21	2021-08-30 10:05:00	2021-08-30	21	21.4204	2161				1.59501e+06	621.592	1695.67	269.441	0.219592	0.0538929	0.301188	0.00101068	141.029	75.3063	119.489
2132TB483	PPPW_046	to_be_added	drought	day 22	2021-08-31 05:35:00	2021-08-31	22	22.2328	2140				1.73202e+06	601.429	1962	314.142	0.216853	0.0637732	0.382739	0.000994696	140.457	74.6918	120.003
2132TB483	PPPW_046	to_be_added	drought	day 23	2021-09-01 16:10:00	2021-09-01	23	23.6739	2102.5	2127.5	25	200	1.66276e+06	594.326	2125.33	308.603	0.218689	0.0650619	0.36643	0.00159545	139.947	75.073	120.162
2132TB483	PPPW_046	to_be_added	drought	day 24	2021-09-02 01:07:00	2021-09-02	24	24.0471	2119	2129	10	80	1.86539e+06	601.125	2087.33	352.513	0.21929	0.0608461	0.349993	0.00133276	139.997	75.3748	120.094
2132TB483	PPPW_046	to_be_added	drought	day 25	2021-09-03 15:28:00	2021-09-03	25	25.6444	2089	2337.5	248.5	1988	1.71578e+06	628.104	2221	299.838	0.216048	0.0816461	0.433003	0.00294047	139.447	74.6612	120.611
2132TB483	PPPW_046	to_be_added	drought	day 26	2021-09-04 16:40:00	2021-09-04	26	26.6951	2297.5	2908	610.5	4884	2.03041e+06	660.051	2252.67	368.612	0.217889	0.0702901	0.390738	0.00211173	139.759	74.9646	120.314
2132TB483	PPPW_046	to_be_added	drought	day 27	2021-09-05 07:07:00	2021-09-05	27	27.2972	2888.5	3028	139.5	1116	2.0891e+06	673.212	2301.33	367.677	0.22157	0.059541	0.301467	0.00183547	139.682	73.6444	120.127
2132TB483	PPPW_046	to_be_added	drought	day 28	2021-09-06 02:37:00	2021-09-06	28	28.1096	2976.5	3040.5	64	512	1.98796e+06	686.966	2234	368.525	0.216976	0.0770066	0.404927	0.00352431	139.146	72.2125	120.713
2132TB483	PPPW_046	to_be_added	drought	day 29	2021-09-07 11:36:00	2021-09-07	29	29.4834	2950	3037	87	696	2.37073e+06	693.492	2351	370.773	0.221637	0.0647884	0.308305	0.00318079	139.067	72.9625	120.489
2132TB484	PPPW_046	to_be_added	control	day 1	2021-08-10 19:04:00	2021-08-10	1	1.79504	2480.5	2764.5	284	284
2132TB484	PPPW_046	to_be_added	control	day 2	2021-08-11 12:31:00	2021-08-11	2	2.52163	2749	2978.5	229.5	1836	135016	204.627	585.333	193.789	0.221852	0.0421876	0.311557	0.00590849	143.362	86.7556	117.969
2132TB484	PPPW_046	to_be_added	control	day 3	2021-08-12 11:46:00	2021-08-12	3	3.49033	2949	3006.5	57.5	460	228396	372.498	921	237.296	0.222685	0.0262783	0.263977	0.00178936	143.972	89.5312	117.533
2132TB484	PPPW_046	to_be_added	control	day 4	2021-08-13 12:46:00	2021-08-13	4	4.53226	2969	3039.5	70.5	564	237600	385.5	898.667	231.397	0.224411	0.0258908	0.251771	0.00110195	143.364	87.1104	117.752
2132TB484	PPPW_046	to_be_added	control	day 5	2021-08-14 11:25:00	2021-08-14	5	5.4757	3002.5	3046	43.5	348	268646	433.658	919.333	255.957	0.225045	0.0306847	0.220375	0.00118476	142.754	83.9167	118.072
2132TB484	PPPW_046	to_be_added	control	day 6	2021-08-15 12:53:00	2021-08-15	6	6.53699	3000.5	3044.5	44	352	322071	466.164	1000.67	277.146	0.225581	0.0349776	0.221362	0.00095418	142.392	81.9824	118.252
2132TB484	PPPW_046	to_be_added	control	day 7	2021-08-16 06:58:00	2021-08-16	7	7.29096	3019	3048	29	232	359721	462.914	992	317.96	0.226784	0.036973	0.203954	0.00133334	142.182	80.0221	118.3
2132TB484	PPPW_046	to_be_added	control	day 8	2021-08-17 13:51:00	2021-08-17	8	8.57736	2978.5	3041	62.5	500	471483	464.84	1001.33	313.987	0.228755	0.0392332	0.197053	0.00122581	141.105	78.0613	118.779
2132TB484	PPPW_046	to_be_added	control	day 9	2021-08-18 12:12:00	2021-08-18	9	9.5086	2994	3042.5	48.5	388	554908	456.894	1060.33	296.891	0.226383	0.0411771	0.214751	0.00118836	141.062	76.5987	118.979
2132TB484	PPPW_046	to_be_added	control	day 10	2021-08-19 07:06:00	2021-08-19	10	10.2959	3009				643367	457.255	1199.33	328.795	0.228815	0.0408329	0.183266	0.00166951	141.028	74.7469	118.858
2132TB484	PPPW_046	to_be_added	control	day 11	2021-08-20 09:45:00	2021-08-20	11	11.4067	2949.5				781206	452.56	1332.67	314.468	0.229133	0.0427876	0.16653	0.00189397	141.217	74.9859	118.71
2132TB484	PPPW_046	to_be_added	control	day 12	2021-08-21 08:35:00	2021-08-21	12	12.3577	2903				954963	471.003	1414	326.799	0.227615	0.0397568	0.175968	0.00153629	141.663	75.7363	118.56
2132TB484	PPPW_046	to_be_added	control	day 13	2021-08-22 10:03:00	2021-08-22	13	13.4191	2854.5				1.23866e+06	575.903	1528	341.182	0.226697	0.0393972	0.18072	0.00133887	142.103	77.1555	118.366
2132TB484	PPPW_046	to_be_added	control	day 14	2021-08-23 10:49:00	2021-08-23	14	14.4508	2803	3014.5	211.5	1692	923965	435.78	1464.33	282.401	0.22468	0.0425688	0.218165	0.0019248	141.962	76.2041	118.596
2132TB484	PPPW_046	to_be_added	control	day 15	2021-08-24 03:22:00	2021-08-24	15	15.1406	2973	3040.5	67.5	540	994285	472.474	1356	268.155	0.22157	0.0439232	0.2834	0.00170688	141.517	75.8876	119.094
2132TB484	PPPW_046	to_be_added	control	day 16	2021-08-25 12:19:00	2021-08-25	16	16.5135	2958	3038	80	640	1.19823e+06	527.685	1413.67	186.008	0.222349	0.0368946	0.270562	0.00186803	141.328	75.7617	119.169
2132TB484	PPPW_046	to_be_added	control	day 17	2021-08-26 06:32:00	2021-08-26	17	17.2728	2999.5	3047	47.5	380	1.5201e+06	554.653	1619.67	211.05	0.225139	0.0351057	0.211433	0.00135627	141.612	76.1844	118.788
2132TB484	PPPW_046	to_be_added	control	day 18	2021-08-27 08:01:00	2021-08-27	18	18.3345	2972	3041	69	552	1.92174e+06	585.233	1890.67	319.404	0.223999	0.0336715	0.227533	0.00117859	141.879	77.3885	118.723
2132TB484	PPPW_046	to_be_added	control	day 19	2021-08-28 09:30:00	2021-08-28	19	19.3959	2975	3043	68	544	2.22053e+06	698.812	1961.67	327.065	0.221957	0.0413165	0.263752	0.00184151	141.572	76.419	119.073
2132TB484	PPPW_046	to_be_added	control	day 20	2021-08-29 10:59:00	2021-08-29	20	20.4577	2968.5	3041.5	73	584	2.8078e+06	756.313	2053.33	374.785	0.223529	0.0357073	0.222177	0.00163721	141.745	76.9053	118.799
2132TB484	PPPW_046	to_be_added	control	day 21	2021-08-30 12:29:00	2021-08-30	21	21.5205	2942	3038	96	768	3.2382e+06	803.314	2293.33	365.587	0.223369	0.0401625	0.22851	0.00184904	141.226	75.072	119.107
2132TB484	PPPW_046	to_be_added	control	day 22	2021-08-31 00:33:00	2021-08-31	22	22.0236	2980.5	3045	64.5	516	3.41836e+06	620.148	2191.67	406.69	0.22559	0.0387069	0.196792	0.00208414	140.693	74.1635	119.274
2132TB484	PPPW_046	to_be_added	control	day 23	2021-09-01 09:32:00	2021-09-01	23	23.3979	2939.5	3035.5	96	768	4.20585e+06	651.795	2426.33	435.372	0.226682	0.0400998	0.182272	0.00271261	140.375	72.9927	119.409
2132TB484	PPPW_046	to_be_added	control	day 24	2021-09-02 02:12:00	2021-09-02	24	24.0919	2964.5	3041.5	77	616	4.64874e+06	683.163	2444	448.061	0.222215	0.0477732	0.251994	0.00332398	140.288	73.7008	119.761
2132TB484	PPPW_046	to_be_added	control	day 25	2021-09-03 11:18:00	2021-09-03	25	25.4712	2900.5	3028	127.5	1020	5.12564e+06	724.738	2514.33	481.471	0.22531	0.0409579	0.201014	0.00294966	140.519	74.727	119.391
2132TB484	PPPW_046	to_be_added	control	day 26	2021-09-04 11:13:00	2021-09-04	26	26.4674	2937.5	3032	94.5	756	5.72454e+06	754.511	2586.67	492.255	0.223481	0.0464604	0.237268	0.00314764	139.905	71.8283	119.887
2132TB484	PPPW_046	to_be_added	control	day 27	2021-09-05 11:09:00	2021-09-05	27	27.4647	2935	3033	98	784	6.12829e+06	776.656	2631.33	490.811	0.224599	0.0431404	0.218421	0.00265099	139.991	73.1563	119.755
2132TB484	PPPW_046	to_be_added	control	day 29	2021-09-07 16:48:00	2021-09-07	29	29.7006	2774	3006.5	232.5	1860	8.17228e+06	778.427	2863	512.328	0.22367	0.0437951	0.243628	0.00318646	139.586	71.7426	120.047
2132TB485	PPPW_046	to_be_added	control	day 1	2021-08-10 19:05:00	2021-08-10	1	1.79564	2457.5	2761	303.5	303
2132TB485	PPPW_046	to_be_added	control	day 2	2021-08-11 07:53:00	2021-08-11	2	2.32879	2753.5	2983	229.5	1836	143523	187.834	720.667	330.892	0.229359	0.0354594	0.257415	0.00327926	142.597	84.02	117.879
2132TB485	PPPW_046	to_be_added	control	day 3	2021-08-12 06:27:00	2021-08-12	3	3.26927	2953	3009	56	448	163228	295.416	753	223.677	0.224407	0.0256266	0.291263	0.00203687	143.662	86.5411	117.684
2132TB485	PPPW_046	to_be_added	control	day 4	2021-08-13 11:41:00	2021-08-13	4	4.48712	2962	3039	77	616	205717	387.709	746.333	238.27	0.225196	0.0327161	0.231722	0.00495637	143.186	84.0376	117.838
2132TB485	PPPW_046	to_be_added	control	day 5	2021-08-14 08:14:00	2021-08-14	5	5.34327	3010	3046.5	36.5	292	222318	440.641	765.667	239.704	0.226693	0.0321786	0.197262	0.00558026	142.552	80.7574	118.084
2132TB485	PPPW_046	to_be_added	control	day 6	2021-08-15 09:42:00	2021-08-15	6	6.40472	3003	3045.5	42.5	340	272079	489.831	884	260.971	0.22543	0.0343887	0.222496	0.00524621	142.706	82.2477	118.13
2132TB485	PPPW_046	to_be_added	control	day 7	2021-08-16 11:11:00	2021-08-16	7	7.46619	3001	3044.5	43.5	348	320511	522.738	989.333	277.45	0.224254	0.0358573	0.23032	0.00408778	142.236	80.2013	118.491
2132TB485	PPPW_046	to_be_added	control	day 8	2021-08-17 12:50:00	2021-08-17	8	8.53512	2993	3043.5	50.5	404	352047	523.351	1074	274.377	0.224005	0.0515301	0.247588	0.00290319	141.816	78.349	118.765
2132TB485	PPPW_046	to_be_added	control	day 9	2021-08-18 11:11:00	2021-08-18	9	9.46638	3000	3044	44	352	423206	524.675	1033.33	280.397	0.225178	0.046808	0.209123	0.00245099	141.251	75.3579	119.005
2132TB485	PPPW_046	to_be_added	control	day 10	2021-08-19 12:10:00	2021-08-19	10	10.507	2983.5				582290	512.087	1071.67	294.522	0.225271	0.05057	0.220824	0.00186812	140.663	74.541	119.343
2132TB485	PPPW_046	to_be_added	control	day 11	2021-08-20 14:49:00	2021-08-20	11	11.6176	2920				677485	523.231	1105.33	317.237	0.225479	0.0560215	0.218879	0.00210039	140.165	72.5025	119.646
2132TB485	PPPW_046	to_be_added	control	day 12	2021-08-21 06:16:00	2021-08-21	12	12.2612	2893.5				754357	524.558	1283.67	277.737	0.226548	0.0460942	0.197766	0.00209441	141.015	73.5005	119.081
2132TB485	PPPW_046	to_be_added	control	day 13	2021-08-22 07:44:00	2021-08-22	13	13.3229	2842.5				1.01619e+06	527.926	1535	370.451	0.224701	0.0490134	0.224991	0.00233056	141.594	74.8686	118.871
2132TB485	PPPW_046	to_be_added	control	day 14	2021-08-23 08:59:00	2021-08-23	14	14.3748	2785	3017	232	1856	946936	524.317	1544.67	317.729	0.226291	0.038436	0.209243	0.00215976	142.344	77.0084	118.233
2132TB485	PPPW_046	to_be_added	control	day 15	2021-08-24 01:44:00	2021-08-24	15	15.0728	2973	3041.5	68.5	548	1.0853e+06	521.666	1646.33	296.409	0.222273	0.0472453	0.269966	0.00186683	141.595	75.9632	118.976
2132TB485	PPPW_046	to_be_added	control	day 16	2021-08-25 10:42:00	2021-08-25	16	16.446	2961	3038	77	616	1.33899e+06	570.306	1500	269.267	0.223695	0.0368766	0.256148	0.00193221	141.542	76.0786	118.913
2132TB485	PPPW_046	to_be_added	control	day 17	2021-08-26 12:19:00	2021-08-26	17	17.5133	2963	3042.5	79.5	636	1.61574e+06	594.986	1815	296.527	0.222717	0.0420678	0.25758	0.00183319	141.364	74.753	119.097
2132TB485	PPPW_046	to_be_added	control	day 18	2021-08-27 06:24:00	2021-08-27	18	18.2672	2996.5	3046	49.5	396	1.96162e+06	606.543	2176.67	338.065	0.224422	0.0391725	0.215213	0.00180021	141.686	75.0818	118.789
2132TB485	PPPW_046	to_be_added	control	day 19	2021-08-28 07:53:00	2021-08-28	19	19.3289	2975.5	3045	69.5	556	2.36206e+06	636.28	2166.33	386.102	0.222744	0.0449478	0.227491	0.00196876	141.749	75.1356	118.868
2132TB485	PPPW_046	to_be_added	control	day 20	2021-08-29 09:22:00	2021-08-29	20	20.3906	2969.5	3041.5	72	576	2.70326e+06	612.626	2204.33	425.026	0.220967	0.0511566	0.269816	0.0023285	141.085	73.9587	119.377
2132TB485	PPPW_046	to_be_added	control	day 21	2021-08-30 10:52:00	2021-08-30	21	21.4531	2935	3036	101	808	3.02962e+06	640.735	2142	416.803	0.220833	0.0530911	0.270134	0.0028056	140.67	72.3017	119.618
2132TB485	PPPW_046	to_be_added	control	day 22	2021-08-31 06:21:00	2021-08-31	22	22.2653	2959	3041	82	656	2.99933e+06	645.43	2045	310.495	0.219386	0.0535857	0.30636	0.00270966	140.016	69.8219	120.096
2132TB485	PPPW_046	to_be_added	control	day 23	2021-09-01 14:37:00	2021-09-01	23	23.6094	2907	3030	123	984	3.89401e+06	688.193	2304	316.096	0.222543	0.0447572	0.246982	0.00265365	140.146	70.9891	119.787
2132TB485	PPPW_046	to_be_added	control	day 24	2021-09-02 07:11:00	2021-09-02	24	24.2999	2990.5	3045	54.5	436	4.26178e+06	683.957	2344	311.342	0.220376	0.0501173	0.287515	0.00305169	139.958	69.3358	120.061
2132TB485	PPPW_046	to_be_added	control	day 25	2021-09-03 10:14:00	2021-09-03	25	25.4265	2925	3030	105	840	5.22196e+06	724.377	2499.33	322.101	0.223456	0.0415265	0.236129	0.00180891	140.459	72.8144	119.548
2132TB485	PPPW_046	to_be_added	control	day 26	2021-09-04 09:47:00	2021-09-04	26	26.4079	2944	3033.5	89.5	716	5.55796e+06	753.905	2458.67	365.034	0.219976	0.051887	0.299624	0.00269066	139.708	69.608	120.227
2132TB485	PPPW_046	to_be_added	control	day 27	2021-09-05 10:10:00	2021-09-05	27	27.4243	2932	3033.5	101.5	812	6.12244e+06	783.161	2543	377.795	0.222068	0.0465637	0.26984	0.00305166	139.777	71.2644	120.038
2132TB485	PPPW_046	to_be_added	control	day 29	2021-09-07 14:04:00	2021-09-07	29	29.5867	2794.5	3011	216.5	1732	7.28045e+06	802.387	2448	375.074	0.221982	0.0445983	0.262429	0.00340434	139.724	70.4913	120.097
2132TB486	PPPW_046	to_be_added	control	day 1	2021-08-10 19:06:00	2021-08-10	1	1.79626	2486	2765.5	279.5	279
2132TB486	PPPW_046	to_be_added	control	day 2	2021-08-11 10:27:00	2021-08-11	2	2.43565	2753.5	2980	226.5	1812	107934	267.727	787.667	216.928	0.21608	0.047219	0.450548	0.0162165	143.949	88.1892	118.3
2132TB486	PPPW_046	to_be_added	control	day 3	2021-08-12 11:02:00	2021-08-12	3	3.45974	2948.5	3007.5	59	472	134313	335.402	822	214.729	0.220575	0.0349124	0.353846	0.00694824	144.189	88.2167	117.762
2132TB486	PPPW_046	to_be_added	control	day 4	2021-08-13 06:45:00	2021-08-13	4	4.28147	2979.5	3042	62.5	500	184960	386.746	1121.33	260.446	0.223065	0.0398228	0.280078	0.00731468	143.817	87.0081	117.789
2132TB486	PPPW_046	to_be_added	control	day 5	2021-08-14 07:39:00	2021-08-14	5	5.31937	2999	3042.5	43.5	348	205873	425.757	1072.33	281.393	0.223001	0.0456907	0.273977	0.00490403	143.548	87.1023	117.886
2132TB486	PPPW_046	to_be_added	control	day 6	2021-08-15 09:08:00	2021-08-15	6	6.38094	2999.5	3046	46.5	372	264304	389.514	1135.67	338.707	0.223735	0.0463763	0.263866	0.00704702	143.088	86.3176	118.1
2132TB486	PPPW_046	to_be_added	control	day 7	2021-08-16 10:37:00	2021-08-16	7	7.44243	3000.5	3044.5	44	352	286293	423.424	1180	320.247	0.223615	0.0480748	0.288071	0.00505361	142.474	83.55	118.441
2132TB486	PPPW_046	to_be_added	control	day 8	2021-08-17 12:16:00	2021-08-17	8	8.51134	2993.5	3044	50.5	404	343348	424.508	1313.67	292.436	0.221314	0.0521623	0.310709	0.00606376	142.214	82.4519	118.741
2132TB486	PPPW_046	to_be_added	control	day 9	2021-08-18 10:37:00	2021-08-18	9	9.4426	3001.5	3044	42.5	340	414018	472.063	1409	256.077	0.222206	0.0401649	0.305022	0.00288996	141.918	81.5524	118.812
2132TB486	PPPW_046	to_be_added	control	day 10	2021-08-19 09:50:00	2021-08-19	10	10.4103	2997				504179	536.281	1430.67	258.928	0.222999	0.033418	0.287849	0.0045096	141.61	80.1643	118.931
2132TB486	PPPW_046	to_be_added	control	day 11	2021-08-20 11:01:00	2021-08-20	11	11.4596	2939				633417	595.285	1616.33	298.655	0.222152	0.0506016	0.259228	0.0042486	141.638	80.5962	119.01
2132TB486	PPPW_046	to_be_added	control	day 12	2021-08-21 09:51:00	2021-08-21	12	12.4105	2889				737409	611.182	1666.67	320.397	0.221907	0.0524539	0.266991	0.00279131	141.965	80.9553	118.838
2132TB486	PPPW_046	to_be_added	control	day 13	2021-08-22 11:19:00	2021-08-22	13	13.4719	2837.5				936688	615.397	1797	330.513	0.223184	0.0473266	0.246086	0.00275234	142.015	81.0457	118.7
2132TB486	PPPW_046	to_be_added	control	day 14	2021-08-23 12:59:00	2021-08-23	14	14.5411	2781	3006	225	1800	872500	426.6	1854	367.96	0.221991	0.051994	0.272119	0.0039769	142.275	80.9432	118.65
2132TB486	PPPW_046	to_be_added	control	day 15	2021-08-24 05:20:00	2021-08-24	15	15.2224	2975	3039.5	64.5	516	939769	439.271	1865.33	374.514	0.218718	0.0557588	0.349751	0.00320477	141.937	79.4401	119.095
2132TB486	PPPW_046	to_be_added	control	day 16	2021-08-25 06:53:00	2021-08-25	16	16.2873	2982	3042	60	480	1.15354e+06	470.498	1733.33	350.947	0.223621	0.0435202	0.245841	0.00333764	142.019	78.3268	118.628
2132TB486	PPPW_046	to_be_added	control	day 17	2021-08-26 09:08:00	2021-08-26	17	17.3808	2978.5	3044	65.5	524	1.30592e+06	483	1796.33	374.026	0.221475	0.0508622	0.27993	0.00229563	141.628	77.5444	119.046
2132TB486	PPPW_046	to_be_added	control	day 18	2021-08-27 10:36:00	2021-08-27	18	18.4423	2969	3042.5	73.5	588	1.69333e+06	503.042	1876.33	385.862	0.221922	0.0459336	0.264249	0.00207727	141.788	77.2667	118.918
2132TB486	PPPW_046	to_be_added	control	day 19	2021-08-28 12:05:00	2021-08-28	19	19.5036	2970	3040	70	560	2.05586e+06	530.751	1924.33	402.163	0.222368	0.0409831	0.274302	0.00177346	141.741	77.3346	118.898
2132TB486	PPPW_046	to_be_added	control	day 20	2021-08-29 06:10:00	2021-08-29	20	20.2576	3002	3046.5	44.5	356	2.425e+06	614.497	2239.67	420.498	0.223163	0.0392781	0.24375	0.00226263	142.011	77.3614	118.7
2132TB486	PPPW_046	to_be_added	control	day 21	2021-08-30 07:40:00	2021-08-30	21	21.3195	2966.5	3042	75.5	604	2.53599e+06	563.922	1954	328.009	0.222545	0.0438457	0.245983	0.002491	141.452	75.1551	119.075
2132TB486	PPPW_046	to_be_added	control	day 22	2021-08-31 03:09:00	2021-08-31	22	22.1318	2961.5	3041.5	80	640	2.76049e+06	566.691	1915.33	370.825	0.218657	0.0500596	0.329459	0.00331662	141.006	73.6167	119.616
2132TB486	PPPW_046	to_be_added	control	day 23	2021-09-01 12:52:00	2021-09-01	23	23.5365	2912	3030	118	944	3.23295e+06	570.425	2275.67	377.034	0.221742	0.0432555	0.254007	0.00277518	140.985	74.0499	119.406
2132TB486	PPPW_046	to_be_added	control	day 24	2021-09-02 05:29:00	2021-09-02	24	24.2287	2983	3042.5	59.5	476	3.34965e+06	597.875	2297.33	395.132	0.216435	0.0600752	0.397423	0.00341516	140.52	72.0853	120.064
2132TB486	PPPW_046	to_be_added	control	day 25	2021-09-03 16:56:00	2021-09-03	25	25.7061	2864.5	3020.5	156	1248	4.5872e+06	677.575	2480.67	368.043	0.220822	0.0469863	0.281295	0.00264801	140.473	72.1068	119.749
2132TB486	PPPW_046	to_be_added	control	day 26	2021-09-04 07:14:00	2021-09-04	26	26.3018	2995.5	3044.5	49	392	4.84496e+06	704.396	2477.33	367.489	0.221931	0.0431725	0.256332	0.00277331	140.549	71.5529	119.648
2132TB486	PPPW_046	to_be_added	control	day 27	2021-09-05 08:23:00	2021-09-05	27	27.3499	2939	3035	96	768	5.39886e+06	741.264	2724.67	368.645	0.220962	0.0506195	0.280154	0.00375331	140.309	72.2249	119.837
2132TB486	PPPW_046	to_be_added	control	day 28	2021-09-06 03:52:00	2021-09-06	28	28.1618	2945	3036.5	91.5	732	6.09145e+06	767.148	2772.67	388.029	0.216287	0.0613656	0.406231	0.00439667	140.13	71.6462	120.258
2132TB486	PPPW_046	to_be_added	control	day 29	2021-09-07 14:43:00	2021-09-07	29	29.6134	2852	3023.5	171.5	1372	7.13046e+06	791.272	3123	379.202	0.220857	0.0539841	0.286426	0.00412759	140.144	72.3961	119.932
2132TB487	PPPW_046	to_be_added	control	day 1	2021-08-10 19:07:00	2021-08-10	1	1.79691	2539.5	2771	231.5	231
2132TB487	PPPW_046	to_be_added	control	day 2	2021-08-11 18:06:00	2021-08-11	2	2.75475	2751.5	2975	223.5	1788	64420.3	235.731	704.667	226.46	0.222619	0.0421507	0.346839	0.0124698	143.002	89.3488	118.252
2132TB487	PPPW_046	to_be_added	control	day 3	2021-08-12 06:39:00	2021-08-12	3	3.2774	2967.5	3010	42.5	340	72854.6	275.581	712.667	215.986	0.217657	0.0686949	0.366184	0.0346936	143.566	92.5149	118.299
2132TB487	PPPW_046	to_be_added	control	day 4	2021-08-13 10:21:00	2021-08-13	4	4.43125	2976	3040	64	512	97177.3	282.925	675.333	249.937	0.22449	0.0279177	0.244111	0.00760581	144.116	92.4183	117.353
2132TB487	PPPW_046	to_be_added	control	day 5	2021-08-14 11:19:00	2021-08-14	5	5.47165	3005.5	3045.5	40	320	114391	252.104	643.333	268.237	0.225591	0.0252348	0.251099	0.00722806	143.19	91.9255	117.798
2132TB487	PPPW_046	to_be_added	control	day 6	2021-08-15 12:47:00	2021-08-15	6	6.53294	3008	3045	37	296	121085	256.679	745	282.684	0.22193	0.0821188	0.274277	0.0292572	142.449	93.1093	118.554
2132TB487	PPPW_046	to_be_added	control	day 7	2021-08-16 06:53:00	2021-08-16	7	7.28689	3026	3048.5	22.5	180	163774	342.676	837.667	236.481	0.225917	0.0266744	0.238625	0.00391363	142.818	83.3992	118.01
2132TB487	PPPW_046	to_be_added	control	day 8	2021-08-17 13:45:00	2021-08-17	8	8.57331	2997	3043	46	368	193419	387.547	891.333	251.502	0.225809	0.0319999	0.246949	0.00245264	141.954	82.6688	118.538
2132TB487	PPPW_046	to_be_added	control	day 9	2021-08-18 12:06:00	2021-08-18	9	9.50455	3008.5	3045.5	37	296	188058	441.965	828.333	254.271	0.223824	0.0338368	0.256712	0.00269377	142.097	80.9975	118.579
2132TB487	PPPW_046	to_be_added	control	day 10	2021-08-19 12:12:00	2021-08-19	10	10.5085	3001.5				294253	517.572	984.667	285.213	0.224841	0.0435957	0.215833	0.00237073	141.536	79.0013	118.824
2132TB487	PPPW_046	to_be_added	control	day 11	2021-08-20 14:51:00	2021-08-20	11	11.6191	2952.5				387556	579.695	1119.67	307.847	0.225702	0.0491634	0.213131	0.00234937	141.189	77.9631	118.998
2132TB487	PPPW_046	to_be_added	control	day 12	2021-08-21 06:18:00	2021-08-21	12	12.2627	2932				437697	580.418	1198	310.134	0.227992	0.0354901	0.178538	0.00175256	141.58	77.7519	118.596
2132TB487	PPPW_046	to_be_added	control	day 13	2021-08-22 07:47:00	2021-08-22	13	13.3244	2893				572402	585.113	1310.33	305.439	0.226035	0.0387629	0.196669	0.00203288	141.995	78.8995	118.486
2132TB487	PPPW_046	to_be_added	control	day 14	2021-08-23 09:02:00	2021-08-23	14	14.3766	2847.5	3025.5	178	1424	462428	396.095	1306.33	273.775	0.225487	0.0294437	0.233376	0.00207524	142.53	80.7455	118.236
2132TB487	PPPW_046	to_be_added	control	day 15	2021-08-24 01:47:00	2021-08-24	15	15.0744	2992	3044	52	416	528291	434.38	1389.33	294.122	0.221637	0.0410033	0.295595	0.00192701	142.194	81.2822	118.711
2132TB487	PPPW_046	to_be_added	control	day 16	2021-08-25 10:44:00	2021-08-25	16	16.4475	2984.5	3042	57.5	460	749868	491.825	1472	337.742	0.225046	0.0336211	0.226891	0.00133688	142.322	80.811	118.348
2132TB487	PPPW_046	to_be_added	control	day 17	2021-08-26 12:22:00	2021-08-26	17	17.5154	2987.5	3045	57.5	460	920052	518.83	1705	335.937	0.22481	0.0355292	0.230597	0.00131635	142.112	78.9902	118.495
2132TB487	PPPW_046	to_be_added	control	day 18	2021-08-27 06:27:00	2021-08-27	18	18.2693	3007	3046.5	39.5	316	1.06093e+06	533.825	1769.33	324.22	0.226202	0.0340251	0.190295	0.000967865	142.183	78.206	118.373
2132TB487	PPPW_046	to_be_added	control	day 19	2021-08-28 07:56:00	2021-08-28	19	19.331	2994	3046	52	416	1.30903e+06	571.328	1765.67	358.852	0.22418	0.0435256	0.21555	0.0013755	141.994	77.3523	118.634
2132TB487	PPPW_046	to_be_added	control	day 20	2021-08-29 09:25:00	2021-08-29	20	20.3927	2990	3044.5	54.5	436	1.53412e+06	544.42	1879	369.608	0.225808	0.0399105	0.198799	0.00131008	141.918	77.1395	118.521
2132TB487	PPPW_046	to_be_added	control	day 21	2021-08-30 10:55:00	2021-08-30	21	21.4551	2969	3039	70	560	1.77916e+06	541.169	2052	388.149	0.224958	0.0428081	0.214908	0.00116636	141.63	76.7842	118.766
2132TB487	PPPW_046	to_be_added	control	day 22	2021-08-31 06:24:00	2021-08-31	22	22.2673	2983.5	3042	58.5	468	2.05024e+06	538.28	2061.33	395.012	0.222438	0.0468489	0.254697	0.00154169	141.181	75.4007	119.244
2132TB487	PPPW_046	to_be_added	control	day 23	2021-09-01 14:40:00	2021-09-01	23	23.6114	2932.5	3030.5	98	784	2.34568e+06	595.591	2144	406.892	0.226367	0.0364818	0.197771	0.00125061	141.203	75.0693	118.904
2132TB487	PPPW_046	to_be_added	control	day 24	2021-09-02 07:14:00	2021-09-02	24	24.302	2994.5	3043.5	49	392	2.61299e+06	633.524	2148	406.411	0.223272	0.0422275	0.233903	0.00143711	141.141	74.4808	119.204
2132TB487	PPPW_046	to_be_added	control	day 25	2021-09-03 10:17:00	2021-09-03	25	25.4289	2933.5	3033	99.5	796	3.33665e+06	591.312	2254.67	428.198	0.225471	0.0351239	0.192567	0.0012172	141.805	77.2575	118.618
2132TB487	PPPW_046	to_be_added	control	day 26	2021-09-04 09:52:00	2021-09-04	26	26.4116	2952.5	3034	81.5	652	3.1693e+06	623.88	2406	443.169	0.223012	0.0416185	0.227241	0.00163736	140.981	73.7225	119.314
2132TB487	PPPW_046	to_be_added	control	day 27	2021-09-05 10:14:00	2021-09-05	27	27.4264	2938.5	3034.5	96	768	4.27376e+06	612.683	2450	426.193	0.224015	0.0383044	0.216536	0.00143192	141.082	74.8811	119.171
2132TB487	PPPW_046	to_be_added	control	day 29	2021-09-07 14:08:00	2021-09-07	29	29.5889	2796	3009.5	213.5	1708	5.28785e+06	686.509	2433.67	426.162	0.224702	0.0419652	0.203351	0.0017945	140.49	72.1443	119.462
2132TB488	PPPW_046	to_be_added	control	day 1	2021-08-10 19:08:00	2021-08-10	1	1.79753	2498.5	2766.5	268	268
2132TB488	PPPW_046	to_be_added	control	day 2	2021-08-11 12:37:00	2021-08-11	2	2.52635	2754	2981	227	1816	118988	361.903	896.333	213.939	0.219956	0.0501302	0.287467	0.0213646	144.164	89.1241	117.717
2132TB488	PPPW_046	to_be_added	control	day 3	2021-08-12 10:25:00	2021-08-12	3	3.43403	2959.5	3009	49.5	396	135311	339.269	875.667	200.817	0.222269	0.0357264	0.283275	0.00973574	143.854	88.8804	117.699
2132TB488	PPPW_046	to_be_added	control	day 4	2021-08-13 11:22:00	2021-08-13	4	4.47397	2976	3041.5	65.5	524	137350	380.203	903	223.812	0.221962	0.044342	0.278377	0.0105797	143.222	87.2003	118.08
2132TB488	PPPW_046	to_be_added	control	day 5	2021-08-14 09:27:00	2021-08-14	5	5.39423	3012	3046	34	272	164473	424.944	903.667	227.526	0.224506	0.0435597	0.225801	0.00457472	143.032	84.7978	117.983
2132TB488	PPPW_046	to_be_added	control	day 6	2021-08-15 10:56:00	2021-08-15	6	6.45562	3013.5	3046	32.5	260	196716	464.865	946.333	224.123	0.222841	0.0312277	0.274537	0.00498316	142.706	83.4058	118.291
2132TB488	PPPW_046	to_be_added	control	day 7	2021-08-16 12:24:00	2021-08-16	7	7.5169	3011	3047	36	288	227867	474.061	1092.33	224.141	0.223932	0.0519848	0.21524	0.00489173	142.777	82.1188	118.18
2132TB488	PPPW_046	to_be_added	control	day 8	2021-08-17 15:32:00	2021-08-17	8	8.64741	3005	3044.5	39.5	316	241601	478.685	1030	235.008	0.223825	0.0529208	0.222289	0.00681027	141.578	77.5256	118.895
2132TB488	PPPW_046	to_be_added	control	day 9	2021-08-18 06:30:00	2021-08-18	9	9.27084	3029	3049	20	160	245677	468.452	1027.67	235.851	0.224648	0.0417769	0.198992	0.00597366	141.469	77.2312	118.903
2132TB488	PPPW_046	to_be_added	control	day 10	2021-08-19 13:12:00	2021-08-19	10	10.5503	2990.5				311444	521.304	1022	228.989	0.223358	0.0500013	0.226956	0.00449564	141.01	76.549	119.281
2132TB488	PPPW_046	to_be_added	control	day 11	2021-08-20 15:51:00	2021-08-20	11	11.6609	2944				373509	524.259	1237	258.569	0.225533	0.0524326	0.212227	0.00611517	140.612	73.2271	119.403
2132TB488	PPPW_046	to_be_added	control	day 12	2021-08-21 07:18:00	2021-08-21	12	12.3047	2928.5				442886	523.601	1236.33	261.438	0.224961	0.0493448	0.211462	0.00435387	141.058	73.7062	119.182
2132TB488	PPPW_046	to_be_added	control	day 13	2021-08-22 08:47:00	2021-08-22	13	13.3663	2891				453402	535.864	1206.67	250.716	0.222569	0.0409074	0.247275	0.0030673	141.099	74.5767	119.304
2132TB488	PPPW_046	to_be_added	control	day 14	2021-08-23 10:11:00	2021-08-23	14	14.4243	2846	3021	175	1400	462218	531.658	1186	244.279	0.224777	0.0410318	0.227584	0.00341239	140.739	73.9084	119.345
2132TB488	PPPW_046	to_be_added	control	day 15	2021-08-24 02:47:00	2021-08-24	15	15.1164	2988.5	3044.5	56	448	500055	527.991	1159.33	247.377	0.219699	0.0522702	0.329642	0.00317179	140.357	74.0079	119.912
2132TB488	PPPW_046	to_be_added	control	day 16	2021-08-25 11:44:00	2021-08-25	16	16.4895	2982	3042	60	480	702669	521.304	1374.33	237.537	0.223644	0.0429933	0.233156	0.00281501	141.493	75.5075	118.995
2132TB488	PPPW_046	to_be_added	control	day 17	2021-08-26 09:24:00	2021-08-26	17	17.3919	3005	3046.5	41.5	332	818739	519.499	1297.33	243.436	0.224493	0.0474369	0.204411	0.00195055	141.292	74.1575	119.041
2132TB488	PPPW_046	to_be_added	control	day 18	2021-08-27 10:52:00	2021-08-27	18	18.4534	2986	3044	58	464	1.05652e+06	565.368	1470	296.952	0.223534	0.044396	0.209187	0.002462	141.664	75.9844	118.88
2132TB488	PPPW_046	to_be_added	control	day 19	2021-08-28 12:21:00	2021-08-28	19	19.5147	2988	3043.5	55.5	444	1.23866e+06	609.192	1435.67	297.613	0.225648	0.0419449	0.200055	0.00199895	141.022	73.4774	119.096
2132TB488	PPPW_046	to_be_added	control	day 20	2021-08-29 06:27:00	2021-08-29	20	20.2688	3018	3047.5	29.5	236	1.2829e+06	524.194	1451	289.547	0.226209	0.0405279	0.185971	0.0021909	140.85	71.9358	119.153
2132TB488	PPPW_046	to_be_added	control	day 21	2021-08-30 07:56:00	2021-08-30	21	21.3307	2983	3044	61	488	1.52837e+06	561.516	1611.33	302.188	0.224583	0.0431749	0.206105	0.00243082	140.775	72.3718	119.318
2132TB488	PPPW_046	to_be_added	control	day 22	2021-08-31 03:25:00	2021-08-31	22	22.143	2982	3043.5	61.5	492	1.61279e+06	576.866	1675	300.948	0.219958	0.0550071	0.292	0.00310483	140.269	71.9391	119.938
2132TB488	PPPW_046	to_be_added	control	day 23	2021-09-01 13:08:00	2021-09-01	23	23.5479	2947	3034	87	696	2.1157e+06	623.046	1775	309.112	0.223077	0.0427105	0.219946	0.00182049	140.881	73.1217	119.339
2132TB488	PPPW_046	to_be_added	control	day 24	2021-09-02 05:45:00	2021-09-02	24	24.2399	3001.5	3046.5	45	360	2.10477e+06	681.669	1842	316.756	0.217317	0.0573788	0.359171	0.00340962	140.519	72.4945	119.979
2132TB488	PPPW_046	to_be_added	control	day 25	2021-09-03 17:16:00	2021-09-03	25	25.7198	2918.5	3028.5	110	880	2.75719e+06	661.202	1994.33	317.96	0.22057	0.0503638	0.276765	0.00299035	140.507	72.1696	119.766
2132TB488	PPPW_046	to_be_added	control	day 26	2021-09-04 07:40:00	2021-09-04	26	26.3201	3009	3044.5	35.5	284	2.92736e+06	662.285	2130	308.208	0.220371	0.0529189	0.272375	0.00322703	140.562	71.7127	119.751
2132TB488	PPPW_046	to_be_added	control	day 27	2021-09-05 08:40:00	2021-09-05	27	27.3614	2978	3042	64	512	3.18071e+06	666.018	2129.33	306.643	0.220405	0.0496606	0.290164	0.00322865	140.204	70.5102	119.962
2132TB488	PPPW_046	to_be_added	control	day 29	2021-09-07 14:56:00	2021-09-07	29	29.6226	2860	3022.5	162.5	1300	4.44973e+06	745.152	2511.67	338.731	0.220754	0.0492598	0.282913	0.00507729	140.332	72.237	119.854
2132TB489	PPPW_046	to_be_added	drought	day 1	2021-08-10 19:09:00	2021-08-10	1	1.79817	2477.5	2762.5	285	285
2132TB489	PPPW_046	to_be_added	drought	day 2	2021-08-11 16:27:00	2021-08-11	2	2.68561	2738.5				170377	282.082	735.333	298.215	0.222738	0.0698172	0.319608	0.00567464	142.692	86.2741	118.382
2132TB489	PPPW_046	to_be_added	drought	day 3	2021-08-12 08:08:00	2021-08-12	3	3.33911	2725.5				200257	290.149	745	325.906	0.225979	0.0397039	0.252463	0.00331122	143.597	87.54	117.584
2132TB489	PPPW_046	to_be_added	drought	day 4	2021-08-13 09:15:00	2021-08-13	4	4.38545	2689				228851	327.729	733.333	345.421	0.225932	0.042846	0.229443	0.00641236	143.64	87.8364	117.521
2132TB489	PPPW_046	to_be_added	drought	day 5	2021-08-14 06:16:00	2021-08-14	5	5.26111	2661				273432	367.206	742.333	365.4	0.227231	0.0493595	0.213009	0.0070256	143.001	84.198	117.802
2132TB489	PPPW_046	to_be_added	drought	day 6	2021-08-15 07:44:00	2021-08-15	6	6.32286	2625.5				318233	384.818	866	383.379	0.225805	0.0574611	0.24689	0.00546832	142.554	84.474	118.212
2132TB489	PPPW_046	to_be_added	drought	day 7	2021-08-16 09:13:00	2021-08-16	7	7.38446	2587				377797	379.804	1031.33	388.466	0.224899	0.0569662	0.283592	0.0107495	142.604	85.1424	118.267
2132TB489	PPPW_046	to_be_added	drought	day 8	2021-08-17 11:34:00	2021-08-17	8	8.48202	2540.5				479633	452.439	1270.33	383.695	0.223528	0.058172	0.277382	0.013001	142.393	84.2698	118.449
2132TB489	PPPW_046	to_be_added	drought	day 9	2021-08-18 09:55:00	2021-08-18	9	9.41331	2503.5				546978	501.319	1297.33	389.233	0.224826	0.0500098	0.25302	0.00775883	142.086	81.532	118.541
2132TB489	PPPW_046	to_be_added	drought	day 10	2021-08-19 09:26:00	2021-08-19	10	10.3933	2468.5				716479	382.652	1254	419.971	0.227032	0.0411046	0.215899	0.00748308	141.638	78.9507	118.617
2132TB489	PPPW_046	to_be_added	drought	day 11	2021-08-20 10:37:00	2021-08-20	11	11.4426	2425				701450	379.24	1301	318.682	0.22903	0.0357939	0.204657	0.00630955	141.199	76.3638	118.752
2132TB489	PPPW_046	to_be_added	drought	day 12	2021-08-21 09:26:00	2021-08-21	12	12.3935	2392.5				719125	437.075	1471.33	373.148	0.227082	0.0316066	0.216678	0.00356553	141.499	76.8832	118.691
2132TB489	PPPW_046	to_be_added	drought	day 13	2021-08-22 10:55:00	2021-08-22	13	13.4549	2355.5				1.05287e+06	396.419	1447	378.952	0.227083	0.0325354	0.229868	0.00444485	141.102	77.6341	118.92
2132TB489	PPPW_046	to_be_added	drought	day 14	2021-08-23 12:32:00	2021-08-23	14	14.5223	2320				918559	438.491	1637.67	371.531	0.225009	0.0461104	0.24107	0.0034783	141.731	77.8064	118.706
2132TB489	PPPW_046	to_be_added	drought	day 15	2021-08-24 04:55:00	2021-08-24	15	15.2053	2300				984296	450.393	1762.67	385.862	0.219532	0.0591061	0.340572	0.00395544	141.418	77.983	119.313
2132TB489	PPPW_046	to_be_added	drought	day 16	2021-08-25 06:29:00	2021-08-25	16	16.2703	2267.5				952176	465.562	1759.33	284.37	0.225842	0.0412667	0.221513	0.00244412	141.135	75.7164	119.022
2132TB489	PPPW_046	to_be_added	drought	day 17	2021-08-26 12:44:00	2021-08-26	17	17.5309	2223.5				1.11495e+06	493.682	1780.67	280.603	0.223314	0.0505502	0.268949	0.00231572	140.78	77.6277	119.411
2132TB489	PPPW_046	to_be_added	drought	day 18	2021-08-27 06:50:00	2021-08-27	18	18.2848	2206.5				1.16452e+06	549.833	1603.33	303.571	0.226398	0.0400332	0.210672	0.000887824	140.966	76.1019	119.087
2132TB489	PPPW_046	to_be_added	drought	day 19	2021-08-28 08:19:00	2021-08-28	19	19.3465	2179				1.37268e+06	603.711	1736.67	319.249	0.224085	0.0522012	0.230001	0.00184401	140.437	74.6046	119.553
2132TB489	PPPW_046	to_be_added	drought	day 20	2021-08-29 09:47:00	2021-08-29	20	20.4082	2152.5				1.54082e+06	544.965	1837.33	337.424	0.222916	0.0546607	0.258396	0.00203128	139.966	73.8252	119.901
2132TB489	PPPW_046	to_be_added	drought	day 21	2021-08-30 11:17:00	2021-08-30	21	21.4708	2123.5	2130	6.5	52	1.52055e+06	571.749	2043.33	324.942	0.221885	0.0656699	0.289808	0.0023052	139.445	73.7442	120.266
2132TB489	PPPW_046	to_be_added	drought	day 22	2021-08-31 06:47:00	2021-08-31	22	22.2829	2112.5	2129	16.5	132	1.25711e+06	593.358	1972.33	343.447	0.22078	0.069322	0.311227	0.00268235	139.153	72.8292	120.501
2132TB489	PPPW_046	to_be_added	drought	day 23	2021-09-01 13:38:00	2021-09-01	23	23.5686	2098	2125	27	216	1.56333e+06	613.59	1869.33	323.526	0.222106	0.0649859	0.291131	0.00247813	138.89	73.7231	120.559
2132TB489	PPPW_046	to_be_added	drought	day 24	2021-09-02 06:14:00	2021-09-02	24	24.2601	2113	2128.5	15.5	124	1.67832e+06	633.524	1923	369.082	0.218883	0.0764266	0.365491	0.00352012	138.804	73.4746	120.821
2132TB489	PPPW_046	to_be_added	drought	day 25	2021-09-03 09:08:00	2021-09-03	25	25.3811	2103.5	2352	248.5	1988	1.44994e+06	662.887	1918.67	326.855	0.222922	0.0598162	0.310677	0.00305527	138.476	74.1724	120.749
2132TB489	PPPW_046	to_be_added	drought	day 26	2021-09-04 08:23:00	2021-09-04	26	26.3493	2323	2936	613	4904	1.97081e+06	680.515	2121.33	388.953	0.221847	0.0570494	0.328892	0.00261954	138.83	73.9781	120.598
2132TB489	PPPW_046	to_be_added	drought	day 27	2021-09-05 09:10:00	2021-09-05	27	27.3823	2884.5	3029	144.5	1156	2.02987e+06	694.645	2221.33	372.538	0.221383	0.0643965	0.34263	0.00287133	138.519	74.0238	120.826
2132TB489	PPPW_046	to_be_added	drought	day 29	2021-09-07 12:53:00	2021-09-07	29	29.5372	2891.5	3025	133.5	1068	2.13818e+06	698.382	2322	369.479	0.221149	0.078588	0.357783	0.00461197	137.701	71.8782	121.336
2132TB490	PPPW_046	to_be_added	drought	day 1	2021-08-10 19:10:00	2021-08-10	1	1.79878	2499.5	2768.5	269	269
2132TB490	PPPW_046	to_be_added	drought	day 2	2021-08-11 07:58:00	2021-08-11	2	2.33225	2760.5				191223	361.181	888.667	297.252	0.220929	0.0767763	0.305399	0.014713	143.677	91.054	117.974
2132TB490	PPPW_046	to_be_added	drought	day 3	2021-08-12 11:40:00	2021-08-12	3	3.48679	2726.5				220845	379.842	831.667	359.375	0.223556	0.0256278	0.27563	0.00390245	143.758	89.9359	117.632
2132TB490	PPPW_046	to_be_added	drought	day 4	2021-08-13 12:37:00	2021-08-13	4	4.52582	2695.5				279117	350.586	887.667	396.215	0.223472	0.0325853	0.269142	0.00503622	143.32	88.1337	117.888
2132TB490	PPPW_046	to_be_added	drought	day 5	2021-08-14 09:43:00	2021-08-14	5	5.40488	2672.5				333973	356.93	856.667	410.609	0.222459	0.0500025	0.256328	0.0114647	143.173	90.2563	118.051
2132TB490	PPPW_046	to_be_added	drought	day 6	2021-08-15 11:11:00	2021-08-15	6	6.46622	2639				375343	370.812	979.667	408.134	0.224017	0.0287602	0.250847	0.00150648	143.042	85.7741	117.995
2132TB490	PPPW_046	to_be_added	drought	day 7	2021-08-16 12:39:00	2021-08-16	7	7.5275	2601				474042	373.1	996	403.68	0.222735	0.0334896	0.288947	0.00164757	142.979	85.0047	118.107
2132TB490	PPPW_046	to_be_added	drought	day 8	2021-08-17 15:47:00	2021-08-17	8	8.65808	2560				545801	399.586	982.333	401.272	0.226859	0.0357113	0.223838	0.00158969	142.105	80.3509	118.271
2132TB490	PPPW_046	to_be_added	drought	day 9	2021-08-18 06:45:00	2021-08-18	9	9.28154	2547				604313	442.687	1071.33	394.169	0.227821	0.0246608	0.20336	0.00108712	142.177	78.4492	118.171
2132TB490	PPPW_046	to_be_added	drought	day 10	2021-08-19 07:39:00	2021-08-19	10	10.3192	2510				727389	489.381	1144.67	421.096	0.228472	0.0248615	0.200708	0.00149878	142.022	78.877	118.213
2132TB490	PPPW_046	to_be_added	drought	day 11	2021-08-20 13:16:00	2021-08-20	11	11.5528	2455				895287	415.765	1471.33	462.242	0.226661	0.0310848	0.232049	0.00121833	141.374	79.606	118.752
2132TB490	PPPW_046	to_be_added	drought	day 12	2021-08-21 12:05:00	2021-08-21	12	12.5035	2419.5				959442	462.071	1512.33	398.142	0.224521	0.0342264	0.226145	0.00116187	142.092	80.1687	118.515
2132TB490	PPPW_046	to_be_added	drought	day 13	2021-08-22 06:10:00	2021-08-22	13	13.2576	2400.5				1.17882e+06	468.042	1645.67	397.736	0.225927	0.0333428	0.185311	0.00122281	142.25	78.9167	118.326
2132TB490	PPPW_046	to_be_added	drought	day 14	2021-08-23 14:37:00	2021-08-23	14	14.6096	2347				1.07395e+06	449.043	1685.33	367.758	0.225209	0.0448239	0.246218	0.00165112	141.814	79.94	118.638
2132TB490	PPPW_046	to_be_added	drought	day 15	2021-08-24 06:47:00	2021-08-24	15	15.2831	2330.5				1.18571e+06	457.375	1610.33	383.574	0.223891	0.0452178	0.247858	0.00111293	141.542	77.8469	118.902
2132TB490	PPPW_046	to_be_added	drought	day 16	2021-08-25 08:21:00	2021-08-25	16	16.3482	2295				1.27162e+06	460.024	1726	332.286	0.223854	0.0421748	0.247813	0.00143764	141.535	77.6391	118.924
2132TB490	PPPW_046	to_be_added	drought	day 17	2021-08-26 12:57:00	2021-08-26	17	17.5399	2251				1.48263e+06	454.968	1998.67	352.392	0.222089	0.0416548	0.274394	0.0013669	141.604	78.0753	119.001
2132TB490	PPPW_046	to_be_added	drought	day 18	2021-08-27 07:03:00	2021-08-27	18	18.2939	2231.5				1.63662e+06	468.19	2125.33	333.796	0.223851	0.0368792	0.240104	0.00155439	141.751	77.7986	118.78
2132TB490	PPPW_046	to_be_added	drought	day 19	2021-08-28 08:32:00	2021-08-28	19	19.3556	2205				1.81901e+06	553.031	2205.67	365.472	0.221587	0.0461968	0.270359	0.00126802	141.405	77.1278	119.148
2132TB490	PPPW_046	to_be_added	drought	day 20	2021-08-29 10:00:00	2021-08-29	20	20.4173	2178.5				1.91716e+06	614.85	2219.33	362.024	0.221345	0.0461115	0.2732	0.00133271	141.238	76.6819	119.25
2132TB490	PPPW_046	to_be_added	drought	day 21	2021-08-30 11:31:00	2021-08-30	21	21.4799	2150				1.81936e+06	575.843	2085.33	296.168	0.220884	0.0515663	0.283593	0.00106337	140.918	75.0556	119.478
2132TB490	PPPW_046	to_be_added	drought	day 22	2021-08-31 07:00:00	2021-08-31	22	22.292	2133.5				1.91043e+06	560.914	2080	319.765	0.219424	0.056093	0.316493	0.00154277	140.465	74.3766	119.856
2132TB490	PPPW_046	to_be_added	drought	day 23	2021-09-01 13:52:00	2021-09-01	23	23.5779	2107	2127	20	160	1.92806e+06	568.256	2188.33	281.782	0.221039	0.0600756	0.297958	0.00178009	140.15	74.993	119.923
2132TB490	PPPW_046	to_be_added	drought	day 24	2021-09-02 06:27:00	2021-09-02	24	24.2692	2113.5	2129	15.5	124	1.97161e+06	582.887	2129.33	304.508	0.21648	0.0722766	0.43961	0.00206924	139.871	74.1569	120.392
2132TB490	PPPW_046	to_be_added	drought	day 25	2021-09-03 09:23:00	2021-09-03	25	25.3914	2104.5	2355.5	251	2008	1.83364e+06	599.32	2247.33	264.866	0.222438	0.0561371	0.268455	0.00217813	139.827	74.0163	120.024
2132TB490	PPPW_046	to_be_added	drought	day 26	2021-09-04 08:41:00	2021-09-04	26	26.3624	2321.5	2929	607.5	4860	2.41662e+06	625.26	2314.67	364.645	0.221512	0.0527332	0.294354	0.00200755	140.267	74.926	119.805
2132TB490	PPPW_046	to_be_added	drought	day 27	2021-09-05 09:24:00	2021-09-05	27	27.3919	2868.5	3025.5	157	1256	2.60074e+06	641.029	2464.67	344.889	0.221338	0.0548702	0.313887	0.00179885	140.178	75.5486	119.883
2132TB490	PPPW_046	to_be_added	drought	day 29	2021-09-07 13:09:00	2021-09-07	29	29.5485	2867	3021	154	1232	3.16564e+06	665.555	2472.67	336.568	0.220845	0.0589528	0.320882	0.00303512	139.479	72.6662	120.32
2132TB491	PPPW_046	to_be_added	drought	day 1	2021-08-10 19:11:00	2021-08-10	1	1.79934	2488	2765.5	277.5	277
2132TB491	PPPW_046	to_be_added	drought	day 2	2021-08-11 12:38:00	2021-08-11	2	2.52686	2746				293619	224.63	1090	326.228	0.225797	0.0371129	0.297416	0.00387427	142.837	88.1049	118.083
2132TB491	PPPW_046	to_be_added	drought	day 3	2021-08-12 09:06:00	2021-08-12	3	3.37957	2724.5				326366	267.459	1187	354.128	0.225962	0.0285242	0.283456	0.00333263	143.263	90.7121	117.791
2132TB491	PPPW_046	to_be_added	drought	day 4	2021-08-13 06:10:00	2021-08-13	4	4.25759	2695.5				369039	345.216	1345.67	272.507	0.225043	0.030899	0.240955	0.0018027	143.403	86.2678	117.758
2132TB491	PPPW_046	to_be_added	drought	day 5	2021-08-14 06:14:00	2021-08-14	5	5.26008	2659.5				485719	373.946	1291.33	430.272	0.228257	0.0255453	0.218192	0.00124442	142.987	87.1319	117.709
2132TB491	PPPW_046	to_be_added	drought	day 6	2021-08-15 07:43:00	2021-08-15	6	6.32184	2621				561483	373.341	1383.33	459.904	0.227146	0.0284116	0.234048	0.00213059	142.437	85.3948	118.136
2132TB491	PPPW_046	to_be_added	drought	day 7	2021-08-16 09:12:00	2021-08-16	7	7.38345	2577.5				641062	380.243	1411	448.4	0.226591	0.0298612	0.242832	0.00162706	142.468	84.4365	118.202
2132TB491	PPPW_046	to_be_added	drought	day 8	2021-08-17 11:32:00	2021-08-17	8	8.48101	2524.5				702416	455.403	1602.67	373.552	0.224418	0.0337866	0.267646	0.00182222	142.113	82.3021	118.574
2132TB491	PPPW_046	to_be_added	drought	day 9	2021-08-18 09:53:00	2021-08-18	9	9.4123	2479				819652	508.543	1667.33	372.859	0.225242	0.0368999	0.236697	0.00115426	141.787	79.6824	118.686
2132TB491	PPPW_046	to_be_added	drought	day 10	2021-08-19 07:46:00	2021-08-19	10	10.3237	2439				997369	513.102	1753.33	386.54	0.227078	0.0343162	0.205464	0.00112622	141.789	79.0596	118.552
2132TB491	PPPW_046	to_be_added	drought	day 11	2021-08-20 13:22:00	2021-08-20	11	11.5573	2366.5				1.13931e+06	586.317	1873	380.564	0.226362	0.0397767	0.224841	0.00187451	141.337	76.7891	118.863
2132TB491	PPPW_046	to_be_added	drought	day 12	2021-08-21 12:11:00	2021-08-21	12	12.5081	2324				1.29034e+06	596.189	2001	374.183	0.224434	0.0388525	0.236845	0.00109186	141.505	77.7362	118.902
2132TB491	PPPW_046	to_be_added	drought	day 13	2021-08-22 06:17:00	2021-08-22	13	13.2621	2301				1.43346e+06	588.725	2040	375.508	0.225952	0.0341102	0.206582	0.000871598	141.523	77.0053	118.776
2132TB491	PPPW_046	to_be_added	drought	day 14	2021-08-23 14:45:00	2021-08-23	14	14.615	2242.5				1.50075e+06	588.727	2033	367.525	0.224583	0.0374326	0.226179	0.00115688	141.414	76.7837	118.928
2132TB491	PPPW_046	to_be_added	drought	day 15	2021-08-24 06:54:00	2021-08-24	15	15.2877	2225.5				1.52012e+06	588.425	1917.33	369.531	0.22271	0.0403575	0.265047	0.00122376	141.027	75.1973	119.306
2132TB491	PPPW_046	to_be_added	drought	day 16	2021-08-25 08:28:00	2021-08-25	16	16.3528	2190				1.70851e+06	591.253	1986.33	376.11	0.224827	0.0358824	0.233242	0.00109905	140.952	75.4913	119.182
2132TB491	PPPW_046	to_be_added	drought	day 17	2021-08-26 06:27:00	2021-08-26	17	17.2688	2164				1.80632e+06	570.666	2031	385.862	0.225534	0.0350674	0.218751	0.000808579	140.713	74.236	119.272
2132TB491	PPPW_046	to_be_added	drought	day 18	2021-08-27 07:55:00	2021-08-27	18	18.3304	2131.5				1.8462e+06	581.442	2218.67	375.782	0.221915	0.0472701	0.287104	0.0011351	140.438	74.2588	119.694
2132TB491	PPPW_046	to_be_added	drought	day 19	2021-08-28 09:24:00	2021-08-28	19	19.3919	2106	2128	22	176	1.84974e+06	508.422	2349.67	392.242	0.220219	0.0549909	0.329169	0.00148435	139.938	73.0527	120.1
2132TB491	PPPW_046	to_be_added	drought	day 20	2021-08-29 10:53:00	2021-08-29	20	20.4536	2099	2127	28	224	1.83347e+06	545.263	2325	334.092	0.220063	0.0578801	0.327969	0.00128238	139.708	72.1416	120.231
2132TB491	PPPW_046	to_be_added	drought	day 21	2021-08-30 12:23:00	2021-08-30	21	21.5164	2094.5	2126.5	32	256	1.85847e+06	568.738	2364	285.752	0.218057	0.0678109	0.378022	0.00171468	139.208	71.0285	120.653
2132TB491	PPPW_046	to_be_added	drought	day 22	2021-08-31 00:28:00	2021-08-31	22	22.0195	2108.5	2129	20.5	164	2.32139e+06	573.435	2249.67	399.105	0.220913	0.0484106	0.321061	0.00119249	139.773	73.5514	120.126
2132TB491	PPPW_046	to_be_added	drought	day 23	2021-09-01 09:27:00	2021-09-01	23	23.3938	2099	2126	27	216	2.13256e+06	591.25	2430.33	295.385	0.221893	0.0587353	0.285547	0.00190584	139.209	71.1513	120.409
2132TB491	PPPW_046	to_be_added	drought	day 24	2021-09-02 02:06:00	2021-09-02	24	24.0877	2104.5	2128	23.5	188	2.32301e+06	591.85	2448.33	362.432	0.217839	0.0676756	0.387268	0.00225368	139.211	72.2508	120.66
2132TB491	PPPW_046	to_be_added	drought	day 25	2021-09-03 11:12:00	2021-09-03	25	25.4667	2093.5	2345	251.5	2012	2.09419e+06	617.444	2733.67	292.344	0.214943	0.0946461	0.44128	0.00394582	139.01	73.3401	120.992
2132TB491	PPPW_046	to_be_added	drought	day 26	2021-09-04 11:04:00	2021-09-04	26	26.4617	2307	2923	616	4928	2.88246e+06	601.005	2590	434.26	0.218378	0.0684736	0.38605	0.0026455	139.423	74.4341	120.55
2132TB491	PPPW_046	to_be_added	drought	day 27	2021-09-05 11:03:00	2021-09-05	27	27.4605	2856.5	3021.5	165	1320	2.98102e+06	608.519	2710.33	428.346	0.219309	0.0702353	0.36126	0.00248998	139.53	75.3193	120.448
2132TB491	PPPW_046	to_be_added	drought	day 29	2021-09-07 16:41:00	2021-09-07	29	29.6957	2828	3014	186	1488	2.89293e+06	611.487	2718.67	420.743	0.218487	0.0794388	0.40471	0.00525605	138.512	70.0143	121.065
2132TB492	PPPW_046	to_be_added	drought	day 1	2021-08-10 19:11:00	2021-08-10	1	1.79994	2451.5	2761	309.5	309
2132TB492	PPPW_046	to_be_added	drought	day 2	2021-08-11 18:09:00	2021-08-11	2	2.75639	2736				167025	211.05	684	241.269	0.227848	0.0435772	0.264702	0.000826435	142.735	86.7228	117.901
2132TB492	PPPW_046	to_be_added	drought	day 3	2021-08-12 11:52:00	2021-08-12	3	3.49488	2721				209639	366.478	809.667	208.04	0.221624	0.0439259	0.257381	0.000531663	143.948	87.4555	117.689
2132TB492	PPPW_046	to_be_added	drought	day 4	2021-08-13 12:53:00	2021-08-13	4	4.53682	2689.5				239740	363.348	806.667	218.514	0.222991	0.0400167	0.251006	0.00070365	143.192	85.9383	118.012
2132TB492	PPPW_046	to_be_added	drought	day 5	2021-08-14 06:18:00	2021-08-14	5	5.26263	2670.5				267655	362.79	901.667	228.821	0.225352	0.031364	0.219039	0.000498945	142.961	83.8915	117.97
2132TB492	PPPW_046	to_be_added	drought	day 6	2021-08-15 07:47:00	2021-08-15	6	6.32438	2637				308632	375.629	959.333	213.216	0.224126	0.0380073	0.239906	0.000571152	142.769	82.3537	118.149
2132TB492	PPPW_046	to_be_added	drought	day 7	2021-08-16 09:15:00	2021-08-16	7	7.38598	2600				350898	370.37	979.667	200.114	0.225468	0.0445924	0.227287	0.00054591	142.593	81.4758	118.137
2132TB492	PPPW_046	to_be_added	drought	day 8	2021-08-17 11:36:00	2021-08-17	8	8.48354	2553.5				455893	357.81	1162	212.976	0.225392	0.0406844	0.249839	0.000687043	141.912	81.3005	118.579
2132TB492	PPPW_046	to_be_added	drought	day 9	2021-08-18 09:57:00	2021-08-18	9	9.41484	2516				490529	368.164	1137.33	226.22	0.224257	0.031087	0.242921	0.000346192	141.796	79.8994	118.732
2132TB492	PPPW_046	to_be_added	drought	day 10	2021-08-19 07:48:00	2021-08-19	10	10.3253	2480				635948	396.377	1270.33	241.41	0.225521	0.0306496	0.224987	0.000541531	141.934	78.3257	118.551
2132TB492	PPPW_046	to_be_added	drought	day 11	2021-08-20 13:24:00	2021-08-20	11	11.5589	2418.5				809164	389.594	1233	332.768	0.228082	0.0403361	0.197779	0.00066675	141.28	76.9792	118.749
2132TB492	PPPW_046	to_be_added	drought	day 12	2021-08-21 12:13:00	2021-08-21	12	12.5096	2379				854311	396.095	1191	355.522	0.22897	0.0326178	0.176582	0.000468246	141.395	78.2855	118.591
2132TB492	PPPW_046	to_be_added	drought	day 13	2021-08-22 06:19:00	2021-08-22	13	13.2637	2360.5				1.00184e+06	402.717	1236.67	381.407	0.230728	0.0290651	0.155735	0.00065689	141.386	76.2474	118.491
2132TB492	PPPW_046	to_be_added	drought	day 14	2021-08-23 14:48:00	2021-08-23	14	14.6168	2304				970143	413.233	1354	340.389	0.227407	0.0404829	0.212412	0.000975511	141.143	76.5246	118.893
2132TB492	PPPW_046	to_be_added	drought	day 15	2021-08-24 06:56:00	2021-08-24	15	15.2892	2288.5				1.0389e+06	422.22	1318.67	350.947	0.226061	0.0416591	0.231392	0.00100688	140.661	74.833	119.297
2132TB492	PPPW_046	to_be_added	drought	day 16	2021-08-25 08:30:00	2021-08-25	16	16.3543	2253.5				1.03717e+06	431.491	1441	284.37	0.225562	0.0394924	0.222966	0.00111691	140.761	74.412	119.247
2132TB492	PPPW_046	to_be_added	drought	day 17	2021-08-26 13:07:00	2021-08-26	17	17.547	2208				1.11227e+06	466.525	1592.33	316.033	0.222223	0.0486234	0.296319	0.0011768	140.504	75.5401	119.644
2132TB492	PPPW_046	to_be_added	drought	day 18	2021-08-27 07:13:00	2021-08-27	18	18.301	2189				1.23076e+06	535.63	1742	345.771	0.223831	0.0434867	0.259954	0.00115625	140.828	75.2155	119.351
2132TB492	PPPW_046	to_be_added	drought	day 19	2021-08-28 08:42:00	2021-08-28	19	19.3627	2159				1.36248e+06	575.843	1723.67	354.198	0.221743	0.0537973	0.297018	0.00161084	140.561	74.9441	119.64
2132TB492	PPPW_046	to_be_added	drought	day 20	2021-08-29 10:11:00	2021-08-29	20	20.4244	2132.5				1.38083e+06	596.671	1688.67	341.196	0.220925	0.0576771	0.305335	0.00169901	140.234	74.4189	119.862
2132TB492	PPPW_046	to_be_added	drought	day 21	2021-08-30 11:41:00	2021-08-30	21	21.4871	2102.5	2127.5	25	200	1.47426e+06	552.063	1762	321.604	0.219591	0.0657701	0.346646	0.00172364	139.661	73.916	120.271
2132TB492	PPPW_046	to_be_added	drought	day 22	2021-08-31 07:10:00	2021-08-31	22	22.2991	2103	2128	25	200	1.55742e+06	557.904	1791.67	342.038	0.218294	0.0728056	0.365779	0.00357876	139.404	73.694	120.514
2132TB492	PPPW_046	to_be_added	drought	day 23	2021-09-01 14:02:00	2021-09-01	23	23.5852	2090.5	2125.5	35	280	1.56529e+06	562.897	1881.67	300.476	0.219533	0.0735819	0.334426	0.00304842	139.125	72.8983	120.575
2132TB492	PPPW_046	to_be_added	drought	day 24	2021-09-02 06:37:00	2021-09-02	24	24.2763	2112	2128.5	16.5	132	1.57725e+06	587.162	1968.33	320.788	0.216644	0.0828513	0.407098	0.00383301	139.117	72.7951	120.782
2132TB492	PPPW_046	to_be_added	drought	day 25	2021-09-03 09:35:00	2021-09-03	25	25.3993	2097.5	2349	251.5	2012	1.55545e+06	606.176	1956.33	295.381	0.221681	0.0659989	0.306349	0.00325353	139.207	72.5412	120.42
2132TB492	PPPW_046	to_be_added	drought	day 26	2021-09-04 08:56:00	2021-09-04	26	26.3725	2315.5	2929.5	614	4912	1.87849e+06	599.979	1984.67	349.947	0.218669	0.0677742	0.357716	0.00473545	139.42	72.3145	120.505
2132TB492	PPPW_046	to_be_added	drought	day 27	2021-09-05 09:35:00	2021-09-05	27	27.3993	2873	3025.5	152.5	1220	1.99116e+06	606.904	2050.67	330.24	0.21988	0.0641116	0.327549	0.00454785	139.363	72.4482	120.462
2132TB492	PPPW_046	to_be_added	drought	day 29	2021-09-07 13:22:00	2021-09-07	29	29.5576	2872	3023.5	151.5	1212	2.38699e+06	602.272	2288.33	354.601	0.220867	0.0704025	0.325464	0.00399212	139.043	71.5193	120.573
2132TB493	PPPW_046	to_be_added	drought	day 1	2021-08-10 19:12:00	2021-08-10	1	1.80056	2498	2765.5	267.5	267
2132TB493	PPPW_046	to_be_added	drought	day 2	2021-08-11 12:42:00	2021-08-11	2	2.52971	2749				201592	377.313	811.667	312.677	0.224502	0.0433568	0.257477	0.00840872	143.856	86.758	117.522
2132TB493	PPPW_046	to_be_added	drought	day 3	2021-08-12 09:10:00	2021-08-12	3	3.38203	2726				221363	364.919	856.667	290.78	0.224881	0.0374094	0.256092	0.00400318	143.811	87.1016	117.534
2132TB493	PPPW_046	to_be_added	drought	day 4	2021-08-13 12:57:00	2021-08-13	4	4.53986	2683.5				275399	450.633	946.333	285.092	0.225193	0.0347466	0.209758	0.00602147	143.359	85.948	117.717
2132TB493	PPPW_046	to_be_added	drought	day 5	2021-08-14 13:08:00	2021-08-14	5	5.54771	2647.5				345444	498.55	888.333	273.534	0.225493	0.02884	0.206291	0.00407108	143.411	84.0067	117.65
2132TB493	PPPW_046	to_be_added	drought	day 6	2021-08-15 07:14:00	2021-08-15	6	6.30164	2628				348594	552.843	872.333	261.174	0.227375	0.0333115	0.189293	0.00401845	142.928	81.3912	117.772
2132TB493	PPPW_046	to_be_added	drought	day 7	2021-08-16 08:43:00	2021-08-16	7	7.36335	2587				394917	594.687	1082.67	252.379	0.224633	0.0350757	0.216731	0.00399452	142.918	81.8089	118.016
2132TB493	PPPW_046	to_be_added	drought	day 8	2021-08-17 10:22:00	2021-08-17	8	8.43207	2540.5				450962	599.56	1130	254.994	0.22601	0.0326175	0.197605	0.00394299	142.642	80.7264	118.073
2132TB493	PPPW_046	to_be_added	drought	day 9	2021-08-18 08:43:00	2021-08-18	9	9.36345	2500.5				590563	597.09	1342.33	282.047	0.224346	0.0351266	0.226823	0.00233421	142.401	80.5733	118.35
2132TB493	PPPW_046	to_be_added	drought	day 10	2021-08-19 10:57:00	2021-08-19	10	10.4563	2452.5				703441	595.048	1418.33	287.529	0.223783	0.0369444	0.239198	0.00225441	142.045	80.9358	118.611
2132TB493	PPPW_046	to_be_added	drought	day 11	2021-08-20 12:08:00	2021-08-20	11	11.5056	2404				820259	593.902	1566.67	316.154	0.222512	0.0414042	0.253765	0.00289405	141.68	79.1289	118.892
2132TB493	PPPW_046	to_be_added	drought	day 12	2021-08-21 10:57:00	2021-08-21	12	12.4564	2369				952423	591.675	1717.67	308.116	0.223097	0.0358241	0.25146	0.0015784	141.822	79.3587	118.773
2132TB493	PPPW_046	to_be_added	drought	day 13	2021-08-22 12:25:00	2021-08-22	13	13.5178	2329.5				1.11594e+06	589.808	1607	305.679	0.224592	0.0318721	0.220541	0.00174022	141.78	78.4433	118.672
2132TB493	PPPW_046	to_be_added	drought	day 14	2021-08-23 15:53:00	2021-08-23	14	14.6618	2284.5				983008	584.694	1876.67	294.879	0.222678	0.0458477	0.250556	0.00205183	141.853	78.9913	118.781
2132TB493	PPPW_046	to_be_added	drought	day 15	2021-08-24 00:31:00	2021-08-24	15	15.0218	2274				1.0234e+06	584.934	1730.33	301.256	0.222551	0.0424011	0.238576	0.00168555	141.648	77.8947	118.916
2132TB493	PPPW_046	to_be_added	drought	day 16	2021-08-25 09:29:00	2021-08-25	16	16.3953	2237				1.13167e+06	584.813	1697.33	294.995	0.223248	0.0361948	0.233924	0.00191534	141.657	77.1565	118.869
2132TB493	PPPW_046	to_be_added	drought	day 17	2021-08-26 10:58:00	2021-08-26	17	17.4575	2204.5				1.21037e+06	580.779	1785.33	288.399	0.221293	0.0436954	0.272777	0.00209926	141.205	76.6222	119.278
2132TB493	PPPW_046	to_be_added	drought	day 18	2021-08-27 12:27:00	2021-08-27	18	18.5191	2170.5				1.20018e+06	578.371	1828	273.414	0.220259	0.0512423	0.297259	0.0018503	140.595	74.3486	119.702
2132TB493	PPPW_046	to_be_added	drought	day 19	2021-08-28 06:32:00	2021-08-28	19	19.2728	2154				1.28965e+06	578.371	1932.67	278.591	0.223169	0.0468051	0.238268	0.00159093	140.599	74.1093	119.494
2132TB493	PPPW_046	to_be_added	drought	day 20	2021-08-29 08:01:00	2021-08-29	20	20.3346	2130				1.33451e+06	586.138	1939.67	279.346	0.221848	0.0540247	0.255228	0.00221622	140.265	73.1645	119.783
2132TB493	PPPW_046	to_be_added	drought	day 21	2021-08-30 09:31:00	2021-08-30	21	21.3967	2104.5	2127.5	23	184	1.34492e+06	634.836	1921.33	281.721	0.220051	0.0604187	0.287705	0.00241762	139.99	72.3599	120.058
2132TB493	PPPW_046	to_be_added	drought	day 22	2021-08-31 05:01:00	2021-08-31	22	22.2091	2104.5	2128	23.5	188	1.39702e+06	629.581	1903.33	332.182	0.217612	0.0655266	0.356385	0.00254206	139.852	73.1693	120.305
2132TB493	PPPW_046	to_be_added	drought	day 23	2021-09-01 15:34:00	2021-09-01	23	23.6492	2086	2124	38	304	1.61578e+06	589.873	1899.33	276.149	0.220845	0.0604511	0.280855	0.00340775	139.458	71.47	120.323
2132TB493	PPPW_046	to_be_added	drought	day 24	2021-09-02 00:33:00	2021-09-02	24	24.0234	2114.5	2129	14.5	116	1.80446e+06	597.032	1917.33	329.879	0.221294	0.0557665	0.267003	0.00284277	139.646	72.5241	120.176
2132TB493	PPPW_046	to_be_added	drought	day 25	2021-09-03 14:46:00	2021-09-03	25	25.6157	2082.5	2332	249.5	1996	1.61731e+06	632.145	2245.67	291.805	0.218966	0.0678038	0.322994	0.0037385	139.342	72.3019	120.512
2132TB493	PPPW_046	to_be_added	drought	day 26	2021-09-04 15:44:00	2021-09-04	26	26.6561	2288.5	2906.5	618	4944	2.15366e+06	665.726	2150	393.009	0.222127	0.0530372	0.263828	0.00303633	139.493	73.7102	120.199
2132TB493	PPPW_046	to_be_added	drought	day 27	2021-09-05 06:33:00	2021-09-05	27	27.273	2881.5	3027.5	146	1168	2.26844e+06	674.686	2225	408.736	0.224263	0.0494857	0.233069	0.00326057	139.393	72.9781	120.139
2132TB493	PPPW_046	to_be_added	drought	day 28	2021-09-06 02:03:00	2021-09-06	28	28.0856	2961	3041.5	80.5	644	2.2729e+06	688.242	2166	414.926	0.21863	0.0668796	0.341051	0.00526155	138.917	72.4878	120.783
2132TB493	PPPW_046	to_be_added	drought	day 29	2021-09-07 12:28:00	2021-09-07	29	29.5201	2933	3032.5	99.5	796	2.44548e+06	696.43	2114.67	328.711	0.221104	0.0605568	0.283599	0.00469876	138.888	71.1413	120.647
2132TB494	PPPW_046	to_be_added	drought	day 1	2021-08-10 19:13:00	2021-08-10	1	1.80116	2515	2768.5	253.5	253
2132TB494	PPPW_046	to_be_added	drought	day 2	2021-08-11 12:45:00	2021-08-11	2	2.53147	2752.5				214455	360.82	738	284.611	0.222105	0.0610448	0.257041	0.0130408	143.441	86.1454	117.97
2132TB494	PPPW_046	to_be_added	drought	day 3	2021-08-12 09:12:00	2021-08-12	3	3.38355	2730.5				246271	356.772	782.667	295.399	0.224414	0.0527341	0.219376	0.00981241	143.209	86.0441	117.862
2132TB494	PPPW_046	to_be_added	drought	day 4	2021-08-13 08:41:00	2021-08-13	4	4.3623	2700.5				288278	359.901	810.333	319.457	0.227265	0.0435297	0.186363	0.00799888	142.874	82.4659	117.823
2132TB494	PPPW_046	to_be_added	drought	day 5	2021-08-14 09:35:00	2021-08-14	5	5.39931	2665				317676	353.716	877.667	300.382	0.225097	0.0400754	0.20744	0.00809666	142.826	82.1759	118.045
2132TB494	PPPW_046	to_be_added	drought	day 6	2021-08-15 11:03:00	2021-08-15	6	6.46067	2625.5				383773	345.518	955.333	320.468	0.224075	0.0407917	0.247837	0.00795148	142.846	83.648	118.146
2132TB494	PPPW_046	to_be_added	drought	day 7	2021-08-16 12:31:00	2021-08-16	7	7.52195	2580.5				489528	335.417	1038.33	321.571	0.223148	0.0417897	0.276452	0.00613976	143.141	86.4239	118.055
2132TB494	PPPW_046	to_be_added	drought	day 8	2021-08-17 15:39:00	2021-08-17	8	8.65248	2530				592861	341.798	1174.67	282.203	0.225979	0.0479746	0.233513	0.0040678	142.099	82.1103	118.421
2132TB494	PPPW_046	to_be_added	drought	day 9	2021-08-18 06:37:00	2021-08-18	9	9.27594	2514				618162	346.252	1117	293.881	0.228531	0.0344929	0.19436	0.00258908	142.012	81.0819	118.281
2132TB494	PPPW_046	to_be_added	drought	day 10	2021-08-19 11:51:00	2021-08-19	10	10.494	2457				744446	349.262	1343	369.97	0.227132	0.0344765	0.220327	0.00277575	142.116	80.8873	118.342
2132TB494	PPPW_046	to_be_added	drought	day 11	2021-08-20 13:02:00	2021-08-20	11	11.5433	2408				806887	355.884	1390	390.918	0.2288	0.0318083	0.208973	0.00210392	141.501	77.8804	118.58
2132TB494	PPPW_046	to_be_added	drought	day 12	2021-08-21 11:51:00	2021-08-21	12	12.4941	2370				1.03748e+06	366.922	1468.67	393.77	0.227935	0.0306427	0.206691	0.00242039	141.966	78.8251	118.358
2132TB494	PPPW_046	to_be_added	drought	day 13	2021-08-22 13:19:00	2021-08-22	13	13.5555	2330				1.23015e+06	412.709	1488.67	387.788	0.227479	0.0339985	0.198146	0.00180958	141.79	77.6091	118.499
2132TB494	PPPW_046	to_be_added	drought	day 14	2021-08-23 16:52:00	2021-08-23	14	14.7032	2285.5				1.02329e+06	467.609	1453.33	350.345	0.223634	0.0483632	0.24595	0.00238643	141.321	76.637	119.06
2132TB494	PPPW_046	to_be_added	drought	day 15	2021-08-24 01:26:00	2021-08-24	15	15.0597	2277.5				1.07143e+06	481.334	1470.67	366.719	0.222461	0.0504871	0.257034	0.00269007	141.179	75.7349	119.232
2132TB494	PPPW_046	to_be_added	drought	day 16	2021-08-25 10:23:00	2021-08-25	16	16.433	2234.5				1.24489e+06	497.414	1832	353.205	0.223579	0.0511769	0.252381	0.00241813	141.211	75.012	119.14
2132TB494	PPPW_046	to_be_added	drought	day 17	2021-08-26 12:17:00	2021-08-26	17	17.5118	2193.5				1.43974e+06	498.361	1836.33	355.446	0.223408	0.049584	0.24052	0.00212396	141.077	74.1852	119.235
2132TB494	PPPW_046	to_be_added	drought	day 18	2021-08-27 06:22:00	2021-08-27	18	18.2657	2174.5				1.48138e+06	498.43	1797.67	361.542	0.225231	0.0447875	0.211821	0.00241837	140.962	72.8191	119.173
2132TB494	PPPW_046	to_be_added	drought	day 19	2021-08-28 07:51:00	2021-08-28	19	19.3274	2146				1.5374e+06	522.575	1802	355.724	0.223931	0.0536232	0.226094	0.00300765	140.534	71.744	119.509
2132TB494	PPPW_046	to_be_added	drought	day 20	2021-08-29 09:20:00	2021-08-29	20	20.3891	2120.5	2129	8.5	68	1.67186e+06	498.189	1746	379.24	0.224167	0.052101	0.222618	0.00244774	140.257	71.1088	119.658
2132TB494	PPPW_046	to_be_added	drought	day 21	2021-08-30 10:50:00	2021-08-30	21	21.4516	2097.5	2128	30.5	244	1.64952e+06	509.679	1797.67	357.247	0.22271	0.0594602	0.241943	0.00407439	139.8	70.4796	120.039
2132TB494	PPPW_046	to_be_added	drought	day 22	2021-08-31 06:19:00	2021-08-31	22	22.2637	2103.5	2128	24.5	196	1.77872e+06	555.741	1933	367.245	0.220702	0.0658186	0.280759	0.00394286	139.714	70.9172	120.216
2132TB494	PPPW_046	to_be_added	drought	day 23	2021-09-01 14:35:00	2021-09-01	23	23.6078	2090	2124.5	34.5	276	1.73873e+06	558.32	1972.33	327.935	0.221904	0.0693504	0.269611	0.00398447	139.362	69.6293	120.343
2132TB494	PPPW_046	to_be_added	drought	day 24	2021-09-02 07:09:00	2021-09-02	24	24.2984	2110	2128	18	144	2.13517e+06	583.908	1904.67	363.155	0.221548	0.0590896	0.262464	0.00371024	139.858	70.9957	120.066
2132TB494	PPPW_046	to_be_added	drought	day 25	2021-09-03 10:11:00	2021-09-03	25	25.4245	2095	2342.5	247.5	1980	2.07156e+06	643.384	2047.33	309.046	0.223476	0.0606078	0.225434	0.00428773	139.587	71.4422	120.112
2132TB494	PPPW_046	to_be_added	drought	day 26	2021-09-04 09:42:00	2021-09-04	26	26.4046	2309	2921	612	4896	2.36703e+06	681.837	2177	387.024	0.220994	0.0648371	0.287767	0.00479594	139.578	71.3889	120.278
2132TB494	PPPW_046	to_be_added	drought	day 27	2021-09-05 10:08:00	2021-09-05	27	27.4226	2857.5	3023	165.5	1324	2.61596e+06	715.018	2309.67	384.296	0.222389	0.0611112	0.262494	0.00431604	139.679	72.403	120.126
2132TB494	PPPW_046	to_be_added	drought	day 29	2021-09-07 14:02:00	2021-09-07	29	29.585	2860.5	3021.5	161	1288	2.728e+06	770.802	2382.33	376.919	0.221983	0.0680496	0.273786	0.00543628	138.88	69.921	120.601
2132TB495	PPPW_046	to_be_added	control	day 1	2021-08-10 19:14:00	2021-08-10	1	1.80177	2504	2767.5	263.5	263
2132TB495	PPPW_046	to_be_added	control	day 2	2021-08-11 16:32:00	2021-08-11	2	2.68951	2746	2976	230	1840	144306	356.606	782	255.114	0.220927	0.0342521	0.283286	0.00309557	144.373	90.5371	117.513
2132TB495	PPPW_046	to_be_added	control	day 3	2021-08-12 12:44:00	2021-08-12	3	3.53101	2951	3008	57	456	151370	342.881	820	240.306	0.222978	0.0258598	0.24638	0.00117842	144.404	89.8402	117.306
2132TB495	PPPW_046	to_be_added	control	day 4	2021-08-13 06:09:00	2021-08-13	4	4.25661	2987	3039.5	52.5	420	164190	357.81	802	251.262	0.224548	0.0257078	0.218667	0.00079596	144.067	87.6563	117.358
2132TB495	PPPW_046	to_be_added	control	day 5	2021-08-14 11:24:00	2021-08-14	5	5.4752	2992.5	3044	51.5	412	212837	371.535	848.333	294.483	0.225011	0.0275164	0.228555	0.00107116	143.561	87.9774	117.645
2132TB495	PPPW_046	to_be_added	control	day 6	2021-08-15 12:52:00	2021-08-15	6	6.53648	3001	3042	41	328	245079	397.102	946.333	321.365	0.224173	0.0293129	0.25778	0.00178777	143.103	84.018	117.964
2132TB495	PPPW_046	to_be_added	control	day 7	2021-08-16 06:58:00	2021-08-16	7	7.29045	3019.5	3048.5	29	232	267314	402.356	909.667	254.873	0.225614	0.035459	0.225102	0.00189103	142.89	80.6292	117.989
2132TB495	PPPW_046	to_be_added	control	day 8	2021-08-17 13:50:00	2021-08-17	8	8.57685	2983	3041	58	464	350269	464.96	916.333	297.252	0.225041	0.028402	0.239646	0.00160523	142.429	82.404	118.279
2132TB495	PPPW_046	to_be_added	control	day 9	2021-08-18 12:11:00	2021-08-18	9	9.50809	2994.5	3042	47.5	380	402630	506.255	940	367.201	0.224612	0.0248001	0.260893	0.00137545	142.11	82.0657	118.532
2132TB495	PPPW_046	to_be_added	control	day 10	2021-08-19 07:46:00	2021-08-19	10	10.3242	3007				489404	461.928	1107.33	360.173	0.226597	0.0266185	0.22884	0.00162381	142.255	80.5169	118.332
2132TB495	PPPW_046	to_be_added	control	day 11	2021-08-20 13:23:00	2021-08-20	11	11.5578	2929.5				617657	450.633	1244	349.744	0.225602	0.0415083	0.237946	0.00166059	141.646	77.12	118.742
2132TB495	PPPW_046	to_be_added	control	day 12	2021-08-21 12:12:00	2021-08-21	12	12.5086	2879.5				766150	504.69	1270	359.495	0.225816	0.0376324	0.221669	0.0015704	142.308	78.5255	118.326
2132TB495	PPPW_046	to_be_added	control	day 13	2021-08-22 06:18:00	2021-08-22	13	13.2627	2852				875771	467.488	1181.33	389.714	0.227601	0.0308123	0.189618	0.00132346	142.352	77.9914	118.156
2132TB495	PPPW_046	to_be_added	control	day 14	2021-08-23 14:46:00	2021-08-23	14	14.6155	2769	3011	242	1936	1.10508e+06	459.229	1411.33	368.207	0.226191	0.0407254	0.215679	0.0018212	141.524	76.2511	118.755
2132TB495	PPPW_046	to_be_added	control	day 15	2021-08-24 06:54:00	2021-08-24	15	15.2882	2984	3043	59	472	1.17308e+06	460.265	1321.67	369.97	0.224998	0.0385235	0.228232	0.0014449	141.225	74.4103	119.029
2132TB495	PPPW_046	to_be_added	control	day 16	2021-08-25 08:28:00	2021-08-25	16	16.3533	2978	3042	64	512	1.41732e+06	556.459	1583.67	385.26	0.225345	0.0362425	0.226794	0.00152337	141.326	75.681	118.926
2132TB495	PPPW_046	to_be_added	control	day 17	2021-08-26 10:04:00	2021-08-26	17	17.4201	2971	3043	72	576	1.7231e+06	557.663	1857	362.626	0.22121	0.045442	0.287977	0.00160831	141.313	75.7713	119.237
2132TB495	PPPW_046	to_be_added	control	day 18	2021-08-27 11:33:00	2021-08-27	18	18.4816	2959	3040.5	81.5	652	1.96414e+06	631.302	2001	376.589	0.220451	0.0469944	0.30004	0.00154253	141.488	75.4798	119.187
2132TB495	PPPW_046	to_be_added	control	day 19	2021-08-28 13:01:00	2021-08-28	19	19.5428	2963.5	3040	76.5	612	2.56156e+06	603.293	1872	400.67	0.223613	0.0386525	0.242169	0.00120275	141.655	75.4657	118.85
2132TB495	PPPW_046	to_be_added	control	day 20	2021-08-29 07:07:00	2021-08-29	20	20.297	3003	3046.5	43.5	348	2.83599e+06	607.755	1955.67	404.609	0.224747	0.0368753	0.226533	0.00128164	141.372	74.2743	118.941
2132TB495	PPPW_046	to_be_added	control	day 21	2021-08-30 08:36:00	2021-08-30	21	21.359	2949	3039.5	90.5	724	3.30466e+06	621.833	2073.67	385.019	0.222895	0.0428701	0.249902	0.00128081	141.248	74.0153	119.139
2132TB495	PPPW_046	to_be_added	control	day 22	2021-08-31 04:06:00	2021-08-31	22	22.1714	2949	3039.5	90.5	724	3.66649e+06	633.993	2019.67	390.918	0.219465	0.046941	0.316018	0.00124665	141.148	74.477	119.442
2132TB495	PPPW_046	to_be_added	control	day 23	2021-09-01 12:25:00	2021-09-01	23	23.5178	2902	3029	127	1016	3.24559e+06	678.128	1976	366.877	0.223693	0.038828	0.250963	0.00102867	141.356	74.9334	119.027
2132TB495	PPPW_046	to_be_added	control	day 24	2021-09-02 05:03:00	2021-09-02	24	24.2105	2981	3040.5	59.5	476	3.30624e+06	632.187	2000	368.284	0.217731	0.0539294	0.38304	0.00221992	140.625	72.6583	119.88
2132TB495	PPPW_046	to_be_added	control	day 25	2021-09-03 16:25:00	2021-09-03	25	25.6843	2864	3020	156	1248	4.19867e+06	606.372	2376.67	382.731	0.219055	0.0542418	0.334615	0.00276446	140.613	73.6499	119.773
2132TB495	PPPW_046	to_be_added	control	day 26	2021-09-04 06:36:00	2021-09-04	26	26.2755	2993	3043.5	50.5	404	4.50456e+06	622.962	2372	405.96	0.223324	0.042825	0.248415	0.00233762	140.74	71.9095	119.423
2132TB495	PPPW_046	to_be_added	control	day 27	2021-09-05 07:57:00	2021-09-05	27	27.3313	2944.5	3037.5	93	744	4.88695e+06	647.597	2324.67	379.601	0.222273	0.048489	0.263515	0.00297955	140.326	70.6883	119.723
2132TB495	PPPW_046	to_be_added	control	day 28	2021-09-06 03:26:00	2021-09-06	28	28.1434	2951.5	3036	84.5	676	5.14488e+06	659.688	2525.67	404.357	0.216823	0.0646815	0.394295	0.0028375	139.985	70.2172	120.288
2132TB495	PPPW_046	to_be_added	control	day 29	2021-09-07 15:48:00	2021-09-07	29	29.6584	2846	3021.5	175.5	1404	6.08786e+06	664.592	2581	419.297	0.220756	0.0524732	0.303478	0.00314671	140.099	69.7728	119.952
2132TB496	PPPW_046	to_be_added	control	day 1	2021-08-10 19:15:00	2021-08-10	1	1.80242	2471	2762	291	291
2132TB496	PPPW_046	to_be_added	control	day 2	2021-08-11 08:01:00	2021-08-11	2	2.33451	2754.5	2982.5	228	1824	152283	354.475	822	231.904	0.225624	0.0416616	0.233076	0.00139678	143.952	88.015	117.379
2132TB496	PPPW_046	to_be_added	control	day 3	2021-08-12 13:12:00	2021-08-12	3	3.55064	2939	3005.5	66.5	532	136524	334.694	883.667	268.598	0.223176	0.0247102	0.280193	0.00156645	144.349	90.2075	117.36
2132TB496	PPPW_046	to_be_added	control	day 4	2021-08-13 08:55:00	2021-08-13	4	4.37193	2981.5	3043	61.5	492	212215	352.031	890.667	278.711	0.225665	0.0233008	0.240987	0.001154	144.148	87.6246	117.228
2132TB496	PPPW_046	to_be_added	control	day 5	2021-08-14 09:43:00	2021-08-14	5	5.40539	2999	3043.5	44.5	356	247805	398.903	892.667	289.982	0.225732	0.0290869	0.218945	0.00133169	143.592	85.5966	117.516
2132TB496	PPPW_046	to_be_added	control	day 6	2021-08-15 11:12:00	2021-08-15	6	6.46673	2995	3046	51	408	317306	397.058	936.667	355.522	0.225682	0.0328745	0.233328	0.00165874	143.254	83.8848	117.749
2132TB496	PPPW_046	to_be_added	control	day 7	2021-08-16 12:40:00	2021-08-16	7	7.528	2991	3043	52	416	365714	421.98	979	363.589	0.224956	0.04325	0.253691	0.00143941	142.896	82.5523	118.027
2132TB496	PPPW_046	to_be_added	control	day 8	2021-08-17 15:48:00	2021-08-17	8	8.65858	2988.5	3043	54.5	436	384619	490.484	1001.33	260.893	0.223752	0.0378146	0.241691	0.000570439	142.458	79.9373	118.393
2132TB496	PPPW_046	to_be_added	control	day 9	2021-08-18 06:46:00	2021-08-18	9	9.28205	3024.5	3049	24.5	196	443966	491.688	1016.33	268.959	0.225512	0.0322493	0.215725	0.000776573	142.514	79.623	118.229
2132TB496	PPPW_046	to_be_added	control	day 10	2021-08-19 07:40:00	2021-08-19	10	10.3197	2997				531982	502.508	1000.67	269.389	0.227405	0.031464	0.210657	0.000530791	141.986	79.9379	118.398
2132TB496	PPPW_046	to_be_added	control	day 11	2021-08-20 13:16:00	2021-08-20	11	11.5533	2921				683959	485.668	1050.67	297.733	0.225594	0.0350983	0.226062	0.000527391	141.717	78.7221	118.691
2132TB496	PPPW_046	to_be_added	control	day 12	2021-08-21 12:05:00	2021-08-21	12	12.504	2869				895108	484.533	1332	315.646	0.225769	0.0301378	0.225688	0.000717198	142.085	79.14	118.464
2132TB496	PPPW_046	to_be_added	control	day 13	2021-08-22 06:11:00	2021-08-22	13	13.2581	2839				1.05475e+06	496.142	1409	330.109	0.227365	0.0296312	0.188015	0.00069582	142.359	78.9155	118.191
2132TB496	PPPW_046	to_be_added	control	day 14	2021-08-23 14:38:00	2021-08-23	14	14.6102	2751	3006.5	255.5	2044	1.36786e+06	486.199	1650.33	360.739	0.227373	0.0351819	0.197539	0.000814719	141.785	77.6118	118.502
2132TB496	PPPW_046	to_be_added	control	day 15	2021-08-24 06:48:00	2021-08-24	15	15.2836	2975.5	3041.5	66	528	1.59218e+06	485.668	1629	364.191	0.226705	0.0340966	0.191078	0.000643724	141.771	75.9445	118.581
2132TB496	PPPW_046	to_be_added	control	day 16	2021-08-25 08:22:00	2021-08-25	16	16.3487	2966.5	3040.5	74	592	1.76408e+06	491.034	1427	336.707	0.229013	0.0272107	0.15879	0.000521697	141.248	74.5498	118.695
2132TB496	PPPW_046	to_be_added	control	day 17	2021-08-26 11:34:00	2021-08-26	17	17.4826	2948.5	3038	89.5	716	2.03914e+06	535.205	1536.33	319.795	0.228437	0.0292589	0.156615	0.000430964	141.363	74.2405	118.673
2132TB496	PPPW_046	to_be_added	control	day 18	2021-08-27 13:03:00	2021-08-27	18	18.5442	2931	3033.5	102.5	820	2.4156e+06	566.51	1804	319.625	0.225864	0.034512	0.183784	0.000563709	141.257	73.5961	118.936
2132TB496	PPPW_046	to_be_added	control	day 19	2021-08-28 07:09:00	2021-08-28	19	19.298	2992	3045	53	424	2.87234e+06	620.74	1973	365.195	0.228176	0.0328361	0.153274	0.000484654	141.709	74.2236	118.504
2132TB496	PPPW_046	to_be_added	control	day 20	2021-08-29 08:38:00	2021-08-29	20	20.3597	2954	3040.5	86.5	692	3.71779e+06	729.979	2171	504.91	0.227547	0.0325395	0.165336	0.000662648	141.78	75.4135	118.494
2132TB496	PPPW_046	to_be_added	control	day 21	2021-08-30 10:07:00	2021-08-30	21	21.4219	2910.5	3030.5	120	960	3.79777e+06	620.87	1717	275.461	0.222927	0.0375882	0.249458	0.00118217	140.542	69.2465	119.574
2132TB496	PPPW_046	to_be_added	control	day 22	2021-08-31 05:37:00	2021-08-31	22	22.2344	2932.5	3037.5	105	840	4.20968e+06	637.899	1792	296.139	0.221016	0.041401	0.285353	0.00142915	140.268	69.4622	119.863
2132TB496	PPPW_046	to_be_added	control	day 23	2021-09-01 16:12:00	2021-09-01	23	23.6755	2850	3022.5	172.5	1380	4.20316e+06	675.62	2098.67	371.892	0.225696	0.0394928	0.211266	0.00126712	140.489	71.3288	119.373
2132TB496	PPPW_046	to_be_added	control	day 24	2021-09-02 01:10:00	2021-09-02	24	24.0486	2996.5	3045.5	49	392	4.48259e+06	696.886	2162.33	384.011	0.223994	0.0432668	0.233178	0.00158571	140.267	70.473	119.637
2132TB496	PPPW_046	to_be_added	control	day 25	2021-09-03 15:30:00	2021-09-03	25	25.6464	2839.5	3014	174.5	1396	5.18149e+06	760.645	2259.33	361.294	0.224757	0.0386596	0.240766	0.00141551	140.184	70.439	119.622
2132TB496	PPPW_046	to_be_added	control	day 26	2021-09-04 16:44:00	2021-09-04	26	26.6978	2882	3020	138	1104	6.13579e+06	794.718	2375.33	391.64	0.223999	0.0406136	0.26035	0.00136534	139.97	70.0836	119.798
2132TB496	PPPW_046	to_be_added	control	day 27	2021-09-05 07:10:00	2021-09-05	27	27.2987	2987	3043	56	448	7.44145e+06	813.139	2277.67	432.213	0.226227	0.0348739	0.217306	0.00142143	140.084	69.6217	119.589
2132TB496	PPPW_046	to_be_added	control	day 28	2021-09-06 02:40:00	2021-09-06	28	28.1111	2919	3033	114	912	7.27881e+06	832.128	2373.67	429.845	0.220147	0.0493113	0.348218	0.00223381	139.624	69.4093	120.279
2132TB496	PPPW_046	to_be_added	control	day 29	2021-09-07 11:38:00	2021-09-07	29	29.485	2827	3017.5	190.5	1524	9.17253e+06	843.261	2495.67	439.454	0.224636	0.0349876	0.24898	0.00184294	139.963	70.1056	119.758
2132TB497	PPPW_046	to_be_added	control	day 1	2021-08-10 19:16:00	2021-08-10	1	1.80302	2434.5	2754	319.5	319
2132TB497	PPPW_046	to_be_added	control	day 2	2021-08-11 16:33:00	2021-08-11	2	2.69014	2728.5	2969.5	241	1928	194839	144.352	866.333	432.815	0.22598	0.044128	0.297993	0.00721945	143.215	88.5723	117.908
2132TB497	PPPW_046	to_be_added	control	day 3	2021-08-12 12:45:00	2021-08-12	3	3.53148	2939.5	3005.5	66	528	217710	177.963	880.667	434.907	0.230136	0.02855	0.25389	0.00414281	142.945	89.5201	117.675
2132TB497	PPPW_046	to_be_added	control	day 4	2021-08-13 08:38:00	2021-08-13	4	4.36028	2977	3039	62	496	255611	190.563	916.667	466.947	0.231537	0.0282747	0.225402	0.00493993	142.602	86.6189	117.787
2132TB497	PPPW_046	to_be_added	control	day 5	2021-08-14 09:33:00	2021-08-14	5	5.39829	2992	3041.5	49.5	396	318223	224.15	906.333	421.086	0.227215	0.0733969	0.255001	0.0171802	142.872	90.4359	118.067
2132TB497	PPPW_046	to_be_added	control	day 6	2021-08-15 11:01:00	2021-08-15	6	6.45966	2991.5	3043.5	52	416	371632	246.978	980	399.448	0.23148	0.0280298	0.222319	0.0030117	142.671	87.1079	117.681
2132TB497	PPPW_046	to_be_added	control	day 7	2021-08-16 12:30:00	2021-08-16	7	7.52094	2985	3043	58	464	435904	241.028	1017	398.383	0.227881	0.0345584	0.261714	0.00493678	142.165	86.7115	118.271
2132TB497	PPPW_046	to_be_added	control	day 8	2021-08-17 15:38:00	2021-08-17	8	8.65147	2977	3040.5	63.5	508	574964	327.471	1058	297.854	0.229499	0.0361722	0.202241	0.00262999	141.264	79.972	118.668
2132TB497	PPPW_046	to_be_added	control	day 9	2021-08-18 06:35:00	2021-08-18	9	9.27492	3016.5	3045.5	29	232	618253	323.738	1260.33	311.458	0.228632	0.0338655	0.200463	0.00187656	141.361	78.5613	118.701
2132TB497	PPPW_046	to_be_added	control	day 10	2021-08-19 13:16:00	2021-08-19	10	10.5533	2960				792866	372.498	1488.33	328.915	0.227521	0.0391435	0.208275	0.00190337	141.644	78.8956	118.619
2132TB497	PPPW_046	to_be_added	control	day 11	2021-08-20 15:56:00	2021-08-20	11	11.6639	2890.5				926091	493.683	1586.67	310.828	0.22508	0.046621	0.214098	0.00149558	141.573	76.1109	118.82
2132TB497	PPPW_046	to_be_added	control	day 12	2021-08-21 07:23:00	2021-08-21	12	12.3077	2868				1.07483e+06	523.58	1565.33	317.309	0.227069	0.0334905	0.193879	0.00152518	141.886	76.0327	118.508
2132TB497	PPPW_046	to_be_added	control	day 13	2021-08-22 08:51:00	2021-08-22	13	13.3693	2811				1.28096e+06	580.479	1665	333.759	0.226147	0.0348636	0.195837	0.00137693	141.702	75.0553	118.671
2132TB497	PPPW_046	to_be_added	control	day 14	2021-08-23 10:16:00	2021-08-23	14	14.4278	2745	3006.5	261.5	2092	1.59575e+06	458.218	1721	362.987	0.226975	0.0362805	0.183374	0.00131454	141.764	75.5142	118.567
2132TB497	PPPW_046	to_be_added	control	day 15	2021-08-24 02:52:00	2021-08-24	15	15.1195	2951	3038.5	87.5	700	1.80924e+06	467.248	1753	362.866	0.222791	0.0405738	0.246892	0.00152187	141.243	74.76	119.19
2132TB497	PPPW_046	to_be_added	control	day 16	2021-08-25 11:49:00	2021-08-25	16	16.4925	2929.5	3035	105.5	844	2.31506e+06	483.862	1809.33	332.407	0.22518	0.034659	0.213946	0.000912873	141.502	74.646	118.863
2132TB497	PPPW_046	to_be_added	control	day 17	2021-08-26 07:45:00	2021-08-26	17	17.3233	2974.5	3044	69.5	556	2.70472e+06	551.94	1999	327.384	0.225393	0.032472	0.206866	0.00104663	141.461	74.2471	118.86
2132TB497	PPPW_046	to_be_added	control	day 18	2021-08-27 09:14:00	2021-08-27	18	18.3848	2930	3036	106	848	3.17738e+06	642.127	2087.67	351.223	0.223121	0.0364818	0.237277	0.00142435	141.609	74.4764	118.934
2132TB497	PPPW_046	to_be_added	control	day 19	2021-08-28 10:42:00	2021-08-28	19	19.4462	2929	3038	109	872	3.56559e+06	561.757	2038	357.81	0.223595	0.0344565	0.242045	0.00162651	141.26	73.4343	119.13
2132TB497	PPPW_046	to_be_added	control	day 20	2021-08-29 12:11:00	2021-08-29	20	20.5079	2921.5	3038.5	117	936	4.60093e+06	585.715	2236	364.07	0.223769	0.0324184	0.232634	0.00116728	141.391	74.708	118.984
2132TB497	PPPW_046	to_be_added	control	day 21	2021-08-30 06:16:00	2021-08-30	21	21.2618	2962.5	3042.5	80	640	5.03901e+06	614.072	2165.33	362.418	0.22688	0.0270214	0.180963	0.0011636	141.112	72.5071	118.938
2132TB497	PPPW_046	to_be_added	control	day 22	2021-08-31 01:46:00	2021-08-31	22	22.0741	2918.5	3037.5	119	952	5.56404e+06	620.148	2124	446.299	0.223029	0.0375907	0.252904	0.00171088	140.433	71.7817	119.593
2132TB497	PPPW_046	to_be_added	control	day 23	2021-09-01 11:27:00	2021-09-01	23	23.4775	2867.5	3026	158.5	1268	5.18145e+06	565.668	2213.67	398.903	0.224806	0.0367675	0.233445	0.00126517	140.46	71.0165	119.466
2132TB497	PPPW_046	to_be_added	control	day 24	2021-09-02 04:06:00	2021-09-02	24	24.171	2961	3038	77	616	5.58855e+06	563.803	2361.33	409.338	0.219301	0.0511846	0.36187	0.00188067	140.097	69.5365	120.064
2132TB497	PPPW_046	to_be_added	control	day 25	2021-09-03 13:32:00	2021-09-03	25	25.5645	2834	3015.5	181.5	1452	6.97136e+06	584.574	2527	431.988	0.223444	0.0411275	0.257803	0.00169078	140.41	70.1093	119.601
2132TB497	PPPW_046	to_be_added	control	day 26	2021-09-04 14:14:00	2021-09-04	26	26.5933	2889.5	3022	132.5	1060	8.10223e+06	595.052	2582	429.579	0.223147	0.0388292	0.255478	0.00155687	140.431	69.5473	119.6
2132TB497	PPPW_046	to_be_added	control	day 27	2021-09-05 13:09:00	2021-09-05	27	27.5484	2903	3029.5	126.5	1012	8.53049e+06	603.958	2625.33	446.949	0.222813	0.0410488	0.274805	0.00190878	140.326	69.1927	119.691
2132TB497	PPPW_046	to_be_added	control	day 28	2021-09-06 00:59:00	2021-09-06	28	28.0412	2972.5	3041.5	69	552	8.94818e+06	608.044	2855	486.346	0.221447	0.0447898	0.302422	0.00224147	140.043	68.422	119.961
2132TB497	PPPW_046	to_be_added	control	day 29	2021-09-07 10:12:00	2021-09-07	29	29.4254					9.9795e+06	638.889	2790.33	428.013	0.224658	0.0374567	0.230837	0.00199401	140.384	68.4557	119.554
2132TB498	PPPW_046	to_be_added	control	day 1	2021-08-10 19:17:00	2021-08-10	1	1.8036	2462.5	2756.5	294	294
2132TB498	PPPW_046	to_be_added	control	day 2	2021-08-11 18:12:00	2021-08-11	2	2.75863	2728	2973.5	245.5	1964	215087	405.365	812	424.388	0.226491	0.0353764	0.249587	0.0028837	143.613	86.3089	117.528
2132TB498	PPPW_046	to_be_added	control	day 3	2021-08-12 10:24:00	2021-08-12	3	3.43352	2957	3008.5	51.5	412	247261	393.085	661	409.94	0.226587	0.0233194	0.228509	0.000849207	144.058	86.938	117.223
2132TB498	PPPW_046	to_be_added	control	day 4	2021-08-13 11:21:00	2021-08-13	4	4.47346	2966.5	3040	73.5	588	291907	403.198	792	458.941	0.228881	0.0245813	0.218478	0.00203447	143.144	86.3289	117.587
2132TB498	PPPW_046	to_be_added	control	day 5	2021-08-14 07:47:00	2021-08-14	5	5.32496	3006.5	3046.5	40	320	302475	404.161	878.333	446.299	0.229917	0.0231173	0.216215	0.000671585	142.342	82.9349	118.009
2132TB498	PPPW_046	to_be_added	control	day 6	2021-08-15 09:16:00	2021-08-15	6	6.38651	3001.5	3043.5	42	336	360413	420.894	905.333	413.655	0.229641	0.0283896	0.213401	0.000771477	142.506	82.7505	117.881
2132TB498	PPPW_046	to_be_added	control	day 7	2021-08-16 10:45:00	2021-08-16	7	7.448	2993	3045	52	416	469460	419.813	1020	405.486	0.229053	0.0311033	0.215221	0.00127072	141.944	81.7616	118.29
2132TB498	PPPW_046	to_be_added	control	day 8	2021-08-17 12:24:00	2021-08-17	8	8.51692	2985	3042.5	57.5	460	551158	405.606	1026.67	292.075	0.226789	0.0386393	0.233937	0.000935235	141.651	78.8934	118.649
2132TB498	PPPW_046	to_be_added	control	day 9	2021-08-18 10:45:00	2021-08-18	9	9.44816	2990.5	3043.5	53	424	608738	403.8	1063.33	303.151	0.225831	0.0354325	0.25637	0.00105416	141.235	76.7607	118.973
2132TB498	PPPW_046	to_be_added	control	day 10	2021-08-19 10:04:00	2021-08-19	10	10.4195	2993				788084	416.211	1070.67	314.808	0.22808	0.0279656	0.213462	0.000620489	141.171	74.657	118.837
2132TB498	PPPW_046	to_be_added	control	day 11	2021-08-20 11:14:00	2021-08-20	11	11.4687	2928.5				913198	466.235	1234.67	317.19	0.227762	0.0376049	0.209275	0.00131959	141.334	74.3178	118.78
2132TB498	PPPW_046	to_be_added	control	day 12	2021-08-21 10:04:00	2021-08-21	12	12.4196	2875.5				1.11658e+06	454.87	1241	355.152	0.228885	0.0311215	0.20974	0.000535207	141.455	75.4943	118.616
2132TB498	PPPW_046	to_be_added	control	day 13	2021-08-22 11:32:00	2021-08-22	13	13.481	2818				1.42239e+06	415.04	1490	382.646	0.22853	0.0310153	0.20995	0.000953478	141.445	76.4991	118.637
2132TB498	PPPW_046	to_be_added	control	day 14	2021-08-23 13:14:00	2021-08-23	14	14.5519	2752.5	3001	248.5	1988	1.79516e+06	410.99	1598	390.761	0.228471	0.03409	0.191535	0.0010867	141.215	74.3256	118.776
2132TB498	PPPW_046	to_be_added	control	day 15	2021-08-24 05:33:00	2021-08-24	15	15.2315	2962	3040.5	78.5	628	1.84167e+06	418.007	1527.67	398.021	0.224083	0.0362321	0.239545	0.00104412	141.096	74.6719	119.172
2132TB498	PPPW_046	to_be_added	control	day 16	2021-08-25 07:06:00	2021-08-25	16	16.2965	2965.5	3040	74.5	596	2.00789e+06	566.211	1602	253.79	0.22649	0.0345246	0.190916	0.00123751	141.271	71.5729	118.885
2132TB498	PPPW_046	to_be_added	control	day 17	2021-08-26 06:56:00	2021-08-26	17	17.2894	2966.5	3043	76.5	612	2.40285e+06	567.836	1760.67	293.783	0.226206	0.0356293	0.184476	0.00094957	141.443	72.3921	118.806
2132TB498	PPPW_046	to_be_added	control	day 18	2021-08-27 08:25:00	2021-08-27	18	18.351	2945	3039.5	94.5	756	3.04949e+06	572.05	1917	335.329	0.224976	0.0380238	0.200307	0.00100898	141.529	73.368	118.851
2132TB498	PPPW_046	to_be_added	control	day 19	2021-08-28 09:53:00	2021-08-28	19	19.4124	2943	3037.5	94.5	756	3.6811e+06	585.175	2130	368.444	0.223767	0.0426932	0.220035	0.00143568	141.026	71.8647	119.235
2132TB498	PPPW_046	to_be_added	control	day 20	2021-08-29 11:22:00	2021-08-29	20	20.4742	2935	3037.5	102.5	820	4.21571e+06	592.818	2242.33	345.048	0.2252	0.0385292	0.201935	0.00117123	140.749	70.8045	119.294
2132TB498	PPPW_046	to_be_added	control	day 21	2021-08-30 12:53:00	2021-08-30	21	21.5371	2896.5	3033	136.5	1092	4.53766e+06	597.817	2361.67	365.071	0.223822	0.0439957	0.219046	0.00161683	140.154	68.8587	119.744
2132TB498	PPPW_046	to_be_added	control	day 22	2021-08-31 00:57:00	2021-08-31	22	22.0401	2969.5	3044	74.5	596	5.28952e+06	625.204	2251.33	415.719	0.225837	0.0376555	0.18331	0.0011714	140.111	68.6538	119.616
2132TB498	PPPW_046	to_be_added	control	day 23	2021-09-01 09:56:00	2021-09-01	23	23.4145	2902	3030.5	128.5	1028	4.65356e+06	583.969	2491	380.759	0.226673	0.0434388	0.195435	0.00198711	139.663	67.1252	119.831
2132TB498	PPPW_046	to_be_added	control	day 24	2021-09-02 02:36:00	2021-09-02	24	24.1085	2960	3040	80	640	5.23132e+06	585.111	2486.33	410.577	0.221747	0.0513826	0.267554	0.00245282	139.627	67.4986	120.168
2132TB498	PPPW_046	to_be_added	control	day 25	2021-09-03 11:46:00	2021-09-03	25	25.4906	2865.5	3022	156.5	1252	6.53302e+06	604.737	2525	420.174	0.226066	0.0435668	0.223412	0.0020321	140.028	69.0111	119.632
2132TB498	PPPW_046	to_be_added	control	day 26	2021-09-04 11:49:00	2021-09-04	26	26.493	2909.5	3028	118.5	948	6.90557e+06	600.461	2514.67	425.424	0.224835	0.0423135	0.23164	0.00182084	139.637	68.5241	119.946
2132TB498	PPPW_046	to_be_added	control	day 27	2021-09-05 11:34:00	2021-09-05	27	27.4823	2916.5	3031.5	115	920	7.54542e+06	611.833	2714.33	445.356	0.223926	0.0458266	0.249947	0.00208648	139.61	68.7703	120.017
2132TB498	PPPW_046	to_be_added	control	day 29	2021-09-07 17:18:00	2021-09-07	29	29.7209	2744.5	3002	257.5	2060	8.99142e+06	655.543	2943	447.503	0.219511	0.0609164	0.345795	0.00335076	139.067	66.2513	120.621
2132TB499	PPPW_046	to_be_added	control	day 1	2021-08-10 19:18:00	2021-08-10	1	1.8042	2446	2757	311	311
2132TB499	PPPW_046	to_be_added	control	day 2	2021-08-11 10:33:00	2021-08-11	2	2.44003	2746	2972	226	1808	202002	425.712	800.333	294.483	0.220491	0.0278955	0.339255	0.0112915	143.204	90.1205	118.245
2132TB499	PPPW_046	to_be_added	control	day 3	2021-08-12 08:14:00	2021-08-12	3	3.34367	2943	3007.5	64.5	516	222282	426.555	846	309.412	0.225725	0.0242929	0.279899	0.00463795	142.585	88.1788	118.191
2132TB499	PPPW_046	to_be_added	control	day 4	2021-08-13 09:21:00	2021-08-13	4	4.39002	2965	3039	74	592	245765	425.985	865.667	338.375	0.226463	0.0273182	0.271296	0.00737375	142.216	87.6206	118.367
2132TB499	PPPW_046	to_be_added	control	day 5	2021-08-14 13:05:00	2021-08-14	5	5.5457	2984.5	3042	57.5	460	349248	414.395	997.667	426.073	0.226598	0.0274134	0.25496	0.0068172	142.627	86.3732	118.086
2132TB499	PPPW_046	to_be_added	control	day 6	2021-08-15 07:11:00	2021-08-15	6	6.2996	3017	3048.5	31.5	252	423145	410.586	1081	416.853	0.226738	0.0268757	0.254318	0.00334856	142.762	84.9135	118.014
2132TB499	PPPW_046	to_be_added	control	day 7	2021-08-16 08:40:00	2021-08-16	7	7.36132	3001	3045.5	44.5	356	484863	405.847	1091.67	282.203	0.225778	0.025579	0.220749	0.0040512	142.795	81.8842	118.013
2132TB499	PPPW_046	to_be_added	control	day 8	2021-08-17 10:19:00	2021-08-17	8	8.43004	2988	3040	52	416	615310	431.37	1126.67	293.76	0.228017	0.0252732	0.183602	0.00381906	142.531	80.5658	117.982
2132TB499	PPPW_046	to_be_added	control	day 9	2021-08-18 08:40:00	2021-08-18	9	9.36142	2988.5	3043.5	55	440	720391	455.208	1184	291.353	0.227134	0.0283672	0.201161	0.00230915	142.488	79.3921	118.096
2132TB499	PPPW_046	to_be_added	control	day 10	2021-08-19 07:14:00	2021-08-19	10	10.3015	2991.5				882294	470.159	1205	292.136	0.227418	0.029391	0.18759	0.00229576	142.673	78.9499	117.978
2132TB499	PPPW_046	to_be_added	control	day 11	2021-08-20 09:53:00	2021-08-20	11	11.4123	2916				1.18028e+06	489.882	1403	351.068	0.227637	0.0290799	0.178651	0.00256971	142.751	79.3518	117.923
2132TB499	PPPW_046	to_be_added	control	day 12	2021-08-21 08:43:00	2021-08-21	12	12.3632	2859				1.3711e+06	491.928	1477.33	348.54	0.227972	0.0305941	0.175767	0.00126683	142.629	78.2603	117.964
2132TB499	PPPW_046	to_be_added	control	day 13	2021-08-22 10:11:00	2021-08-22	13	13.4247	2798.5				1.60403e+06	485.65	1568.67	360.056	0.226746	0.0357542	0.187924	0.00194205	142.342	78.0951	118.21
2132TB499	PPPW_046	to_be_added	control	day 14	2021-08-23 10:58:00	2021-08-23	14	14.4571	2732	3005	273	2184	1.89013e+06	501.199	1608.67	387.186	0.228127	0.0369444	0.176607	0.00171193	142.06	76.5856	118.303
2132TB499	PPPW_046	to_be_added	control	day 15	2021-08-24 03:30:00	2021-08-24	15	15.1462	2952.5	3038.5	86	688	1.80926e+06	521.786	1829.33	405.486	0.223418	0.048499	0.231598	0.00187634	141.674	76.1114	118.893
2132TB499	PPPW_046	to_be_added	control	day 16	2021-08-25 12:27:00	2021-08-25	16	16.5191	2931.5	3033	101.5	812	2.2901e+06	584.091	1991.33	307.517	0.223912	0.0331293	0.235046	0.00142086	141.79	76.6467	118.763
2132TB499	PPPW_046	to_be_added	control	day 17	2021-08-26 12:04:00	2021-08-26	17	17.5032	2947.5	3039	91.5	732	2.90725e+06	606.727	2300.67	363.385	0.224248	0.0329007	0.224797	0.00148593	142.135	79.2759	118.517
2132TB499	PPPW_046	to_be_added	control	day 18	2021-08-27 06:10:00	2021-08-27	18	18.2571	2977.5	3043	65.5	524	3.3428e+06	610.467	2246.67	389.596	0.225764	0.0285347	0.195482	0.00131753	141.881	77.6995	118.555
2132TB499	PPPW_046	to_be_added	control	day 19	2021-08-28 07:39:00	2021-08-28	19	19.3188	2955.5	3043	87.5	700	3.87951e+06	610.637	2409	437.992	0.224707	0.0347484	0.219939	0.00149771	141.125	75.9888	119.052
2132TB499	PPPW_046	to_be_added	control	day 20	2021-08-29 09:07:00	2021-08-29	20	20.3805	2948	3041	93	744	4.35109e+06	604.921	2396.33	413.244	0.224354	0.0344359	0.229544	0.0013381	140.617	74.235	119.381
2132TB499	PPPW_046	to_be_added	control	day 21	2021-08-30 10:37:00	2021-08-30	21	21.4429	2915	3034.5	119.5	956	4.86172e+06	644.52	2548.67	412.676	0.223833	0.037939	0.242745	0.002014	140.416	73.6495	119.546
2132TB499	PPPW_046	to_be_added	control	day 22	2021-08-31 06:07:00	2021-08-31	22	22.2551	2942.5	3039.5	97	776	4.91649e+06	689.711	2283	320.061	0.220404	0.0479858	0.293693	0.00228012	139.965	70.783	120.054
2132TB499	PPPW_046	to_be_added	control	day 23	2021-09-01 14:22:00	2021-09-01	23	23.5989	2866.5	3026	159.5	1276	4.80677e+06	740.172	2323	322.756	0.223901	0.0407584	0.236032	0.0014016	139.893	70.2109	119.849
2132TB499	PPPW_046	to_be_added	control	day 24	2021-09-02 06:57:00	2021-09-02	24	24.2898	2976	3042	66	528	4.94845e+06	762.494	2353	328.161	0.22138	0.0486618	0.285763	0.00185549	139.587	68.4007	120.207
2132TB499	PPPW_046	to_be_added	control	day 25	2021-09-03 09:56:00	2021-09-03	25	25.4145	2891	3026	135	1080	5.65443e+06	790.188	2546.33	339.341	0.22248	0.0403143	0.267937	0.00209951	140.151	71.3578	119.797
2132TB499	PPPW_046	to_be_added	control	day 26	2021-09-04 09:23:00	2021-09-04	26	26.3914	2915.5	3028	112.5	900	6.05512e+06	811.489	2624.67	340.561	0.219462	0.050071	0.327521	0.00233834	139.712	68.3584	120.252
2132TB499	PPPW_046	to_be_added	control	day 27	2021-09-05 09:55:00	2021-09-05	27	27.4135	2897.5	3030.5	133	1064	7.33031e+06	816.871	2599	340.112	0.219868	0.0463469	0.324896	0.00228487	139.862	70.2336	120.142
2132TB499	PPPW_046	to_be_added	control	day 29	2021-09-07 13:47:00	2021-09-07	29	29.5744	2698	2996	298	2384	9.35035e+06	813.741	2945.67	352.753	0.221588	0.0419451	0.284003	0.00216342	139.849	69.2651	120.018
2132TB500	PPPW_046	to_be_added	drought	day 1	2021-08-10 19:18:00	2021-08-10	1	1.80482	2476	2760	284	284
2132TB500	PPPW_046	to_be_added	drought	day 2	2021-08-11 16:36:00	2021-08-11	2	2.69176	2734.5				214518	343.363	842.333	303.994	0.224297	0.0516429	0.274536	0.0140951	143.156	90.569	118.015
2132TB500	PPPW_046	to_be_added	drought	day 3	2021-08-12 12:47:00	2021-08-12	3	3.53296	2709.5				237117	327.11	820	314.468	0.227669	0.0361125	0.232307	0.00652402	143.169	90.2554	117.689
2132TB500	PPPW_046	to_be_added	drought	day 4	2021-08-13 12:56:00	2021-08-13	4	4.53934	2677.5				280708	327.11	810.333	357.81	0.230235	0.0307708	0.194499	0.00581675	142.737	88.7612	117.691
2132TB500	PPPW_046	to_be_added	drought	day 5	2021-08-14 08:43:00	2021-08-14	5	5.36339	2655.5				300035	329.568	912.667	368.2	0.230733	0.0307398	0.201747	0.00416782	142.65	86.5941	117.762
2132TB500	PPPW_046	to_be_added	drought	day 6	2021-08-15 10:11:00	2021-08-15	6	6.42485	2616				405619	343.844	1138.67	458.579	0.226736	0.0316592	0.250549	0.0059695	143.113	88.1184	117.821
2132TB500	PPPW_046	to_be_added	drought	day 7	2021-08-16 11:40:00	2021-08-16	7	7.48625	2574.5				489149	341.749	1165.33	454.601	0.227059	0.0288447	0.232853	0.0046464	143.132	87.3999	117.75
2132TB500	PPPW_046	to_be_added	drought	day 8	2021-08-17 13:19:00	2021-08-17	8	8.55521	2526.5				508156	371.535	1316.33	329.879	0.225378	0.03523	0.230128	0.00606583	142.448	82.6032	118.3
2132TB500	PPPW_046	to_be_added	drought	day 9	2021-08-18 11:40:00	2021-08-18	9	9.48648	2490				597807	376.591	1484	313.746	0.22429	0.0391576	0.228696	0.00374397	142.296	80.3231	118.474
2132TB500	PPPW_046	to_be_added	drought	day 10	2021-08-19 07:23:00	2021-08-19	10	10.3081	2462				788886	378.436	1569.33	346.538	0.226104	0.0380415	0.201406	0.00398656	142.206	80.2174	118.399
2132TB500	PPPW_046	to_be_added	drought	day 11	2021-08-20 10:03:00	2021-08-20	11	11.4189	2417				922842	434.38	1711.67	385.139	0.227504	0.0335598	0.184807	0.002806	142.099	80.4231	118.333
2132TB500	PPPW_046	to_be_added	drought	day 12	2021-08-21 08:52:00	2021-08-21	12	12.3698	2383				1.03536e+06	515.526	1789	357.449	0.227142	0.0335758	0.194729	0.00133812	142.04	79.8061	118.392
2132TB500	PPPW_046	to_be_added	drought	day 13	2021-08-22 10:21:00	2021-08-22	13	13.4313	2346				1.15865e+06	399.351	1740.67	379.961	0.227699	0.0354418	0.200908	0.00139898	141.314	78.2976	118.777
2132TB500	PPPW_046	to_be_added	drought	day 14	2021-08-23 11:08:00	2021-08-23	14	14.4644	2312.5				1.40623e+06	411.987	1801	366.358	0.225924	0.0359364	0.215408	0.00200025	141.322	77.3717	118.894
2132TB500	PPPW_046	to_be_added	drought	day 15	2021-08-24 03:40:00	2021-08-24	15	15.1528	2286				1.42793e+06	437.029	1898	374.785	0.222629	0.0396213	0.274495	0.0016849	140.837	76.5983	119.43
2132TB500	PPPW_046	to_be_added	drought	day 16	2021-08-25 12:36:00	2021-08-25	16	16.5256	2233.5				1.51387e+06	563.199	1708	314.177	0.223399	0.0450277	0.251298	0.00182975	140.617	74.3438	119.505
2132TB500	PPPW_046	to_be_added	drought	day 17	2021-08-26 06:55:00	2021-08-26	17	17.2883	2215				1.66334e+06	558.988	1668.67	300.262	0.225808	0.0384037	0.202056	0.00136181	140.65	74.3578	119.326
2132TB500	PPPW_046	to_be_added	drought	day 18	2021-08-27 08:23:00	2021-08-27	18	18.35	2177				1.84306e+06	567.115	1738.33	319.379	0.223588	0.0443712	0.236142	0.00164085	140.521	74.4628	119.539
2132TB500	PPPW_046	to_be_added	drought	day 19	2021-08-28 09:52:00	2021-08-28	19	19.4114	2145.5				1.94095e+06	622.306	1820.67	325.243	0.221675	0.0514229	0.270308	0.00188631	140.083	73.361	119.927
2132TB500	PPPW_046	to_be_added	drought	day 20	2021-08-29 11:21:00	2021-08-29	20	20.4732	2118	2128	10	80	2.03295e+06	662.767	1862.33	296.891	0.223191	0.0516315	0.245527	0.00187331	139.873	73.3632	119.948
2132TB500	PPPW_046	to_be_added	drought	day 21	2021-08-30 12:52:00	2021-08-30	21	21.5361	2096	2126	30	240	2.01211e+06	698.357	1994	304.023	0.2217	0.0599051	0.263583	0.00235446	139.381	72.3277	120.343
2132TB500	PPPW_046	to_be_added	drought	day 22	2021-08-31 00:56:00	2021-08-31	22	22.0391	2110	2127.5	17.5	140	2.25937e+06	652.172	1804.33	385.621	0.223291	0.0497919	0.247117	0.00192354	139.748	73.6862	120.017
2132TB500	PPPW_046	to_be_added	drought	day 23	2021-09-01 09:55:00	2021-09-01	23	23.4135	2092.5	2124.5	32	256	1.74839e+06	570.185	1789.33	274.974	0.224217	0.0570837	0.244777	0.0029175	139.062	70.9707	120.372
2132TB500	PPPW_046	to_be_added	drought	day 24	2021-09-02 02:34:00	2021-09-02	24	24.1074	2103	2127	24	192	2.05138e+06	569.463	1913	398.54	0.221716	0.0593486	0.286389	0.00279046	139.121	72.0662	120.491
2132TB500	PPPW_046	to_be_added	drought	day 25	2021-09-03 11:44:00	2021-09-03	25	25.4894	2087.5	2338	250.5	2004	1.89818e+06	567.235	2181	305.168	0.221771	0.0681516	0.293694	0.00414756	138.773	71.5601	120.688
2132TB500	PPPW_046	to_be_added	drought	day 26	2021-09-04 11:47:00	2021-09-04	26	26.4914	2300	2914	614	4912	2.21393e+06	565.187	2294	432.861	0.222105	0.0622389	0.298682	0.00371659	138.927	73.142	120.581
2132TB500	PPPW_046	to_be_added	drought	day 27	2021-09-05 11:33:00	2021-09-05	27	27.4813	2858.5	3024.5	166	1328	2.40334e+06	527.279	2405	436.651	0.223156	0.0632763	0.277487	0.00353953	138.724	73.4945	120.664
2132TB500	PPPW_046	to_be_added	drought	day 29	2021-09-07 17:16:00	2021-09-07	29	29.7197	2879.5	3021.5	142	1136	2.49398e+06	581.26	2455.67	418.849	0.219252	0.0796927	0.357502	0.00548171	138.077	70.1016	121.273
2132TB501	PPPW_046	to_be_added	drought	day 1	2021-08-10 19:19:00	2021-08-10	1	1.80549	2511.5	2766	254.5	254
2132TB501	PPPW_046	to_be_added	drought	day 2	2021-08-11 08:05:00	2021-08-11	2	2.33725	2759				203360	336.57	701.667	304.797	0.228044	0.0366854	0.233903	0.0047278	143.007	85.2195	117.77
2132TB501	PPPW_046	to_be_added	drought	day 3	2021-08-12 08:50:00	2021-08-12	3	3.36842	2730				212327	341.918	739	336.741	0.228015	0.0392164	0.239534	0.00763753	142.239	84.4485	118.233
2132TB501	PPPW_046	to_be_added	drought	day 4	2021-08-13 11:03:00	2021-08-13	4	4.46104	2692.5				250953	352.189	681.333	316.427	0.228754	0.0370284	0.226581	0.00676544	141.679	83.4363	118.487
2132TB501	PPPW_046	to_be_added	drought	day 5	2021-08-14 12:03:00	2021-08-14	5	5.50245	2657				275284	360.459	723	276.063	0.227881	0.0350966	0.224118	0.00334094	142.075	82.9003	118.277
2132TB501	PPPW_046	to_be_added	drought	day 6	2021-08-15 06:08:00	2021-08-15	6	6.25604	2633				343241	390.315	753	323.592	0.228663	0.0309143	0.212095	0.00372528	142.334	80.4252	118.078
2132TB501	PPPW_046	to_be_added	drought	day 7	2021-08-16 07:37:00	2021-08-16	7	7.31791	2597.5				443057	364.349	1076.33	308.716	0.225022	0.0384386	0.228497	0.00395961	142.756	82.3455	118.127
2132TB501	PPPW_046	to_be_added	drought	day 8	2021-08-17 09:16:00	2021-08-17	8	8.3865	2554.5				519364	377.154	1138.33	343.334	0.228045	0.034638	0.202135	0.00333307	142.299	79.4736	118.162
2132TB501	PPPW_046	to_be_added	drought	day 9	2021-08-18 07:37:00	2021-08-18	9	9.31794	2516				575289	376.148	1162.67	329.915	0.227196	0.0372676	0.214576	0.00312067	141.741	78.2776	118.561
2132TB501	PPPW_046	to_be_added	drought	day 10	2021-08-19 06:08:00	2021-08-19	10	10.256	2475				717010	395.132	1279	330.721	0.22625	0.0356813	0.207651	0.00331494	141.673	78.0844	118.671
2132TB501	PPPW_046	to_be_added	drought	day 11	2021-08-20 08:48:00	2021-08-20	11	11.3668	2430				834058	441.633	1497.33	329.326	0.226755	0.0348533	0.209747	0.00203164	141.571	77.8323	118.676
2132TB501	PPPW_046	to_be_added	drought	day 12	2021-08-21 07:37:00	2021-08-21	12	12.3179	2394				1.00182e+06	490.174	1480.33	322.565	0.225221	0.0337609	0.222538	0.00220239	141.5	77.644	118.837
2132TB501	PPPW_046	to_be_added	drought	day 13	2021-08-22 09:06:00	2021-08-22	13	13.3794	2354.5				1.1874e+06	444.513	1628	360.451	0.223213	0.038691	0.256016	0.00161675	141.223	77.4382	119.154
2132TB501	PPPW_046	to_be_added	drought	day 14	2021-08-23 11:17:00	2021-08-23	14	14.4706	2314.5				1.38314e+06	448.105	1780.67	354.078	0.22491	0.03878	0.230386	0.00206462	140.905	75.893	119.21
2132TB501	PPPW_046	to_be_added	drought	day 15	2021-08-24 03:48:00	2021-08-24	15	15.1584	2288.5				1.47819e+06	457.255	1766.33	369.006	0.219769	0.0449475	0.329891	0.00160223	140.526	74.5297	119.806
2132TB501	PPPW_046	to_be_added	drought	day 16	2021-08-25 12:44:00	2021-08-25	16	16.5312	2233				1.65687e+06	537.253	2041	289.222	0.221988	0.0501132	0.267371	0.00191506	140.927	75.0591	119.43
2132TB501	PPPW_046	to_be_added	drought	day 17	2021-08-26 06:58:00	2021-08-26	17	17.2904	2213				1.89286e+06	564.705	1924	283.555	0.225066	0.0435899	0.195998	0.000984467	141.167	74.2682	119.076
2132TB501	PPPW_046	to_be_added	drought	day 18	2021-08-27 08:26:00	2021-08-27	18	18.352	2174				2.0841e+06	627.907	2071.33	288.798	0.222619	0.0473291	0.23861	0.00162973	140.73	74.5961	119.491
2132TB501	PPPW_046	to_be_added	drought	day 19	2021-08-28 09:55:00	2021-08-28	19	19.4134	2143.5				2.20855e+06	646.153	2173	298.215	0.220258	0.0581465	0.287579	0.0021136	140.17	73.1136	119.979
2132TB501	PPPW_046	to_be_added	drought	day 20	2021-08-29 11:24:00	2021-08-29	20	20.4752	2116.5	2129.5	13	104	2.29077e+06	641.337	2397.33	318.08	0.22033	0.0587398	0.304341	0.00193567	140.043	72.7683	120.046
2132TB501	PPPW_046	to_be_added	drought	day 21	2021-08-30 12:54:00	2021-08-30	21	21.5382	2096	2127	31	248	2.2143e+06	624.602	2494.67	296.289	0.218213	0.0731913	0.355652	0.00242981	139.675	72.0473	120.401
2132TB501	PPPW_046	to_be_added	drought	day 22	2021-08-31 00:59:00	2021-08-31	22	22.0411	2109	2127	18	144	2.72668e+06	610.821	2346	339.31	0.221075	0.0549198	0.275213	0.00185308	140.153	73.4479	119.926
2132TB501	PPPW_046	to_be_added	drought	day 23	2021-09-01 09:58:00	2021-09-01	23	23.4155	2091	2125.5	34.5	276	2.18154e+06	636.815	2445.33	273.386	0.221354	0.0647187	0.275792	0.00299877	139.702	71.9678	120.188
2132TB501	PPPW_046	to_be_added	drought	day 24	2021-09-02 02:37:00	2021-09-02	24	24.1095	2102.5	2127	24.5	196	2.42629e+06	649.215	2331.33	292.284	0.218779	0.0668781	0.325645	0.00291658	139.759	72.8034	120.311
2132TB501	PPPW_046	to_be_added	drought	day 25	2021-09-03 11:48:00	2021-09-03	25	25.4918	2085	2336.5	251.5	2012	2.17435e+06	690.554	2513	265.431	0.220122	0.077029	0.300602	0.00331508	139.389	72.2811	120.45
2132TB501	PPPW_046	to_be_added	drought	day 26	2021-09-04 11:52:00	2021-09-04	26	26.4946	2298.5	2907.5	609	4872	2.86359e+06	648.215	2263.67	304.659	0.222314	0.0585279	0.276224	0.0022159	139.695	73.0541	120.106
2132TB501	PPPW_046	to_be_added	drought	day 27	2021-09-05 11:36:00	2021-09-05	27	27.4834	2848	3019.5	171.5	1372	2.95562e+06	667.855	2307.67	296.196	0.220598	0.0662807	0.316659	0.00268177	139.576	73.208	120.289
2132TB501	PPPW_046	to_be_added	drought	day 29	2021-09-07 17:19:00	2021-09-07	29	29.7221	2858	3021	163	1304	3.02922e+06	677.044	2510.67	326.9	0.219825	0.074425	0.328726	0.00456475	138.831	69.4567	120.794
2132TB502	PPPW_046	to_be_added	drought	day 1	2021-08-10 19:20:00	2021-08-10	1	1.80612	2494.5	2764	269.5	269
2132TB502	PPPW_046	to_be_added	drought	day 2	2021-08-11 08:11:00	2021-08-11	2	2.34165	2755.5				91735.5	168.792	745	223.812	0.221396	0.0437535	0.307951	0.026876	143.584	87.5565	117.916
2132TB502	PPPW_046	to_be_added	drought	day 3	2021-08-12 10:21:00	2021-08-12	3	3.4315	2723.5				112262	249.429	838.333	212.847	0.218604	0.0469523	0.339806	0.0304885	143.923	89.2997	117.94
2132TB502	PPPW_046	to_be_added	drought	day 4	2021-08-13 11:18:00	2021-08-13	4	4.47144	2692				140035	325.699	952.667	214.929	0.21904	0.0473593	0.297108	0.028265	143.594	88.7483	118.038
2132TB502	PPPW_046	to_be_added	drought	day 5	2021-08-14 10:40:00	2021-08-14	5	5.44451	2659.5				170807	373.581	844	236.212	0.221677	0.0399171	0.264485	0.0206088	143.052	85.2676	118.153
2132TB502	PPPW_046	to_be_added	drought	day 6	2021-08-15 12:08:00	2021-08-15	6	6.50578	2624.5				191629	414.997	900	236.573	0.22263	0.0362135	0.256555	0.0204277	142.438	83.0589	118.432
2132TB502	PPPW_046	to_be_added	drought	day 7	2021-08-16 06:13:00	2021-08-16	7	7.25957	2603.5				258716	415.589	1047.67	277.661	0.222223	0.0276911	0.257777	0.0139795	142.664	83.9536	118.356
2132TB502	PPPW_046	to_be_added	drought	day 8	2021-08-17 14:29:00	2021-08-17	8	8.60354	2553.5				278491	431.611	1051.33	275.099	0.222197	0.0316806	0.275245	0.00992379	141.928	82.1805	118.744
2132TB502	PPPW_046	to_be_added	drought	day 9	2021-08-18 12:50:00	2021-08-18	9	9.53477	2523				279624	455.57	1155	212.495	0.219368	0.042323	0.310024	0.00724102	141.829	81.2544	119.038
2132TB502	PPPW_046	to_be_added	drought	day 10	2021-08-19 06:15:00	2021-08-19	10	10.2606	2502.5				316567	459.663	1090.67	214.903	0.222634	0.0312627	0.232703	0.00901017	141.976	79.6578	118.7
2132TB502	PPPW_046	to_be_added	drought	day 11	2021-08-20 08:54:00	2021-08-20	11	11.3714	2467				407895	497.482	1063.67	269.259	0.225127	0.0266399	0.218912	0.00624025	141.626	79.9216	118.726
2132TB502	PPPW_046	to_be_added	drought	day 12	2021-08-21 07:44:00	2021-08-21	12	12.3223	2438				448094	512.155	1026.67	283.407	0.225033	0.0233318	0.217069	0.00468067	141.434	79.1006	118.841
2132TB502	PPPW_046	to_be_added	drought	day 13	2021-08-22 09:12:00	2021-08-22	13	13.3839	2408				568219	440.975	1052.33	299.596	0.224322	0.0255341	0.229985	0.00282711	141.185	77.1598	119.061
2132TB502	PPPW_046	to_be_added	drought	day 14	2021-08-23 11:24:00	2021-08-23	14	14.4752	2374.5				652695	451.717	1097.67	304.957	0.224956	0.0255542	0.221486	0.00321529	141.046	77.0717	119.074
2132TB502	PPPW_046	to_be_added	drought	day 15	2021-08-24 03:54:00	2021-08-24	15	15.1628	2353				724705	486.27	1237.67	316.515	0.219448	0.0356768	0.336053	0.00289283	140.768	77.022	119.645
2132TB502	PPPW_046	to_be_added	drought	day 16	2021-08-25 12:51:00	2021-08-25	16	16.5357	2308				886473	482.056	1070.67	224.414	0.222863	0.0278714	0.245475	0.00202686	141.126	75.3488	119.218
2132TB502	PPPW_046	to_be_added	drought	day 17	2021-08-26 07:05:00	2021-08-26	17	17.2954	2292				1.00258e+06	485.047	1216.33	223.009	0.224751	0.0262518	0.208268	0.00129694	141.184	74.8156	119.048
2132TB502	PPPW_046	to_be_added	drought	day 18	2021-08-27 08:34:00	2021-08-27	18	18.3571	2259				1.04119e+06	512.315	1402	221.714	0.221601	0.03565	0.268083	0.00176464	140.839	74.1488	119.47
2132TB502	PPPW_046	to_be_added	drought	day 19	2021-08-28 10:02:00	2021-08-28	19	19.4185	2233.5				1.05938e+06	535.094	1367	228.596	0.221163	0.0428241	0.280636	0.00143537	140.557	73.6826	119.662
2132TB502	PPPW_046	to_be_added	drought	day 20	2021-08-29 11:31:00	2021-08-29	20	20.4802	2208				1.12921e+06	552.785	1441	254.295	0.221289	0.0444731	0.271735	0.0013176	140.551	74.4149	119.656
2132TB502	PPPW_046	to_be_added	drought	day 21	2021-08-30 13:02:00	2021-08-30	21	21.5433	2178				1.16608e+06	603.597	1428.33	227.809	0.219974	0.0493823	0.301693	0.00149569	140.234	73.512	119.924
2132TB502	PPPW_046	to_be_added	drought	day 22	2021-08-31 01:06:00	2021-08-31	22	22.0462	2165				1.27474e+06	629.593	1435.67	227.881	0.219596	0.0480897	0.304211	0.00144199	140.422	75.1579	119.836
2132TB502	PPPW_046	to_be_added	drought	day 23	2021-09-01 10:05:00	2021-09-01	23	23.4206	2138.5				1.08761e+06	568.741	1382.67	228.58	0.222659	0.0493485	0.23919	0.00174532	139.904	72.3284	119.942
2132TB502	PPPW_046	to_be_added	drought	day 24	2021-09-02 02:44:00	2021-09-02	24	24.1145	2125	2130	5	40	1.08084e+06	566.093	1419.67	230.259	0.216275	0.0694468	0.411694	0.00286171	139.711	72.9444	120.476
2132TB502	PPPW_046	to_be_added	drought	day 25	2021-09-03 11:57:00	2021-09-03	25	25.4981	2103	2352.5	249.5	1996	1.27573e+06	562.476	1588.33	286.123	0.221242	0.0609191	0.267889	0.00241091	139.688	74.4679	120.149
2132TB502	PPPW_046	to_be_added	drought	day 26	2021-09-04 12:05:00	2021-09-04	26	26.5036	2322.5	2916	593.5	4748	1.414e+06	559.71	1491	366.028	0.22295	0.0483635	0.265153	0.00186681	139.695	74.6313	120.031
2132TB502	PPPW_046	to_be_added	drought	day 27	2021-09-05 11:43:00	2021-09-05	27	27.4888	2871.5	3023	151.5	1212	1.45156e+06	556.522	1604.67	365.01	0.22177	0.0549234	0.304716	0.00257742	139.592	75.5666	120.187
2132TB502	PPPW_046	to_be_added	drought	day 29	2021-09-07 17:28:00	2021-09-07	29	29.7282	2895.5	3027.5	132	1056	1.57832e+06	580.78	1670.67	357.87	0.221864	0.0553805	0.295583	0.00304525	139.107	71.9881	120.48
2132TB503	PPPW_046	to_be_added	drought	day 1	2021-08-10 19:21:00	2021-08-10	1	1.80677	2503	2766	263	263
2132TB503	PPPW_046	to_be_added	drought	day 2	2021-08-11 16:41:00	2021-08-11	2	2.69529	2743				147293	243.797	781.667	325.063	0.222266	0.050662	0.282981	0.0126884	143.422	86.7835	117.984
2132TB503	PPPW_046	to_be_added	drought	day 3	2021-08-12 12:51:00	2021-08-12	3	3.53598	2719.5				166390	315.913	798.667	313.385	0.225832	0.0377372	0.232983	0.00538064	143.325	84.4093	117.722
2132TB503	PPPW_046	to_be_added	drought	day 4	2021-08-13 09:56:00	2021-08-13	4	4.41456	2693				189456	387.547	856.333	302.188	0.225543	0.0372092	0.221315	0.00726429	143.584	84.846	117.576
2132TB503	PPPW_046	to_be_added	drought	day 5	2021-08-14 07:48:00	2021-08-14	5	5.32547	2664				219459	438.474	809.667	295.085	0.226874	0.0349454	0.184549	0.00373281	143.31	83.7418	117.617
2132TB503	PPPW_046	to_be_added	drought	day 6	2021-08-15 09:17:00	2021-08-15	6	6.38701	2628.5				295490	421.663	797.667	333.405	0.229605	0.0282559	0.188238	0.00461479	142.921	87.5939	117.576
2132TB503	PPPW_046	to_be_added	drought	day 7	2021-08-16 10:45:00	2021-08-16	7	7.4485	2588				324367	257.281	856.333	369.247	0.2297	0.0276383	0.212385	0.00435218	142.549	85.6456	117.895
2132TB503	PPPW_046	to_be_added	drought	day 8	2021-08-17 12:25:00	2021-08-17	8	8.51742	2543				410209	388.751	956.333	256.318	0.225148	0.0368454	0.235642	0.0040456	142.298	82.6624	118.36
2132TB503	PPPW_046	to_be_added	drought	day 9	2021-08-18 10:46:00	2021-08-18	9	9.44867	2505				486240	393.446	956	330.842	0.225838	0.036639	0.223832	0.00484814	142.038	80.9628	118.482
2132TB503	PPPW_046	to_be_added	drought	day 10	2021-08-19 11:34:00	2021-08-19	10	10.4824	2462.5				592743	393.085	1124.67	366.96	0.226049	0.0379131	0.226495	0.00562993	141.656	78.6684	118.694
2132TB503	PPPW_046	to_be_added	drought	day 11	2021-08-20 12:45:00	2021-08-20	11	11.5317	2417				760819	388.751	1202.67	408.977	0.226381	0.0359852	0.21612	0.00477506	141.291	76.9317	118.863
2132TB503	PPPW_046	to_be_added	drought	day 12	2021-08-21 11:34:00	2021-08-21	12	12.4824	2382				890713	408.134	1224.67	430.166	0.227409	0.0313855	0.213794	0.00351299	141.286	77.5	118.804
2132TB503	PPPW_046	to_be_added	drought	day 13	2021-08-22 13:03:00	2021-08-22	13	13.5438	2343				1.01958e+06	419.331	1284.33	417.405	0.226136	0.0313696	0.222206	0.00330654	141.245	76.6998	118.913
2132TB503	PPPW_046	to_be_added	drought	day 14	2021-08-23 16:33:00	2021-08-23	14	14.69	2298.5				1.13237e+06	432.409	1287.67	400.764	0.225147	0.0332471	0.240134	0.00379599	140.72	75.6024	119.302
2132TB503	PPPW_046	to_be_added	drought	day 15	2021-08-24 01:09:00	2021-08-24	15	15.048	2290.5				1.22614e+06	444.734	1397.67	431.972	0.224472	0.0341828	0.240087	0.003197	140.716	74.8551	119.362
2132TB503	PPPW_046	to_be_added	drought	day 16	2021-08-25 10:06:00	2021-08-25	16	16.4214	2250.5				1.33288e+06	446.179	1497.67	419.572	0.225217	0.0329631	0.230167	0.00296111	140.846	75.2433	119.219
2132TB503	PPPW_046	to_be_added	drought	day 17	2021-08-26 06:35:00	2021-08-26	17	17.2744	2226				1.4547e+06	447.576	1502.67	426.649	0.226462	0.0301925	0.20754	0.00276757	140.664	73.759	119.249
2132TB503	PPPW_046	to_be_added	drought	day 18	2021-08-27 08:03:00	2021-08-27	18	18.336	2192				1.57871e+06	448.346	1765	430.889	0.224421	0.0348584	0.250791	0.00293938	140.644	74.6187	119.386
2132TB503	PPPW_046	to_be_added	drought	day 19	2021-08-28 09:32:00	2021-08-28	19	19.3975	2164				1.64944e+06	467.488	1862.33	436.307	0.221293	0.0460487	0.309689	0.00355985	140.172	73.7337	119.878
2132TB503	PPPW_046	to_be_added	drought	day 20	2021-08-29 11:01:00	2021-08-29	20	20.4592	2137				1.71002e+06	539.18	1923	407.2	0.222314	0.0451565	0.292369	0.00304642	140.061	73.9084	119.856
2132TB503	PPPW_046	to_be_added	drought	day 21	2021-08-30 12:31:00	2021-08-30	21	21.5221	2109	2128	19	152	1.67832e+06	595.289	1881.67	369.636	0.220763	0.0507556	0.315387	0.00336758	139.713	73.0005	120.158
2132TB503	PPPW_046	to_be_added	drought	day 22	2021-08-31 00:36:00	2021-08-31	22	22.0251	2111	2128.5	17.5	140	1.75149e+06	621.888	1753.33	383.541	0.22068	0.0498992	0.313476	0.00323072	139.869	75.3315	120.079
2132TB503	PPPW_046	to_be_added	drought	day 23	2021-09-01 09:35:00	2021-09-01	23	23.3994	2096	2127	31	248	1.45461e+06	663.471	1749.67	349.544	0.222288	0.0522799	0.290291	0.00376133	139.756	75.6083	120.047
2132TB503	PPPW_046	to_be_added	drought	day 24	2021-09-02 02:14:00	2021-09-02	24	24.0934	2104	2127.5	23.5	188	1.5115e+06	687.545	1897.33	368.815	0.216481	0.0707048	0.439426	0.00452992	139.662	77.1129	120.485
2132TB503	PPPW_046	to_be_added	drought	day 25	2021-09-03 11:21:00	2021-09-03	25	25.473	2089.5	2338	248.5	1988	1.63354e+06	722.843	2108	315.311	0.21412	0.0949222	0.506713	0.00726237	139.78	77.9162	120.592
2132TB503	PPPW_046	to_be_added	drought	day 26	2021-09-04 11:16:00	2021-09-04	26	26.4696	2307.5	2915.5	608	4864	1.75564e+06	741.47	2039.33	375.549	0.218056	0.0708089	0.383517	0.00505449	139.745	75.3614	120.348
2132TB503	PPPW_046	to_be_added	drought	day 27	2021-09-05 11:11:00	2021-09-05	27	27.4663	2858.5	3023.5	165	1320	1.92309e+06	755.233	2187	374.547	0.217491	0.0739829	0.390483	0.00506812	139.72	75.8313	120.396
2132TB503	PPPW_046	to_be_added	drought	day 29	2021-09-07 16:52:00	2021-09-07	29	29.7028	2869.5	3023	153.5	1228	2.11664e+06	772.405	2281.33	377.822	0.216641	0.0835821	0.433424	0.00732962	138.789	72.3329	120.985
2132TB504	PPPW_046	to_be_added	drought	day 1	2021-08-10 19:22:00	2021-08-10	1	1.80739	2467.5	2757	289.5	289
2132TB504	PPPW_046	to_be_added	drought	day 2	2021-08-11 18:18:00	2021-08-11	2	2.76256	2729				192729	282.805	607.667	314.107	0.227413	0.0527156	0.210381	0.00937033	141.8	81.7781	118.53
2132TB504	PPPW_046	to_be_added	drought	day 3	2021-08-12 06:54:00	2021-08-12	3	3.28783	2720.5				199294	289.787	651.667	336.019	0.232647	0.0377313	0.219828	0.0018375	141.98	82.0955	118.035
2132TB504	PPPW_046	to_be_added	drought	day 4	2021-08-13 07:10:00	2021-08-13	4	4.29911	2689				242237	384.978	720.333	323.224	0.229939	0.0401751	0.217234	0.00473994	141.872	83.339	118.254
2132TB504	PPPW_046	to_be_added	drought	day 5	2021-08-14 08:21:00	2021-08-14	5	5.34817	2654.5				274571	386.624	741	315.72	0.230476	0.0335884	0.1955	0.00418342	141.643	82.9647	118.358
2132TB504	PPPW_046	to_be_added	drought	day 6	2021-08-15 09:49:00	2021-08-15	6	6.40963	2613.5				318178	379.882	793.333	329.177	0.231393	0.031712	0.186736	0.00424041	141.651	82.4753	118.261
2132TB504	PPPW_046	to_be_added	drought	day 7	2021-08-16 11:18:00	2021-08-16	7	7.47109	2574.5				405067	374.261	883	334.769	0.227717	0.0333088	0.211817	0.0048541	141.612	81.2542	118.554
2132TB504	PPPW_046	to_be_added	drought	day 8	2021-08-17 12:57:00	2021-08-17	8	8.54003	2529.5				435580	451.597	1108.33	316.154	0.225385	0.0344478	0.250366	0.00397412	141.436	80.8499	118.843
2132TB504	PPPW_046	to_be_added	drought	day 9	2021-08-18 11:18:00	2021-08-18	9	9.4713	2492.5				479210	486.872	1291	322.896	0.226106	0.0517474	0.215187	0.00394878	141.452	79.7281	118.796
2132TB504	PPPW_046	to_be_added	drought	day 10	2021-08-19 07:01:00	2021-08-19	10	10.2924	2466.5				580391	476.277	1292.67	330.721	0.228819	0.0418504	0.180083	0.00194771	141.287	77.2293	118.713
2132TB504	PPPW_046	to_be_added	drought	day 11	2021-08-20 09:40:00	2021-08-20	11	11.4032	2421.5				694989	481.213	1453.33	302.91	0.226622	0.0454876	0.184593	0.00264548	141.369	76.3903	118.798
2132TB504	PPPW_046	to_be_added	drought	day 12	2021-08-21 08:29:00	2021-08-21	12	12.3541	2388.5				797034	471.582	1447	314.468	0.226393	0.0421211	0.192541	0.00253551	141.232	76.0218	118.907
2132TB504	PPPW_046	to_be_added	drought	day 13	2021-08-22 09:58:00	2021-08-22	13	13.4156	2354				880078	459.278	1553.33	305.621	0.225285	0.042575	0.211947	0.00275866	141.259	76.0113	118.969
2132TB504	PPPW_046	to_be_added	drought	day 14	2021-08-23 10:43:00	2021-08-23	14	14.4468	2320				1.03753e+06	451.597	1582	322.775	0.226776	0.0392632	0.195261	0.00253654	141.156	75.6048	118.908
2132TB504	PPPW_046	to_be_added	drought	day 15	2021-08-24 03:17:00	2021-08-24	15	15.1371	2294.5				1.18925e+06	439.798	1616.33	356.486	0.222474	0.0384601	0.265016	0.00167468	140.95	76.9514	119.336
2132TB504	PPPW_046	to_be_added	drought	day 16	2021-08-25 12:14:00	2021-08-25	16	16.51	2244.5				1.26272e+06	452.319	1790.67	330.36	0.222969	0.0371171	0.270109	0.00173568	140.69	76.2327	119.458
2132TB504	PPPW_046	to_be_added	drought	day 17	2021-08-26 11:37:00	2021-08-26	17	17.4846	2214				1.4231e+06	468.331	1768.67	333.49	0.224137	0.0315158	0.250517	0.0013171	140.741	75.2488	119.337
2132TB504	PPPW_046	to_be_added	drought	day 18	2021-08-27 13:06:00	2021-08-27	18	18.5462	2175				1.59492e+06	503.847	1846	351.549	0.222926	0.0348734	0.283216	0.00174844	140.21	75.0047	119.736
2132TB504	PPPW_046	to_be_added	drought	day 19	2021-08-28 07:12:00	2021-08-28	19	19.3	2161.5				1.69766e+06	558.506	2013.33	369.247	0.225505	0.0305778	0.231636	0.00142952	140.297	74.8256	119.513
2132TB504	PPPW_046	to_be_added	drought	day 20	2021-08-29 08:40:00	2021-08-29	20	20.3618	2135.5				1.93598e+06	601.308	2065.67	423.715	0.224032	0.0351853	0.258441	0.00139118	140.192	75.5761	119.654
2132TB504	PPPW_046	to_be_added	drought	day 21	2021-08-30 10:10:00	2021-08-30	21	21.424	2104.5	2128.5	24	192	1.7183e+06	649.833	1875.33	337.499	0.220446	0.0494854	0.325741	0.00186367	139.934	73.6586	120.064
2132TB504	PPPW_046	to_be_added	drought	day 22	2021-08-31 05:40:00	2021-08-31	22	22.2364	2103.5	2128	24.5	196	1.85286e+06	661.563	2009.67	419.572	0.219104	0.0562011	0.366733	0.00217733	139.649	75.2061	120.323
2132TB504	PPPW_046	to_be_added	drought	day 23	2021-09-01 16:15:00	2021-09-01	23	23.6776	2083.5	2124.5	41	328	1.39824e+06	570.786	2125.33	321.933	0.220361	0.0714607	0.330062	0.00313599	139.259	73.6954	120.475
2132TB504	PPPW_046	to_be_added	drought	day 24	2021-09-02 01:12:00	2021-09-02	24	24.0507	2116.5	2130	13.5	108	1.87188e+06	582.826	1990.33	459.422	0.223104	0.0521545	0.271456	0.00262612	139.873	75.6682	119.927
2132TB504	PPPW_046	to_be_added	drought	day 25	2021-09-03 15:34:00	2021-09-03	25	25.6489	2085.5	2334	248.5	1988	1.57321e+06	602.576	2164.67	327.661	0.219782	0.0716001	0.350033	0.00361605	139.245	73.6351	120.515
2132TB504	PPPW_046	to_be_added	drought	day 26	2021-09-04 16:50:00	2021-09-04	26	26.7017	2290	2909	619	4952	2.0973e+06	639.598	2209	455.259	0.222502	0.0571146	0.29689	0.00291782	139.629	75.1741	120.119
2132TB504	PPPW_046	to_be_added	drought	day 27	2021-09-05 07:13:00	2021-09-05	27	27.3008	2887.5	3029	141.5	1132	1.94923e+06	651.089	2336	452.56	0.222984	0.0580453	0.296489	0.00369216	139.603	75.0462	120.109
2132TB504	PPPW_046	to_be_added	drought	day 28	2021-09-06 02:42:00	2021-09-06	28	28.1132	2971	3040.5	69.5	556	1.88766e+06	659.138	2385.33	464.734	0.219207	0.0718487	0.360714	0.00502022	139.118	74.3041	120.647
2132TB504	PPPW_046	to_be_added	drought	day 29	2021-09-07 11:41:00	2021-09-07	29	29.4871	2941.5	3036.5	95	760	2.27162e+06	659.844	2335.67	429.699	0.222968	0.0685185	0.319478	0.00533185	139.031	74.3108	120.498
2132TB505	PPPW_046	to_be_added	drought	day 1	2021-08-10 19:23:00	2021-08-10	1	1.80798	2477.5	2762	284.5	284
2132TB505	PPPW_046	to_be_added	drought	day 2	2021-08-11 16:43:00	2021-08-11	2	2.69656	2739				196833	474.089	820	178.949	0.216435	0.0264121	0.374772	0.037616	143.145	88.4826	118.529
2132TB505	PPPW_046	to_be_added	drought	day 3	2021-08-12 12:53:00	2021-08-12	3	3.537	2714				226815	370.933	873.333	247.409	0.21956	0.0208973	0.305538	0.0284661	143.21	86.9897	118.276
2132TB505	PPPW_046	to_be_added	drought	day 4	2021-08-13 06:18:00	2021-08-13	4	4.26266	2693.5				252455	438.835	956	250.534	0.222663	0.0217455	0.241147	0.0182605	143.381	86.6282	117.909
2132TB505	PPPW_046	to_be_added	drought	day 5	2021-08-14 13:06:00	2021-08-14	5	5.5462	2644				314987	519.739	980.667	308.328	0.222595	0.0321883	0.235069	0.0156098	143.151	85.1342	118.015
2132TB505	PPPW_046	to_be_added	drought	day 6	2021-08-15 07:12:00	2021-08-15	6	6.30011	2624				358611	564.285	937.333	311.579	0.223453	0.0333962	0.210454	0.0125015	142.951	83.3609	118.103
2132TB505	PPPW_046	to_be_added	drought	day 7	2021-08-16 08:41:00	2021-08-16	7	7.36183	2585.5				421327	590.592	1052.67	327.753	0.220414	0.0451114	0.269601	0.0145289	142.863	83.2978	118.396
2132TB505	PPPW_046	to_be_added	drought	day 8	2021-08-17 10:19:00	2021-08-17	8	8.43054	2539.5				500849	595.885	1186.67	307.584	0.222255	0.0344724	0.243085	0.01185	142.729	82.2692	118.335
2132TB505	PPPW_046	to_be_added	drought	day 9	2021-08-18 08:41:00	2021-08-18	9	9.36193	2501.5				578002	584.27	1162	289.426	0.221708	0.0348087	0.240639	0.0108229	142.58	80.8863	118.458
2132TB505	PPPW_046	to_be_added	drought	day 10	2021-08-19 10:56:00	2021-08-19	10	10.4558	2455.5				658226	594.382	1222.33	273.659	0.220957	0.0400965	0.253224	0.00994702	142.025	80.0837	118.835
2132TB505	PPPW_046	to_be_added	drought	day 11	2021-08-20 12:07:00	2021-08-20	11	11.5051	2410.5				826900	638.688	1596	297.011	0.222111	0.0431936	0.249745	0.00838079	142	80.077	118.754
2132TB505	PPPW_046	to_be_added	drought	day 12	2021-08-21 10:56:00	2021-08-21	12	12.4559	2375.5				964889	662.493	1871.33	304.932	0.221729	0.0416478	0.257774	0.00702032	142.075	80.2183	118.748
2132TB505	PPPW_046	to_be_added	drought	day 13	2021-08-22 12:24:00	2021-08-22	13	13.5172	2337				1.10125e+06	679.091	1904.67	302.579	0.221708	0.0393883	0.257825	0.00598148	142.193	80.2898	118.676
2132TB505	PPPW_046	to_be_added	drought	day 14	2021-08-23 15:52:00	2021-08-23	14	14.6613	2293.5				1.19532e+06	689.688	1957.33	321.13	0.221185	0.0450967	0.270277	0.0058771	141.499	79.8605	119.109
2132TB505	PPPW_046	to_be_added	drought	day 15	2021-08-24 00:30:00	2021-08-24	15	15.0213	2282				1.26539e+06	683.475	1864	319.164	0.221946	0.0385154	0.253638	0.00391103	141.314	78.0986	119.159
2132TB505	PPPW_046	to_be_added	drought	day 16	2021-08-25 09:28:00	2021-08-25	16	16.3948	2243				1.50639e+06	687.954	2004	321.643	0.22161	0.0402631	0.251906	0.0036878	141.417	78.5756	119.119
2132TB505	PPPW_046	to_be_added	drought	day 17	2021-08-26 12:30:00	2021-08-26	17	17.5209	2204.5				1.72084e+06	684.679	2213	323.137	0.221412	0.0418364	0.266829	0.00258096	141.131	78.7541	119.303
2132TB505	PPPW_046	to_be_added	drought	day 18	2021-08-27 06:35:00	2021-08-27	18	18.2748	2183				1.76714e+06	687.808	2353	319.642	0.223743	0.0379601	0.22505	0.00190703	140.98	76.6562	119.236
2132TB505	PPPW_046	to_be_added	drought	day 19	2021-08-28 08:04:00	2021-08-28	19	19.3366	2156				1.82022e+06	688.652	2397.33	328.073	0.221523	0.049083	0.258596	0.00253362	140.604	75.2986	119.619
2132TB505	PPPW_046	to_be_added	drought	day 20	2021-08-29 09:33:00	2021-08-29	20	20.3983	2128	2128.5	0.5	4	1.88444e+06	686.605	2358.67	320.367	0.2207	0.0531275	0.273212	0.00175593	140.45	74.8354	119.767
2132TB505	PPPW_046	to_be_added	drought	day 21	2021-08-30 11:03:00	2021-08-30	21	21.4607	2100	2126.5	26.5	212	1.91872e+06	685.401	2394.33	284.49	0.21973	0.0570738	0.297618	0.00196964	140.063	74.082	120.057
2132TB505	PPPW_046	to_be_added	drought	day 22	2021-08-31 06:32:00	2021-08-31	22	22.2729	2102.5	2128	25.5	204	1.97359e+06	694.31	2484	310.616	0.218916	0.061013	0.315951	0.00224841	139.717	73.6535	120.319
2132TB505	PPPW_046	to_be_added	drought	day 23	2021-09-01 14:48:00	2021-09-01	23	23.6171	2090.5	2123.5	33	264	1.49703e+06	729.212	2406	272.055	0.218854	0.0645793	0.328157	0.00247853	139.598	74.3325	120.385
2132TB505	PPPW_046	to_be_added	drought	day 24	2021-09-02 07:22:00	2021-09-02	24	24.3076	2109	2128	19	152	1.57772e+06	749.812	2318.33	277.387	0.21856	0.0672494	0.317019	0.00308038	139.474	73.9203	120.479
2132TB505	PPPW_046	to_be_added	drought	day 25	2021-09-03 10:27:00	2021-09-03	25	25.4355	2099.5	2347.5	248	1984	1.58699e+06	767.387	2415.67	261.132	0.218012	0.0674987	0.325082	0.00416671	139.653	75.097	120.421
2132TB505	PPPW_046	to_be_added	drought	day 26	2021-09-04 10:05:00	2021-09-04	26	26.4206	2318	2916.5	598.5	4788	1.91028e+06	764.259	2304	328.193	0.219276	0.0618082	0.312707	0.00284832	139.511	73.1607	120.419
2132TB505	PPPW_046	to_be_added	drought	day 27	2021-09-05 10:22:00	2021-09-05	27	27.4324	2863.5	3023.5	160	1280	2.0789e+06	782.115	2324	328.274	0.221693	0.0539459	0.274385	0.00292186	139.767	74.6904	120.112
2132TB505	PPPW_046	to_be_added	drought	day 29	2021-09-07 14:18:00	2021-09-07	29	29.5958	2886	3026	140	1120	2.31343e+06	813.224	2443.67	316.786	0.22121	0.0601032	0.287511	0.00470435	139.094	71.5019	120.555
2132TB506	PPPW_046	to_be_added	drought	day 1	2021-08-10 19:24:00	2021-08-10	1	1.80859	2451.5	2759	307.5	307
2132TB506	PPPW_046	to_be_added	drought	day 2	2021-08-11 08:15:00	2021-08-11	2	2.3438	2751				179002	170.116	730.667	384.898	0.232277	0.0186208	0.217518	0.000945134	142.602	85.9866	117.689
2132TB506	PPPW_046	to_be_added	drought	day 3	2021-08-12 11:53:00	2021-08-12	3	3.49539	2713				195231	358.171	844	178.785	0.222817	0.0237636	0.283554	0.00755249	143.19	88.5484	118.022
2132TB506	PPPW_046	to_be_added	drought	day 4	2021-08-13 12:53:00	2021-08-13	4	4.53732	2677.5				270022	403.198	862	240.787	0.225742	0.0240179	0.230951	0.00592554	142.716	85.222	118.029
2132TB506	PPPW_046	to_be_added	drought	day 5	2021-08-14 06:18:00	2021-08-14	5	5.26314	2657.5				310234	420.086	884.333	278.168	0.227056	0.0240094	0.198811	0.00379863	142.445	81.9472	118.103
2132TB506	PPPW_046	to_be_added	drought	day 6	2021-08-15 07:47:00	2021-08-15	6	6.32489	2622.5				350271	431.054	890	301.127	0.226009	0.0251043	0.220109	0.00311549	142.284	81.6109	118.27
2132TB506	PPPW_046	to_be_added	drought	day 7	2021-08-16 09:16:00	2021-08-16	7	7.38649	2583.5				409882	402.156	989	328.582	0.226097	0.0244118	0.248435	0.00444258	142.038	81.9421	118.418
2132TB506	PPPW_046	to_be_added	drought	day 8	2021-08-17 11:37:00	2021-08-17	8	8.48405	2536				466792	411.865	1126	319.872	0.225358	0.0326541	0.24316	0.00183571	141.851	81.4016	118.59
2132TB506	PPPW_046	to_be_added	drought	day 9	2021-08-18 09:58:00	2021-08-18	9	9.41534	2500				560502	481.695	1065.33	310.134	0.22503	0.0338491	0.222016	0.00152558	141.879	78.909	118.605
2132TB506	PPPW_046	to_be_added	drought	day 10	2021-08-19 09:30:00	2021-08-19	10	10.3964	2463.5				636569	557.357	1134.67	331.668	0.224494	0.0381746	0.210264	0.00142711	142.028	78.019	118.585
2132TB506	PPPW_046	to_be_added	drought	day 11	2021-08-20 10:41:00	2021-08-20	11	11.4456	2418				815618	596.126	1456	345.265	0.225126	0.0444803	0.214266	0.00108764	141.795	78.8577	118.715
2132TB506	PPPW_046	to_be_added	drought	day 12	2021-08-21 09:31:00	2021-08-21	12	12.3965	2384.5				944528	622.38	1601	361.708	0.225579	0.039786	0.209387	0.000814138	141.825	78.2561	118.641
2132TB506	PPPW_046	to_be_added	drought	day 13	2021-08-22 10:59:00	2021-08-22	13	13.4579	2346				1.10369e+06	635.384	1781.67	368.683	0.225583	0.0397541	0.2056	0.000990353	141.834	78.8553	118.628
2132TB506	PPPW_046	to_be_added	drought	day 14	2021-08-23 12:37:00	2021-08-23	14	14.5257	2310.5				1.33262e+06	561.392	1683.67	387.27	0.2255	0.0400444	0.206642	0.00162188	141.381	77.1131	118.878
2132TB506	PPPW_046	to_be_added	drought	day 15	2021-08-24 05:00:00	2021-08-24	15	15.2084	2288.5				1.38052e+06	466.164	1679.33	378.036	0.220818	0.0486686	0.289306	0.00142978	140.927	76.6474	119.496
2132TB506	PPPW_046	to_be_added	drought	day 16	2021-08-25 06:33:00	2021-08-25	16	16.2733	2253				1.37688e+06	662.217	1599.33	249.676	0.225202	0.0414722	0.196674	0.00111787	140.83	74.9923	119.256
2132TB506	PPPW_046	to_be_added	drought	day 17	2021-08-26 08:32:00	2021-08-26	17	17.3556	2220.5				1.50248e+06	649.524	1757	254.994	0.221429	0.0531983	0.26823	0.00145298	140.417	75.1313	119.762
2132TB506	PPPW_046	to_be_added	drought	day 18	2021-08-27 10:00:00	2021-08-27	18	18.4172	2187				1.57075e+06	646.115	1849	255.917	0.220546	0.057126	0.285024	0.00150017	140.149	74.6544	119.974
2132TB506	PPPW_046	to_be_added	drought	day 19	2021-08-28 11:29:00	2021-08-28	19	19.4785	2158				1.65468e+06	636.28	2052.67	251.984	0.222104	0.0548558	0.257429	0.00168247	140.059	75.1643	119.913
2132TB506	PPPW_046	to_be_added	drought	day 20	2021-08-29 12:57:00	2021-08-29	20	20.5402	2133.5				1.73331e+06	643.263	2115.67	239.704	0.219505	0.064113	0.32696	0.00223427	139.741	74.4484	120.266
2132TB506	PPPW_046	to_be_added	drought	day 21	2021-08-30 07:03:00	2021-08-30	21	21.2942	2119	2129.5	10.5	84	1.89103e+06	682.052	2070	259.621	0.223257	0.0501732	0.235443	0.00134616	139.798	73.9402	119.993
2132TB506	PPPW_046	to_be_added	drought	day 22	2021-08-31 02:33:00	2021-08-31	22	22.1066	2106.5	2128	21.5	172	1.92308e+06	701.05	2135.67	268.36	0.219536	0.0604935	0.312176	0.00205586	139.445	73.9331	120.433
2132TB506	PPPW_046	to_be_added	drought	day 23	2021-09-01 10:51:00	2021-09-01	23	23.4521	2096.5	2127.5	31	248	1.71364e+06	600.953	2271.67	264.227	0.222889	0.0598953	0.253434	0.00210867	139.246	73.6746	120.333
2132TB506	PPPW_046	to_be_added	drought	day 24	2021-09-02 03:30:00	2021-09-02	24	24.1458	2107.5	2128	20.5	164	1.72946e+06	629.057	2187	335.296	0.215925	0.0799324	0.423313	0.00402641	139.08	74.0515	120.854
2132TB506	PPPW_046	to_be_added	drought	day 25	2021-09-03 12:49:00	2021-09-03	25	25.5342	2088.5	2339	250.5	2004	1.72708e+06	597.88	2228	277.449	0.220693	0.0647404	0.304135	0.00262579	138.996	72.796	120.607
2132TB506	PPPW_046	to_be_added	drought	day 26	2021-09-04 13:13:00	2021-09-04	26	26.5512	2300.5	2913	612.5	4900	1.95057e+06	632.024	2180	343.109	0.220843	0.0569206	0.321962	0.00264841	139.271	73.5197	120.422
2132TB506	PPPW_046	to_be_added	drought	day 27	2021-09-05 12:30:00	2021-09-05	27	27.5215	2858.5	3020	161.5	1292	1.93346e+06	631.771	2097.67	343.878	0.220682	0.0621849	0.331479	0.00320387	139	72.656	120.594
2132TB506	PPPW_046	to_be_added	drought	day 28	2021-09-06 00:22:00	2021-09-06	28	28.0159	2991.5	3043.5	52	416	1.94095e+06	635.01	2140.67	343.209	0.220068	0.0630242	0.342712	0.00347327	138.716	71.0172	120.804
2132TB506	PPPW_046	to_be_added	drought	day 29	2021-09-07 09:33:00	2021-09-07	29	29.3985	2966	3038	72	576	2.23719e+06	635.45	2291	338.737	0.225044	0.0527892	0.251264	0.00285546	138.614	70.1763	120.583
2132TB507	PPPW_046	to_be_added	control	day 1	2021-08-10 19:25:00	2021-08-10	1	1.80918	2494.5	2766	271.5	271
2132TB507	PPPW_046	to_be_added	control	day 2	2021-08-11 10:41:00	2021-08-11	2	2.44536	2754.5	2977	222.5	1780	181636	372.696	780.333	272.025	0.221085	0.0606497	0.299158	0.00352608	143.377	87.6039	118.125
2132TB507	PPPW_046	to_be_added	control	day 3	2021-08-12 11:21:00	2021-08-12	3	3.47315	2943	3006.5	63.5	508	215700	374.906	801.667	252.947	0.225557	0.0536052	0.252794	0.00390284	142.58	88.3435	118.19
2132TB507	PPPW_046	to_be_added	control	day 4	2021-08-13 07:45:00	2021-08-13	4	4.32336	2978	3039.5	61.5	492	222914	409.82	960	293.279	0.223858	0.0431683	0.250444	0.00314804	142.651	83.9336	118.27
2132TB507	PPPW_046	to_be_added	control	day 5	2021-08-14 08:42:00	2021-08-14	5	5.36288	3000.5	3043.5	43	344	273008	385.862	911.667	408.857	0.226508	0.0346902	0.255072	0.00293052	142.329	82.1939	118.295
2132TB507	PPPW_046	to_be_added	control	day 6	2021-08-15 10:11:00	2021-08-15	6	6.42435	3000.5	3045	44.5	356	361385	384.096	1132.67	372.289	0.225118	0.0378087	0.262026	0.00316974	142.64	84.0352	118.211
2132TB507	PPPW_046	to_be_added	control	day 7	2021-08-16 11:39:00	2021-08-16	7	7.48575	2995.5	3042	46.5	372	441972	407.497	1246	360.888	0.225056	0.0415265	0.248056	0.00420537	142.661	83.4519	118.171
2132TB507	PPPW_046	to_be_added	control	day 8	2021-08-17 13:18:00	2021-08-17	8	8.5547	2984.5	3043	58.5	468	531502	470.86	1302.33	373.341	0.226145	0.034654	0.22788	0.0022321	142.123	80.3632	118.394
2132TB507	PPPW_046	to_be_added	control	day 9	2021-08-18 11:39:00	2021-08-18	9	9.48597	2993.5	3042	48.5	388	678265	505.412	1401.67	381.527	0.224818	0.0351776	0.242257	0.00181923	142.361	79.6462	118.38
2132TB507	PPPW_046	to_be_added	control	day 10	2021-08-19 09:41:00	2021-08-19	10	10.404	2995				802322	516.836	1472.67	374.619	0.225225	0.0380069	0.223631	0.00238507	142.355	78.5248	118.351
2132TB507	PPPW_046	to_be_added	control	day 11	2021-08-20 10:52:00	2021-08-20	11	11.4532	2927.5				991868	519.389	1546.67	294.185	0.226484	0.0333837	0.187546	0.00155441	142.58	78.1469	118.106
2132TB507	PPPW_046	to_be_added	control	day 12	2021-08-21 09:41:00	2021-08-21	12	12.4041	2872				1.21887e+06	518.524	1724	345.721	0.22686	0.0308468	0.197336	0.00110859	142.321	77.9008	118.228
2132TB507	PPPW_046	to_be_added	control	day 13	2021-08-22 11:10:00	2021-08-22	13	13.4655	2806				1.41556e+06	511.125	1883.33	384.333	0.226563	0.0356643	0.208063	0.00156062	142.009	76.8577	118.421
2132TB507	PPPW_046	to_be_added	control	day 14	2021-08-23 12:49:00	2021-08-23	14	14.5344	2734.5	3004.5	270	2160	1.78452e+06	512.436	2009	393.931	0.226298	0.040126	0.196224	0.00179602	141.862	75.7772	118.542
2132TB507	PPPW_046	to_be_added	control	day 15	2021-08-24 05:11:00	2021-08-24	15	15.216	2959	3037.5	78.5	628	1.94812e+06	510.71	2105.67	510.228	0.222666	0.0451573	0.251672	0.00173547	141.72	76.2674	118.923
2132TB507	PPPW_046	to_be_added	control	day 16	2021-08-25 06:44:00	2021-08-25	16	16.2809	2955	3040	85	680	2.21569e+06	577.769	2021.67	447.142	0.226244	0.0264445	0.202394	0.00116911	141.709	74.1701	118.655
2132TB507	PPPW_046	to_be_added	control	day 17	2021-08-26 06:13:00	2021-08-26	17	17.2596	2960.5	3042.5	82	656	2.84582e+06	613.591	2130	454.052	0.226337	0.0235559	0.199737	0.00103169	141.709	74.471	118.619
2132TB507	PPPW_046	to_be_added	control	day 18	2021-08-27 07:42:00	2021-08-27	18	18.3213	2936.5	3036	99.5	796	3.34564e+06	614.61	2030.33	441.604	0.225793	0.0269601	0.212314	0.00116676	141.33	73.002	118.878
2132TB507	PPPW_046	to_be_added	control	day 19	2021-08-28 09:11:00	2021-08-28	19	19.3828	2933.5	3037	103.5	828	4.00898e+06	576.204	2264.33	473.024	0.223767	0.0355846	0.239637	0.00141555	141.075	72.4979	119.193
2132TB507	PPPW_046	to_be_added	control	day 20	2021-08-29 10:40:00	2021-08-29	20	20.4445	2920.5	3035	114.5	916	4.51705e+06	572.592	2343.67	469.896	0.223987	0.0345756	0.237589	0.000999619	140.752	71.2625	119.367
2132TB507	PPPW_046	to_be_added	control	day 21	2021-08-30 12:10:00	2021-08-30	21	21.5072	2879.5	3029	149.5	1196	5.1246e+06	637.417	2361.67	451.196	0.223548	0.0365326	0.244439	0.00117904	140.35	69.5232	119.636
2132TB507	PPPW_046	to_be_added	control	day 22	2021-08-31 00:14:00	2021-08-31	22	22.0103	2947.5	3043	95.5	764	4.97627e+06	670.663	2242	355.317	0.224217	0.0306707	0.222044	0.00127808	139.923	67.0341	119.844
2132TB507	PPPW_046	to_be_added	control	day 23	2021-09-01 09:13:00	2021-09-01	23	23.3846	2894	3029	135	1080	5.83916e+06	705.868	2426.33	382.731	0.2256	0.0299499	0.202432	0.00120095	139.947	66.6199	119.744
2132TB507	PPPW_046	to_be_added	control	day 24	2021-09-02 01:43:00	2021-09-02	24	24.0721	2930	3037	107	856	6.38306e+06	729.706	2389.67	356.606	0.220214	0.0387486	0.312985	0.00153039	139.761	66.5739	120.198
2132TB507	PPPW_046	to_be_added	control	day 25	2021-09-03 10:55:00	2021-09-03	25	25.4555	2837.5	3017.5	180	1440	7.8851e+06	737.49	2461.67	375.186	0.223894	0.0298496	0.233424	0.00138101	140.06	68.4226	119.763
2132TB507	PPPW_046	to_be_added	control	day 26	2021-09-04 10:42:00	2021-09-04	26	26.4463	2889.5	3025	135.5	1084	8.85663e+06	714.369	2722.67	377.353	0.2194	0.0420157	0.342102	0.00181475	139.515	66.2472	120.387
2132TB507	PPPW_046	to_be_added	control	day 27	2021-09-05 10:49:00	2021-09-05	27	27.4508	2873	3022	149	1192	1.05737e+07	700.858	2511.67	398.464	0.222136	0.0314377	0.272084	0.00135305	139.858	67.8575	119.995
2132TB507	PPPW_046	to_be_added	control	day 29	2021-09-07 16:25:00	2021-09-07	29	29.6843	2616.5	2977.5	361	2888	1.1743e+07	685.375	2797.67	405.854	0.220171	0.043468	0.351147	0.001979	138.957	64.5617	120.639
2132TB508	PPPW_046	to_be_added	control	day 1	2021-08-10 19:26:00	2021-08-10	1	1.80981	2562	2777.5	215.5	215
2132TB508	PPPW_046	to_be_added	control	day 2	2021-08-11 10:42:00	2021-08-11	2	2.44587	2768	2980.5	212.5	1700	167671	359.367	872.333	257.723	0.215409	0.0613426	0.386047	0.028713	143.958	88.6614	118.294
2132TB508	PPPW_046	to_be_added	control	day 3	2021-08-12 11:22:00	2021-08-12	3	3.47365	2948.5	3006.5	58	464	185104	334.333	879.333	275.822	0.21999	0.0434806	0.292105	0.0280205	143.546	88.1247	118.107
2132TB508	PPPW_046	to_be_added	control	day 4	2021-08-13 07:47:00	2021-08-13	4	4.32489	2978.5	3041.5	63	504	184301	419.54	1043	178.946	0.218129	0.0470965	0.325314	0.0204104	143.283	84.4407	118.374
2132TB508	PPPW_046	to_be_added	control	day 5	2021-08-14 06:25:00	2021-08-14	5	5.26772	3006.5	3047.5	41	328	201477	442.687	1017.33	159.522	0.221124	0.0359446	0.272638	0.0115589	143.109	82.553	118.187
2132TB508	PPPW_046	to_be_added	control	day 6	2021-08-15 07:54:00	2021-08-15	6	6.32946	3006.5	3047.5	41	328	277178	474.592	1248.33	180.229	0.220912	0.0416372	0.271061	0.0103891	143.37	83.3398	118.067
2132TB508	PPPW_046	to_be_added	control	day 7	2021-08-16 09:23:00	2021-08-16	7	7.39105	3002.5	3044.5	42	336	370955	424.659	1184.67	207.395	0.222208	0.0416805	0.258275	0.00961721	143.441	83.0706	117.91
2132TB508	PPPW_046	to_be_added	control	day 8	2021-08-17 11:43:00	2021-08-17	8	8.4886	2987	3043.5	56.5	452	445714	456.244	1383.67	205.611	0.222078	0.0507848	0.271737	0.00928667	142.946	81.5899	118.235
2132TB508	PPPW_046	to_be_added	control	day 9	2021-08-18 10:04:00	2021-08-18	9	9.4199	2998.5	3045	46.5	372	555290	510.108	1645.33	227.544	0.221683	0.0421477	0.254337	0.00713209	142.5	80.6965	118.495
2132TB508	PPPW_046	to_be_added	control	day 10	2021-08-19 07:57:00	2021-08-19	10	10.3318	3000				713810	510.951	1636.67	313.625	0.223932	0.0393828	0.212514	0.00683486	142.765	81.2145	118.175
2132TB508	PPPW_046	to_be_added	control	day 11	2021-08-20 13:34:00	2021-08-20	11	11.5654	2925.5				980151	482.417	1593	359.495	0.225277	0.0482725	0.20438	0.00586505	142.63	80.1528	118.15
2132TB508	PPPW_046	to_be_added	control	day 12	2021-08-21 12:23:00	2021-08-21	12	12.5161	2877				1.1147e+06	485.909	1564.67	391.881	0.226995	0.0353143	0.190884	0.00428464	142.668	80.7482	117.98
2132TB508	PPPW_046	to_be_added	control	day 13	2021-08-22 06:29:00	2021-08-22	13	13.2703	2847				1.20904e+06	519.937	1488	432.198	0.228296	0.0357956	0.181207	0.00347221	142.385	79.7651	118.065
2132TB508	PPPW_046	to_be_added	control	day 14	2021-08-23 14:58:00	2021-08-23	14	14.6241	2763.5	3010	246.5	1972	1.31425e+06	552.425	1697	293.423	0.224486	0.0482738	0.22732	0.00551004	141.527	74.815	118.901
2132TB508	PPPW_046	to_be_added	control	day 15	2021-08-24 07:05:00	2021-08-24	15	15.2958	2980.5	3041	60.5	484	1.51408e+06	569.703	1852	290.028	0.221943	0.0505585	0.262015	0.00439928	141.525	73.8214	119.112
2132TB508	PPPW_046	to_be_added	control	day 16	2021-08-25 08:39:00	2021-08-25	16	16.3609	2969	3041.5	72.5	580	1.7998e+06	630.261	1938.67	274.738	0.222931	0.044238	0.230427	0.00448677	142.171	75.6714	118.64
2132TB508	PPPW_046	to_be_added	control	day 17	2021-08-26 08:48:00	2021-08-26	17	17.3673	2973	3042	69	552	2.37136e+06	594.745	1851	284.851	0.224215	0.0375982	0.213817	0.00362019	142.055	74.8452	118.587
2132TB508	PPPW_046	to_be_added	control	day 18	2021-08-27 10:17:00	2021-08-27	18	18.4288	2947.5	3038	90.5	724	2.78808e+06	580.419	2024.33	313.696	0.223869	0.0371196	0.22043	0.00325352	141.991	74.8456	118.631
2132TB508	PPPW_046	to_be_added	control	day 19	2021-08-28 11:45:00	2021-08-28	19	19.4901	2946	3038	92	736	3.30828e+06	581.862	2121.67	346.734	0.225395	0.0367111	0.204923	0.00276297	141.652	73.6709	118.712
2132TB508	PPPW_046	to_be_added	control	day 20	2021-08-29 13:14:00	2021-08-29	20	20.5518	2938	3037	99	792	3.73878e+06	580.72	2212.67	359.533	0.224488	0.0410259	0.222547	0.00292238	141.017	71.9514	119.159
2132TB508	PPPW_046	to_be_added	control	day 21	2021-08-30 07:20:00	2021-08-30	21	21.3059	2988	3043.5	55.5	444	4.17904e+06	579.154	2233.33	337.253	0.225999	0.0365095	0.200189	0.00260524	141.061	71.1906	119.04
2132TB508	PPPW_046	to_be_added	control	day 22	2021-08-31 02:50:00	2021-08-31	22	22.1183	2940	3038	98	784	4.24618e+06	610.877	2469.33	329.397	0.219513	0.0535181	0.311982	0.00341956	140.529	70.2879	119.811
2132TB508	PPPW_046	to_be_added	control	day 23	2021-09-01 11:07:00	2021-09-01	23	23.4639	2897	3029	132	1056	5.35193e+06	628.532	2508.33	336.73	0.225308	0.0369764	0.200487	0.00278999	140.814	70.9264	119.214
2132TB508	PPPW_046	to_be_added	control	day 24	2021-09-02 03:46:00	2021-09-02	24	24.1575	2966.5	3040	73.5	588	5.88633e+06	631.465	2366.33	356.365	0.220147	0.0471176	0.292382	0.00325413	140.288	69.259	119.893
2132TB508	PPPW_046	to_be_added	control	day 25	2021-09-03 13:09:00	2021-09-03	25	25.5482	2853.5	3018.5	165	1320	7.21765e+06	656.644	2599	412.44	0.224148	0.0381383	0.221661	0.00274267	140.431	69.4631	119.519
2132TB508	PPPW_046	to_be_added	control	day 26	2021-09-04 13:41:00	2021-09-04	26	26.5707	2900.5	3023	122.5	980	7.77126e+06	664.592	2548	412.19	0.224152	0.0386788	0.216071	0.00234495	140.318	67.9969	119.589
2132TB508	PPPW_046	to_be_added	control	day 27	2021-09-05 12:48:00	2021-09-05	27	27.5338	2910	3029.5	119.5	956	8.81435e+06	710.489	2579	423.739	0.22384	0.0388829	0.224899	0.00266712	140.433	69.1782	119.529
2132TB508	PPPW_046	to_be_added	control	day 28	2021-09-06 00:39:00	2021-09-06	28	28.0276	2972	3042	70	560	9.11925e+06	735.124	2646	429.324	0.223372	0.0400652	0.237737	0.00247386	139.973	67.9114	119.841
2132TB508	PPPW_046	to_be_added	control	day 29	2021-09-07 09:50:00	2021-09-07	29	29.4103	2875.5	3029	153.5	1228	9.2838e+06	692.36	2646.67	459.566	0.226471	0.0352158	0.190729	0.00283719	140.206	68.0024	119.501
2132TB509	PPPW_046	to_be_added	control	day 1	2021-08-10 19:27:00	2021-08-10	1	1.81043	2497.5	2768	270.5	270
2132TB509	PPPW_046	to_be_added	control	day 2	2021-08-11 12:54:00	2021-08-11	2	2.5379	2754.5	2979	224.5	1796	116736	254.151	702.667	203.586	0.223414	0.0575034	0.292724	0.0117238	142.75	82.8208	118.298
2132TB509	PPPW_046	to_be_added	control	day 3	2021-08-12 09:21:00	2021-08-12	3	3.38964	2957.5	3008	50.5	404	134798	317.05	693	206.911	0.225389	0.0380609	0.271384	0.00467636	143.406	83.6873	117.736
2132TB509	PPPW_046	to_be_added	control	day 4	2021-08-13 13:04:00	2021-08-13	4	4.54491	2967	3037.5	70.5	564	184221	427.759	753	195.399	0.225362	0.0315887	0.248319	0.00349488	143.488	84.8387	117.658
2132TB509	PPPW_046	to_be_added	control	day 5	2021-08-14 11:44:00	2021-08-14	5	5.48936	3002.5	3045	42.5	340	246491	406.81	694.333	263.542	0.227426	0.0221192	0.216349	0.00358861	142.871	86.4079	117.831
2132TB509	PPPW_046	to_be_added	control	day 6	2021-08-15 13:12:00	2021-08-15	6	6.55064	3001	3045.5	44.5	356	283353	381.166	664.667	307.365	0.229034	0.0224407	0.232078	0.00309882	141.974	85.0599	118.277
2132TB509	PPPW_046	to_be_added	control	day 7	2021-08-16 07:18:00	2021-08-16	7	7.30467	3023	3048	25	200	382329	522.508	944.667	274.979	0.226019	0.0376501	0.215578	0.00217547	142.828	78.989	118.008
2132TB509	PPPW_046	to_be_added	control	day 8	2021-08-17 14:11:00	2021-08-17	8	8.59102	2979	3040	61	488	500110	502.764	1037	315.793	0.226631	0.0345957	0.234428	0.0019153	142.363	78.6994	118.19
2132TB509	PPPW_046	to_be_added	control	day 9	2021-08-18 12:32:00	2021-08-18	9	9.52225	2993.5	3042.5	49	392	584620	500.236	1124.67	323.377	0.226367	0.0348375	0.235781	0.00227324	141.943	77.2752	118.476
2132TB509	PPPW_046	to_be_added	control	day 10	2021-08-19 08:07:00	2021-08-19	10	10.3384	3008.5				673297	501.439	1169	333.129	0.227549	0.0323257	0.215148	0.00199599	141.756	76.1301	118.521
2132TB509	PPPW_046	to_be_added	control	day 11	2021-08-20 13:43:00	2021-08-20	11	11.572	2930.5				843433	507.098	1274.33	360.218	0.22596	0.0390753	0.224206	0.00289434	141.31	74.7434	118.9
2132TB509	PPPW_046	to_be_added	control	day 12	2021-08-21 12:32:00	2021-08-21	12	12.5227	2877.5				1.0187e+06	511.191	1468.33	357.81	0.225302	0.0347463	0.22191	0.0016496	141.914	76.3024	118.603
2132TB509	PPPW_046	to_be_added	control	day 13	2021-08-22 06:38:00	2021-08-22	13	13.2769	2848.5				1.16137e+06	511.312	1525.67	358.773	0.225603	0.0336498	0.216589	0.00130833	142.143	75.9655	118.459
2132TB509	PPPW_046	to_be_added	control	day 14	2021-08-23 15:09:00	2021-08-23	14	14.6317	2758.5	3005.5	247	1976	1.47661e+06	489.089	1470.67	370	0.226711	0.0390551	0.204744	0.00156854	141.583	74.0009	118.688
2132TB509	PPPW_046	to_be_added	control	day 15	2021-08-24 07:15:00	2021-08-24	15	15.3024	2978	3041	63	504	1.6139e+06	513.72	1707	360.097	0.222753	0.0419716	0.253707	0.00124362	141.718	74.0471	118.931
2132TB509	PPPW_046	to_be_added	control	day 16	2021-08-25 08:49:00	2021-08-25	16	16.3675	2965	3039	74	592	1.80068e+06	712.851	2070.67	355.041	0.224652	0.0338789	0.212762	0.00136015	142.091	75.9055	118.555
2132TB509	PPPW_046	to_be_added	control	day 17	2021-08-26 11:49:00	2021-08-26	17	17.4927	2948.5	3040	91.5	732	2.08873e+06	576.505	1967.67	336.365	0.223853	0.0370697	0.232497	0.00116478	141.679	74.6079	118.859
2132TB509	PPPW_046	to_be_added	control	day 18	2021-08-27 13:18:00	2021-08-27	18	18.5543	2941	3038	97	776	2.3888e+06	610.813	1956.67	320.21	0.222161	0.0402978	0.243491	0.00159879	141.128	72.3147	119.302
2132TB509	PPPW_046	to_be_added	control	day 19	2021-08-28 07:23:00	2021-08-28	19	19.3081	3002	3046	44	352	2.75801e+06	630.129	2141.67	317.174	0.223012	0.0387873	0.222658	0.00119232	141.259	72.028	119.158
2132TB509	PPPW_046	to_be_added	control	day 20	2021-08-29 08:52:00	2021-08-29	20	20.3699	2964	3041	77	616	3.54545e+06	650.366	2304	359.616	0.222377	0.0396352	0.23254	0.00120301	141.376	72.7923	119.123
2132TB509	PPPW_046	to_be_added	control	day 21	2021-08-30 10:22:00	2021-08-30	21	21.4321	2927	3035.5	108.5	868	3.79093e+06	673.843	2278	335.778	0.221151	0.0427022	0.262689	0.00140818	141.03	70.99	119.421
2132TB509	PPPW_046	to_be_added	control	day 22	2021-08-31 05:52:00	2021-08-31	22	22.2445	2946.5	3038.5	92	736	3.94035e+06	670.883	2153.67	343.084	0.218051	0.0494531	0.344802	0.00197044	140.572	70.4753	119.892
2132TB509	PPPW_046	to_be_added	control	day 23	2021-09-01 16:27:00	2021-09-01	23	23.6859	2862	3022	160	1280	5.04549e+06	670.543	2101.67	355.438	0.222641	0.0350794	0.245349	0.0013842	140.263	69.3059	119.734
2132TB509	PPPW_046	to_be_added	control	day 24	2021-09-02 01:24:00	2021-09-02	24	24.0588	2997.5	3046	48.5	388	5.51389e+06	671.917	2148	360.82	0.221274	0.0371349	0.273765	0.00110394	140.089	68.6774	119.919
2132TB509	PPPW_046	to_be_added	control	day 25	2021-09-03 15:48:00	2021-09-03	25	25.659	2852	3016	164	1312	6.47526e+06	753.702	2631	355.001	0.218973	0.0455459	0.351748	0.00187456	139.952	68.6548	120.161
2132TB509	PPPW_046	to_be_added	control	day 26	2021-09-04 17:12:00	2021-09-04	26	26.7169	2900	3022	122	976	7.27726e+06	790.866	2537.67	350.947	0.217942	0.0499321	0.390506	0.00214093	139.701	67.2267	120.366
2132TB509	PPPW_046	to_be_added	control	day 27	2021-09-05 07:25:00	2021-09-05	27	27.3091	2991	3043	52	416	7.81684e+06	808.6	2583.33	350.797	0.221227	0.0411948	0.276137	0.00204356	140.119	67.6498	119.93
2132TB509	PPPW_046	to_be_added	control	day 28	2021-09-06 02:54:00	2021-09-06	28	28.1213	2936	3035	99	792	8.18148e+06	830.662	2658	369.291	0.21665	0.052387	0.419227	0.00283386	139.723	67.7846	120.447
2132TB509	PPPW_046	to_be_added	control	day 29	2021-09-07 11:53:00	2021-09-07	29	29.4955	2844.5	3021.5	177	1416	8.58579e+06	738.004	2765.33	374.662	0.220585	0.0416888	0.297689	0.00264359	140.243	68.8088	119.885
2132TB510	PPPW_046	to_be_added	control	day 1	2021-08-10 19:27:00	2021-08-10	1	1.81109	2492	2761.5	269.5	269
2132TB510	PPPW_046	to_be_added	control	day 2	2021-08-11 08:23:00	2021-08-11	2	2.34953	2755.5	2983	227.5	1820	157782	334.574	869.333	275.099	0.225051	0.0190371	0.277901	0.00212349	143.452	89.7032	117.709
2132TB510	PPPW_046	to_be_added	control	day 3	2021-08-12 06:58:00	2021-08-12	3	3.29088	2952	3008.5	56.5	452	192080	346.132	695.333	324.22	0.227391	0.0381727	0.20901	0.000745031	143.061	84.8491	117.75
2132TB510	PPPW_046	to_be_added	control	day 4	2021-08-13 09:35:00	2021-08-13	4	4.39964	2965.5	3039.5	74	592	215233	408.213	836.667	250.763	0.22508	0.0292336	0.227201	0.00046532	143.053	84.3231	117.925
2132TB510	PPPW_046	to_be_added	control	day 5	2021-08-14 10:20:00	2021-08-14	5	5.43105	2996.5	3045	48.5	388	268379	465.081	871	265.348	0.227383	0.0280859	0.208647	0.00204673	142.45	82.0396	118.062
2132TB510	PPPW_046	to_be_added	control	day 6	2021-08-15 11:49:00	2021-08-15	6	6.49236	2999.5	3045.5	46	368	314072	388.551	889.333	353.99	0.226612	0.0381873	0.2398	0.00163298	141.435	79.6635	118.788
2132TB510	PPPW_046	to_be_added	control	day 7	2021-08-16 13:17:00	2021-08-16	7	7.55363	2992.5	3044	51.5	412	435400	385.38	935.667	321.933	0.22653	0.0415782	0.220916	0.00168415	142.012	80.9457	118.429
2132TB510	PPPW_046	to_be_added	control	day 8	2021-08-17 16:25:00	2021-08-17	8	8.68423	2986.5	3041	54.5	436	523512	392.724	1011.67	233.684	0.227696	0.0400967	0.188645	0.00144685	141.264	75.9633	118.827
2132TB510	PPPW_046	to_be_added	control	day 9	2021-08-18 07:23:00	2021-08-18	9	9.30781	3021.5	3048	26.5	212	585816	391.801	1133.33	225.998	0.226842	0.0447141	0.183828	0.00137612	141.542	74.9678	118.749
2132TB510	PPPW_046	to_be_added	control	day 10	2021-08-19 08:33:00	2021-08-19	10	10.3565	2992				670705	394.65	1064.33	249.933	0.227085	0.0472807	0.180521	0.00170953	141.149	73.3704	118.962
2132TB510	PPPW_046	to_be_added	control	day 11	2021-08-20 14:09:00	2021-08-20	11	11.59	2913				926031	438.714	1496	278.711	0.224574	0.04916	0.223306	0.00151819	141.357	76.6567	118.981
2132TB510	PPPW_046	to_be_added	control	day 12	2021-08-21 12:58:00	2021-08-21	12	12.5407	2859				1.18831e+06	457.737	1617.67	296.77	0.22612	0.0393301	0.196862	0.00121006	142.001	79.6643	118.471
2132TB510	PPPW_046	to_be_added	control	day 13	2021-08-22 07:04:00	2021-08-22	13	13.295	2830				1.30669e+06	464.479	1730.67	320.488	0.227139	0.0407785	0.177956	0.00115476	142.004	78.0052	118.419
2132TB510	PPPW_046	to_be_added	control	day 14	2021-08-23 14:05:00	2021-08-23	14	14.587	2741.5	3005.5	264	2112	1.66996e+06	460.964	1839.33	350.05	0.227545	0.0440909	0.186898	0.0012254	141.738	77.4033	118.53
2132TB510	PPPW_046	to_be_added	control	day 15	2021-08-24 06:18:00	2021-08-24	15	15.2629	2968	3040.5	72.5	580	1.88266e+06	456.171	2063.67	362.866	0.222584	0.0486766	0.25428	0.00155115	141.678	78.307	118.973
2132TB510	PPPW_046	to_be_added	control	day 16	2021-08-25 07:52:00	2021-08-25	16	16.328	2963.5	3041	77.5	620	2.02218e+06	530.991	1638.33	268.994	0.225373	0.0360264	0.201958	0.00148394	141.095	73.658	119.094
2132TB510	PPPW_046	to_be_added	control	day 17	2021-08-26 11:03:00	2021-08-26	17	17.4605	2950	3040	90	720	2.4619e+06	544.959	1930.67	353.753	0.224358	0.0376323	0.220227	0.00138728	141.477	74.8715	118.933
2132TB510	PPPW_046	to_be_added	control	day 18	2021-08-27 12:31:00	2021-08-27	18	18.5221	2933.5	3038.5	105	840	2.84797e+06	627.251	2197	340.714	0.2232	0.0395092	0.240903	0.00140984	141.062	73.3459	119.262
2132TB510	PPPW_046	to_be_added	control	day 19	2021-08-28 06:37:00	2021-08-28	19	19.2758	2989	3045.5	56.5	452	3.24e+06	695.634	2305.33	365.274	0.224964	0.0342425	0.210103	0.00124078	141.49	74.4868	118.892
2132TB510	PPPW_046	to_be_added	control	day 20	2021-08-29 08:06:00	2021-08-29	20	20.3376	2956.5	3041	84.5	676	3.42093e+06	623.88	2227.67	410.663	0.225433	0.036247	0.203359	0.00158284	141.052	72.4389	119.108
2132TB510	PPPW_046	to_be_added	control	day 21	2021-08-30 09:35:00	2021-08-30	21	21.3998	2922	3036	114	912	4.60388e+06	618.944	2134.33	426.555	0.222892	0.0396815	0.259586	0.00169276	140.67	71.6993	119.509
2132TB510	PPPW_046	to_be_added	control	day 22	2021-08-31 05:05:00	2021-08-31	22	22.2121	2934	3036.5	102.5	820	4.99561e+06	656.025	2227.67	369.247	0.220303	0.0462711	0.31506	0.00207147	140.12	70.2174	119.984
2132TB510	PPPW_046	to_be_added	control	day 23	2021-09-01 15:39:00	2021-09-01	23	23.6523	2841.5	3020.5	179	1432	5.92122e+06	730.658	2419.33	345.397	0.224919	0.0417194	0.230076	0.00146879	139.641	69.1135	119.94
2132TB510	PPPW_046	to_be_added	control	day 24	2021-09-02 00:38:00	2021-09-02	24	24.0265	2985.5	3044.5	59	472	6.19855e+06	752.701	2427.67	349.021	0.224746	0.0397845	0.229469	0.0016504	139.555	68.6149	120.016
2132TB510	PPPW_046	to_be_added	control	day 25	2021-09-03 14:52:00	2021-09-03	25	25.6196	2821	3013	192	1536	7.5277e+06	805.927	2654.67	373.699	0.224355	0.0430852	0.238419	0.00213622	139.569	69.1381	120.028
2132TB510	PPPW_046	to_be_added	control	day 26	2021-09-04 15:53:00	2021-09-04	26	26.6621	2872.5	3019.5	147	1176	8.07067e+06	830.562	2837	362.905	0.223039	0.0467556	0.272749	0.00207435	139.357	67.9689	120.251
2132TB510	PPPW_046	to_be_added	control	day 27	2021-09-05 06:37:00	2021-09-05	27	27.2762	2976.5	3040	63.5	508	8.5902e+06	842.635	2914.67	360.699	0.224558	0.0432082	0.242204	0.00238555	139.468	67.8258	120.106
2132TB510	PPPW_046	to_be_added	control	day 28	2021-09-06 02:07:00	2021-09-06	28	28.0887	2914.5	3032.5	118	944	9.16241e+06	847.362	2884	374.266	0.220197	0.0530272	0.327265	0.00312768	139.181	67.0288	120.545
2132TB510	PPPW_046	to_be_added	control	day 29	2021-09-07 12:33:00	2021-09-07	29	29.5233	2810	3013	203	1624	9.65128e+06	735.803	2818.67	386.381	0.223686	0.0477451	0.253838	0.00290057	139.439	67.2389	120.16
2132TB511	PPPW_046	to_be_added	control	day 1	2021-08-10 19:28:00	2021-08-10	1	1.81169	2438	2755	317	317
2132TB511	PPPW_046	to_be_added	control	day 2	2021-08-11 08:24:00	2021-08-11	2	2.35	2746.5	2982	235.5	1884	126797	188.798	609	271.99	0.224844	0.0791344	0.304427	0.0152085	142.48	86.6524	118.445
2132TB511	PPPW_046	to_be_added	control	day 3	2021-08-12 12:11:00	2021-08-12	3	3.5083	2936.5	3004.5	68	544	192245	382.611	895.333	274.859	0.224509	0.0294459	0.279163	0.00234838	143.334	87.2463	117.858
2132TB511	PPPW_046	to_be_added	control	day 4	2021-08-13 07:06:00	2021-08-13	4	4.29607	2980	3041	61	488	220680	408.496	890.667	269.321	0.227044	0.0238591	0.220889	0.00239012	143.186	85.1603	117.715
2132TB511	PPPW_046	to_be_added	control	day 5	2021-08-14 07:26:00	2021-08-14	5	5.30975	3000.5	3046	45.5	364	267081	446.781	906	291.473	0.227718	0.0283682	0.190213	0.00373624	142.642	83.4958	117.947
2132TB511	PPPW_046	to_be_added	control	day 6	2021-08-15 08:54:00	2021-08-15	6	6.3714	3004	3044	40	320	321727	392.122	946.667	312.903	0.22817	0.0274694	0.190787	0.000910499	142.465	82.9988	118.026
2132TB511	PPPW_046	to_be_added	control	day 7	2021-08-16 10:23:00	2021-08-16	7	7.43293	3000	3044	44	352	367349	397.781	1016.33	306.161	0.22524	0.0331553	0.234541	0.00093092	142.383	83.2914	118.296
2132TB511	PPPW_046	to_be_added	control	day 8	2021-08-17 11:21:00	2021-08-17	8	8.47307	2996	3044	48	384	435299	484.584	1080.67	303.392	0.226328	0.0337951	0.225827	0.0012051	142.49	82.1778	118.152
2132TB511	PPPW_046	to_be_added	control	day 9	2021-08-18 09:42:00	2021-08-18	9	9.40436	2998	3041.5	43.5	348	505162	539.604	1133	303.994	0.225611	0.0354885	0.206728	0.00194898	142.02	79.6189	118.488
2132TB511	PPPW_046	to_be_added	control	day 10	2021-08-19 13:20:00	2021-08-19	10	10.5558	2973.5				605010	598.477	1323.33	302.67	0.225963	0.0340334	0.215036	0.00176741	141.411	78.9758	118.835
2132TB511	PPPW_046	to_be_added	control	day 11	2021-08-20 15:59:00	2021-08-20	11	11.6664	2911.5				738449	620.444	1533.67	300.712	0.225095	0.0396838	0.230008	0.00196384	141.137	77.7842	119.048
2132TB511	PPPW_046	to_be_added	control	day 12	2021-08-21 07:26:00	2021-08-21	12	12.3103	2891				806803	638.086	1624.67	305.679	0.225528	0.0343052	0.224247	0.00177542	141.458	77.7874	118.841
2132TB511	PPPW_046	to_be_added	control	day 13	2021-08-22 08:55:00	2021-08-22	13	13.3719	2836				1.0714e+06	665.004	1726.67	365.671	0.224684	0.0334426	0.220012	0.00150375	141.728	77.3368	118.731
2132TB511	PPPW_046	to_be_added	control	day 14	2021-08-23 10:20:00	2021-08-23	14	14.4308	2778.5	3011	232.5	1860	1.3457e+06	656.386	1745	371.896	0.226455	0.0306874	0.187954	0.00134392	141.754	76.7712	118.572
2132TB511	PPPW_046	to_be_added	control	day 15	2021-08-24 02:55:00	2021-08-24	15	15.122	2963.5	3040	76.5	612	1.48062e+06	566.813	1710	363.95	0.222852	0.0329218	0.247496	0.00123063	141.244	75.4073	119.142
2132TB511	PPPW_046	to_be_added	control	day 16	2021-08-25 11:52:00	2021-08-25	16	16.495	2945	3037	92	736	1.78475e+06	556.7	1788.33	238.981	0.22388	0.0371434	0.247185	0.000936502	141.397	74.7444	119.014
2132TB511	PPPW_046	to_be_added	control	day 17	2021-08-26 07:08:00	2021-08-26	17	17.2975	2989	3045.5	56.5	452	2.01263e+06	544.179	1921.67	246.566	0.223765	0.0391625	0.237169	0.00113533	141.327	74.1077	119.077
2132TB511	PPPW_046	to_be_added	control	day 18	2021-08-27 08:37:00	2021-08-27	18	18.3591	2949.5	3040.5	91	728	2.40661e+06	610.275	2069	256.318	0.223412	0.040903	0.235683	0.00140697	141.241	73.4731	119.136
2132TB511	PPPW_046	to_be_added	control	day 19	2021-08-28 10:05:00	2021-08-28	19	19.4205	2955.5	3041	85.5	684	3.04282e+06	618.221	2299.67	261.736	0.222206	0.0455647	0.252736	0.00176354	140.957	72.9103	119.385
2132TB511	PPPW_046	to_be_added	control	day 20	2021-08-29 11:34:00	2021-08-29	20	20.4823	2946.5	3039	92.5	740	3.38931e+06	645.43	2323	266.672	0.223461	0.0393431	0.223911	0.00152133	140.834	72.4613	119.354
2132TB511	PPPW_046	to_be_added	control	day 21	2021-08-30 13:05:00	2021-08-30	21	21.5453	2909	3034	125	1000	3.98322e+06	654.116	2526.33	322.362	0.222321	0.0440637	0.246267	0.00166054	140.55	71.8988	119.596
2132TB511	PPPW_046	to_be_added	control	day 22	2021-08-31 01:09:00	2021-08-31	22	22.0483	2971.5	3043.5	72	576	4.46227e+06	663.249	2490.67	334.694	0.223243	0.0404415	0.216208	0.0015482	140.745	72.8265	119.408
2132TB511	PPPW_046	to_be_added	control	day 23	2021-09-01 10:08:00	2021-09-01	23	23.4227	2905	3031	126	1008	5.39449e+06	714.627	2715.67	361.228	0.225757	0.0383274	0.192569	0.00152526	140.434	71.4493	119.407
2132TB511	PPPW_046	to_be_added	control	day 24	2021-09-02 02:47:00	2021-09-02	24	24.1166	2952	3038	86	688	5.91123e+06	744.882	2691.67	362.271	0.221148	0.0445214	0.266633	0.00187163	140.117	71.0855	119.91
2132TB511	PPPW_046	to_be_added	control	day 25	2021-09-03 12:00:00	2021-09-03	25	25.5006	2852.5	3019	166.5	1332	6.92769e+06	785.613	2659.33	356.565	0.223771	0.0391792	0.235562	0.00150426	140.192	71.6253	119.679
2132TB511	PPPW_046	to_be_added	control	day 26	2021-09-04 12:10:00	2021-09-04	26	26.5073	2903.5	3025.5	122	976	7.23406e+06	819.554	2627.67	358.128	0.223975	0.0409616	0.238221	0.00166951	139.664	69.1634	119.98
2132TB511	PPPW_046	to_be_added	control	day 27	2021-09-05 11:47:00	2021-09-05	27	27.491	2909.5	3030	120.5	964	8.2311e+06	841.672	2658.33	420.178	0.22349	0.0424302	0.257746	0.00170631	139.697	70.0668	119.989
2132TB511	PPPW_046	to_be_added	control	day 29	2021-09-07 17:32:00	2021-09-07	29	29.7306	2723	2998	275	2200	8.15339e+06	734.675	2740	410.987	0.221109	0.0546162	0.295471	0.00264941	139.483	68.2586	120.265
2132TB512	PPPW_046	to_be_added	drought	day 1	2021-08-10 19:29:00	2021-08-10	1	1.81223	2471	2761	290	290
2132TB512	PPPW_046	to_be_added	drought	day 2	2021-08-11 08:24:00	2021-08-11	2	2.35048	2757				99469.6	163.03	635	228.165	0.226181	0.0291614	0.311499	0.00182755	142.359	84.9466	118.321
2132TB512	PPPW_046	to_be_added	drought	day 3	2021-08-12 10:41:00	2021-08-12	3	3.44557	2728				175413	297.1	800.667	299.515	0.223269	0.0324506	0.287504	0.000691024	143.691	89.4533	117.757
2132TB512	PPPW_046	to_be_added	drought	day 4	2021-08-13 09:58:00	2021-08-13	4	4.41557	2702				197127	321.331	728	305.077	0.225626	0.0299616	0.236594	0.00063459	143.542	87.2382	117.603
2132TB512	PPPW_046	to_be_added	drought	day 5	2021-08-14 09:32:00	2021-08-14	5	5.39728	2674.5				218346	364.596	708.333	305.617	0.226741	0.0291378	0.20435	0.00130642	143.283	84.8379	117.633
2132TB512	PPPW_046	to_be_added	drought	day 6	2021-08-15 11:00:00	2021-08-15	6	6.45865	2640				296708	378.598	835.333	355.013	0.225608	0.0338416	0.219433	0.000666465	143.002	85.7954	117.927
2132TB512	PPPW_046	to_be_added	drought	day 7	2021-08-16 12:28:00	2021-08-16	7	7.51993	2599.5				302223	345.169	927.333	306.281	0.223961	0.0405018	0.288864	0.0009578	142.098	84.2229	118.578
2132TB512	PPPW_046	to_be_added	drought	day 8	2021-08-17 15:36:00	2021-08-17	8	8.65045	2556.5				392242	398.383	1136.67	320.608	0.225891	0.043772	0.229132	0.00166296	141.692	80.7531	118.674
2132TB512	PPPW_046	to_be_added	drought	day 9	2021-08-18 06:34:00	2021-08-18	9	9.2739	2541.5				465055	448.346	1268.33	331.444	0.227224	0.0356347	0.192821	0.00106459	142.262	80.9324	118.257
2132TB512	PPPW_046	to_be_added	drought	day 10	2021-08-19 13:16:00	2021-08-19	10	10.5528	2483.5				573868	527.685	1310.33	363.589	0.225601	0.0415581	0.219291	0.0011404	141.962	81.1776	118.542
2132TB512	PPPW_046	to_be_added	drought	day 11	2021-08-20 15:55:00	2021-08-20	11	11.6634	2440.5				684885	580.838	1381.33	359.091	0.225351	0.0414664	0.218915	0.00138417	141.586	79.9728	118.774
2132TB512	PPPW_046	to_be_added	drought	day 12	2021-08-21 07:22:00	2021-08-21	12	12.3072	2426.5				753322	595.765	1518	360.534	0.226165	0.0368294	0.205178	0.000912361	141.802	79.2887	118.606
2132TB512	PPPW_046	to_be_added	drought	day 13	2021-08-22 08:51:00	2021-08-22	13	13.3688	2392.5				916316	609.071	1711.33	356.967	0.22463	0.0424393	0.217529	0.00107744	142.073	79.9912	118.575
2132TB512	PPPW_046	to_be_added	drought	day 14	2021-08-23 10:15:00	2021-08-23	14	14.4271	2354.5				1.10193e+06	623.343	1878	369.272	0.225555	0.0415096	0.194227	0.00085206	142.192	79.5624	118.426
2132TB512	PPPW_046	to_be_added	drought	day 15	2021-08-24 02:51:00	2021-08-24	15	15.119	2324.5				1.12554e+06	623.519	1924	375.869	0.221235	0.0503623	0.269474	0.00127619	141.46	78.3006	119.177
2132TB512	PPPW_046	to_be_added	drought	day 16	2021-08-25 11:48:00	2021-08-25	16	16.492	2273.5				1.36965e+06	647.838	1913.67	373.341	0.22402	0.0404963	0.215664	0.000856677	141.566	78.2439	118.894
2132TB512	PPPW_046	to_be_added	drought	day 17	2021-08-26 12:14:00	2021-08-26	17	17.5103	2232.5				1.51251e+06	689.422	2130	360.54	0.22329	0.043888	0.226548	0.000793853	141.216	77.6939	119.153
2132TB512	PPPW_046	to_be_added	drought	day 18	2021-08-27 06:20:00	2021-08-27	18	18.2642	2210.5				1.5948e+06	695.394	2153.67	361.542	0.224892	0.0396426	0.209368	0.00107233	140.942	76.0725	119.196
2132TB512	PPPW_046	to_be_added	drought	day 19	2021-08-28 07:49:00	2021-08-28	19	19.3259	2177.5				1.77622e+06	719.713	2328.33	365.997	0.222117	0.0509679	0.252921	0.00137157	140.76	75.3361	119.48
2132TB512	PPPW_046	to_be_added	drought	day 20	2021-08-29 09:18:00	2021-08-29	20	20.3876	2148				1.94522e+06	728.937	2242.67	360.491	0.221857	0.0488549	0.267301	0.00117799	140.681	75.2345	119.538
2132TB512	PPPW_046	to_be_added	drought	day 21	2021-08-30 10:48:00	2021-08-30	21	21.45	2114	2128	14	112	1.94595e+06	735.605	2330.67	334.694	0.221004	0.0563608	0.284391	0.00117048	140.258	74.5216	119.835
2132TB512	PPPW_046	to_be_added	drought	day 22	2021-08-31 06:17:00	2021-08-31	22	22.2622	2105	2127	22	176	1.91462e+06	657.229	2354.67	329.019	0.218537	0.0597602	0.344352	0.00146375	139.846	73.7975	120.239
2132TB512	PPPW_046	to_be_added	drought	day 23	2021-09-01 14:33:00	2021-09-01	23	23.6063	2090	2124	34	272	1.90369e+06	713	2628.33	262.151	0.220057	0.0641091	0.326606	0.00156435	139.29	72.3997	120.464
2132TB512	PPPW_046	to_be_added	drought	day 24	2021-09-02 07:07:00	2021-09-02	24	24.2969	2110	2128.5	18.5	148	2.00635e+06	717.546	2408	334.574	0.219527	0.0626567	0.323423	0.00165805	139.347	72.7717	120.452
2132TB512	PPPW_046	to_be_added	drought	day 25	2021-09-03 10:08:00	2021-09-03	25	25.4227	2094.5	2346.5	252	2016	2.02135e+06	757.476	2561	277.173	0.221236	0.0630054	0.278818	0.00235086	139.07	72.9974	120.527
2132TB512	PPPW_046	to_be_added	drought	day 26	2021-09-04 09:38:00	2021-09-04	26	26.4019	2312.5	2922	609.5	4876	2.31844e+06	706.349	2293.33	420.174	0.220372	0.0593967	0.324617	0.00226789	138.922	72.1129	120.644
2132TB512	PPPW_046	to_be_added	drought	day 27	2021-09-05 10:06:00	2021-09-05	27	27.421	2857.5	3022.5	165	1320	2.54771e+06	729.224	2336.33	411.144	0.220936	0.0581005	0.319599	0.00199404	138.811	73.025	120.69
2132TB512	PPPW_046	to_be_added	drought	day 29	2021-09-07 13:59:00	2021-09-07	29	29.5832	2864.5	3024	159.5	1276	2.41318e+06	545.079	2480.33	387.469	0.22096	0.0638888	0.322798	0.00285971	138.462	70.2063	120.902
2132TB513	PPPW_046	to_be_added	drought	day 1	2021-08-10 19:30:00	2021-08-10	1	1.81283	2429.5	2752.5	323	323
2132TB513	PPPW_046	to_be_added	drought	day 2	2021-08-11 08:25:00	2021-08-11	2	2.35098	2745.5				80821.8	124.741	490.333	296.324	0.22316	0.042416	0.354939	0.0171028	141.957	82.7051	118.761
2132TB513	PPPW_046	to_be_added	drought	day 3	2021-08-12 12:15:00	2021-08-12	3	3.51083	2706				216899	358.653	902.667	285.935	0.223234	0.0478617	0.31271	0.00724192	141.722	82.1926	118.886
2132TB513	PPPW_046	to_be_added	drought	day 4	2021-08-13 10:47:00	2021-08-13	4	4.4494	2673.5				249782	350.827	879.667	267.274	0.224314	0.0418903	0.310305	0.00601293	141.887	83.1668	118.692
2132TB513	PPPW_046	to_be_added	drought	day 5	2021-08-14 08:44:00	2021-08-14	5	5.36441	2644.5				287444	338.872	927.667	259.656	0.225693	0.0349842	0.27716	0.00506414	142.077	82.3232	118.465
2132TB513	PPPW_046	to_be_added	drought	day 6	2021-08-15 10:13:00	2021-08-15	6	6.42586	2604				332264	340.509	935	263.082	0.226188	0.039291	0.281496	0.00334589	141.644	82.2995	118.688
2132TB513	PPPW_046	to_be_added	drought	day 7	2021-08-16 11:41:00	2021-08-16	7	7.48726	2562				438427	335.211	1147	261.637	0.225367	0.0416773	0.278359	0.0045807	142.013	82.9048	118.538
2132TB513	PPPW_046	to_be_added	drought	day 8	2021-08-17 13:20:00	2021-08-17	8	8.55623	2511				552766	331.082	1263.33	263.421	0.223321	0.0466386	0.257418	0.0032064	141.848	80.5813	118.82
2132TB513	PPPW_046	to_be_added	drought	day 9	2021-08-18 11:41:00	2021-08-18	9	9.48749	2475				633925	344.687	1343.67	257.883	0.224811	0.0433655	0.229949	0.00289233	141.839	79.0454	118.691
2132TB513	PPPW_046	to_be_added	drought	day 10	2021-08-19 08:13:00	2021-08-19	10	10.343	2445				764708	380.846	1315	291.3	0.225959	0.0394077	0.206034	0.00201034	142.12	78.7915	118.435
2132TB513	PPPW_046	to_be_added	drought	day 11	2021-08-20 13:50:00	2021-08-20	11	11.5766	2388.5				948478	354.68	1367.33	330.481	0.226722	0.0426008	0.210713	0.00263005	141.531	77.3214	118.716
2132TB513	PPPW_046	to_be_added	drought	day 12	2021-08-21 12:39:00	2021-08-21	12	12.5273	2351				1.05629e+06	354.68	1545.67	349.021	0.226751	0.0447867	0.211894	0.00268966	141.478	77.1367	118.75
2132TB513	PPPW_046	to_be_added	drought	day 13	2021-08-22 06:45:00	2021-08-22	13	13.2815	2329.5				1.2279e+06	363.83	1643.67	355.282	0.228079	0.0397435	0.18336	0.00186897	141.644	76.7901	118.562
2132TB513	PPPW_046	to_be_added	drought	day 14	2021-08-23 15:17:00	2021-08-23	14	14.6368	2275.5				1.33893e+06	405.727	1604.67	362.144	0.227106	0.0498622	0.19445	0.00286489	141.057	75.9235	118.976
2132TB513	PPPW_046	to_be_added	drought	day 15	2021-08-24 07:21:00	2021-08-24	15	15.3069	2260				1.40269e+06	426.434	1760	366.478	0.223853	0.0532265	0.21677	0.0028555	140.948	74.3218	119.301
2132TB513	PPPW_046	to_be_added	drought	day 16	2021-08-25 08:55:00	2021-08-25	16	16.3721	2224.5				1.49001e+06	453.45	1666.33	289.092	0.225931	0.0337775	0.21486	0.00125418	140.852	74.6441	119.177
2132TB513	PPPW_046	to_be_added	drought	day 17	2021-08-26 09:21:00	2021-08-26	17	17.3899	2190.5				1.67792e+06	498.67	1815.67	292.918	0.223184	0.0419966	0.261188	0.00106607	140.717	74.9099	119.453
2132TB513	PPPW_046	to_be_added	drought	day 18	2021-08-27 10:50:00	2021-08-27	18	18.4514	2152.5				1.77396e+06	563.017	1950.33	291.565	0.220366	0.0515411	0.332858	0.0012545	140.378	74.2691	119.841
2132TB513	PPPW_046	to_be_added	drought	day 19	2021-08-28 12:18:00	2021-08-28	19	19.5127	2120	2129	9	72	1.87225e+06	610.459	1904.33	285.725	0.22289	0.0439431	0.267768	0.0010082	140.255	74.2273	119.742
2132TB513	PPPW_046	to_be_added	drought	day 20	2021-08-29 06:24:00	2021-08-29	20	20.2667	2116	2130	14	112	2.08091e+06	578.01	1820.67	312.301	0.225718	0.0377562	0.218768	0.000945875	140.185	73.6184	119.585
2132TB513	PPPW_046	to_be_added	drought	day 21	2021-08-30 07:53:00	2021-08-30	21	21.3287	2098	2127	29	232	2.10058e+06	512.382	1863	308.518	0.223111	0.0501364	0.247354	0.00254218	139.65	72.8351	120.085
2132TB513	PPPW_046	to_be_added	drought	day 22	2021-08-31 03:23:00	2021-08-31	22	22.141	2097.5	2126	28.5	228	2.08168e+06	531.056	1989.33	314.348	0.217073	0.0730441	0.398404	0.00399537	139.232	73.4719	120.704
2132TB513	PPPW_046	to_be_added	drought	day 23	2021-09-01 13:06:00	2021-09-01	23	23.5458	2083.5	2125	41.5	332	2.05654e+06	559.645	2274.33	267.84	0.220607	0.0647384	0.297786	0.00440752	138.978	72.307	120.622
2132TB513	PPPW_046	to_be_added	drought	day 24	2021-09-02 05:42:00	2021-09-02	24	24.2379	2108	2127.5	19.5	156	2.1065e+06	588.243	2137.67	318.682	0.216036	0.07737	0.42435	0.00557453	138.872	72.5486	120.968
2132TB513	PPPW_046	to_be_added	drought	day 25	2021-09-03 17:12:00	2021-09-03	25	25.7173	2080	2327	247	1976	2.10784e+06	602.329	2268	274.377	0.218355	0.0752445	0.368784	0.00524933	138.522	71.7835	121.025
2132TB513	PPPW_046	to_be_added	drought	day 26	2021-09-04 07:36:00	2021-09-04	26	26.3169	2316	2927.5	611.5	4892	2.4861e+06	619.009	2201.33	326.302	0.22223	0.0560796	0.278878	0.00343895	139.151	72.4952	120.419
2132TB513	PPPW_046	to_be_added	drought	day 27	2021-09-05 08:37:00	2021-09-05	27	27.3593	2874	3024.5	150.5	1204	2.4127e+06	628.696	2312.33	328.073	0.221583	0.0644858	0.298494	0.00398451	138.903	72.1284	120.617
2132TB513	PPPW_046	to_be_added	drought	day 29	2021-09-07 15:20:00	2021-09-07	29	29.6394	2866	3021.5	155.5	1244	2.23418e+06	553.985	2199.33	309.148	0.219658	0.0755412	0.332091	0.00742259	138.579	69.1856	120.934
2132TB514	PPPW_046	to_be_added	drought	day 1	2021-08-10 19:31:00	2021-08-10	1	1.81344	2490.5	2765	274.5	274
2132TB514	PPPW_046	to_be_added	drought	day 2	2021-08-11 08:26:00	2021-08-11	2	2.3516	2759				128079	218.077	727.667	374.881	0.224585	0.0724883	0.256505	0.0164388	142.572	93.2662	118.338
2132TB514	PPPW_046	to_be_added	drought	day 3	2021-08-12 10:42:00	2021-08-12	3	3.44608	2727				151517	317.926	826.333	308.771	0.224239	0.0332908	0.296515	0.00338675	142.881	89.8106	118.158
2132TB514	PPPW_046	to_be_added	drought	day 4	2021-08-13 06:19:00	2021-08-13	4	4.26367	2705.5				171790	323.463	864.333	294.836	0.22561	0.0345586	0.256137	0.00462363	143.165	88.4345	117.882
2132TB514	PPPW_046	to_be_added	drought	day 5	2021-08-14 06:24:00	2021-08-14	5	5.2667	2675.5				190890	373.341	961.333	313.746	0.224685	0.0329589	0.249642	0.00213433	143.018	86.2725	118.028
2132TB514	PPPW_046	to_be_added	drought	day 6	2021-08-15 07:52:00	2021-08-15	6	6.32844	2643.5				232365	435.343	984.333	323.377	0.224809	0.0310383	0.248549	0.001635	142.836	86.5222	118.098
2132TB514	PPPW_046	to_be_added	drought	day 7	2021-08-16 09:21:00	2021-08-16	7	7.39004	2607.5				272170	488.076	1106	344.446	0.224743	0.0331118	0.229676	0.00265219	143.06	87.1064	117.947
2132TB514	PPPW_046	to_be_added	drought	day 8	2021-08-17 11:42:00	2021-08-17	8	8.48759	2564				335774	529.798	1189	341.395	0.223546	0.0397318	0.26164	0.0020001	142.778	85.8322	118.237
2132TB514	PPPW_046	to_be_added	drought	day 9	2021-08-18 10:03:00	2021-08-18	9	9.41888	2531.5				414005	537.919	1282	334.333	0.223895	0.0356281	0.235298	0.00126576	142.656	83.1353	118.274
2132TB514	PPPW_046	to_be_added	drought	day 10	2021-08-19 07:12:00	2021-08-19	10	10.3005	2502				470772	544.363	1305.33	343.916	0.224335	0.0390643	0.222459	0.00135312	142.414	82.1719	118.395
2132TB514	PPPW_046	to_be_added	drought	day 11	2021-08-20 09:52:00	2021-08-20	11	11.4113	2455				584929	538.102	1484	391.593	0.227811	0.038874	0.188336	0.00102162	141.908	81.3992	118.419
2132TB514	PPPW_046	to_be_added	drought	day 12	2021-08-21 08:41:00	2021-08-21	12	12.3622	2423.5				686305	535.15	1636	386.102	0.226972	0.0405584	0.198932	0.000963323	141.857	80.3894	118.517
2132TB514	PPPW_046	to_be_added	drought	day 13	2021-08-22 10:10:00	2021-08-22	13	13.4237	2390				775405	531.223	1808.33	403.325	0.225317	0.0484184	0.209615	0.0014102	141.726	79.2859	118.729
2132TB514	PPPW_046	to_be_added	drought	day 14	2021-08-23 10:56:00	2021-08-23	14	14.4558	2356.5				923698	535.935	1894.33	400.992	0.226639	0.0496586	0.185364	0.00122715	141.836	78.8773	118.547
2132TB514	PPPW_046	to_be_added	drought	day 15	2021-08-24 03:29:00	2021-08-24	15	15.1452	2332				952127	531.056	1893.33	389.112	0.222403	0.0541317	0.244248	0.00143949	141.46	78.9878	119.1
2132TB514	PPPW_046	to_be_added	drought	day 16	2021-08-25 12:26:00	2021-08-25	16	16.5181	2286				1.1541e+06	476.638	1683.67	341.918	0.225682	0.0442501	0.205932	0.00107291	141.411	77.7334	118.856
2132TB514	PPPW_046	to_be_added	drought	day 17	2021-08-26 12:03:00	2021-08-26	17	17.5028	2253				1.33899e+06	513.173	1764.33	374.944	0.225432	0.0446447	0.218052	0.00108978	141.132	77.9269	119.028
2132TB514	PPPW_046	to_be_added	drought	day 18	2021-08-27 06:09:00	2021-08-27	18	18.2566	2231.5				1.44978e+06	516.06	1839	414.684	0.226473	0.0414324	0.197259	0.00136344	140.867	75.6541	119.122
2132TB514	PPPW_046	to_be_added	drought	day 19	2021-08-28 07:38:00	2021-08-28	19	19.3183	2204				1.50802e+06	520.462	1932.33	405.125	0.225837	0.050633	0.207573	0.00128688	140.211	74.1388	119.561
2132TB514	PPPW_046	to_be_added	drought	day 20	2021-08-29 09:07:00	2021-08-29	20	20.38	2177				1.56345e+06	524.184	2016.67	396.897	0.224249	0.0580539	0.231491	0.00175719	139.933	73.5171	119.829
2132TB514	PPPW_046	to_be_added	drought	day 21	2021-08-30 10:37:00	2021-08-30	21	21.4424	2147				1.5756e+06	540.808	2037	375.508	0.222685	0.0665602	0.25939	0.0020495	139.479	72.5722	120.205
2132TB514	PPPW_046	to_be_added	drought	day 22	2021-08-31 06:06:00	2021-08-31	22	22.2546	2129				1.68178e+06	577.708	2085.33	374.627	0.218947	0.0718382	0.318697	0.00257108	139.49	72.9785	120.434
2132TB514	PPPW_046	to_be_added	drought	day 23	2021-09-01 14:21:00	2021-09-01	23	23.5985	2096.5	2126	29.5	236	1.6147e+06	630.688	2049.33	317.509	0.221683	0.0680558	0.28399	0.0021762	139.213	71.6371	120.418
2132TB514	PPPW_046	to_be_added	drought	day 24	2021-09-02 06:56:00	2021-09-02	24	24.2893	2112	2128.5	16.5	132	1.75665e+06	647.289	2013.67	380.041	0.220608	0.0668519	0.298347	0.00264522	139.041	70.9607	120.591
2132TB514	PPPW_046	to_be_added	drought	day 25	2021-09-03 09:56:00	2021-09-03	25	25.414	2096.5	2349	252.5	2020	1.60185e+06	683.256	2209.67	292.137	0.22207	0.0760428	0.274157	0.00326657	138.775	70.8917	120.663
2132TB514	PPPW_046	to_be_added	drought	day 26	2021-09-04 09:22:00	2021-09-04	26	26.391	2314	2930	616	4928	1.87157e+06	714.25	2323	424.663	0.219529	0.0726669	0.3336	0.00301758	138.952	71.4763	120.691
2132TB514	PPPW_046	to_be_added	drought	day 27	2021-09-05 09:54:00	2021-09-05	27	27.4131	2871	3026.5	155.5	1244	1.90757e+06	732.234	2247.33	422.702	0.221328	0.0658729	0.299282	0.0026025	138.833	72.5574	120.65
2132TB514	PPPW_046	to_be_added	drought	day 29	2021-09-07 13:46:00	2021-09-07	29	29.5739	2870	3022	152	1216	2.00226e+06	574.097	2324	410.912	0.22145	0.0737269	0.314947	0.00335535	138.228	69.0971	121.011
2132TB515	PPPW_046	to_be_added	drought	day 1	2021-08-10 19:32:00	2021-08-10	1	1.8141	2573.5	2778	204.5	204
2132TB515	PPPW_046	to_be_added	drought	day 2	2021-08-11 08:27:00	2021-08-11	2	2.35222	2771.5				250993	240.356	838.333	352.242	0.226793	0.0370107	0.279672	0.00644342	143.671	90.3202	117.48
2132TB515	PPPW_046	to_be_added	drought	day 3	2021-08-12 09:30:00	2021-08-12	3	3.39623	2742				305401	337.429	868.667	322.02	0.222812	0.0315614	0.276262	0.00844943	144.037	89.3937	117.535
2132TB515	PPPW_046	to_be_added	drought	day 4	2021-08-13 06:32:00	2021-08-13	4	4.27232	2714.5				363579	345.686	1022.67	299.816	0.222932	0.0315049	0.258275	0.00827901	144.315	88.5529	117.39
2132TB515	PPPW_046	to_be_added	drought	day 5	2021-08-14 06:35:00	2021-08-14	5	5.27433	2681				427376	345.891	1072.67	292.316	0.224543	0.0291247	0.227001	0.00583477	144.159	86.0702	117.313
2132TB515	PPPW_046	to_be_added	drought	day 6	2021-08-15 08:03:00	2021-08-15	6	6.33606	2644				525609	351.549	1178	313.264	0.225255	0.0265072	0.211442	0.00618031	144.16	86.3658	117.227
2132TB515	PPPW_046	to_be_added	drought	day 7	2021-08-16 09:32:00	2021-08-16	7	7.39763	2601.5				657924	346.54	1315.33	365.929	0.225579	0.0278637	0.2261	0.0061932	143.885	87.0722	117.371
2132TB515	PPPW_046	to_be_added	drought	day 8	2021-08-17 11:53:00	2021-08-17	8	8.49519	2551				694430	355.439	1462.67	299.816	0.223359	0.0293546	0.255783	0.00586289	143.393	85.1001	117.849
2132TB515	PPPW_046	to_be_added	drought	day 9	2021-08-18 10:14:00	2021-08-18	9	9.4265	2513				865219	366.96	1557.33	317.478	0.225012	0.0226701	0.220921	0.00377789	142.922	82.7249	117.969
2132TB515	PPPW_046	to_be_added	drought	day 10	2021-08-19 11:04:00	2021-08-19	10	10.4613	2467.5				1.03388e+06	421.017	1578	353.476	0.224987	0.0258421	0.217726	0.00350635	142.54	82.2359	118.192
2132TB515	PPPW_046	to_be_added	drought	day 11	2021-08-20 12:15:00	2021-08-20	11	11.5106	2421				1.22294e+06	388.751	1682	392.965	0.226358	0.0294911	0.205496	0.00243596	141.868	80.7482	118.484
2132TB515	PPPW_046	to_be_added	drought	day 12	2021-08-21 11:04:00	2021-08-21	12	12.4614	2386				1.35467e+06	408.943	1771.33	419.068	0.226621	0.0276214	0.212811	0.0021367	141.669	80.1918	118.58
2132TB515	PPPW_046	to_be_added	drought	day 13	2021-08-22 12:32:00	2021-08-22	13	13.5228	2348				1.44237e+06	432.093	1907	403.559	0.225823	0.0288901	0.225283	0.00215438	141.615	79.6621	118.685
2132TB515	PPPW_046	to_be_added	drought	day 14	2021-08-23 16:01:00	2021-08-23	14	14.6674	2300				1.66881e+06	489.089	1892.67	362.187	0.225078	0.0347369	0.226695	0.00285158	141.135	78.1703	119.066
2132TB515	PPPW_046	to_be_added	drought	day 15	2021-08-24 00:38:00	2021-08-24	15	15.0269	2290				1.76908e+06	524.479	1811.67	378.757	0.224434	0.0321669	0.223802	0.00214418	141.061	77.1852	119.156
2132TB515	PPPW_046	to_be_added	drought	day 16	2021-08-25 09:36:00	2021-08-25	16	16.4004	2247.5				1.9691e+06	509.492	1872	358.971	0.224398	0.0366158	0.236718	0.00188532	140.764	76.2049	119.335
2132TB515	PPPW_046	to_be_added	drought	day 17	2021-08-26 11:06:00	2021-08-26	17	17.4626	2211				2.05287e+06	519.486	1899.67	340.18	0.223853	0.0357533	0.255568	0.00192516	140.615	75.8721	119.459
2132TB515	PPPW_046	to_be_added	drought	day 18	2021-08-27 12:34:00	2021-08-27	18	18.5241	2176.5				2.04401e+06	533.464	1968.67	338.186	0.222119	0.0421203	0.292367	0.00213689	140.029	73.9624	119.926
2132TB515	PPPW_046	to_be_added	drought	day 19	2021-08-28 06:40:00	2021-08-28	19	19.2779	2161				2.14172e+06	542.735	2041	347.095	0.224632	0.0372087	0.242837	0.00213362	140.082	73.595	119.723
2132TB515	PPPW_046	to_be_added	drought	day 20	2021-08-29 08:09:00	2021-08-29	20	20.3397	2138				2.33288e+06	545.504	2237	336.621	0.222781	0.0434609	0.264009	0.00260636	140.016	73.5169	119.881
2132TB515	PPPW_046	to_be_added	drought	day 21	2021-08-30 09:38:00	2021-08-30	21	21.4018	2111	2127.5	16.5	132	2.25294e+06	591.133	2273.33	310.254	0.220378	0.0525175	0.320859	0.00322345	139.61	72.7159	120.284
2132TB515	PPPW_046	to_be_added	drought	day 22	2021-08-31 05:08:00	2021-08-31	22	22.2142	2104.5	2127.5	23	184	2.28251e+06	631.946	2206	321.21	0.216638	0.061101	0.437709	0.00410682	139.448	74.0712	120.597
2132TB515	PPPW_046	to_be_added	drought	day 23	2021-09-01 15:42:00	2021-09-01	23	23.6545	2089	2125	36	288	2.04343e+06	676.563	2205	230.578	0.217796	0.0646081	0.40157	0.00370464	138.705	71.0629	120.948
2132TB515	PPPW_046	to_be_added	drought	day 24	2021-09-02 00:41:00	2021-09-02	24	24.0285	2114.5	2129.5	15	120	2.69087e+06	678.469	2073	359.213	0.220194	0.0484918	0.347567	0.00273904	139.412	75.0296	120.396
2132TB515	PPPW_046	to_be_added	drought	day 25	2021-09-03 14:55:00	2021-09-03	25	25.6219	2087.5	2335.5	248	1984	2.18081e+06	709.99	2279.33	237.222	0.217726	0.0650539	0.407102	0.00529852	138.477	71.9242	121.111
2132TB515	PPPW_046	to_be_added	drought	day 26	2021-09-04 15:57:00	2021-09-04	26	26.6648	2290	2909	619	4952	3.00813e+06	728.863	2359.33	374.183	0.219917	0.0546266	0.340812	0.00489782	139.237	73.3942	120.538
2132TB515	PPPW_046	to_be_added	drought	day 27	2021-09-05 06:40:00	2021-09-05	27	27.2782	2885	3029.5	144.5	1156	3.15962e+06	738.976	2413.33	379.24	0.223384	0.0463395	0.268142	0.0051627	139.197	71.957	120.363
2132TB515	PPPW_046	to_be_added	drought	day 28	2021-09-06 02:10:00	2021-09-06	28	28.0907	2973	3039.5	66.5	532	3.05242e+06	749.132	2328	358.13	0.218457	0.0622114	0.375514	0.00583536	138.642	71.1739	120.975
2132TB515	PPPW_046	to_be_added	drought	day 29	2021-09-07 12:36:00	2021-09-07	29	29.5256	2934	3034.5	100.5	804	3.04498e+06	587.824	2359.33	370.966	0.221174	0.0587807	0.324062	0.00655165	138.637	71.1486	120.798
2132TB516	PPPW_046	to_be_added	drought	day 1	2021-08-10 19:33:00	2021-08-10	1	1.81472	2509	2768.5	259.5	259
2132TB516	PPPW_046	to_be_added	drought	day 2	2021-08-11 08:27:00	2021-08-11	2	2.35273	2762.5				148868	248.356	732	314.859	0.226919	0.0424696	0.284677	0.000599991	143.201	86.7384	117.745
2132TB516	PPPW_046	to_be_added	drought	day 3	2021-08-12 07:10:00	2021-08-12	3	3.29901	2739				172647	276.183	730.667	302.549	0.226941	0.0397804	0.258402	0.000670101	143.354	84.8775	117.631
2132TB516	PPPW_046	to_be_added	drought	day 4	2021-08-13 08:21:00	2021-08-13	4	4.34811	2710				207265	334.367	734	240.088	0.223977	0.0417195	0.255627	0.000876523	143.456	87.8745	117.77
2132TB516	PPPW_046	to_be_added	drought	day 5	2021-08-14 10:38:00	2021-08-14	5	5.4435	2674.5				249555	362.903	773	249.243	0.223015	0.0404551	0.243845	0.000671963	143.509	87.2535	117.803
2132TB516	PPPW_046	to_be_added	drought	day 6	2021-08-15 12:06:00	2021-08-15	6	6.50477	2640				280783	374.143	917.667	278.798	0.222335	0.043429	0.271393	0.00189894	142.97	85.4242	118.187
2132TB516	PPPW_046	to_be_added	drought	day 7	2021-08-16 06:12:00	2021-08-16	7	7.25855	2618.5				316889	377.434	942	278.832	0.224401	0.0370715	0.236455	0.000964247	143.082	83.2175	117.962
2132TB516	PPPW_046	to_be_added	drought	day 8	2021-08-17 14:27:00	2021-08-17	8	8.60253	2565				413316	462.914	942.667	212.134	0.22445	0.0539318	0.232632	0.00103105	142.426	80.7557	118.327
2132TB516	PPPW_046	to_be_added	drought	day 9	2021-08-18 12:48:00	2021-08-18	9	9.53375	2530.5				460761	514.683	1035.33	248.492	0.224187	0.052466	0.215604	0.000688292	142	79.3507	118.596
2132TB516	PPPW_046	to_be_added	drought	day 10	2021-08-19 11:25:00	2021-08-19	10	10.4758	2498.5				513330	564.526	970.333	262.819	0.224275	0.0472952	0.230063	0.000811353	141.605	76.9969	118.84
2132TB516	PPPW_046	to_be_added	drought	day 11	2021-08-20 12:36:00	2021-08-20	11	11.5251	2456.5				617395	582.585	1122.33	234.045	0.223636	0.0510205	0.241847	0.00101477	141.308	76.0119	119.07
2132TB516	PPPW_046	to_be_added	drought	day 12	2021-08-21 11:25:00	2021-08-21	12	12.4759	2423.5				728452	586.983	1200.33	248.089	0.223792	0.0443832	0.237538	0.00074299	141.753	77.0579	118.783
2132TB516	PPPW_046	to_be_added	drought	day 13	2021-08-22 12:53:00	2021-08-22	13	13.5372	2391				942439	539.484	1233	260.05	0.22486	0.0436241	0.217521	0.000902127	141.527	77.0438	118.844
2132TB516	PPPW_046	to_be_added	drought	day 14	2021-08-23 16:23:00	2021-08-23	14	14.6831	2351				1.05506e+06	470.257	1312.67	263.299	0.22299	0.0536318	0.255401	0.00123232	140.83	77.0881	119.407
2132TB516	PPPW_046	to_be_added	drought	day 15	2021-08-24 00:59:00	2021-08-24	15	15.0414	2342				1.10484e+06	498.67	1420.67	263.542	0.22428	0.0500895	0.231931	0.000920909	140.74	75.9396	119.379
2132TB516	PPPW_046	to_be_added	drought	day 16	2021-08-25 09:57:00	2021-08-25	16	16.4148	2303.5				1.14936e+06	469.826	1359	279.707	0.224285	0.0551411	0.242751	0.00145544	140.506	75.9308	119.532
2132TB516	PPPW_046	to_be_added	drought	day 17	2021-08-26 06:24:00	2021-08-26	17	17.2667	2281.5				1.20854e+06	479.82	1379.67	285.005	0.225985	0.0470246	0.210219	0.00132553	140.544	74.2811	119.403
2132TB516	PPPW_046	to_be_added	drought	day 18	2021-08-27 07:52:00	2021-08-27	18	18.3284	2248.5				1.32912e+06	560.192	1518.67	277.989	0.223146	0.0557302	0.241749	0.00175927	140.724	74.9263	119.481
2132TB516	PPPW_046	to_be_added	drought	day 19	2021-08-28 09:21:00	2021-08-28	19	19.3899	2217.5				1.41999e+06	638.447	1536.67	288.584	0.221194	0.06048	0.270754	0.00308862	140.374	74.7355	119.825
2132TB516	PPPW_046	to_be_added	drought	day 20	2021-08-29 10:50:00	2021-08-29	20	20.4516	2188.5				1.57767e+06	686.966	1603	284.129	0.221527	0.0590141	0.262657	0.0031445	140.339	75.0428	119.814
2132TB516	PPPW_046	to_be_added	drought	day 21	2021-08-30 12:20:00	2021-08-30	21	21.5144	2156.5				1.67868e+06	731.512	1739.67	308.448	0.2207	0.065988	0.284704	0.00286725	139.854	75.5083	120.152
2132TB516	PPPW_046	to_be_added	drought	day 22	2021-08-31 00:25:00	2021-08-31	22	22.0175	2143.5				1.82879e+06	725.01	1718.33	347.938	0.222789	0.0564413	0.256391	0.00303046	139.859	76.4432	119.992
2132TB516	PPPW_046	to_be_added	drought	day 23	2021-09-01 09:24:00	2021-09-01	23	23.3917	2119	2129	10	80	1.71541e+06	757.396	1795.67	329.517	0.222919	0.0624407	0.256128	0.00340171	139.437	75.5215	120.234
2132TB516	PPPW_046	to_be_added	drought	day 24	2021-09-02 02:03:00	2021-09-02	24	24.0854	2112	2127.5	15.5	124	1.91577e+06	723.084	1787.33	363.468	0.218916	0.0736854	0.334363	0.00278181	139.229	76.3567	120.597
2132TB516	PPPW_046	to_be_added	drought	day 25	2021-09-03 11:08:00	2021-09-03	25	25.4642	2099	2351	252	2016	1.80172e+06	733.679	1859.67	266.311	0.215333	0.0952183	0.4064	0.00485219	139.091	75.381	120.919
2132TB516	PPPW_046	to_be_added	drought	day 26	2021-09-04 10:59:00	2021-09-04	26	26.458	2317.5	2920.5	603	4824	2.05578e+06	730.308	1789.33	409.82	0.217912	0.0812305	0.368968	0.00394762	138.941	73.7303	120.826
2132TB516	PPPW_046	to_be_added	drought	day 27	2021-09-05 11:00:00	2021-09-05	27	27.4584	2872.5	3023.5	151	1208	2.14794e+06	738.581	1902	419.355	0.220967	0.0679093	0.313751	0.00384181	139.058	75.179	120.577
2132TB516	PPPW_046	to_be_added	drought	day 29	2021-09-07 16:38:00	2021-09-07	29	29.6934	2896.5	3027.5	131	1048	1.79091e+06	632.133	1996.33	348.696	0.220321	0.0833603	0.353094	0.00593284	138.397	71.8955	121.051
2132TB431	PPPW_034	to_be_added	control	day 1	2021-08-10 18:14:00	2021-08-10	1	1.76022	2458.5	2762	303.5	303
2132TB431	PPPW_034	to_be_added	control	day 2	2021-08-11 08:41:00	2021-08-11	2	2.36206	2751.5	2981.5	230	1840	91205.2	378.353	845.333	193.937	0.222678	0.0280842	0.231229	0.034615	142.432	82.7047	118.452
2132TB431	PPPW_034	to_be_added	control	day 3	2021-08-12 11:10:00	2021-08-12	3	3.4658	2944.5	3006.5	62	496	113396	385.982	892.667	222.728	0.222399	0.0305707	0.282378	0.0181219	142.355	83.0968	118.549
2132TB431	PPPW_034	to_be_added	control	day 4	2021-08-13 12:09:00	2021-08-13	4	4.50662	2969	3040	71	568	119573	382.491	973.333	226.46	0.221667	0.0338881	0.277963	0.0194768	142.102	82.386	118.73
2132TB431	PPPW_034	to_be_added	control	day 5	2021-08-14 07:03:00	2021-08-14	5	5.29399	3013.5	3047.5	34	272	133576	385.862	947	228.266	0.22375	0.0302034	0.241927	0.0165099	141.843	80.1728	118.736
2132TB431	PPPW_034	to_be_added	control	day 6	2021-08-15 08:32:00	2021-08-15	6	6.35569	3011.5	3046.5	35	280	171490	387.43	925.333	227.537	0.221157	0.0528543	0.238107	0.0298654	141.922	82.4496	118.87
2132TB431	PPPW_034	to_be_added	control	day 7	2021-08-16 10:00:00	2021-08-16	7	7.41723	3007	3046	39	312	195348	423.71	943.667	224.443	0.220242	0.0517204	0.261092	0.028983	141.97	82.6331	118.921
2132TB431	PPPW_034	to_be_added	control	day 8	2021-08-17 10:58:00	2021-08-17	8	8.45732	3005	3043.5	38.5	308	124368	396.696	856.667	206.486	0.223256	0.0294882	0.274687	0.0163587	141.583	80.5565	118.979
2132TB431	PPPW_034	to_be_added	control	day 9	2021-08-18 09:19:00	2021-08-18	9	9.38865	3008.5	3045.5	37	296	154830	402.794	953.333	205.618	0.218737	0.0557904	0.312283	0.0321205	141.197	81.9478	119.51
2132TB431	PPPW_034	to_be_added	control	day 10	2021-08-19 13:03:00	2021-08-19	10	10.5442	2990.5				214663	388.149	1068	213.578	0.222983	0.0354093	0.275713	0.0121664	141.292	78.8042	119.099
2132TB431	PPPW_034	to_be_added	control	day 11	2021-08-20 15:42:00	2021-08-20	11	11.6548	2941.5				237404	419.331	1085.67	208.883	0.224009	0.0440621	0.258453	0.0118244	140.999	76.8839	119.247
2132TB431	PPPW_034	to_be_added	control	day 12	2021-08-21 07:09:00	2021-08-21	12	12.2986	2924				251238	455.426	1178.67	206.531	0.223647	0.0319648	0.240265	0.00780822	142.005	78.4098	118.637
2132TB431	PPPW_034	to_be_added	control	day 13	2021-08-22 08:38:00	2021-08-22	13	13.3602	2882.5				348956	498.068	1272.33	218.635	0.224065	0.0400536	0.221573	0.00855523	141.805	78.9461	118.726
2132TB431	PPPW_034	to_be_added	control	day 14	2021-08-23 10:01:00	2021-08-23	14	14.4175	2835.5	3018.5	183	1464	451061	522.322	1399.67	220.587	0.224862	0.0458805	0.210905	0.00781829	141.855	78.9209	118.633
2132TB431	PPPW_034	to_be_added	control	day 15	2021-08-24 02:38:00	2021-08-24	15	15.1103	2980.5	3041.5	61	488	490922	521.545	1407.67	230.915	0.220904	0.0543895	0.26662	0.00566213	141.505	77.9472	119.152
2132TB431	PPPW_034	to_be_added	control	day 16	2021-08-25 11:36:00	2021-08-25	16	16.4834	2974	3039	65	520	674914	527.204	1640	237.898	0.222802	0.0475905	0.232906	0.0039662	142.649	80.1913	118.366
2132TB431	PPPW_034	to_be_added	control	day 17	2021-08-26 13:16:00	2021-08-26	17	17.5531	2974.5	3043.5	69	552	824571	522.738	1566.67	229.522	0.22477	0.042853	0.214464	0.00381979	142.265	79.9421	118.408
2132TB431	PPPW_034	to_be_added	control	day 18	2021-08-27 07:22:00	2021-08-27	18	18.3071	3009	3047.5	38.5	308	925942	517.584	1946.67	235.682	0.22591	0.0434957	0.190089	0.00395472	141.969	78.4357	118.519
2132TB431	PPPW_034	to_be_added	control	day 19	2021-08-28 08:51:00	2021-08-28	19	19.3688	2990	3045	55	440	1.17512e+06	506.805	1948.33	285.901	0.224941	0.0468755	0.202706	0.0035473	141.527	77.3225	118.843
2132TB431	PPPW_034	to_be_added	control	day 20	2021-08-29 10:19:00	2021-08-29	20	20.4305	2981	3043	62	496	1.35394e+06	508.422	2181	299.058	0.223375	0.0518661	0.231548	0.00352603	141.196	76.2357	119.163
2132TB431	PPPW_034	to_be_added	control	day 21	2021-08-30 11:50:00	2021-08-30	21	21.4933	2959.5	3040.5	81	648	1.49625e+06	505.292	1744.33	345.289	0.224387	0.0493739	0.226717	0.00360096	140.673	73.5099	119.418
2132TB431	PPPW_034	to_be_added	control	day 22	2021-08-31 07:19:00	2021-08-31	22	22.3052	2985	3045	60	480	1.49409e+06	515.887	1900	317.719	0.224093	0.0534711	0.215962	0.00383136	140.511	72.0456	119.542
2132TB431	PPPW_034	to_be_added	control	day 23	2021-09-01 14:11:00	2021-09-01	23	23.5916	2940.5	3034.5	94	752	2.00749e+06	544.053	2072.67	330.547	0.227232	0.0462308	0.17722	0.00315529	140.82	72.5136	119.104
2132TB431	PPPW_034	to_be_added	control	day 24	2021-09-02 06:46:00	2021-09-02	24	24.2824	3000	3045.5	45.5	364	2.0969e+06	591.797	2082.33	334.119	0.221651	0.0563012	0.251666	0.00421073	140.638	71.7347	119.616
2132TB431	PPPW_034	to_be_added	control	day 25	2021-09-03 09:45:00	2021-09-03	25	25.4064	2948.5	3036	87.5	700	2.69072e+06	533.89	1934	369.216	0.229644	0.0352824	0.146757	0.00346006	140.952	72.5672	118.84
2132TB431	PPPW_034	to_be_added	control	day 26	2021-09-04 09:09:00	2021-09-04	26	26.3816	2961.5	3038.5	77	616	2.979e+06	535.631	1981	372.016	0.225803	0.0406404	0.193296	0.00350965	140.557	71.2531	119.368
2132TB431	PPPW_034	to_be_added	control	day 27	2021-09-05 09:44:00	2021-09-05	27	27.4058	2950	3037	87	696	3.58809e+06	584.631	2004	367.803	0.227466	0.033901	0.174992	0.00229877	140.759	72.0908	119.127
2132TB431	PPPW_034	to_be_added	control	day 29	2021-09-07 13:34:00	2021-09-07	29	29.5655	2819	3016	197	1576	4.97807e+06	569.642	2320	399.755	0.22761	0.0327246	0.176223	0.00261114	141.051	73.9175	118.913
2132TB432	PPPW_034	to_be_added	control	day 1	2021-08-10 18:15:00	2021-08-10	1	1.76074	2492.5	2768.5	276	276
2132TB432	PPPW_034	to_be_added	control	day 2	2021-08-11 17:12:00	2021-08-11	2	2.71667	2743.5	2974.5	231	1848	68989.1	399.707	820.333	150.974	0.219524	0.0567764	0.318952	0.0151923	142.363	83.3082	118.779
2132TB432	PPPW_034	to_be_added	control	day 3	2021-08-12 12:25:00	2021-08-12	3	3.51741	2951	3007.5	56.5	452	89380.5	395.373	834	202.502	0.220214	0.0650732	0.297442	0.00739439	142.945	84.2405	118.428
2132TB432	PPPW_034	to_be_added	control	day 4	2021-08-13 10:58:00	2021-08-13	4	4.45749	2979	3041.5	62.5	500	121346	364.506	951.333	222.41	0.221172	0.0650345	0.29546	0.0118966	142.291	80.5907	118.721
2132TB432	PPPW_034	to_be_added	control	day 5	2021-08-14 08:51:00	2021-08-14	5	5.36896	3013	3044	31	248	135880	388.39	932.333	209.726	0.224088	0.0458748	0.208878	0.00622132	142.608	83.0473	118.237
2132TB432	PPPW_034	to_be_added	control	day 6	2021-08-15 10:19:00	2021-08-15	6	6.43042	3003.5	3046.5	43	344	162391	407.412	984.333	197.807	0.222359	0.0482257	0.233877	0.00697112	142.516	83.2958	118.414
2132TB432	PPPW_034	to_be_added	control	day 7	2021-08-16 11:48:00	2021-08-16	7	7.4918	3006.5	3045	38.5	308	216999	470.837	952	213.741	0.221813	0.0469458	0.22893	0.00517771	142.722	83.524	118.343
2132TB432	PPPW_034	to_be_added	control	day 8	2021-08-17 13:27:00	2021-08-17	8	8.56077	3001	3044	43	344	121626	373.822	1069.67	199.131	0.217771	0.0840466	0.340564	0.0104447	142.255	80.415	119.018
2132TB432	PPPW_034	to_be_added	control	day 9	2021-08-18 11:48:00	2021-08-18	9	9.49204	3009	3045.5	36.5	292	157315	371.294	977.333	195.64	0.219498	0.074373	0.283612	0.00590397	142.489	79.7572	118.739
2132TB432	PPPW_034	to_be_added	control	day 10	2021-08-19 12:48:00	2021-08-19	10	10.5336	2997				240538	404.523	996.667	209.365	0.222177	0.0585313	0.261064	0.00574782	142.197	79.3679	118.65
2132TB432	PPPW_034	to_be_added	control	day 11	2021-08-20 15:27:00	2021-08-20	11	11.6442	2947.5				278324	474.712	1140	210.328	0.223326	0.0570669	0.260463	0.00480167	141.583	78.757	118.945
2132TB432	PPPW_034	to_be_added	control	day 12	2021-08-21 06:54:00	2021-08-21	12	12.2879	2931				358750	479.167	1117	238.62	0.224854	0.046254	0.212284	0.00573574	142.019	79.171	118.555
2132TB432	PPPW_034	to_be_added	control	day 13	2021-08-22 08:23:00	2021-08-22	13	13.3495	2890.5				438334	430.844	1165.67	236.069	0.224756	0.0505236	0.210129	0.00403605	142.199	78.5331	118.485
2132TB432	PPPW_034	to_be_added	control	day 14	2021-08-23 09:43:00	2021-08-23	14	14.4053	2843.5	3024	180.5	1444	542646	424.267	1104.67	261.254	0.225846	0.0434264	0.190643	0.00349138	142.236	77.1486	118.362
2132TB432	PPPW_034	to_be_added	control	day 15	2021-08-24 02:23:00	2021-08-24	15	15.0997	2985	3042	57	456	636699	431.611	1119.67	289.547	0.221514	0.0503746	0.255772	0.00289192	141.667	76.7455	119.027
2132TB432	PPPW_034	to_be_added	control	day 16	2021-08-25 11:20:00	2021-08-25	16	16.4728	2974	3038.5	64.5	516	859337	474.231	1424.67	250.058	0.224527	0.0369749	0.219571	0.00323933	142.102	78.1858	118.535
2132TB432	PPPW_034	to_be_added	control	day 17	2021-08-26 13:06:00	2021-08-26	17	17.5465	2972	3043.5	71.5	572	1.05898e+06	485.428	1508.33	258.727	0.224332	0.0389116	0.215183	0.00265546	141.961	77.0672	118.63
2132TB432	PPPW_034	to_be_added	control	day 18	2021-08-27 07:12:00	2021-08-27	18	18.3005	3008.5	3047.5	39	312	1.17275e+06	487.664	1440.33	253.404	0.226992	0.0305537	0.178491	0.0020158	141.736	74.9299	118.57
2132TB432	PPPW_034	to_be_added	control	day 19	2021-08-28 08:41:00	2021-08-28	19	19.3622	2986	3045	59	472	1.49566e+06	514.683	1717	243.797	0.225509	0.0398247	0.199647	0.00180883	141.27	73.0515	118.965
2132TB432	PPPW_034	to_be_added	control	day 20	2021-08-29 10:10:00	2021-08-29	20	20.4239	2980.5	3042.5	62	496	1.89481e+06	564.526	1663.67	299.66	0.226369	0.0363327	0.196958	0.00158865	141.485	74.0345	118.77
2132TB432	PPPW_034	to_be_added	control	day 21	2021-08-30 11:40:00	2021-08-30	21	21.4866	2949.5	3039	89.5	716	2.10498e+06	463.323	1519	322.326	0.225349	0.0409239	0.225859	0.00204145	140.667	70.9586	119.349
2132TB432	PPPW_034	to_be_added	control	day 22	2021-08-31 07:09:00	2021-08-31	22	22.2986	2975.5	3042	66.5	532	2.27553e+06	448.948	1656.33	304.596	0.223476	0.040662	0.254229	0.00209628	140.346	69.7762	119.679
2132TB432	PPPW_034	to_be_added	control	day 23	2021-09-01 14:01:00	2021-09-01	23	23.5847	2931	3033	102	816	2.83939e+06	522.015	1764.33	318.992	0.226417	0.0351839	0.212532	0.00211741	140.295	69.4206	119.478
2132TB432	PPPW_034	to_be_added	control	day 24	2021-09-02 06:37:00	2021-09-02	24	24.2758	2999	3044.5	45.5	364	2.90281e+06	559.233	1761	321.987	0.221563	0.0460089	0.302191	0.00225304	139.879	68.4068	120.069
2132TB432	PPPW_034	to_be_added	control	day 25	2021-09-03 09:34:00	2021-09-03	25	25.3988	2943	3031.5	88.5	708	3.45536e+06	606.962	1974	363.912	0.22959	0.0291694	0.177623	0.00169834	140.459	69.3601	119.161
2132TB432	PPPW_034	to_be_added	control	day 26	2021-09-04 08:55:00	2021-09-04	26	26.372	2951.5	3036	84.5	676	4.02551e+06	632.362	2064.33	379.201	0.224185	0.0371111	0.237288	0.00158855	140.147	68.3575	119.728
2132TB432	PPPW_034	to_be_added	control	day 27	2021-09-05 09:34:00	2021-09-05	27	27.3988	2941.5	3037	95.5	764	4.79576e+06	668.616	2254	378.437	0.224212	0.037699	0.232249	0.00153201	140.411	69.7926	119.557
2132TB432	PPPW_034	to_be_added	control	day 29	2021-09-07 13:22:00	2021-09-07	29	29.557	2802	3012	210	1680	6.60826e+06	688.627	2418	368.641	0.225087	0.0325015	0.210533	0.00184199	140.648	70.6097	119.334
2132TB433	PPPW_034	to_be_added	control	day 1	2021-08-10 18:16:00	2021-08-10	1	1.76132	2597.5	2786.5	189	189
2132TB433	PPPW_034	to_be_added	control	day 2	2021-08-11 13:22:00	2021-08-11	2	2.55736	2771.5	2981.5	210	1680	75035.1	195.88	765.667	252.225	0.209544	0.0370596	0.319179	0.16984	143.092	87.9684	119.137
2132TB433	PPPW_034	to_be_added	control	day 3	2021-08-12 09:34:00	2021-08-12	3	3.39926	2962.5	3006.5	44	352	75232	228.46	749.667	253.374	0.209846	0.0244184	0.28993	0.158807	143.824	89.3491	118.623
2132TB433	PPPW_034	to_be_added	control	day 4	2021-08-13 11:49:00	2021-08-13	4	4.49268	2972	3039	67	536	91949.1	255.235	752.333	250.298	0.212157	0.0275935	0.257039	0.147304	143.586	88.9599	118.605
2132TB433	PPPW_034	to_be_added	control	day 5	2021-08-14 12:50:00	2021-08-14	5	5.53508	2999	3045	46	368	118646	233.105	791.667	299.697	0.214667	0.0297224	0.258653	0.131309	142.682	87.0125	118.886
2132TB433	PPPW_034	to_be_added	control	day 6	2021-08-15 06:56:00	2021-08-15	6	6.28892	3023	3047.5	24.5	196	122732	215.625	844	332.166	0.220915	0.0365213	0.240901	0.0769921	142.603	83.9748	118.541
2132TB433	PPPW_034	to_be_added	control	day 7	2021-08-16 08:24:00	2021-08-16	7	7.35067	3011	3045	34	272	156567	273.896	851.667	325.183	0.21965	0.0386162	0.20529	0.0867518	142.486	84.1784	118.592
2132TB433	PPPW_034	to_be_added	control	day 8	2021-08-17 10:03:00	2021-08-17	8	8.41936	3000	3044	44	352	113168	282.743	614.333	247.951	0.219448	0.0273331	0.247319	0.0940763	142.746	81.666	118.466
2132TB433	PPPW_034	to_be_added	control	day 9	2021-08-18 08:25:00	2021-08-18	9	9.35076	3009.5	3046.5	37	296	154422	141.327	687.333	335.137	0.218886	0.0845892	0.283765	0.134312	140.387	82.2092	120.14
2132TB433	PPPW_034	to_be_added	control	day 10	2021-08-19 07:03:00	2021-08-19	10	10.2944	3009.5				165279	177.099	711	268.839	0.22827	0.0256328	0.221497	0.0549186	141.276	81.6405	118.835
2132TB433	PPPW_034	to_be_added	control	day 11	2021-08-20 09:43:00	2021-08-20	11	11.4052	2966.5				208714	319.404	907	198.409	0.22305	0.0419488	0.191994	0.0467446	142.192	78.5256	118.559
2132TB433	PPPW_034	to_be_added	control	day 12	2021-08-21 08:32:00	2021-08-21	12	12.3561	2934				264964	340.232	1005.67	207.318	0.220624	0.0603248	0.213775	0.0487524	142.285	80.9499	118.729
2132TB433	PPPW_034	to_be_added	control	day 13	2021-08-22 10:01:00	2021-08-22	13	13.4176	2902				349738	315.737	1092	256.25	0.220059	0.0610263	0.216398	0.0574228	141.949	81.45	118.967
2132TB433	PPPW_034	to_be_added	control	day 14	2021-08-23 10:46:00	2021-08-23	14	14.449	2868	3024.5	156.5	1252	382866	307.574	1066.33	256.291	0.22508	0.0409878	0.189962	0.0287856	142.052	79.3333	118.514
2132TB433	PPPW_034	to_be_added	control	day 15	2021-08-24 03:20:00	2021-08-24	15	15.1391	2992.5	3044	51.5	412	449695	321.243	1157.67	258.144	0.222311	0.0424591	0.230574	0.0220143	142.034	80.8247	118.746
2132TB433	PPPW_034	to_be_added	control	day 16	2021-08-25 12:17:00	2021-08-25	16	16.512	2980	3040.5	60.5	484	608261	368.284	1342.67	291.353	0.222389	0.0414735	0.22152	0.0301142	142.016	80.1394	118.714
2132TB433	PPPW_034	to_be_added	control	day 17	2021-08-26 06:29:00	2021-08-26	17	17.2708	3011	3048	37	296	679216	380.083	1439.33	276.665	0.226271	0.0342462	0.191985	0.0151403	142.241	80.1648	118.326
2132TB433	PPPW_034	to_be_added	control	day 18	2021-08-27 07:58:00	2021-08-27	18	18.3324	2992.5	3045.5	53	424	878073	399.063	1759	306.728	0.225282	0.0320014	0.201072	0.0151296	142.544	80.982	118.24
2132TB433	PPPW_034	to_be_added	control	day 19	2021-08-28 09:27:00	2021-08-28	19	19.3939	2995.5	3046	50.5	404	981180	408.934	1831.33	319.259	0.225087	0.0353698	0.19739	0.0142977	142.313	80.1362	118.375
2132TB433	PPPW_034	to_be_added	control	day 20	2021-08-29 10:56:00	2021-08-29	20	20.4557	2992.5	3045	52.5	420	1.11146e+06	404.161	1861.67	326.628	0.225492	0.0377187	0.192349	0.0148407	142.493	80.4013	118.256
2132TB433	PPPW_034	to_be_added	control	day 21	2021-08-30 12:26:00	2021-08-30	21	21.5185	2971	3043	72	576	1.38679e+06	451.717	2035.33	336.621	0.225962	0.0382633	0.187093	0.0126903	142.332	79.5306	118.293
2132TB433	PPPW_034	to_be_added	control	day 22	2021-08-31 00:31:00	2021-08-31	22	22.0215	3002.5	3047.5	45	360	1.47023e+06	495.299	1996	294.122	0.226519	0.0327463	0.169922	0.0078223	142.013	78.5795	118.406
2132TB433	PPPW_034	to_be_added	control	day 23	2021-09-01 09:29:00	2021-09-01	23	23.3958	2969	3039.5	70.5	564	1.94737e+06	556.044	2150	323.276	0.228213	0.0299791	0.150084	0.00835879	142.308	78.5676	118.121
2132TB433	PPPW_034	to_be_added	control	day 24	2021-09-02 02:09:00	2021-09-02	24	24.0898	2987.5	3045	57.5	460	2.18148e+06	550.861	2159	345.253	0.224448	0.0354819	0.194931	0.00673976	142.155	79.7355	118.505
2132TB433	PPPW_034	to_be_added	control	day 25	2021-09-03 11:15:00	2021-09-03	25	25.469	2946	3034.5	88.5	708	2.85033e+06	579.214	2363	452.56	0.225966	0.0325558	0.164622	0.00981247	142.996	82.0168	117.865
2132TB433	PPPW_034	to_be_added	control	day 26	2021-09-04 11:09:00	2021-09-04	26	26.4649	2966	3036	70	560	3.02663e+06	579.395	2314.67	491.015	0.226628	0.0327846	0.164484	0.00650533	142.216	78.692	118.259
2132TB433	PPPW_034	to_be_added	control	day 27	2021-09-05 11:06:00	2021-09-05	27	27.4626	2961.5	3039.5	78	624	3.38293e+06	584.871	2534.33	478.701	0.228214	0.0294426	0.155338	0.00689833	142.431	79.773	118.008
2132TB433	PPPW_034	to_be_added	control	day 29	2021-09-07 16:45:00	2021-09-07	29	29.6983	2833	3017.5	184.5	1476	4.40648e+06	599.078	2707	476.271	0.226916	0.0308404	0.171095	0.00624978	142.212	78.6837	118.235
2132TB434	PPPW_034	to_be_added	control	day 1	2021-08-10 18:17:00	2021-08-10	1	1.7619	2475.5	2740.5	265	265
2132TB434	PPPW_034	to_be_added	control	day 2	2021-08-11 15:31:00	2021-08-11	2	2.64659	2707	2968.5	261.5	2092	74160.6	145.315	585.333	180.59	0.229582	0.067235	0.228509	0.00316214	141.939	84.5448	118.479
2132TB434	PPPW_034	to_be_added	control	day 3	2021-08-12 08:44:00	2021-08-12	3	3.36437	2950.5	3007.5	57	456	80028	208.763	629.667	196.482	0.231248	0.0486691	0.220367	0.00254059	142.33	84.2061	118.078
2132TB434	PPPW_034	to_be_added	control	day 4	2021-08-13 10:58:00	2021-08-13	4	4.45699	2971.5	3039	67.5	540	111832	230.121	611.333	216.402	0.23232	0.0424312	0.202715	0.00178954	141.678	85.2521	118.274
2132TB434	PPPW_034	to_be_added	control	day 5	2021-08-14 06:40:00	2021-08-14	5	5.27789	3012	3046.5	34.5	276	112528	252.88	663.333	259.016	0.230638	0.0477618	0.201435	0.0020171	141.328	81.6862	118.593
2132TB434	PPPW_034	to_be_added	control	day 6	2021-08-15 08:09:00	2021-08-15	6	6.33961	3011	3047	36	288	141291	253.334	651.667	258.764	0.233007	0.0358414	0.172841	0.00142594	141.63	81.8262	118.233
2132TB434	PPPW_034	to_be_added	control	day 7	2021-08-16 09:37:00	2021-08-16	7	7.40118	3008	3047	39	312	158350	183.36	669.333	276.424	0.234017	0.0381824	0.193391	0.00156556	141.266	81.5939	118.396
2132TB434	PPPW_034	to_be_added	control	day 8	2021-08-17 11:58:00	2021-08-17	8	8.49873	3003	3043.5	40.5	324	117917	269.529	695	181.658	0.227025	0.0696376	0.263246	0.00356551	141.634	78.5443	118.731
2132TB434	PPPW_034	to_be_added	control	day 9	2021-08-18 10:19:00	2021-08-18	9	9.43005	3007.5	3045	37.5	300	154536	314.227	637.667	175.173	0.22843	0.0444502	0.220708	0.00154408	142.025	78.1638	118.373
2132TB434	PPPW_034	to_be_added	control	day 10	2021-08-19 11:16:00	2021-08-19	10	10.4698	3000.5				195721	384.417	656.667	164.337	0.226828	0.0444646	0.220608	0.00178444	141.647	79.0441	118.7
2132TB434	PPPW_034	to_be_added	control	day 11	2021-08-20 12:27:00	2021-08-20	11	11.5191	2953.5				290975	394.771	814	217.672	0.227431	0.04714	0.222563	0.001786	141.624	79.4208	118.656
2132TB434	PPPW_034	to_be_added	control	day 12	2021-08-21 11:16:00	2021-08-21	12	12.4698	2913				296388	376.99	830	240.459	0.229268	0.0434987	0.196875	0.00124537	141.307	76.192	118.735
2132TB434	PPPW_034	to_be_added	control	day 13	2021-08-22 12:44:00	2021-08-22	13	13.5312	2868.5				373742	378.999	795.667	242.714	0.228786	0.0474801	0.187264	0.00137407	141.091	73.6662	118.894
2132TB434	PPPW_034	to_be_added	control	day 14	2021-08-23 16:13:00	2021-08-23	14	14.6763	2816	3016	200	1600	552437	365.756	1076.67	303.753	0.228204	0.0419486	0.211973	0.00160536	141.395	78.8065	118.727
2132TB434	PPPW_034	to_be_added	control	day 15	2021-08-24 00:50:00	2021-08-24	15	15.0353	3003	3042.5	39.5	316	582440	386.864	1078	307.282	0.227227	0.0365711	0.210569	0.00129089	141.262	77.8056	118.865
2132TB434	PPPW_034	to_be_added	control	day 16	2021-08-25 09:48:00	2021-08-25	16	16.4088	2980.5	3042	61.5	492	744979	376.752	1346	327.27	0.227821	0.0381274	0.21593	0.00132544	141.398	79.0963	118.745
2132TB434	PPPW_034	to_be_added	control	day 17	2021-08-26 12:59:00	2021-08-26	17	17.5414	2976	3043.5	67.5	540	963179	403.035	1457	343.204	0.226359	0.0373034	0.217234	0.0014316	141.914	79.1795	118.544
2132TB434	PPPW_034	to_be_added	control	day 18	2021-08-27 07:05:00	2021-08-27	18	18.2955	3007	3046	39	312	1.11808e+06	440.085	1600.33	361.091	0.22878	0.0293303	0.181671	0.00112505	142.119	78.5652	118.229
2132TB434	PPPW_034	to_be_added	control	day 19	2021-08-28 08:34:00	2021-08-28	19	19.3571	2992.5	3045	52.5	420	1.35355e+06	483.621	1552.33	373.581	0.228095	0.0342547	0.179268	0.001419	141.793	77.5669	118.474
2132TB434	PPPW_034	to_be_added	control	day 20	2021-08-29 10:03:00	2021-08-29	20	20.4188	2987	3043.5	56.5	452	1.70113e+06	551.884	1723.67	366.237	0.22828	0.0318273	0.177249	0.00083791	142.021	79.4479	118.329
2132TB434	PPPW_034	to_be_added	control	day 21	2021-08-30 11:33:00	2021-08-30	21	21.4814	2962	3040.5	78.5	628	1.84903e+06	608.349	1837.33	307.004	0.225684	0.0346412	0.196287	0.00111677	141.347	75.0972	118.929
2132TB434	PPPW_034	to_be_added	control	day 22	2021-08-31 07:02:00	2021-08-31	22	22.2935	2986.5	3045	58.5	468	1.95078e+06	627.667	1831.67	303.487	0.223999	0.03919	0.218945	0.00105934	141.196	73.6526	119.144
2132TB434	PPPW_034	to_be_added	control	day 23	2021-09-01 13:54:00	2021-09-01	23	23.5795	2940	3036	96	768	2.59932e+06	655.99	1949.67	334.559	0.228138	0.034172	0.1656	0.00129028	141.376	73.9973	118.689
2132TB434	PPPW_034	to_be_added	control	day 24	2021-09-02 06:29:00	2021-09-02	24	24.2707	2999	3045	46	368	2.87699e+06	664.383	2079	341.398	0.223768	0.0404277	0.217512	0.00126292	141.132	73.7187	119.176
2132TB434	PPPW_034	to_be_added	control	day 25	2021-09-03 09:25:00	2021-09-03	25	25.393	2947.5	3037	89.5	716	3.41663e+06	665.536	2113.33	386.584	0.229597	0.0263066	0.147469	0.000872996	141.5	74.2809	118.509
2132TB434	PPPW_034	to_be_added	control	day 26	2021-09-04 08:44:00	2021-09-04	26	26.3645	2960.5	3036.5	76	608	3.6449e+06	661.063	2140	404.554	0.225678	0.0339065	0.1999	0.000981603	140.856	72.2634	119.197
2132TB434	PPPW_034	to_be_added	control	day 27	2021-09-05 09:26:00	2021-09-05	27	27.3934	2946.5	3037	90.5	724	4.18511e+06	657.401	2193.33	418.8	0.226429	0.0323546	0.190893	0.000888977	140.678	71.9904	119.24
2132TB434	PPPW_034	to_be_added	control	day 29	2021-09-07 13:12:00	2021-09-07	29	29.5505	2816.5	3015.5	199	1592	5.74927e+06	653.444	2318	495.474	0.226645	0.030757	0.196288	0.00102147	140.706	72.1382	119.184
2132TB435	PPPW_034	to_be_added	control	day 1	2021-08-10 18:18:00	2021-08-10	1	1.76253	2409	2753.5	344.5	344
2132TB435	PPPW_034	to_be_added	control	day 2	2021-08-11 09:26:00	2021-08-11	2	2.39335	2741.5	2976.5	235	1880	100556	180.553	702	347.878	0.218962	0.066206	0.372966	0.0116156	143.216	87.3887	118.48
2132TB435	PPPW_034	to_be_added	control	day 3	2021-08-12 10:01:00	2021-08-12	3	3.41784	2941	3006	65	520	109501	245.001	771	349.503	0.224721	0.0398697	0.313431	0.00647984	143.192	86.7655	117.983
2132TB435	PPPW_034	to_be_added	control	day 4	2021-08-13 10:53:00	2021-08-13	4	4.45395	2968	3039	71	568	143354	319.023	804.667	358.284	0.224883	0.0334882	0.264141	0.00329043	143.538	86.7321	117.755
2132TB435	PPPW_034	to_be_added	control	day 5	2021-08-14 13:11:00	2021-08-14	5	5.54974	2991	3044	53	424	144796	375.989	874	361.301	0.226351	0.0349398	0.233048	0.00127592	142.642	84.3402	118.105
2132TB435	PPPW_034	to_be_added	control	day 6	2021-08-15 07:17:00	2021-08-15	6	6.30367	3019.5	3048	28.5	228	171858	409.862	892.333	371.457	0.22637	0.0243828	0.236918	0.00069757	142.811	84.6934	117.993
2132TB435	PPPW_034	to_be_added	control	day 7	2021-08-16 08:46:00	2021-08-16	7	7.36538	3007	3045.5	38.5	308	188159	427.518	719.667	192.75	0.227356	0.0510506	0.208217	0.00128197	141.955	79.7832	118.489
2132TB435	PPPW_034	to_be_added	control	day 8	2021-08-17 10:25:00	2021-08-17	8	8.4341	2995	3043.5	48.5	388	157450	357.569	859	199.853	0.223325	0.0350855	0.279337	0.0010534	142.411	83.3317	118.42
2132TB435	PPPW_034	to_be_added	control	day 9	2021-08-18 08:46:00	2021-08-18	9	9.36548	3007.5	3044	36.5	292	186502	390.237	813	213.357	0.223095	0.0347699	0.284388	0.00102023	142.519	82.4529	118.372
2132TB435	PPPW_034	to_be_added	control	day 10	2021-08-19 07:16:00	2021-08-19	10	10.303	3003				239587	420.447	927.333	242.314	0.224181	0.0295305	0.273162	0.00112381	142.389	81.8907	118.376
2132TB435	PPPW_034	to_be_added	control	day 11	2021-08-20 09:55:00	2021-08-20	11	11.4138	2949.5				355664	403.68	1076	279.915	0.224922	0.025384	0.252285	0.00110955	142.777	83.7388	118.1
2132TB435	PPPW_034	to_be_added	control	day 12	2021-08-21 08:45:00	2021-08-21	12	12.3648	2907.5				443301	395.132	1185	283.768	0.223977	0.0302925	0.258396	0.0008293	142.818	82.4759	118.162
2132TB435	PPPW_034	to_be_added	control	day 13	2021-08-22 10:13:00	2021-08-22	13	13.4262	2863				562078	374.662	1269.67	305.655	0.22478	0.0369894	0.254135	0.0012046	142.322	80.6637	118.401
2132TB435	PPPW_034	to_be_added	control	day 14	2021-08-23 11:00:00	2021-08-23	14	14.4588	2814.5	3016.5	202	1616	740048	400.068	1498	306.763	0.225646	0.039755	0.227146	0.00102483	142.736	81.3974	118.094
2132TB435	PPPW_034	to_be_added	control	day 15	2021-08-24 03:32:00	2021-08-24	15	15.1477	2979	3039	60	480	819073	417.766	1590.33	319.284	0.221751	0.0454525	0.277729	0.000745119	142.256	80.7434	118.672
2132TB435	PPPW_034	to_be_added	control	day 16	2021-08-25 12:29:00	2021-08-25	16	16.5206	2959	3037	78	624	1.08908e+06	418.533	1740.67	321.84	0.225075	0.0386607	0.230548	0.000975111	142.591	80.9772	118.196
2132TB435	PPPW_034	to_be_added	control	day 17	2021-08-26 13:17:00	2021-08-26	17	17.5536	2969	3041.5	72.5	580	1.31195e+06	426.524	1934.33	316.463	0.225208	0.041367	0.221764	0.000732756	142.693	80.9763	118.126
2132TB435	PPPW_034	to_be_added	control	day 18	2021-08-27 07:23:00	2021-08-27	18	18.3077	3003.5	3047.5	44	352	1.42145e+06	474.112	1723.33	301.703	0.226859	0.0379337	0.19067	0.000768112	142.556	79.7797	118.107
2132TB435	PPPW_034	to_be_added	control	day 19	2021-08-28 08:51:00	2021-08-28	19	19.3693	2981.5	3045.5	64	512	1.66178e+06	552.188	1915.67	339.232	0.225813	0.0440151	0.197225	0.00128903	142.044	77.8256	118.495
2132TB435	PPPW_034	to_be_added	control	day 20	2021-08-29 10:20:00	2021-08-29	20	20.431	2972	3042.5	70.5	564	1.98111e+06	614.008	2149.67	339.992	0.226004	0.046956	0.194692	0.001348	141.889	77.2627	118.566
2132TB435	PPPW_034	to_be_added	control	day 21	2021-08-30 11:51:00	2021-08-30	21	21.4938	2947.5	3037	89.5	716	2.49602e+06	561.997	2066.67	290.269	0.225469	0.0369382	0.206875	0.00107192	141.527	74.725	118.819
2132TB435	PPPW_034	to_be_added	control	day 22	2021-08-31 07:20:00	2021-08-31	22	22.3057	2972.5	3043.5	71	568	2.69869e+06	550.623	2044.33	319.485	0.223919	0.0451868	0.224713	0.00116758	141.1	73.7685	119.182
2132TB435	PPPW_034	to_be_added	control	day 23	2021-09-01 14:12:00	2021-09-01	23	23.5921	2912.5	3030.5	118	944	3.34129e+06	553.267	2291.33	319.671	0.22674	0.0399128	0.198595	0.00104193	140.794	73.0437	119.162
2132TB435	PPPW_034	to_be_added	control	day 24	2021-09-02 06:47:00	2021-09-02	24	24.2829	2986.5	3042.5	56	448	3.59111e+06	554.774	2322	333.972	0.223056	0.0451414	0.240121	0.00135545	140.667	71.8164	119.518
2132TB435	PPPW_034	to_be_added	control	day 25	2021-09-03 09:46:00	2021-09-03	25	25.407	2921	3029.5	108.5	868	4.43051e+06	670.131	2666	369.802	0.22732	0.0307583	0.187096	0.000972719	141.282	74.6372	118.821
2132TB435	PPPW_034	to_be_added	control	day 26	2021-09-04 09:11:00	2021-09-04	26	26.3827	2932.5	3032	99.5	796	5.02352e+06	617.258	2793.67	373.822	0.222858	0.042681	0.253029	0.00129029	141.019	72.6712	119.32
2132TB435	PPPW_034	to_be_added	control	day 27	2021-09-05 09:45:00	2021-09-05	27	27.4064	2921	3031.5	110.5	884	5.83477e+06	571.93	2615.67	371.489	0.22545	0.0343193	0.212574	0.00110273	141.206	73.4548	119.014
2132TB435	PPPW_034	to_be_added	control	day 29	2021-09-07 13:35:00	2021-09-07	29	29.566	2748.5	3001.5	253	2024	8.03851e+06	616.304	2959.67	389.44	0.225908	0.034498	0.203674	0.000999915	141.037	73.0034	119.057
2132TB436	PPPW_034	to_be_added	drought	day 1	2021-08-10 18:18:00	2021-08-10	1	1.76314	2455	2761.5	306.5	306
2132TB436	PPPW_034	to_be_added	drought	day 2	2021-08-11 08:43:00	2021-08-11	2	2.3637	2751.5				83937.8	376.671	835.333	261.426	0.213813	0.140881	0.305461	0.101562	141.85	85.1247	119.685
2132TB436	PPPW_034	to_be_added	drought	day 3	2021-08-12 08:20:00	2021-08-12	3	3.34761	2727				81576.3	375.869	851	249.335	0.218705	0.0808331	0.325685	0.0483495	142.009	82.3291	119.156
2132TB436	PPPW_034	to_be_added	drought	day 4	2021-08-13 10:37:00	2021-08-13	4	4.44281	2697				123820	369.93	1002.67	282.899	0.218418	0.0723045	0.317687	0.0470514	141.597	81.8638	119.378
2132TB436	PPPW_034	to_be_added	drought	day 5	2021-08-14 12:59:00	2021-08-14	5	5.54114	2667.5				145888	373.1	1018.33	293.279	0.220607	0.0617041	0.267838	0.0347546	141.774	81.5328	119.048
2132TB436	PPPW_034	to_be_added	drought	day 6	2021-08-15 07:04:00	2021-08-15	6	6.29502	2651.5				139131	415.796	989	293.851	0.222166	0.0515579	0.240013	0.0271854	141.919	80.4941	118.816
2132TB436	PPPW_034	to_be_added	drought	day 7	2021-08-16 08:33:00	2021-08-16	7	7.35676	2621.5				216664	466.816	1067	342.066	0.223173	0.0417095	0.238101	0.0233459	141.724	80.2144	118.857
2132TB436	PPPW_034	to_be_added	drought	day 8	2021-08-17 10:12:00	2021-08-17	8	8.42546	2593.5				150189	372.378	1007.67	298.697	0.219972	0.0636679	0.301624	0.0347169	141.993	81.9266	119.029
2132TB436	PPPW_034	to_be_added	drought	day 9	2021-08-18 08:33:00	2021-08-18	9	9.35685	2570				173143	375.349	1065.67	293.724	0.22091	0.0561586	0.276105	0.0249287	142.398	80.8203	118.697
2132TB436	PPPW_034	to_be_added	drought	day 10	2021-08-19 07:09:00	2021-08-19	10	10.298	2547				198316	419.289	1099.67	299.049	0.222217	0.0457808	0.237694	0.0204595	142.603	81.0326	118.465
2132TB436	PPPW_034	to_be_added	drought	day 11	2021-08-20 09:48:00	2021-08-20	11	11.4087	2516				274553	464.189	1076.67	334.654	0.224446	0.0396063	0.221854	0.0171427	142.375	80.9837	118.366
2132TB436	PPPW_034	to_be_added	drought	day 12	2021-08-21 08:37:00	2021-08-21	12	12.3597	2493				310937	514.201	1198.67	338.547	0.222776	0.0390468	0.240394	0.0165934	142.208	80.6202	118.606
2132TB436	PPPW_034	to_be_added	drought	day 13	2021-08-22 10:06:00	2021-08-22	13	13.4211	2469.5				367227	551.215	1231	346.481	0.222865	0.0397025	0.231511	0.0144904	142.147	79.6549	118.604
2132TB436	PPPW_034	to_be_added	drought	day 14	2021-08-23 10:52:00	2021-08-23	14	14.4531	2446				413619	570.064	1260.33	350.586	0.223034	0.0454862	0.237707	0.0138161	141.543	77.2643	118.972
2132TB436	PPPW_034	to_be_added	drought	day 15	2021-08-24 03:25:00	2021-08-24	15	15.1426	2428				459264	573.435	1439.67	341.798	0.217641	0.0599948	0.347712	0.00980438	141.568	79.5171	119.355
2132TB436	PPPW_034	to_be_added	drought	day 16	2021-08-25 12:22:00	2021-08-25	16	16.5155	2394				572601	585.474	1494.33	350.345	0.221212	0.0556057	0.262205	0.0108339	142.185	80.425	118.714
2132TB436	PPPW_034	to_be_added	drought	day 17	2021-08-26 06:29:00	2021-08-26	17	17.2703	2379.5				630096	588.845	1525.33	368.525	0.223487	0.0529157	0.229083	0.00992616	142.007	79.229	118.673
2132TB436	PPPW_034	to_be_added	drought	day 18	2021-08-27 07:57:00	2021-08-27	18	18.3319	2352.5				741432	586.197	1563.67	375.749	0.224133	0.0514096	0.215874	0.00700353	141.888	78.514	118.705
2132TB436	PPPW_034	to_be_added	drought	day 19	2021-08-28 09:26:00	2021-08-28	19	19.3934	2329.5				820048	586.437	1666.67	378.999	0.222794	0.0574302	0.232506	0.00791947	141.404	77.7873	119.081
2132TB436	PPPW_034	to_be_added	drought	day 20	2021-08-29 10:55:00	2021-08-29	20	20.4551	2306				895797	582.464	1661.33	385.26	0.221802	0.0587892	0.25031	0.00809628	141.056	77.5984	119.34
2132TB436	PPPW_034	to_be_added	drought	day 21	2021-08-30 12:25:00	2021-08-30	21	21.518	2278				973361	584.872	1666	381.287	0.22298	0.0538806	0.241739	0.00666107	140.653	76.3805	119.48
2132TB436	PPPW_034	to_be_added	drought	day 22	2021-08-31 00:30:00	2021-08-31	22	22.021	2264				1.09454e+06	453.282	1753.67	413.793	0.224629	0.0461792	0.220321	0.00671824	140.433	76.8284	119.485
2132TB436	PPPW_034	to_be_added	drought	day 23	2021-09-01 09:29:00	2021-09-01	23	23.3953	2237				1.19804e+06	495.746	1801.67	402.109	0.226132	0.0506521	0.201791	0.00599783	140.198	75.2942	119.536
2132TB436	PPPW_034	to_be_added	drought	day 24	2021-09-02 02:08:00	2021-09-02	24	24.0892	2222				1.29538e+06	526.908	1898	413.143	0.222385	0.0554569	0.253332	0.00661945	140.223	76.9687	119.781
2132TB436	PPPW_034	to_be_added	drought	day 25	2021-09-03 11:14:00	2021-09-03	25	25.4684	2194.5	2446	251.5	2012	1.48256e+06	565.608	1957.67	383.054	0.219492	0.0651474	0.3031	0.00955419	140.203	77.5399	120.006
2132TB436	PPPW_034	to_be_added	drought	day 26	2021-09-04 11:07:00	2021-09-04	26	26.4638	2414.5	2936.5	522	4176	1.57363e+06	600.644	1980.67	427.157	0.223394	0.0554598	0.250262	0.00616482	139.496	73.8907	120.15
2132TB436	PPPW_034	to_be_added	drought	day 27	2021-09-05 11:05:00	2021-09-05	27	27.4621	2879.5	3026	146.5	1172	1.79794e+06	619.897	2181	429.829	0.224626	0.0544002	0.227673	0.00629039	139.64	75.1828	119.977
2132TB436	PPPW_034	to_be_added	drought	day 29	2021-09-07 16:44:00	2021-09-07	29	29.6977	2882	3024.5	142.5	1140	1.97602e+06	683.956	2292.67	429.805	0.22346	0.0680748	0.253934	0.00740616	138.548	71.9207	120.701
2132TB437	PPPW_034	to_be_added	drought	day 1	2021-08-10 18:19:00	2021-08-10	1	1.76364	2454.5	2758	303.5	303
2132TB437	PPPW_034	to_be_added	drought	day 2	2021-08-11 09:28:00	2021-08-11	2	2.39447	2748				110615	386.983	933.667	187.416	0.217288	0.0495371	0.325005	0.0242165	142.576	84.9359	118.867
2132TB437	PPPW_034	to_be_added	drought	day 3	2021-08-12 10:02:00	2021-08-12	3	3.41834	2722				125483	384.898	979.333	169.033	0.222921	0.0368484	0.269743	0.0153054	142.144	83.8397	118.608
2132TB437	PPPW_034	to_be_added	drought	day 4	2021-08-13 12:27:00	2021-08-13	4	4.51925	2691.5				151838	390.557	1051.67	177.701	0.224832	0.0337405	0.234095	0.0143233	141.988	82.9822	118.52
2132TB437	PPPW_034	to_be_added	drought	day 5	2021-08-14 07:21:00	2021-08-14	5	5.30671	2672.5				142930	385.903	1040.67	178.441	0.222088	0.0609476	0.243163	0.0256703	141.723	83.9038	118.881
2132TB437	PPPW_034	to_be_added	drought	day 6	2021-08-15 08:50:00	2021-08-15	6	6.36837	2642.5				184133	401.513	907.667	182.998	0.225817	0.0348961	0.219249	0.00713046	141.956	80.0285	118.468
2132TB437	PPPW_034	to_be_added	drought	day 7	2021-08-16 10:19:00	2021-08-16	7	7.42988	2610.5				236614	420.73	1111.33	191.033	0.22476	0.0457553	0.226309	0.00584322	141.922	81.5655	118.589
2132TB437	PPPW_034	to_be_added	drought	day 8	2021-08-17 11:16:00	2021-08-17	8	8.47002	2579				157660	391.119	945.333	104.727	0.222875	0.0480857	0.27635	0.0033196	141.576	81.9644	118.952
2132TB437	PPPW_034	to_be_added	drought	day 9	2021-08-18 09:37:00	2021-08-18	9	9.40131	2554.5				159497	389.714	1026.67	111.846	0.224266	0.0398155	0.255573	0.00354974	141.763	81.7177	118.759
2132TB437	PPPW_034	to_be_added	drought	day 10	2021-08-19 08:51:00	2021-08-19	10	10.3691	2530				186726	431.491	1062	122.922	0.223964	0.0505336	0.234101	0.00380193	141.743	80.5549	118.774
2132TB437	PPPW_034	to_be_added	drought	day 11	2021-08-20 14:27:00	2021-08-20	11	11.6027	2490.5				283851	474.11	1063.33	130.988	0.223583	0.0459757	0.24415	0.00364626	141.153	79.0179	119.156
2132TB437	PPPW_034	to_be_added	drought	day 12	2021-08-21 13:16:00	2021-08-21	12	12.5533	2462.5				339949	481.815	1068.67	140.62	0.223836	0.0491179	0.24994	0.00250839	141.07	78.5032	119.207
2132TB437	PPPW_034	to_be_added	drought	day 13	2021-08-22 07:23:00	2021-08-22	13	13.3077	2452				331264	474.11	1102.33	138.814	0.224665	0.052773	0.213726	0.00185538	141.145	77.7208	119.127
2132TB437	PPPW_034	to_be_added	drought	day 14	2021-08-23 14:26:00	2021-08-23	14	14.6015	2417				428886	482.638	1296.67	131.501	0.224989	0.0581688	0.209596	0.00259327	140.84	76.7333	119.274
2132TB437	PPPW_034	to_be_added	drought	day 15	2021-08-24 06:36:00	2021-08-24	15	15.2756	2404.5				488817	476.638	1505	193.352	0.222599	0.0624696	0.236686	0.00211353	140.727	76.0608	119.52
2132TB437	PPPW_034	to_be_added	drought	day 16	2021-08-25 08:10:00	2021-08-25	16	16.3407	2376				647875	477.481	1340	196.964	0.22642	0.0425111	0.197408	0.00119469	141.036	77.1739	119.034
2132TB437	PPPW_034	to_be_added	drought	day 17	2021-08-26 10:07:00	2021-08-26	17	17.4221	2344.5				784434	475.413	1449.67	216.513	0.224391	0.0481551	0.220073	0.00143039	140.845	77.096	119.304
2132TB437	PPPW_034	to_be_added	drought	day 18	2021-08-27 11:36:00	2021-08-27	18	18.4836	2308				875436	475.945	1583.67	235.564	0.223201	0.0504293	0.235605	0.00153957	140.72	75.9276	119.456
2132TB437	PPPW_034	to_be_added	drought	day 19	2021-08-28 13:04:00	2021-08-28	19	19.5448	2277.5				1.03371e+06	477.652	1648.33	254.419	0.223839	0.0467638	0.232191	0.00148801	141.008	76.8095	119.222
2132TB437	PPPW_034	to_be_added	drought	day 20	2021-08-29 07:10:00	2021-08-29	20	20.2991	2265.5				1.09309e+06	486.03	1758.33	260.171	0.225306	0.0445426	0.201691	0.00159618	141.113	76.3038	119.048
2132TB437	PPPW_034	to_be_added	drought	day 21	2021-08-30 08:39:00	2021-08-30	21	21.361	2232.5				1.21994e+06	509.987	1863	316.635	0.224878	0.0457065	0.210913	0.00108279	140.753	75.4452	119.288
2132TB437	PPPW_034	to_be_added	drought	day 22	2021-08-31 04:09:00	2021-08-31	22	22.1735	2208				1.31587e+06	470.378	1717.33	368.043	0.221353	0.0528056	0.274229	0.00145474	140.191	74.667	119.875
2132TB437	PPPW_034	to_be_added	drought	day 23	2021-09-01 12:28:00	2021-09-01	23	23.5199	2173.5				1.42139e+06	454.05	1793	371.336	0.226723	0.0469063	0.202241	0.00145282	139.89	73.4935	119.685
2132TB437	PPPW_034	to_be_added	drought	day 24	2021-09-02 05:06:00	2021-09-02	24	24.2126	2160				1.47771e+06	457.183	1790.33	376.87	0.21977	0.0621909	0.32637	0.00215014	139.503	73.2773	120.385
2132TB437	PPPW_034	to_be_added	drought	day 25	2021-09-03 16:28:00	2021-09-03	25	25.6867	2123	2369.5	246.5	1972	1.39914e+06	518.096	2228.67	289.397	0.221597	0.0722174	0.293068	0.00219623	139.229	73.234	120.442
2132TB437	PPPW_034	to_be_added	drought	day 26	2021-09-04 06:40:00	2021-09-04	26	26.2781	2358.5	2946.5	588	4704	1.93766e+06	549.48	2059	381.807	0.228073	0.0409671	0.186809	0.0011118	139.913	74.3693	119.616
2132TB437	PPPW_034	to_be_added	drought	day 27	2021-09-05 08:00:00	2021-09-05	27	27.3334	2889	3028	139	1112	2.03176e+06	599.079	2196.33	374.424	0.227515	0.0490392	0.189807	0.00129211	139.504	73.4552	119.895
2132TB437	PPPW_034	to_be_added	drought	day 28	2021-09-06 03:29:00	2021-09-06	28	28.1454	2974	3039	65	520	1.99336e+06	622.851	2238.33	376.315	0.222545	0.0634522	0.266897	0.00223433	138.778	72.443	120.642
2132TB437	PPPW_034	to_be_added	drought	day 29	2021-09-07 15:51:00	2021-09-07	29	29.6607	2931	3034	103	824	2.15839e+06	664.782	2221	380.684	0.223996	0.0647482	0.274566	0.00296764	138.33	71.3264	120.831
2132TB438	PPPW_034	to_be_added	drought	day 1	2021-08-10 18:20:00	2021-08-10	1	1.76427	2451	2760.5	309.5	309
2132TB438	PPPW_034	to_be_added	drought	day 2	2021-08-11 09:28:00	2021-08-11	2	2.39508	2749				91730.3	149.979	738.333	362.169	0.209818	0.149595	0.445213	0.0735317	143.057	92.5899	119.462
2132TB438	PPPW_034	to_be_added	drought	day 3	2021-08-12 13:04:00	2021-08-12	3	3.54508	2717				85373	179.988	674.333	353.355	0.225013	0.0393681	0.312247	0.00566304	142.883	89.1575	118.157
2132TB438	PPPW_034	to_be_added	drought	day 4	2021-08-13 11:44:00	2021-08-13	4	4.48914	2693.5				101597	217.551	773.667	345.048	0.225923	0.0377477	0.27556	0.00432279	142.518	87.5349	118.231
2132TB438	PPPW_034	to_be_added	drought	day 5	2021-08-14 12:45:00	2021-08-14	5	5.53159	2661.5				126937	301.497	846	339.646	0.220737	0.0763733	0.301952	0.0210501	142.414	89.897	118.783
2132TB438	PPPW_034	to_be_added	drought	day 6	2021-08-15 06:50:00	2021-08-15	6	6.28539	2644				142283	333.078	761.667	304.556	0.223168	0.0598871	0.224573	0.0221657	142.578	88.7434	118.442
2132TB438	PPPW_034	to_be_added	drought	day 7	2021-08-16 08:19:00	2021-08-16	7	7.34715	2613				177080	354.318	809.667	255.235	0.224809	0.053463	0.261389	0.00247517	142.986	84.7757	118.061
2132TB438	PPPW_034	to_be_added	drought	day 8	2021-08-17 09:58:00	2021-08-17	8	8.41584	2577.5				97331.1	266.005	848.333	247.225	0.221605	0.06354	0.41932	0.00653286	141.803	84.6044	119.069
2132TB438	PPPW_034	to_be_added	drought	day 9	2021-08-18 08:20:00	2021-08-18	9	9.34725	2552.5				125096	290.118	889	273.273	0.219415	0.088608	0.337439	0.029794	141.83	87.2465	119.238
2132TB438	PPPW_034	to_be_added	drought	day 10	2021-08-19 09:24:00	2021-08-19	10	10.3923	2524				165050	341.436	952	275.461	0.222734	0.039389	0.325697	0.00325302	141.919	82.9055	118.789
2132TB438	PPPW_034	to_be_added	drought	day 11	2021-08-20 10:35:00	2021-08-20	11	11.4416	2494.5				204093	285.063	1007.67	302.036	0.225356	0.043494	0.292747	0.00350143	141.813	81.8795	118.697
2132TB438	PPPW_034	to_be_added	drought	day 12	2021-08-21 09:25:00	2021-08-21	12	12.3925	2470				274942	314.26	1063.67	313.543	0.219483	0.0793534	0.294589	0.018919	142.182	84.0724	118.955
2132TB438	PPPW_034	to_be_added	drought	day 13	2021-08-22 10:53:00	2021-08-22	13	13.4539	2443.5				298145	344.687	996.333	269.923	0.223277	0.0457051	0.278887	0.00195091	142.163	81.5605	118.632
2132TB438	PPPW_034	to_be_added	drought	day 14	2021-08-23 12:30:00	2021-08-23	14	14.5211	2415.5				331333	353.105	1088.33	266.635	0.223142	0.0409701	0.256214	0.00233827	142.057	80.285	118.687
2132TB438	PPPW_034	to_be_added	drought	day 15	2021-08-24 04:54:00	2021-08-24	15	15.2043	2399.5				330289	369.488	1158	289.787	0.219021	0.0425475	0.350755	0.00267234	141.683	79.9429	119.215
2132TB438	PPPW_034	to_be_added	drought	day 16	2021-08-25 06:27:00	2021-08-25	16	16.2692	2373				447757	424.869	1165	291.353	0.225601	0.0284007	0.20984	0.00217092	142.23	80.5501	118.368
2132TB438	PPPW_034	to_be_added	drought	day 17	2021-08-26 09:39:00	2021-08-26	17	17.4026	2342.5				551517	368.52	1416.33	305.173	0.224455	0.0359151	0.232971	0.00109662	142.095	80.9646	118.539
2132TB438	PPPW_034	to_be_added	drought	day 18	2021-08-27 11:08:00	2021-08-27	18	18.4641	2310.5				630815	372.374	1405.33	298.55	0.224438	0.0355282	0.234333	0.00188773	141.775	79.8279	118.742
2132TB438	PPPW_034	to_be_added	drought	day 19	2021-08-28 12:36:00	2021-08-28	19	19.5253	2282.5				717822	381.046	1477.33	303.272	0.225427	0.0324771	0.223626	0.0015419	141.416	78.7179	118.858
2132TB438	PPPW_034	to_be_added	drought	day 20	2021-08-29 06:42:00	2021-08-29	20	20.2794	2269.5				822240	385.339	1546	312.992	0.227343	0.0304866	0.190054	0.00175506	141.548	77.5642	118.639
2132TB438	PPPW_034	to_be_added	drought	day 21	2021-08-30 08:11:00	2021-08-30	21	21.3414	2241.5				947665	432.213	1572	263.421	0.226416	0.0379295	0.193263	0.000886763	141.455	77.7046	118.755
2132TB438	PPPW_034	to_be_added	drought	day 22	2021-08-31 03:41:00	2021-08-31	22	22.1537	2215.5				1.01135e+06	451.02	1719.33	284.436	0.222209	0.050267	0.254126	0.00191514	140.821	76.9826	119.444
2132TB438	PPPW_034	to_be_added	drought	day 23	2021-09-01 13:24:00	2021-09-01	23	23.5588	2178				1.17078e+06	455.785	1869	271.906	0.226104	0.0516757	0.209194	0.00209407	140.652	76.1379	119.28
2132TB438	PPPW_034	to_be_added	drought	day 24	2021-09-02 06:00:00	2021-09-02	24	24.2506	2167				1.1456e+06	456.292	1888.67	280.999	0.22013	0.0654063	0.306362	0.0026123	140.124	75.1898	120.017
2132TB438	PPPW_034	to_be_added	drought	day 25	2021-09-03 17:35:00	2021-09-03	25	25.7328	2129	2378.5	249.5	1996	1.27131e+06	439.678	2084.67	275.701	0.223604	0.0637303	0.240248	0.00295459	139.715	74.5192	120.014
2132TB438	PPPW_034	to_be_added	drought	day 26	2021-09-04 08:05:00	2021-09-04	26	26.3373	2366.5	2938	571.5	4572	1.52771e+06	472.183	1946.67	334.21	0.227211	0.0449989	0.192193	0.00147889	140.337	75.1849	119.408
2132TB438	PPPW_034	to_be_added	drought	day 27	2021-09-05 08:56:00	2021-09-05	27	27.3725	2885.5	3028	142.5	1140	1.70617e+06	521.437	2093.67	337.869	0.228164	0.0506271	0.191591	0.00194062	139.848	74.7917	119.644
2132TB438	PPPW_034	to_be_added	drought	day 29	2021-09-07 15:15:00	2021-09-07	29	29.6357	2878.5	3024.5	146	1168	1.89603e+06	606.372	2138	346.361	0.227298	0.0623621	0.210225	0.00319398	138.636	71.6167	120.455
2132TB439	PPPW_034	to_be_added	drought	day 1	2021-08-10 18:21:00	2021-08-10	1	1.76496	2441.5	2759.5	318	318
2132TB439	PPPW_034	to_be_added	drought	day 2	2021-08-11 17:18:00	2021-08-11	2	2.72148	2734.5				128203	358.291	967.333	248.854	0.216781	0.0538036	0.288018	0.0619627	141.796	82.601	119.319
2132TB439	PPPW_034	to_be_added	drought	day 3	2021-08-12 10:59:00	2021-08-12	3	3.45771	2718				143399	371.009	930	236.993	0.219519	0.0385016	0.264219	0.0352252	142.619	83.5834	118.585
2132TB439	PPPW_034	to_be_added	drought	day 4	2021-08-13 08:51:00	2021-08-13	4	4.36889	2693.5				156515	357.328	854	225.497	0.222306	0.0352132	0.227121	0.0295015	142.683	84.1552	118.301
2132TB439	PPPW_034	to_be_added	drought	day 5	2021-08-14 11:05:00	2021-08-14	5	5.46221	2656				206889	364.913	867.667	243.436	0.222558	0.0312565	0.206355	0.0327449	142.1	83.2017	118.597
2132TB439	PPPW_034	to_be_added	drought	day 6	2021-08-15 12:33:00	2021-08-15	6	6.52348	2621				223350	369.488	890.333	250.663	0.222972	0.0289252	0.222047	0.0280864	141.786	82.0504	118.758
2132TB439	PPPW_034	to_be_added	drought	day 7	2021-08-16 06:39:00	2021-08-16	7	7.27742	2601				226637	392.405	1008	217.807	0.223367	0.0243215	0.233438	0.0206366	141.908	79.8044	118.704
2132TB439	PPPW_034	to_be_added	drought	day 8	2021-08-17 14:54:00	2021-08-17	8	8.62124	2553				175002	396.577	1074.33	205.512	0.216833	0.0587852	0.330219	0.034586	141.763	80.9868	119.285
2132TB439	PPPW_034	to_be_added	drought	day 9	2021-08-18 13:15:00	2021-08-18	9	9.55247	2527				236733	398.623	1205.33	249.817	0.218775	0.0588441	0.292674	0.0231047	141.999	81.9196	118.982
2132TB439	PPPW_034	to_be_added	drought	day 10	2021-08-19 06:50:00	2021-08-19	10	10.2853	2511.5				268491	415.324	1276	248.668	0.221245	0.0545159	0.250476	0.0238956	142.001	82.1413	118.773
2132TB439	PPPW_034	to_be_added	drought	day 11	2021-08-20 09:30:00	2021-08-20	11	11.3961	2478.5				338603	453.691	1342.33	226.485	0.224541	0.044265	0.238696	0.0188706	141.502	82.0138	118.831
2132TB439	PPPW_034	to_be_added	drought	day 12	2021-08-21 08:19:00	2021-08-21	12	12.347	2451				402086	389.233	1357.33	259.448	0.224075	0.0416618	0.256875	0.0126941	141.403	81.232	118.951
2132TB439	PPPW_034	to_be_added	drought	day 13	2021-08-22 09:48:00	2021-08-22	13	13.4085	2422.5				436586	367.798	1343.67	271.693	0.223369	0.0428784	0.25814	0.0118052	141.151	78.7276	119.155
2132TB439	PPPW_034	to_be_added	drought	day 14	2021-08-23 10:32:00	2021-08-23	14	14.439	2395.5				550141	396.456	1548.33	279.915	0.223729	0.0430256	0.246797	0.0119047	141.456	79.5358	118.951
2132TB439	PPPW_034	to_be_added	drought	day 15	2021-08-24 03:07:00	2021-08-24	15	15.13	2373.5				601043	430.453	1575.33	287.046	0.219956	0.0485644	0.303233	0.00918246	141.199	79.4296	119.38
2132TB439	PPPW_034	to_be_added	drought	day 16	2021-08-25 12:04:00	2021-08-25	16	16.5029	2332.5				672782	483.792	1810	245.872	0.222909	0.0426112	0.242547	0.0088409	141.28	79.9694	119.092
2132TB439	PPPW_034	to_be_added	drought	day 17	2021-08-26 06:17:00	2021-08-26	17	17.2621	2315				835106	461.469	1772.67	268.719	0.226042	0.0320444	0.202329	0.00788177	141.198	78.7041	118.933
2132TB439	PPPW_034	to_be_added	drought	day 18	2021-08-27 07:46:00	2021-08-27	18	18.3238	2280				1.01699e+06	430.242	1823.33	301.313	0.224848	0.034467	0.217715	0.00679119	141.066	78.6622	119.088
2132TB439	PPPW_034	to_be_added	drought	day 19	2021-08-28 09:14:00	2021-08-28	19	19.3853	2250				1.02887e+06	446.733	2041	311.309	0.22322	0.0493449	0.243779	0.0062542	140.499	76.2908	119.548
2132TB439	PPPW_034	to_be_added	drought	day 20	2021-08-29 10:43:00	2021-08-29	20	20.447	2218.5				1.10875e+06	469.415	2233	307.365	0.223349	0.0521171	0.246319	0.00571951	140.24	75.1426	119.698
2132TB439	PPPW_034	to_be_added	drought	day 21	2021-08-30 12:14:00	2021-08-30	21	21.5098	2186				1.16255e+06	477.602	2355.33	311.097	0.221977	0.0596106	0.273749	0.00592338	139.8	73.7548	120.057
2132TB439	PPPW_034	to_be_added	drought	day 22	2021-08-31 00:18:00	2021-08-31	22	22.0129	2170				1.23324e+06	452.44	2175.33	297.617	0.224256	0.0495222	0.233166	0.00600869	139.685	73.3637	119.968
2132TB439	PPPW_034	to_be_added	drought	day 23	2021-09-01 09:17:00	2021-09-01	23	23.3871	2143				1.33257e+06	503.125	2324.67	266.431	0.226001	0.0495705	0.211284	0.00539222	139.53	72.2133	119.951
2132TB439	PPPW_034	to_be_added	drought	day 24	2021-09-02 01:47:00	2021-09-02	24	24.0746	2126.5	2130.5	4	32	1.41477e+06	502.282	2180.67	284.851	0.22189	0.0584589	0.271607	0.00604996	139.247	72.5545	120.376
2132TB439	PPPW_034	to_be_added	drought	day 25	2021-09-03 11:00:00	2021-09-03	25	25.4586	2103	2354.5	251.5	2012	1.35901e+06	541.594	2320	250.383	0.218109	0.0776431	0.325846	0.00996272	139.131	72.2963	120.693
2132TB439	PPPW_034	to_be_added	drought	day 26	2021-09-04 10:48:00	2021-09-04	26	26.4505	2318	2923.5	605.5	4844	1.65276e+06	483.985	2353.33	364.427	0.222129	0.0642569	0.27591	0.00519826	138.816	71.8198	120.622
2132TB439	PPPW_034	to_be_added	drought	day 27	2021-09-05 10:53:00	2021-09-05	27	27.4535	2867.5	3024	156.5	1252	1.80503e+06	489.468	2431.67	355.251	0.224272	0.0645107	0.238598	0.00642243	138.765	72.1697	120.51
2132TB439	PPPW_034	to_be_added	drought	day 29	2021-09-07 16:30:00	2021-09-07	29	29.6875	2876.5	3024	147.5	1180	2.05795e+06	515.393	2416	360.776	0.221514	0.0834946	0.294343	0.00823454	137.87	67.9674	121.207
2132TB440	PPPW_034	to_be_added	drought	day 1	2021-08-10 18:22:00	2021-08-10	1	1.7656	2475.5	2763	287.5	287
2132TB440	PPPW_034	to_be_added	drought	day 2	2021-08-11 13:26:00	2021-08-11	2	2.56032	2747.5				85962.9	442.326	851	158.197	0.217203	0.0618323	0.363684	0.0103944	143.394	86.3481	118.418
2132TB440	PPPW_034	to_be_added	drought	day 3	2021-08-12 12:30:00	2021-08-12	3	3.52096	2720				117438	460.987	925.333	169.153	0.219336	0.0575701	0.332452	0.00459796	143.69	86.58	118.064
2132TB440	PPPW_034	to_be_added	drought	day 4	2021-08-13 08:05:00	2021-08-13	4	4.33707	2701				129469	459.013	926.667	241.127	0.221308	0.0612509	0.297377	0.00748219	143.477	84.1005	118.081
2132TB440	PPPW_034	to_be_added	drought	day 5	2021-08-14 09:12:00	2021-08-14	5	5.38358	2666				155472	449.529	947	255.756	0.22307	0.0468373	0.261291	0.00460917	143.091	84.3701	118.104
2132TB440	PPPW_034	to_be_added	drought	day 6	2021-08-15 10:40:00	2021-08-15	6	6.44499	2631				197537	463.613	972.667	278.175	0.222893	0.040884	0.262052	0.00316515	142.634	84.0679	118.315
2132TB440	PPPW_034	to_be_added	drought	day 7	2021-08-16 12:09:00	2021-08-16	7	7.50631	2593				225474	462.313	908.667	305.187	0.222111	0.0379163	0.255517	0.0040844	142.223	82.9415	118.606
2132TB440	PPPW_034	to_be_added	drought	day 8	2021-08-17 15:16:00	2021-08-17	8	8.6368	2556.5				122874	457.737	944	257.763	0.219621	0.0681823	0.38908	0.00918305	141.417	80.1083	119.346
2132TB440	PPPW_034	to_be_added	drought	day 9	2021-08-18 06:14:00	2021-08-18	9	9.26013	2544				132019	463.9	927.667	237.964	0.220625	0.0569558	0.311285	0.0063058	142.196	80.2753	118.81
2132TB440	PPPW_034	to_be_added	drought	day 10	2021-08-19 06:16:00	2021-08-19	10	10.2616	2516				171696	449.381	958.667	241.118	0.222255	0.0590158	0.27027	0.00521197	142.099	78.5862	118.739
2132TB440	PPPW_034	to_be_added	drought	day 11	2021-08-20 08:56:00	2021-08-20	11	11.3724	2483				238223	447.409	931.667	246.037	0.225239	0.0458788	0.223169	0.00399661	142.089	78.3092	118.504
2132TB440	PPPW_034	to_be_added	drought	day 12	2021-08-21 07:45:00	2021-08-21	12	12.3234	2457.5				288616	489.521	1059.67	273.414	0.223461	0.0414343	0.247286	0.00350097	141.827	78.9605	118.777
2132TB440	PPPW_034	to_be_added	drought	day 13	2021-08-22 09:14:00	2021-08-22	13	13.3849	2430				349165	513.653	1147.33	271.161	0.22207	0.0451767	0.266594	0.00299675	141.665	78.0751	118.982
2132TB440	PPPW_034	to_be_added	drought	day 14	2021-08-23 11:26:00	2021-08-23	14	14.4764	2399				428979	521.184	1294.33	270.404	0.222743	0.0506406	0.25108	0.00263211	141.719	77.9149	118.909
2132TB440	PPPW_034	to_be_added	drought	day 15	2021-08-24 03:55:00	2021-08-24	15	15.1639	2379.5				441449	523.045	1310	261.032	0.218317	0.0596147	0.338439	0.00264776	141.339	77.0746	119.448
2132TB440	PPPW_034	to_be_added	drought	day 16	2021-08-25 12:52:00	2021-08-25	16	16.5367	2336.5				636519	522.749	1507	314.227	0.221934	0.0527134	0.267734	0.00260886	141.588	77.8178	119.033
2132TB440	PPPW_034	to_be_added	drought	day 17	2021-08-26 07:06:00	2021-08-26	17	17.2959	2321				732119	522.629	1559	327.354	0.224273	0.0422291	0.221311	0.00252497	141.868	77.6667	118.678
2132TB440	PPPW_034	to_be_added	drought	day 18	2021-08-27 08:34:00	2021-08-27	18	18.3576	2287.5				820759	518.47	1665	380.129	0.222125	0.0508877	0.25949	0.00235482	141.272	76.1601	119.196
2132TB440	PPPW_034	to_be_added	drought	day 19	2021-08-28 10:03:00	2021-08-28	19	19.419	2261.5				894312	516.248	1727.33	378.036	0.220943	0.0599202	0.281043	0.00259438	140.919	75.18	119.495
2132TB440	PPPW_034	to_be_added	drought	day 20	2021-08-29 11:32:00	2021-08-29	20	20.4808	2234.5				1.02646e+06	513.84	1735.33	365.515	0.223145	0.0494767	0.237141	0.00184446	140.953	74.7577	119.294
2132TB440	PPPW_034	to_be_added	drought	day 21	2021-08-30 13:03:00	2021-08-30	21	21.5438	2204.5				1.05039e+06	528.648	1731.33	299.78	0.222215	0.0545425	0.253676	0.00176769	140.545	73.8186	119.593
2132TB440	PPPW_034	to_be_added	drought	day 22	2021-08-31 01:07:00	2021-08-31	22	22.0467	2190.5				1.13608e+06	536.289	1654.67	327.141	0.223401	0.0493788	0.234304	0.00213789	140.557	74.6391	119.497
2132TB440	PPPW_034	to_be_added	drought	day 23	2021-09-01 10:06:00	2021-09-01	23	23.4212	2163				1.1995e+06	549.9	1812	296.978	0.224764	0.050276	0.21096	0.0021146	140.211	72.9473	119.614
2132TB440	PPPW_034	to_be_added	drought	day 24	2021-09-02 02:45:00	2021-09-02	24	24.115	2148				1.26525e+06	556.882	1878.67	308.778	0.22013	0.0589444	0.298126	0.00286819	139.921	73.1752	120.105
2132TB440	PPPW_034	to_be_added	drought	day 25	2021-09-03 11:58:00	2021-09-03	25	25.4987	2118	2368.5	250.5	2004	1.42059e+06	577.469	1845.67	330.514	0.224681	0.0553629	0.215197	0.00268407	139.96	73.7593	119.79
2132TB440	PPPW_034	to_be_added	drought	day 26	2021-09-04 12:06:00	2021-09-04	26	26.5042	2333	2917.5	584.5	4676	1.77143e+06	556.459	1948.33	352.392	0.226512	0.0455052	0.199228	0.00175002	140.137	74.2291	119.549
2132TB440	PPPW_034	to_be_added	drought	day 27	2021-09-05 11:44:00	2021-09-05	27	27.4894	2866.5	3022	155.5	1244	1.80695e+06	583.668	2049.33	347.215	0.225365	0.0537262	0.215844	0.00249325	139.882	73.553	119.774
2132TB440	PPPW_034	to_be_added	drought	day 29	2021-09-07 17:29:00	2021-09-07	29	29.729	2877.5	3023.5	146	1168	1.97695e+06	648.372	2193.33	333.458	0.224654	0.0621926	0.242772	0.00368241	138.825	69.2086	120.481
2132TB441	PPPW_034	to_be_added	control	day 1	2021-08-10 18:23:00	2021-08-10	1	1.76624	2441.5	2758	316.5	316
2132TB441	PPPW_034	to_be_added	control	day 2	2021-08-11 15:39:00	2021-08-11	2	2.65243	2735	2973	238	1904	101671	389.714	709.667	186.851	0.221044	0.0516946	0.283734	0.0261425	142.733	85.8666	118.501
2132TB441	PPPW_034	to_be_added	control	day 3	2021-08-12 08:48:00	2021-08-12	3	3.3669	2956	3006	50	400	121572	331.925	770	214.662	0.223221	0.0438211	0.259391	0.00895121	143.206	86.3016	117.999
2132TB441	PPPW_034	to_be_added	control	day 4	2021-08-13 09:36:00	2021-08-13	4	4.40064	2970.5	3039.5	69	552	145614	332.132	874.667	209.457	0.222017	0.0462713	0.240843	0.0166372	143.06	84.9179	118.17
2132TB441	PPPW_034	to_be_added	control	day 5	2021-08-14 06:37:00	2021-08-14	5	5.27636	3007	3045	38	304	155391	356.726	778	213.097	0.224605	0.0414328	0.230175	0.0130343	142.501	81.9933	118.302
2132TB441	PPPW_034	to_be_added	control	day 6	2021-08-15 08:06:00	2021-08-15	6	6.33809	3006	3044	38	304	200464	411.024	942.333	221.524	0.225447	0.0385175	0.214584	0.00754059	142.249	80.6731	118.321
2132TB441	PPPW_034	to_be_added	control	day 7	2021-08-16 09:35:00	2021-08-16	7	7.39966	2999.5	3045	45.5	364	279069	434.501	1065.33	250.298	0.22333	0.0372574	0.238952	0.0106414	142.155	80.5481	118.556
2132TB441	PPPW_034	to_be_added	control	day 8	2021-08-17 11:55:00	2021-08-17	8	8.49721	2998	3041.5	43.5	348	335627	447.215	1200.33	247.737	0.225617	0.0394333	0.225605	0.00839468	141.515	78.1113	118.772
2132TB441	PPPW_034	to_be_added	control	day 9	2021-08-18 10:17:00	2021-08-18	9	9.42853	2998	3043.5	45.5	364	396835	446.66	1178	247.409	0.225148	0.0317459	0.229736	0.00453132	141.545	77.2167	118.809
2132TB441	PPPW_034	to_be_added	control	day 10	2021-08-19 07:24:00	2021-08-19	10	10.3086	3005				452837	460.024	1287.33	252.947	0.225637	0.0315769	0.217632	0.00576057	141.512	76.4605	118.811
2132TB441	PPPW_034	to_be_added	control	day 11	2021-08-20 10:03:00	2021-08-20	11	11.4194	2947				474848	510.282	1053.67	206.612	0.226455	0.0379796	0.185115	0.00529748	141.5	74.4211	118.747
2132TB441	PPPW_034	to_be_added	control	day 12	2021-08-21 08:53:00	2021-08-21	12	12.3703	2907				538070	534.844	1162	225.16	0.225595	0.042901	0.187029	0.00515345	141.212	73.7695	118.985
2132TB441	PPPW_034	to_be_added	control	day 13	2021-08-22 10:21:00	2021-08-22	13	13.4318	2861				691825	547.602	1252	262.3	0.225546	0.034075	0.199018	0.00354514	141.103	75.0749	119.04
2132TB441	PPPW_034	to_be_added	control	day 14	2021-08-23 11:09:00	2021-08-23	14	14.4649	2814.5	3015.5	201	1608	617236	452.8	1309.33	259.569	0.22504	0.0346656	0.22679	0.00301642	141.424	74.9625	118.891
2132TB441	PPPW_034	to_be_added	control	day 15	2021-08-24 03:40:00	2021-08-24	15	15.1533	2981	3041.5	60.5	484	650582	449.597	1414.67	255.39	0.219314	0.0471593	0.31954	0.00450844	141.062	74.6498	119.535
2132TB441	PPPW_034	to_be_added	control	day 16	2021-08-25 12:37:00	2021-08-25	16	16.5261	2965.5	3039	73.5	588	888632	450.633	1718.33	204.308	0.223154	0.035994	0.249061	0.00281812	141.863	77.5209	118.789
2132TB441	PPPW_034	to_be_added	control	day 17	2021-08-26 09:20:00	2021-08-26	17	17.3894	2996	3045	49	392	1.09051e+06	446.586	1854	234.671	0.222893	0.0375981	0.238788	0.00221285	141.721	76.7507	118.883
2132TB441	PPPW_034	to_be_added	control	day 18	2021-08-27 10:49:00	2021-08-27	18	18.4509	2969.5	3041.5	72	576	1.26066e+06	502.455	1881.33	250.091	0.222817	0.0353889	0.243765	0.00314889	141.551	76.2791	118.971
2132TB441	PPPW_034	to_be_added	control	day 19	2021-08-28 12:17:00	2021-08-28	19	19.5122	2966.5	3042	75.5	604	1.70046e+06	529.371	1934.33	280.276	0.225003	0.0312264	0.202277	0.00259884	141.716	76.345	118.695
2132TB441	PPPW_034	to_be_added	control	day 20	2021-08-29 06:23:00	2021-08-29	20	20.2662	3009.5	3048.5	39	312	1.82683e+06	580.057	1986	286.416	0.226259	0.0289596	0.17725	0.00287965	141.762	75.3012	118.58
2132TB441	PPPW_034	to_be_added	control	day 21	2021-08-30 07:52:00	2021-08-30	21	21.3282	2962	3042	80	640	2.28168e+06	492.1	2091	354.122	0.22616	0.0326008	0.194659	0.00251835	141.361	73.902	118.831
2132TB441	PPPW_034	to_be_added	control	day 22	2021-08-31 03:22:00	2021-08-31	22	22.1405	2956	3041.5	85.5	684	2.58644e+06	508.904	2312.67	353.837	0.222604	0.0439058	0.251841	0.00282028	140.953	73.3913	119.334
2132TB441	PPPW_034	to_be_added	control	day 23	2021-09-01 13:05:00	2021-09-01	23	23.5453	2908	3030	122	976	3.51792e+06	596.195	2491.67	438.45	0.227722	0.029494	0.1847	0.0017332	141.407	74.5275	118.692
2132TB441	PPPW_034	to_be_added	control	day 24	2021-09-02 05:41:00	2021-09-02	24	24.2374	2984.5	3043.5	59	472	3.81807e+06	639.772	2530.33	444.373	0.22105	0.042756	0.287967	0.00256427	141.02	74.3071	119.431
2132TB441	PPPW_034	to_be_added	control	day 25	2021-09-03 17:12:00	2021-09-03	25	25.7168	2867.5	3019.5	152	1216	5.14113e+06	557.182	2715.67	428.722	0.2253	0.0347278	0.218425	0.00217831	141.128	74.0456	119.033
2132TB441	PPPW_034	to_be_added	control	day 26	2021-09-04 07:35:00	2021-09-04	26	26.3164	2994.5	3044	49.5	396	5.35873e+06	556.094	2823	423.039	0.226169	0.0334874	0.204189	0.00180633	141.061	72.5164	119.032
2132TB441	PPPW_034	to_be_added	control	day 27	2021-09-05 08:36:00	2021-09-05	27	27.3588	2944	3033.5	89.5	716	5.85969e+06	555.501	2891.33	419.597	0.224884	0.0387351	0.232219	0.0020834	140.804	72.1156	119.278
2132TB441	PPPW_034	to_be_added	control	day 29	2021-09-07 15:19:00	2021-09-07	29	29.6386	2760.5	3005	244.5	1956	7.34944e+06	686.508	3028.33	454.46	0.225327	0.0356094	0.205668	0.00172883	141.266	73.0908	118.979
2132TB442	PPPW_034	to_be_added	control	day 1	2021-08-10 18:24:00	2021-08-10	1	1.76689	2469.5	2764	294.5	294
2132TB442	PPPW_034	to_be_added	control	day 2	2021-08-11 08:47:00	2021-08-11	2	2.36635	2755.5	2980	224.5	1796	77726.8	410.352	852.667	230.644	0.217572	0.0760719	0.335767	0.0386454	141.918	89.1185	119.265
2132TB442	PPPW_034	to_be_added	control	day 3	2021-08-12 08:24:00	2021-08-12	3	3.35014	2954	3009	55	440	86733.1	444.493	841	244.399	0.221469	0.0413508	0.35229	0.00885308	141.953	87.3716	118.89
2132TB442	PPPW_034	to_be_added	control	day 4	2021-08-13 10:42:00	2021-08-13	4	4.44636	2973.5	3041.5	68	544	108628	481.575	959	226.46	0.21884	0.0603193	0.376635	0.0115609	142.051	85.7755	119.062
2132TB442	PPPW_034	to_be_added	control	day 5	2021-08-14 13:02:00	2021-08-14	5	5.54367	3002.5	3045.5	43	344	137605	454.968	986.667	275.581	0.218599	0.080983	0.322356	0.022069	142.003	86.6615	119.094
2132TB442	PPPW_034	to_be_added	control	day 6	2021-08-15 07:08:00	2021-08-15	6	6.29756	3026.5	3048	21.5	172	152041	448.854	962.333	273.114	0.219326	0.070127	0.291141	0.0180537	142.174	85.9122	118.923
2132TB442	PPPW_034	to_be_added	control	day 7	2021-08-16 08:37:00	2021-08-16	7	7.35929	3012	3047	35	280	164846	483.14	922	223.691	0.223481	0.0431272	0.237101	0.00561631	142.518	83.0852	118.329
2132TB442	PPPW_034	to_be_added	control	day 8	2021-08-17 10:16:00	2021-08-17	8	8.428	3004	3044	40	320	218045	486.751	1047	215.264	0.225567	0.0528	0.202802	0.00526671	142.603	82.1939	118.124
2132TB442	PPPW_034	to_be_added	control	day 9	2021-08-18 08:37:00	2021-08-18	9	9.3594	3008	3045	37	296	244597	507.339	1124.67	219.839	0.223726	0.0586036	0.223621	0.00614762	141.951	79.8321	118.672
2132TB442	PPPW_034	to_be_added	control	day 10	2021-08-19 10:52:00	2021-08-19	10	10.4532	2997				295947	516.007	1086.67	236.092	0.224453	0.0537668	0.205944	0.00511176	142.001	79.3065	118.589
2132TB442	PPPW_034	to_be_added	control	day 11	2021-08-20 12:03:00	2021-08-20	11	11.5025	2943				386302	502.162	1071.67	235.37	0.226187	0.0521368	0.199825	0.0047721	141.475	77.2993	118.766
2132TB442	PPPW_034	to_be_added	control	day 12	2021-08-21 10:52:00	2021-08-21	12	12.4534	2900				523152	510.295	1278.67	276.04	0.227172	0.0542226	0.20748	0.00399241	141.53	78.3868	118.69
2132TB442	PPPW_034	to_be_added	control	day 13	2021-08-22 12:21:00	2021-08-22	13	13.5147	2849.5				617587	510.469	1386	308.689	0.227385	0.0502422	0.198311	0.00280568	141.63	77.5479	118.587
2132TB442	PPPW_034	to_be_added	control	day 14	2021-08-23 15:47:00	2021-08-23	14	14.6581	2795.5	3009	213.5	1708	431801	495.041	1452.67	210.252	0.223432	0.0634595	0.280661	0.00323373	141.03	75.0769	119.244
2132TB442	PPPW_034	to_be_added	control	day 15	2021-08-24 00:27:00	2021-08-24	15	15.0188	2995.5	3044	48.5	388	531044	497.294	1481.33	225.119	0.222291	0.0517417	0.283363	0.00320322	141.406	75.3466	119.102
2132TB442	PPPW_034	to_be_added	control	day 16	2021-08-25 09:24:00	2021-08-25	16	16.3923	2985.5	3043.5	58	464	770757	490.656	1622	236.122	0.223959	0.0436379	0.266634	0.0025486	142.163	77.0499	118.527
2132TB442	PPPW_034	to_be_added	control	day 17	2021-08-26 09:33:00	2021-08-26	17	17.398	2992.5	3046	53.5	428	977176	488.298	1804.33	266.003	0.222967	0.0480611	0.268047	0.00270799	141.76	77.1957	118.841
2132TB442	PPPW_034	to_be_added	control	day 18	2021-08-27 11:01:00	2021-08-27	18	18.4595	2977.5	3043.5	66	528	1.11201e+06	490.947	1816.67	252.874	0.222984	0.0433502	0.247504	0.00298852	141.915	77.0025	118.759
2132TB442	PPPW_034	to_be_added	control	day 19	2021-08-28 12:29:00	2021-08-28	19	19.5208	2978	3042.5	64.5	516	1.35692e+06	490.243	1913.67	259.569	0.224404	0.0397302	0.220144	0.00252565	141.825	76.9488	118.686
2132TB442	PPPW_034	to_be_added	control	day 20	2021-08-29 06:35:00	2021-08-29	20	20.2749	3009	3047	38	304	1.43207e+06	490.914	1976	238.118	0.225506	0.0369921	0.203451	0.0018241	141.582	75.2179	118.756
2132TB442	PPPW_034	to_be_added	control	day 21	2021-08-30 08:05:00	2021-08-30	21	21.3368	2974	3043.5	69.5	556	1.66054e+06	509.024	2040.33	325.785	0.22483	0.0372899	0.211904	0.00202647	141.371	73.9331	118.942
2132TB442	PPPW_034	to_be_added	control	day 22	2021-08-31 03:34:00	2021-08-31	22	22.1491	2974	3042.5	68.5	548	1.81707e+06	536.835	2024.33	330.119	0.221781	0.0406833	0.261743	0.00190204	141.135	74.3571	119.292
2132TB442	PPPW_034	to_be_added	control	day 23	2021-09-01 13:18:00	2021-09-01	23	23.5542	2919.5	3031.5	112	896	2.59717e+06	541.949	2221.33	340.383	0.225011	0.0338569	0.204475	0.00192392	141.911	76.0952	118.588
2132TB442	PPPW_034	to_be_added	control	day 24	2021-09-02 05:54:00	2021-09-02	24	24.246	2991.5	3044.5	53	424	2.78811e+06	542.012	2034.67	336.019	0.219644	0.0434712	0.304689	0.00233526	141.426	75.1715	119.275
2132TB442	PPPW_034	to_be_added	control	day 25	2021-09-03 17:27:00	2021-09-03	25	25.7273	2880.5	3020.5	140	1120	3.52984e+06	557.481	2308.67	349.782	0.225182	0.0356302	0.20712	0.00181982	141.098	73.7463	119.047
2132TB442	PPPW_034	to_be_added	control	day 26	2021-09-04 07:55:00	2021-09-04	26	26.33	2997.5	3043.5	46	368	3.72086e+06	582.946	2308.67	350.225	0.225256	0.0344288	0.20031	0.00204926	141.05	72.8969	119.083
2132TB442	PPPW_034	to_be_added	control	day 27	2021-09-05 08:49:00	2021-09-05	27	27.3677	2947	3036.5	89.5	716	4.1048e+06	630.315	2448.33	352.115	0.225078	0.0352797	0.211019	0.00181806	140.817	72.365	119.234
2132TB442	PPPW_034	to_be_added	control	day 29	2021-09-07 15:06:00	2021-09-07	29	29.6297	2790.5	3010.5	220	1760	5.6978e+06	676.875	2657.33	383.053	0.225214	0.0332071	0.210833	0.00199935	141.054	73.835	119.065
2132TB443	PPPW_034	to_be_added	control	day 1	2021-08-10 18:25:00	2021-08-10	1	1.76754	2439	2758.5	319.5	319
2132TB443	PPPW_034	to_be_added	control	day 2	2021-08-11 09:32:00	2021-08-11	2	2.39724	2747.5	2977	229.5	1836	69372.1	162.016	675.333	212.807	0.216532	0.0694511	0.378617	0.0575521	141.43	82.781	119.76
2132TB443	PPPW_034	to_be_added	control	day 3	2021-08-12 11:37:00	2021-08-12	3	3.48426	2943	3005.5	62.5	500	75338.2	186.75	654.667	239.248	0.225211	0.0372972	0.246433	0.0249334	142.228	83.9477	118.454
2132TB443	PPPW_034	to_be_added	control	day 4	2021-08-13 09:40:00	2021-08-13	4	4.40318	2975	3041	66	528	81790.3	194.175	757	254.497	0.22119	0.0403665	0.293873	0.0293218	142.455	85.2949	118.646
2132TB443	PPPW_034	to_be_added	control	day 5	2021-08-14 08:56:00	2021-08-14	5	5.37251	3009	3046	37	296	100720	256.652	835.333	259.194	0.225501	0.0296701	0.233098	0.0242894	142.248	82.8581	118.395
2132TB443	PPPW_034	to_be_added	control	day 6	2021-08-15 10:24:00	2021-08-15	6	6.43396	3006.5	3044.5	38	304	128907	330.601	842.667	262.338	0.225743	0.0281097	0.235554	0.0155069	142.155	82.6011	118.393
2132TB443	PPPW_034	to_be_added	control	day 7	2021-08-16 11:53:00	2021-08-16	7	7.49534	3003	3045.5	42.5	340	153760	366.319	867	288.906	0.22359	0.0364139	0.24116	0.0151047	141.928	80.7245	118.685
2132TB443	PPPW_034	to_be_added	control	day 8	2021-08-17 13:32:00	2021-08-17	8	8.56431	3002.5	3044	41.5	332	176812	408.496	915	311.94	0.226584	0.0351428	0.230136	0.0132621	140.641	76.4003	119.24
2132TB443	PPPW_034	to_be_added	control	day 9	2021-08-18 11:53:00	2021-08-18	9	9.49559	3008	3046	38	304	173231	419.331	879.333	310.495	0.226555	0.0327472	0.235294	0.0103517	139.721	72.7336	119.824
2132TB443	PPPW_034	to_be_added	control	day 10	2021-08-19 12:53:00	2021-08-19	10	10.5371	2995.5				202872	426.314	872.333	305.679	0.226201	0.036855	0.240112	0.00906774	139.098	71.1136	120.216
2132TB443	PPPW_034	to_be_added	control	day 11	2021-08-20 15:32:00	2021-08-20	11	11.6477	2942.5				259891	428.361	843.333	298.937	0.227504	0.02894	0.204431	0.00808013	139.569	70.0407	119.852
2132TB443	PPPW_034	to_be_added	control	day 12	2021-08-21 06:59:00	2021-08-21	12	12.2915	2922				310533	457.616	997.333	288.584	0.229033	0.0218242	0.178765	0.00709798	140.378	72.6727	119.235
2132TB443	PPPW_034	to_be_added	control	day 13	2021-08-22 08:28:00	2021-08-22	13	13.3531	2877.5				417114	495.54	1123	262.699	0.227743	0.0213316	0.178691	0.00528268	140.771	75.3345	119.064
2132TB443	PPPW_034	to_be_added	control	day 14	2021-08-23 09:49:00	2021-08-23	14	14.4095	2826	3019	193	1544	333900	421.531	1150	272.624	0.227246	0.0253289	0.213286	0.00719236	140.734	74.8722	119.159
2132TB443	PPPW_034	to_be_added	control	day 15	2021-08-24 02:28:00	2021-08-24	15	15.1032	2982	3041.5	59.5	476	333772	417.164	1220.33	258.244	0.221964	0.0326745	0.293313	0.00430234	140.567	74.9749	119.608
2132TB443	PPPW_034	to_be_added	control	day 16	2021-08-25 11:25:00	2021-08-25	16	16.4763	2973.5	3041	67.5	540	490643	413.913	1373.33	255.475	0.224571	0.0292053	0.240977	0.0055104	141.91	77.803	118.644
2132TB443	PPPW_034	to_be_added	control	day 17	2021-08-26 13:04:00	2021-08-26	17	17.545	2979	3042.5	63.5	508	699161	420.13	1469.33	243.653	0.224264	0.0282002	0.2305	0.004125	142.235	78.9868	118.484
2132TB443	PPPW_034	to_be_added	control	day 18	2021-08-27 07:10:00	2021-08-27	18	18.299	3007.5	3047	39.5	316	762234	414.438	1398	238.518	0.227025	0.0240637	0.185918	0.00426937	141.916	76.4482	118.447
2132TB443	PPPW_034	to_be_added	control	day 19	2021-08-28 08:39:00	2021-08-28	19	19.3606	2988.5	3045	56.5	452	904776	408.375	1369.67	253.91	0.2258	0.0275585	0.20049	0.00402112	141.178	74.6451	118.962
2132TB443	PPPW_034	to_be_added	control	day 20	2021-08-29 10:08:00	2021-08-29	20	20.4224	2982.5	3043	60.5	484	964116	425.516	1532.33	282.829	0.226957	0.0269647	0.190733	0.00346456	141.001	73.8603	118.984
2132TB443	PPPW_034	to_be_added	control	day 21	2021-08-30 11:38:00	2021-08-30	21	21.485	2960.5	3039	78.5	628	1.17196e+06	456.653	1352	283.527	0.225559	0.0283412	0.220476	0.00275547	140.977	73.3159	119.139
2132TB443	PPPW_034	to_be_added	control	day 22	2021-08-31 07:07:00	2021-08-31	22	22.2971	2982.5	3044	61.5	492	1.54002e+06	445.697	1612.67	296.65	0.22303	0.0322021	0.261129	0.00364333	141.115	73.0317	119.247
2132TB443	PPPW_034	to_be_added	control	day 23	2021-09-01 13:59:00	2021-09-01	23	23.5831	2940.5	3036	95.5	764	1.69971e+06	560.849	1894.33	301.32	0.225422	0.026242	0.206831	0.00243968	141.868	75.6561	118.585
2132TB443	PPPW_034	to_be_added	control	day 24	2021-09-02 06:34:00	2021-09-02	24	24.2743	3002	3045.5	43.5	348	1.82211e+06	566.871	2059	309.371	0.220641	0.0339656	0.296256	0.00230596	141.657	75.2301	119.085
2132TB443	PPPW_034	to_be_added	control	day 25	2021-09-03 09:31:00	2021-09-03	25	25.3971	2952	3034	82	656	2.41955e+06	474.903	1790.33	257.731	0.22766	0.0221777	0.177084	0.0028021	141.539	74.0455	118.609
2132TB443	PPPW_034	to_be_added	control	day 26	2021-09-04 08:52:00	2021-09-04	26	26.3698	2961.5	3038	76.5	612	2.28133e+06	504.035	1936	269.889	0.222372	0.0294725	0.25739	0.00235418	141.368	74.0639	119.105
2132TB443	PPPW_034	to_be_added	control	day 27	2021-09-05 09:31:00	2021-09-05	27	27.3972	2951.5	3036	84.5	676	3.34283e+06	535.15	1929.33	301.104	0.224957	0.0263675	0.217252	0.00219903	141.545	74.5231	118.811
2132TB443	PPPW_034	to_be_added	control	day 29	2021-09-07 13:19:00	2021-09-07	29	29.5549	2821	3014.5	193.5	1548	4.64793e+06	619.907	2183	313.023	0.225277	0.0275832	0.194454	0.00251072	142.071	76.2883	118.466
2132TB444	PPPW_034	to_be_added	control	day 1	2021-08-10 18:26:00	2021-08-10	1	1.76817	2429	2757.5	328.5	328
2132TB444	PPPW_034	to_be_added	control	day 2	2021-08-11 13:28:00	2021-08-11	2	2.56147	2739.5	2978	238.5	1908	79314.2	135.804	539.667	255.596	0.226014	0.0530441	0.274811	0.0189222	141.595	81.0292	118.862
2132TB444	PPPW_034	to_be_added	control	day 3	2021-08-12 09:36:00	2021-08-12	3	3.40028	2957	3008	51	408	81921	162.755	623.333	269.173	0.226449	0.0460462	0.259771	0.0183238	141.765	80.9511	118.667
2132TB444	PPPW_034	to_be_added	control	day 4	2021-08-13 06:36:00	2021-08-13	4	4.27537	2979.5	3042.5	63	504	97147.8	245.362	758.333	276.665	0.227586	0.0374472	0.24147	0.0132216	142.281	81.2693	118.264
2132TB444	PPPW_034	to_be_added	control	day 5	2021-08-14 06:38:00	2021-08-14	5	5.27687	3005.5	3046.5	41	328	123208	322.414	819.333	254.753	0.228018	0.0319394	0.224867	0.00854084	142.304	82.4844	118.195
2132TB444	PPPW_034	to_be_added	control	day 6	2021-08-15 08:07:00	2021-08-15	6	6.33859	3009.5	3047	37.5	300	127863	383.012	825.667	248.035	0.227566	0.0326436	0.222316	0.00922471	142.073	80.6197	118.363
2132TB444	PPPW_034	to_be_added	control	day 7	2021-08-16 09:36:00	2021-08-16	7	7.40016	3005	3046.5	41.5	332	149345	416.038	775.667	228.603	0.228568	0.0370152	0.190757	0.00638377	142.097	78.3925	118.262
2132TB444	PPPW_034	to_be_added	control	day 8	2021-08-17 11:56:00	2021-08-17	8	8.49772	3001	3044	43	344	179434	455.859	858.333	220.943	0.229566	0.0576416	0.202904	0.00443141	141.523	77.5948	118.573
2132TB444	PPPW_034	to_be_added	control	day 9	2021-08-18 10:17:00	2021-08-18	9	9.42903	3005	3045	40	320	185030	465.081	825.333	217.07	0.228904	0.0476292	0.185267	0.00432894	141.456	76.4168	118.625
2132TB444	PPPW_034	to_be_added	control	day 10	2021-08-19 08:14:00	2021-08-19	10	10.3435	3010.5				217609	461.541	850	200.675	0.227977	0.0480629	0.18876	0.00356268	141.567	76.4911	118.625
2132TB444	PPPW_034	to_be_added	control	day 11	2021-08-20 13:51:00	2021-08-20	11	11.5771	2947.5				326126	495.42	838	202.261	0.226469	0.0400332	0.212399	0.00336079	141.158	77.0517	118.946
2132TB444	PPPW_034	to_be_added	control	day 12	2021-08-21 12:40:00	2021-08-21	12	12.5278	2904				336480	524.675	826	201.539	0.226853	0.0405327	0.195148	0.00275383	140.989	74.4845	119.034
2132TB444	PPPW_034	to_be_added	control	day 13	2021-08-22 06:46:00	2021-08-22	13	13.282	2879				408465	535.27	926.667	192.389	0.22901	0.0370258	0.174939	0.00274017	141.504	74.247	118.586
2132TB444	PPPW_034	to_be_added	control	day 14	2021-08-23 15:17:00	2021-08-23	14	14.6373	2813	3018	205	1640	451432	439.243	960.333	230.097	0.227192	0.0513658	0.21409	0.00397174	141.037	74.5321	119.001
2132TB444	PPPW_034	to_be_added	control	day 15	2021-08-24 07:22:00	2021-08-24	15	15.3074	2998.5	3044.5	46	368	465859	439.604	953	245.508	0.224368	0.0453049	0.251462	0.003764	141.028	74.0945	119.254
2132TB444	PPPW_034	to_be_added	control	day 16	2021-08-25 08:56:00	2021-08-25	16	16.3726	2994	3046	52	416	646176	444.059	1095.67	266.82	0.226296	0.0349287	0.215174	0.00274688	142.154	76.6743	118.461
2132TB444	PPPW_034	to_be_added	control	day 17	2021-08-26 09:22:00	2021-08-26	17	17.3909	2992	3045	53	424	784885	440.4	1227.67	279.795	0.225034	0.0418999	0.218058	0.00272768	142.099	76.4967	118.57
2132TB444	PPPW_034	to_be_added	control	day 18	2021-08-27 10:51:00	2021-08-27	18	18.4524	2975	3043.5	68.5	548	892568	441.983	1448.33	268.923	0.224316	0.045216	0.231652	0.00251648	141.672	74.924	118.86
2132TB444	PPPW_034	to_be_added	control	day 19	2021-08-28 12:19:00	2021-08-28	19	19.5137	2976.5	3043.5	67	536	980947	491.398	1702	266.641	0.225007	0.0362403	0.226257	0.00187445	142.485	77.4953	118.321
2132TB444	PPPW_034	to_be_added	control	day 20	2021-08-29 06:25:00	2021-08-29	20	20.2677	3011.5	3048	36.5	292	1.16204e+06	530.334	1741.33	272.932	0.22641	0.0308522	0.192761	0.00160188	142.532	76.5475	118.182
2132TB444	PPPW_034	to_be_added	control	day 21	2021-08-30 07:54:00	2021-08-30	21	21.3297	2970.5	3042	71.5	572	1.46111e+06	576.926	1591	291.593	0.226032	0.0306585	0.199425	0.00162547	142.277	75.4093	118.329
2132TB444	PPPW_034	to_be_added	control	day 22	2021-08-31 03:24:00	2021-08-31	22	22.142	2966.5	3042	75.5	604	1.71405e+06	610.516	1717.33	291.473	0.221902	0.0369241	0.248685	0.00204857	142.037	76.0017	118.778
2132TB444	PPPW_034	to_be_added	control	day 23	2021-09-01 13:07:00	2021-09-01	23	23.5469	2928	3034.5	106.5	852	2.2764e+06	674.175	1653.33	332.632	0.226847	0.0283107	0.180157	0.00138507	141.86	74.8236	118.461
2132TB444	PPPW_034	to_be_added	control	day 24	2021-09-02 05:43:00	2021-09-02	24	24.2389	2995	3045	50	400	2.45566e+06	697.079	1837.67	337.343	0.220832	0.0427223	0.284548	0.00195379	141.067	72.8899	119.403
2132TB444	PPPW_034	to_be_added	control	day 25	2021-09-03 17:14:00	2021-09-03	25	25.7186	2892.5	3024.5	132	1056	3.25381e+06	592.88	1878	337.613	0.223434	0.0356445	0.232594	0.0019626	141.454	73.7755	118.983
2132TB444	PPPW_034	to_be_added	control	day 26	2021-09-04 07:38:00	2021-09-04	26	26.3185	3001	3044.5	43.5	348	3.23023e+06	613.165	1961.67	332.648	0.22488	0.0309084	0.198946	0.0015913	141.607	72.9355	118.799
2132TB444	PPPW_034	to_be_added	control	day 27	2021-09-05 08:38:00	2021-09-05	27	27.3604	2960	3038.5	78.5	628	4.01504e+06	614.128	2151.33	323.137	0.225214	0.0325932	0.206037	0.00144035	141.16	72.3119	119.03
2132TB444	PPPW_034	to_be_added	control	day 29	2021-09-07 15:21:00	2021-09-07	29	29.64	2809.5	3014.5	205	1640	5.48537e+06	649.419	2353.67	367.157	0.225511	0.0312124	0.191425	0.0014773	141.654	75.0493	118.692
2132TB445	PPPW_034	to_be_added	control	day 1	2021-08-10 18:27:00	2021-08-10	1	1.76882	2452	2761.5	309.5	309
2132TB445	PPPW_034	to_be_added	control	day 2	2021-08-11 09:37:00	2021-08-11	2	2.40104	2750	2979	229	1832	128175	441.196	908.333	250.394	0.207844	0.136561	0.346698	0.10462	143.3	90.7327	119.373
2132TB445	PPPW_034	to_be_added	control	day 3	2021-08-12 10:12:00	2021-08-12	3	3.42543	2948	3007.5	59.5	476	133342	441.556	927	251.118	0.219524	0.0636634	0.292361	0.0235159	143.245	85.9934	118.324
2132TB445	PPPW_034	to_be_added	control	day 4	2021-08-13 12:34:00	2021-08-13	4	4.5238	2966.5	3039.5	73	584	141079	442.928	984.667	231.397	0.219418	0.0682462	0.281361	0.0215806	142.675	83.6655	118.628
2132TB445	PPPW_034	to_be_added	control	day 5	2021-08-14 12:35:00	2021-08-14	5	5.52463	2998.5	3046	47.5	380	178569	454.606	950	226.34	0.222181	0.0600785	0.220517	0.0153202	142.551	81.1465	118.421
2132TB445	PPPW_034	to_be_added	control	day 6	2021-08-15 06:40:00	2021-08-15	6	6.27841	3021	3048	27	216	183358	456.412	1007.67	223.932	0.218881	0.0909809	0.219101	0.0391629	142.064	81.6435	119.007
2132TB445	PPPW_034	to_be_added	control	day 7	2021-08-16 08:09:00	2021-08-16	7	7.34016	3008.5	3047.5	39	312	233953	478.685	1122.33	230.795	0.222055	0.0557595	0.244693	0.0128156	142.244	79.2421	118.641
2132TB445	PPPW_034	to_be_added	control	day 8	2021-08-17 09:48:00	2021-08-17	8	8.40884	3003	3044.5	41.5	332	271793	521.118	1309.33	264.296	0.224427	0.0561198	0.230002	0.0108704	141.66	77.342	118.806
2132TB445	PPPW_034	to_be_added	control	day 9	2021-08-18 08:09:00	2021-08-18	9	9.34026	3003.5	3044	40.5	324	334971	526.361	1354	258.726	0.22048	0.074544	0.240678	0.0228507	141.403	79.0415	119.235
2132TB445	PPPW_034	to_be_added	control	day 10	2021-08-19 09:16:00	2021-08-19	10	10.3862	2990.5				389546	520.088	1441.67	261.791	0.22346	0.057761	0.224226	0.00845049	141.185	74.9353	119.152
2132TB445	PPPW_034	to_be_added	control	day 11	2021-08-20 10:27:00	2021-08-20	11	11.4355	2932				506920	518.721	1396.67	283.016	0.225592	0.0548012	0.216301	0.0100263	140.95	74.9498	119.132
2132TB445	PPPW_034	to_be_added	control	day 12	2021-08-21 09:16:00	2021-08-21	12	12.3864	2886				623440	513.534	1404	298.486	0.225971	0.0491872	0.203396	0.00765533	140.971	74.627	119.084
2132TB445	PPPW_034	to_be_added	control	day 13	2021-08-22 10:44:00	2021-08-22	13	13.4478	2832				750105	513.038	1590	304.932	0.224924	0.0518481	0.214441	0.0068338	140.761	74.0675	119.271
2132TB445	PPPW_034	to_be_added	control	day 14	2021-08-23 12:19:00	2021-08-23	14	14.5135	2776.5	3008.5	232	1856	629362	513.052	1683.67	331.715	0.221988	0.0544541	0.252648	0.00904643	141.086	75.5059	119.312
2132TB445	PPPW_034	to_be_added	control	day 15	2021-08-24 04:45:00	2021-08-24	15	15.1982	2976.5	3040.5	64	512	686655	513.052	1706.33	328.103	0.21852	0.0584071	0.323365	0.00680984	141.132	75.6953	119.529
2132TB445	PPPW_034	to_be_added	control	day 16	2021-08-25 06:18:00	2021-08-25	16	16.2631	2986	3043.5	57.5	460	841563	512.636	1723.67	234.286	0.22585	0.0422288	0.194737	0.0057614	141.219	75.0469	118.961
2132TB445	PPPW_034	to_be_added	control	day 17	2021-08-26 07:51:00	2021-08-26	17	17.3273	2987.5	3045	57.5	460	1.06517e+06	495.781	1765.33	317.117	0.225042	0.0480274	0.210469	0.00536262	141.234	74.9757	119.013
2132TB445	PPPW_034	to_be_added	control	day 18	2021-08-27 09:19:00	2021-08-27	18	18.3889	2970	3042.5	72.5	580	1.27276e+06	510.83	1777.33	340.834	0.224629	0.0475693	0.20944	0.00569582	141.171	74.8688	119.092
2132TB445	PPPW_034	to_be_added	control	day 19	2021-08-28 10:48:00	2021-08-28	19	19.4503	2970.5	3043	72.5	580	1.43449e+06	516.007	2050.33	352.633	0.223618	0.0516898	0.222065	0.00503159	141.011	74.1219	119.249
2132TB445	PPPW_034	to_be_added	control	day 20	2021-08-29 12:17:00	2021-08-29	20	20.5119	2963	3039.5	76.5	612	1.76371e+06	522.629	2285	351.309	0.224333	0.0482312	0.207327	0.0040739	141.024	73.7133	119.205
2132TB445	PPPW_034	to_be_added	control	day 21	2021-08-30 06:22:00	2021-08-30	21	21.2659	2993	3045.5	52.5	420	2.06001e+06	539.067	2279.33	336.341	0.22698	0.0407267	0.165995	0.00337696	141.356	73.056	118.823
2132TB445	PPPW_034	to_be_added	control	day 22	2021-08-31 01:52:00	2021-08-31	22	22.0781	2962	3042	80	640	2.48753e+06	586.375	2178	318.412	0.22328	0.0513428	0.207373	0.00396047	141.038	73.8358	119.278
2132TB445	PPPW_034	to_be_added	control	day 23	2021-09-01 11:33:00	2021-09-01	23	23.4817	2923.5	3029.5	106	848	3.06397e+06	655.612	2241.67	293.551	0.226481	0.0431652	0.173669	0.00346391	141.188	73.7534	118.938
2132TB445	PPPW_034	to_be_added	control	day 24	2021-09-02 04:12:00	2021-09-02	24	24.1751	2981.5	3043	61.5	492	3.49762e+06	662.337	2281.33	294.814	0.221859	0.0524301	0.247899	0.00393061	140.639	72.0991	119.588
2132TB445	PPPW_034	to_be_added	control	day 25	2021-09-03 13:39:00	2021-09-03	25	25.5693	2891.5	3025	133.5	1068	4.09621e+06	553.084	2647.33	312.25	0.223973	0.0511847	0.217477	0.00366144	140.666	72.2888	119.442
2132TB445	PPPW_034	to_be_added	control	day 26	2021-09-04 14:22:00	2021-09-04	26	26.5991	2930.5	3031.5	101	808	4.52598e+06	551.76	2828.33	336.455	0.226122	0.0465172	0.185456	0.00244563	140.594	71.1854	119.336
2132TB445	PPPW_034	to_be_added	control	day 27	2021-09-05 13:15:00	2021-09-05	27	27.5527	2942	3033.5	91.5	732	5.38061e+06	589.87	2855.33	361.704	0.225259	0.0441139	0.199907	0.00274795	140.757	71.8039	119.289
2132TB445	PPPW_034	to_be_added	control	day 28	2021-09-06 01:05:00	2021-09-06	28	28.0453	2992	3043.5	51.5	412	5.46316e+06	603.527	2816.67	364.595	0.223055	0.0487301	0.232465	0.00312789	140.38	71.5627	119.671
2132TB445	PPPW_034	to_be_added	control	day 29	2021-09-07 10:24:00	2021-09-07	29	29.4335					6.57226e+06	621.833	2958	429.083	0.230158	0.0394696	0.15272	0.00354557	140.579	71.7186	119.056
2132TB446	PPPW_034	to_be_added	drought	day 1	2021-08-10 18:28:00	2021-08-10	1	1.76945	2439	2758.5	319.5	319
2132TB446	PPPW_034	to_be_added	drought	day 2	2021-08-11 08:52:00	2021-08-11	2	2.36973	2748				78799.9	185.927	660	308.618	0.228335	0.0254585	0.250383	0.0147595	143.704	90.9454	117.314
2132TB446	PPPW_034	to_be_added	drought	day 3	2021-08-12 08:28:00	2021-08-12	3	3.35319	2724.5				88274.5	202.021	751	306.402	0.225457	0.0299308	0.307075	0.0163096	143.632	92.3268	117.632
2132TB446	PPPW_034	to_be_added	drought	day 4	2021-08-13 12:17:00	2021-08-13	4	4.51217	2688				111370	283.768	831.333	367.562	0.225067	0.0266229	0.280323	0.0135906	143.423	89.7634	117.724
2132TB446	PPPW_034	to_be_added	drought	day 5	2021-08-14 07:51:00	2021-08-14	5	5.3275	2666.5				122751	345.289	840.333	364.07	0.22544	0.0268628	0.265259	0.0109784	143.218	86.9918	117.811
2132TB446	PPPW_034	to_be_added	drought	day 6	2021-08-15 09:20:00	2021-08-15	6	6.38904	2633.5				151759	406.93	815	346.763	0.226296	0.0206765	0.244529	0.0077502	143.249	88.6483	117.713
2132TB446	PPPW_034	to_be_added	drought	day 7	2021-08-16 10:48:00	2021-08-16	7	7.45052	2600				244023	400.59	809.333	361.71	0.228464	0.0185354	0.217976	0.00835741	143.147	89.7705	117.589
2132TB446	PPPW_034	to_be_added	drought	day 8	2021-08-17 12:28:00	2021-08-17	8	8.51945	2562.5				255033	460.433	977.667	244.657	0.224463	0.0543232	0.244979	0.00741491	142.968	80.9055	118.021
2132TB446	PPPW_034	to_be_added	drought	day 9	2021-08-18 10:49:00	2021-08-18	9	9.4507	2531				316306	442.085	1017.33	245.001	0.228065	0.0482921	0.220524	0.00545073	142.317	79.2623	118.102
2132TB446	PPPW_034	to_be_added	drought	day 10	2021-08-19 08:44:00	2021-08-19	10	10.3646	2503.5				374208	426.193	1066	262.935	0.227722	0.0431492	0.217319	0.00563424	141.862	78.0183	118.437
2132TB446	PPPW_034	to_be_added	drought	day 11	2021-08-20 14:21:00	2021-08-20	11	11.5981	2453				404323	414.876	1069.67	266.792	0.225696	0.0438936	0.238228	0.00457257	141.207	75.808	118.972
2132TB446	PPPW_034	to_be_added	drought	day 12	2021-08-21 13:10:00	2021-08-21	12	12.5488	2423.5				459580	386.464	1144.67	350.105	0.225137	0.0395956	0.238919	0.00435279	141.27	75.8595	118.982
2132TB446	PPPW_034	to_be_added	drought	day 13	2021-08-22 07:16:00	2021-08-22	13	13.3032	2407				520307	388.269	1178	345.891	0.22526	0.037383	0.223754	0.00331336	141.325	74.8119	118.947
2132TB446	PPPW_034	to_be_added	drought	day 14	2021-08-23 14:18:00	2021-08-23	14	14.5962	2364				471586	378.717	1172.33	303.939	0.225701	0.0439414	0.25573	0.00396394	141.117	75.7235	119.054
2132TB446	PPPW_034	to_be_added	drought	day 15	2021-08-24 06:30:00	2021-08-24	15	15.271	2350				550464	369.006	1266.33	307.365	0.222527	0.0452743	0.301714	0.00349763	141.312	75.5097	119.192
2132TB446	PPPW_034	to_be_added	drought	day 16	2021-08-25 08:04:00	2021-08-25	16	16.3361	2320.5				584949	414.436	1324.67	258.875	0.225876	0.0341959	0.245684	0.00263311	141.159	74.9083	119.039
2132TB446	PPPW_034	to_be_added	drought	day 17	2021-08-26 11:30:00	2021-08-26	17	17.4795	2285				661442	413.956	1369.33	247.552	0.225464	0.0323421	0.247371	0.00254509	140.97	74.8312	119.157
2132TB446	PPPW_034	to_be_added	drought	day 18	2021-08-27 12:59:00	2021-08-27	18	18.5411	2252				748801	424.598	1492.67	248.542	0.223492	0.0367537	0.26768	0.00261466	140.82	74.0852	119.38
2132TB446	PPPW_034	to_be_added	drought	day 19	2021-08-28 07:04:00	2021-08-28	19	19.2949	2239.5				834614	465.874	1485	255.926	0.225984	0.0325307	0.215051	0.00283413	141.104	73.8943	119.03
2132TB446	PPPW_034	to_be_added	drought	day 20	2021-08-29 08:33:00	2021-08-29	20	20.3567	2215.5				1.02205e+06	526.722	1550	286.296	0.22526	0.0315186	0.223565	0.00261827	141.011	74.6762	119.126
2132TB446	PPPW_034	to_be_added	drought	day 21	2021-08-30 10:03:00	2021-08-30	21	21.4189	2187.5				1.0667e+06	543.216	1545.33	209.726	0.223545	0.0500472	0.252801	0.00249465	140.389	72.4404	119.634
2132TB446	PPPW_034	to_be_added	drought	day 22	2021-08-31 05:33:00	2021-08-31	22	22.2313	2168.5				1.15693e+06	555.857	1598	268.357	0.220478	0.0558382	0.310854	0.00306829	140.117	73.0324	119.995
2132TB446	PPPW_034	to_be_added	drought	day 23	2021-09-01 16:08:00	2021-09-01	23	23.6723	2133				1.19275e+06	579.635	1637.33	249.727	0.223435	0.0550926	0.274306	0.00237978	139.862	72.3926	119.928
2132TB446	PPPW_034	to_be_added	drought	day 24	2021-09-02 01:05:00	2021-09-02	24	24.0456	2127				1.27118e+06	582.162	1602.67	272.185	0.222509	0.0526247	0.278948	0.00245133	139.888	72.7223	119.974
2132TB446	PPPW_034	to_be_added	drought	day 25	2021-09-03 15:25:00	2021-09-03	25	25.6425	2096	2346.5	250.5	2004	1.38444e+06	583.068	1832	262.272	0.223504	0.0546659	0.268856	0.00363416	139.691	73.4899	120.026
2132TB446	PPPW_034	to_be_added	drought	day 26	2021-09-04 16:36:00	2021-09-04	26	26.6924	2311.5	2913	601.5	4812	1.57475e+06	618.582	1736.67	311.097	0.224164	0.0459378	0.262618	0.00254558	139.818	73.4169	119.908
2132TB446	PPPW_034	to_be_added	drought	day 27	2021-09-05 07:05:00	2021-09-05	27	27.2957	2894	3028.5	134.5	1076	1.60948e+06	635.023	1775	315.343	0.22655	0.0443223	0.224687	0.00258432	139.731	72.4526	119.818
2132TB446	PPPW_034	to_be_added	drought	day 28	2021-09-06 02:35:00	2021-09-06	28	28.108	2980.5	3041	60.5	484	1.68772e+06	656.18	1875	308.833	0.220714	0.0618214	0.334489	0.00420923	139.336	72.1084	120.423
2132TB446	PPPW_034	to_be_added	drought	day 29	2021-09-07 11:33:00	2021-09-07	29	29.4817	2957	3038	81	648	1.98257e+06	692.963	2100.67	287.109	0.224476	0.0677629	0.269707	0.00510132	139.444	73.2171	120.105
2132TB447	PPPW_034	to_be_added	drought	day 1	2021-08-10 18:28:00	2021-08-10	1	1.77011	2458	2761.5	303.5	303
2132TB447	PPPW_034	to_be_added	drought	day 2	2021-08-11 15:44:00	2021-08-11	2	2.65559	2740.5				118365	326.267	976	256.198	0.217679	0.0715251	0.29098	0.0572924	142.065	83.1702	119.155
2132TB447	PPPW_034	to_be_added	drought	day 3	2021-08-12 08:51:00	2021-08-12	3	3.36892	2725				129486	335.055	997.667	250.298	0.220206	0.0611988	0.253532	0.0400202	142.335	82.2807	118.796
2132TB447	PPPW_034	to_be_added	drought	day 4	2021-08-13 11:05:00	2021-08-13	4	4.46205	2691				168748	348.492	942.333	239.148	0.219421	0.0569058	0.23302	0.0421117	142.375	82.9985	118.736
2132TB447	PPPW_034	to_be_added	drought	day 5	2021-08-14 12:04:00	2021-08-14	5	5.50339	2660				176362	334.247	950	267.307	0.221865	0.0474233	0.205279	0.0361156	142.025	82.124	118.703
2132TB447	PPPW_034	to_be_added	drought	day 6	2021-08-15 06:10:00	2021-08-15	6	6.25705	2639				219408	336.861	995.333	346.734	0.2252	0.0393183	0.177438	0.0325587	141.827	80.9757	118.598
2132TB447	PPPW_034	to_be_added	drought	day 7	2021-08-16 07:39:00	2021-08-16	7	7.31887	2610				242101	377.314	1105.67	278.711	0.223943	0.0424306	0.216261	0.0310514	141.378	80.4578	118.997
2132TB447	PPPW_034	to_be_added	drought	day 8	2021-08-17 09:18:00	2021-08-17	8	8.3875	2576				276367	377.153	1249.67	273.628	0.225535	0.0340678	0.193381	0.0288836	141.119	78.5061	119.005
2132TB447	PPPW_034	to_be_added	drought	day 9	2021-08-18 07:39:00	2021-08-18	9	9.3189	2546				320275	383.975	1188.67	272.239	0.226635	0.0351349	0.19907	0.0170292	140.822	77.7684	119.128
2132TB447	PPPW_034	to_be_added	drought	day 10	2021-08-19 11:22:00	2021-08-19	10	10.4743	2504.5				379047	444.012	1170.33	217.19	0.224801	0.0395493	0.220229	0.0144389	140.426	74.5295	119.493
2132TB447	PPPW_034	to_be_added	drought	day 11	2021-08-20 12:33:00	2021-08-20	11	11.5236	2465.5				446364	470.788	1244.33	215.768	0.225489	0.0468357	0.206034	0.0135009	140.167	73.3348	119.607
2132TB447	PPPW_034	to_be_added	drought	day 12	2021-08-21 11:23:00	2021-08-21	12	12.4744	2436				537692	464.696	1287.33	215.066	0.22659	0.0403244	0.201817	0.00922254	140.18	73.0579	119.51
2132TB447	PPPW_034	to_be_added	drought	day 13	2021-08-22 12:51:00	2021-08-22	13	13.5357	2403.5				662826	467.127	1348	219.478	0.227069	0.0346767	0.19324	0.00701439	140.649	74.0413	119.198
2132TB447	PPPW_034	to_be_added	drought	day 14	2021-08-23 16:20:00	2021-08-23	14	14.6812	2366.5				585275	367.201	1554	277.507	0.22312	0.0531194	0.255159	0.0103831	140.525	76.042	119.559
2132TB447	PPPW_034	to_be_added	drought	day 15	2021-08-24 00:57:00	2021-08-24	15	15.0399	2358.5				591241	374.785	1397	282.323	0.223694	0.0461784	0.244634	0.00923085	140.439	74.957	119.57
2132TB447	PPPW_034	to_be_added	drought	day 16	2021-08-25 09:55:00	2021-08-25	16	16.4133	2322.5				706555	374.222	1532.67	223.48	0.225146	0.0420992	0.221394	0.0078405	140.572	74.9813	119.369
2132TB447	PPPW_034	to_be_added	drought	day 17	2021-08-26 06:43:00	2021-08-26	17	17.2799	2303				785699	401.429	1501.33	244.351	0.226979	0.0360547	0.190629	0.00634964	140.627	74.1379	119.223
2132TB447	PPPW_034	to_be_added	drought	day 18	2021-08-27 08:11:00	2021-08-27	18	18.3416	2272				989956	434.862	1726	314.468	0.22581	0.0377043	0.208161	0.00475221	140.779	75.2071	119.225
2132TB447	PPPW_034	to_be_added	drought	day 19	2021-08-28 09:40:00	2021-08-28	19	19.403	2245				1.11291e+06	463.154	1728.67	312.782	0.224946	0.0441749	0.226573	0.00402123	140.36	74.3999	119.54
2132TB447	PPPW_034	to_be_added	drought	day 20	2021-08-29 11:09:00	2021-08-29	20	20.4648	2218.5				1.25055e+06	444.299	1818	291.746	0.225249	0.0444216	0.219243	0.0048124	140.313	74.2975	119.541
2132TB447	PPPW_034	to_be_added	drought	day 21	2021-08-30 12:39:00	2021-08-30	21	21.5276	2189				1.35154e+06	430.046	1869.67	293.52	0.225325	0.0466561	0.223928	0.00343453	139.967	72.7475	119.735
2132TB447	PPPW_034	to_be_added	drought	day 22	2021-08-31 00:44:00	2021-08-31	22	22.0307	2176.5				1.41392e+06	463.395	2024.33	301.225	0.225014	0.0428622	0.228018	0.0039327	139.844	73.4793	119.82
2132TB447	PPPW_034	to_be_added	drought	day 23	2021-09-01 09:43:00	2021-09-01	23	23.405	2150				1.57733e+06	470.498	2272	293.64	0.226318	0.0472534	0.210747	0.00339785	139.466	71.8782	119.97
2132TB447	PPPW_034	to_be_added	drought	day 24	2021-09-02 02:22:00	2021-09-02	24	24.099	2133				1.66219e+06	469.656	2292.67	281.482	0.221924	0.0570369	0.285675	0.00363647	139.214	72.1855	120.413
2132TB447	PPPW_034	to_be_added	drought	day 25	2021-09-03 11:30:00	2021-09-03	25	25.4795	2105	2353.5	248.5	1988	1.71068e+06	493.976	2569.67	294.233	0.224111	0.0557366	0.241316	0.00454546	139.097	72.3702	120.344
2132TB447	PPPW_034	to_be_added	drought	day 26	2021-09-04 11:29:00	2021-09-04	26	26.4786	2319.5	2916	596.5	4772	2.06653e+06	543.698	2262.33	314.348	0.226429	0.0426672	0.202997	0.00285737	139.452	72.9543	119.981
2132TB447	PPPW_034	to_be_added	drought	day 27	2021-09-05 11:19:00	2021-09-05	27	27.4722	2854.5	3021.5	167	1336	2.22701e+06	564.948	2436.33	290.362	0.227254	0.0438683	0.198424	0.0029151	139.296	72.7294	120.027
2132TB447	PPPW_034	to_be_added	drought	day 29	2021-09-07 17:01:00	2021-09-07	29	29.7095	2863.5	3018.5	155	1240	2.3346e+06	618.89	2528.67	339.065	0.224806	0.0608503	0.243893	0.005442	137.934	68.1426	121.014
2132TB448	PPPW_034	to_be_added	drought	day 1	2021-08-10 18:29:00	2021-08-10	1	1.77078	2479	2764.5	285.5	285
2132TB448	PPPW_034	to_be_added	drought	day 2	2021-08-11 17:28:00	2021-08-11	2	2.72779	2736.5				67120.2	150.251	519.333	221.645	0.224547	0.0769819	0.28766	0.015582	141.224	79.2263	119.293
2132TB448	PPPW_034	to_be_added	drought	day 3	2021-08-12 08:09:00	2021-08-12	3	3.33961	2726.5				67465	152.9	542.333	238.379	0.228208	0.0647904	0.263999	0.00925828	141.43	78.9177	118.898
2132TB448	PPPW_034	to_be_added	drought	day 4	2021-08-13 09:15:00	2021-08-13	4	4.38596	2695.5				84998.8	165.249	709	242.637	0.225467	0.0701505	0.294381	0.0148381	141.317	81.254	119.137
2132TB448	PPPW_034	to_be_added	drought	day 5	2021-08-14 11:30:00	2021-08-14	5	5.47925	2663				93242.2	236.092	744.333	237.416	0.224886	0.0697293	0.285028	0.00995718	141.275	79.9503	119.142
2132TB448	PPPW_034	to_be_added	drought	day 6	2021-08-15 12:58:00	2021-08-15	6	6.54052	2632.5				117680	308.087	751.333	239.102	0.226347	0.0565564	0.250203	0.00461938	141.518	80.4024	118.839
2132TB448	PPPW_034	to_be_added	drought	day 7	2021-08-16 07:04:00	2021-08-16	7	7.29451	2614				136794	339.39	806.667	176.979	0.227059	0.0482399	0.210816	0.0032816	141.708	77.2483	118.574
2132TB448	PPPW_034	to_be_added	drought	day 8	2021-08-17 13:56:00	2021-08-17	8	8.58089	2568.5				206394	374.665	779	145.074	0.225898	0.0564064	0.215323	0.00376042	141.574	76.6994	118.733
2132TB448	PPPW_034	to_be_added	drought	day 9	2021-08-18 12:17:00	2021-08-18	9	9.51213	2539				244801	382.852	879.667	179.387	0.226317	0.0622137	0.212357	0.00421252	141.332	76.4318	118.899
2132TB448	PPPW_034	to_be_added	drought	day 10	2021-08-19 07:09:00	2021-08-19	10	10.2985	2520.5				260909	391.48	884.333	188.277	0.228642	0.0549786	0.162635	0.0038104	141.242	75.072	118.799
2132TB448	PPPW_034	to_be_added	drought	day 11	2021-08-20 09:49:00	2021-08-20	11	11.4092	2486.5				342241	406.321	1180	178.488	0.226882	0.038593	0.183494	0.00255163	141.218	76.6978	118.88
2132TB448	PPPW_034	to_be_added	drought	day 12	2021-08-21 08:38:00	2021-08-21	12	12.3602	2460.5				374374	407.773	1291	278.832	0.226553	0.0388489	0.200489	0.00245287	141.223	76.4899	118.922
2132TB448	PPPW_034	to_be_added	drought	day 13	2021-08-22 10:07:00	2021-08-22	13	13.4216	2432.5				434134	447.523	1356.67	290.24	0.225056	0.0467956	0.214835	0.0023128	141.335	77.304	118.964
2132TB448	PPPW_034	to_be_added	drought	day 14	2021-08-23 10:53:00	2021-08-23	14	14.4536	2405				382715	403.397	1370.33	303.119	0.225544	0.0516494	0.244637	0.0034012	141.171	76.9414	119.069
2132TB448	PPPW_034	to_be_added	drought	day 15	2021-08-24 03:26:00	2021-08-24	15	15.1432	2386.5				415051	397.581	1436.33	319.2	0.219713	0.0641225	0.327727	0.00298955	140.998	77.2677	119.574
2132TB448	PPPW_034	to_be_added	drought	day 16	2021-08-25 12:23:00	2021-08-25	16	16.516	2351				533962	404.565	1646.67	283.807	0.22368	0.0460695	0.25283	0.00245676	141.49	78.1654	118.976
2132TB448	PPPW_034	to_be_added	drought	day 17	2021-08-26 09:12:00	2021-08-26	17	17.3833	2331				645488	435.659	1643	291.934	0.223998	0.0422427	0.245974	0.00269911	141.287	78.5888	119.062
2132TB448	PPPW_034	to_be_added	drought	day 18	2021-08-27 10:40:00	2021-08-27	18	18.4448	2300				668215	401.639	1597.33	286.266	0.223503	0.0445567	0.251825	0.00184483	140.992	77.1261	119.269
2132TB448	PPPW_034	to_be_added	drought	day 19	2021-08-28 12:08:00	2021-08-28	19	19.5061	2274.5				816557	390.918	1698.67	301.225	0.225832	0.041987	0.229349	0.00281226	140.672	76.7515	119.304
2132TB448	PPPW_034	to_be_added	drought	day 20	2021-08-29 06:14:00	2021-08-29	20	20.2601	2260.5				943863	398.304	1712.33	319.68	0.228269	0.0356784	0.181322	0.00195177	140.834	75.1767	119.032
2132TB448	PPPW_034	to_be_added	drought	day 21	2021-08-30 07:43:00	2021-08-30	21	21.322	2235				1.06102e+06	400.111	1762	298.734	0.227176	0.0394623	0.190469	0.00165534	140.554	74.7652	119.265
2132TB448	PPPW_034	to_be_added	drought	day 22	2021-08-31 03:13:00	2021-08-31	22	22.1344	2212				1.14214e+06	413.552	1726.33	294.844	0.224014	0.0457855	0.229693	0.00222646	140.206	74.6572	119.684
2132TB448	PPPW_034	to_be_added	drought	day 23	2021-09-01 12:56:00	2021-09-01	23	23.5391	2178.5				1.31231e+06	433.388	2204.33	336.926	0.227459	0.0476103	0.192487	0.00168521	140.056	73.3032	119.548
2132TB448	PPPW_034	to_be_added	drought	day 24	2021-09-02 05:33:00	2021-09-02	24	24.2313	2167.5				1.29784e+06	441.483	2103.33	322.294	0.221502	0.0559733	0.287931	0.00247465	139.725	72.7619	120.161
2132TB448	PPPW_034	to_be_added	drought	day 25	2021-09-03 17:01:00	2021-09-03	25	25.7092	2135.5	2381	245.5	1964	1.46577e+06	469.776	2433	331.564	0.224956	0.0547313	0.22032	0.00262226	139.6	72.22	120.001
2132TB448	PPPW_034	to_be_added	drought	day 26	2021-09-04 07:20:00	2021-09-04	26	26.306	2371.5	2937.5	566	4528	1.6559e+06	453.234	2176	349.826	0.228838	0.0405288	0.17445	0.0017162	139.761	71.8182	119.639
2132TB448	PPPW_034	to_be_added	drought	day 27	2021-09-05 08:27:00	2021-09-05	27	27.3525	2883	3027	144	1152	1.66808e+06	442.882	2106.33	351.03	0.229436	0.0413493	0.168288	0.00205122	139.361	70.7819	119.853
2132TB448	PPPW_034	to_be_added	drought	day 28	2021-09-06 03:56:00	2021-09-06	28	28.1643	2979.5	3042	62.5	500	1.77092e+06	463.636	2129.33	352.151	0.223895	0.0516129	0.241786	0.00232749	139.053	70.382	120.405
2132TB448	PPPW_034	to_be_added	drought	day 29	2021-09-07 14:47:00	2021-09-07	29	29.6161	2942	3034.5	92.5	740	2.21566e+06	506.067	2339	364.956	0.228967	0.0441431	0.18166	0.00197853	138.865	69.9183	120.195
2132TB449	PPPW_034	to_be_added	drought	day 1	2021-08-10 18:30:00	2021-08-10	1	1.77142	2482.5	2766.5	284	284
2132TB449	PPPW_034	to_be_added	drought	day 2	2021-08-11 15:45:00	2021-08-11	2	2.65659	2742.5				112253	373.822	743	211.411	0.222985	0.0545923	0.293694	0.00938557	142.603	86.7152	118.435
2132TB449	PPPW_034	to_be_added	drought	day 3	2021-08-12 13:19:00	2021-08-12	3	3.55519	2717.5				125195	358.773	794.667	223.21	0.223096	0.0459843	0.299367	0.00438631	142.499	86.0582	118.46
2132TB449	PPPW_034	to_be_added	drought	day 4	2021-08-13 06:55:00	2021-08-13	4	4.28843	2700				135293	370.812	839.333	209.365	0.225296	0.0370772	0.239058	0.00478226	142.504	84.4359	118.268
2132TB449	PPPW_034	to_be_added	drought	day 5	2021-08-14 10:52:00	2021-08-14	5	5.4531	2660.5				185784	377.713	858.667	213.235	0.223728	0.0381652	0.229933	0.00684225	142.219	83.6493	118.529
2132TB449	PPPW_034	to_be_added	drought	day 6	2021-08-15 12:20:00	2021-08-15	6	6.51438	2624				225154	384.176	795.667	239.583	0.22483	0.0373524	0.217948	0.00616873	141.757	83.3058	118.704
2132TB449	PPPW_034	to_be_added	drought	day 7	2021-08-16 06:26:00	2021-08-16	7	7.26825	2603.5				217931	404.282	648.667	140.981	0.226453	0.0336878	0.215809	0.00941984	140.747	77.1267	119.223
2132TB449	PPPW_034	to_be_added	drought	day 8	2021-08-17 14:41:00	2021-08-17	8	8.61213	2555				275797	411.385	763.333	158.318	0.224916	0.0503702	0.242408	0.00684397	140.341	75.4402	119.608
2132TB449	PPPW_034	to_be_added	drought	day 9	2021-08-18 13:02:00	2021-08-18	9	9.54337	2528.5				243321	422.582	872	152.659	0.22295	0.0478148	0.277991	0.00726501	140.042	73.8248	119.957
2132TB449	PPPW_034	to_be_added	drought	day 10	2021-08-19 10:12:00	2021-08-19	10	10.4255	2504				325661	437.648	836.333	194.617	0.225074	0.0393926	0.244734	0.00564088	140.383	75.3185	119.591
2132TB449	PPPW_034	to_be_added	drought	day 11	2021-08-20 11:23:00	2021-08-20	11	11.4748	2468.5				494236	417.766	1127.33	220.682	0.226088	0.0317124	0.230441	0.0040915	141.335	81.087	118.847
2132TB449	PPPW_034	to_be_added	drought	day 12	2021-08-21 10:12:00	2021-08-21	12	12.4257	2441				501136	413.802	1154	241.947	0.225961	0.0316934	0.243074	0.00192768	141.541	80.7214	118.762
2132TB449	PPPW_034	to_be_added	drought	day 13	2021-08-22 11:41:00	2021-08-22	13	13.4871	2411.5				617453	410.146	1293.67	252.644	0.22472	0.0362856	0.254051	0.00165944	141.489	79.6729	118.903
2132TB449	PPPW_034	to_be_added	drought	day 14	2021-08-23 13:24:00	2021-08-23	14	14.559	2378				573552	403.283	1583.67	236.509	0.22233	0.039843	0.286115	0.00250021	141.971	81.1273	118.77
2132TB449	PPPW_034	to_be_added	drought	day 15	2021-08-24 05:42:00	2021-08-24	15	15.2376	2365				635329	423.828	1650.67	239.24	0.218705	0.041893	0.357626	0.0018063	142.036	81.7287	119.012
2132TB449	PPPW_034	to_be_added	drought	day 16	2021-08-25 07:15:00	2021-08-25	16	16.3026	2336.5				812722	436.742	1727.67	253.032	0.225583	0.0314596	0.220107	0.00259602	142.099	80.3477	118.417
2132TB449	PPPW_034	to_be_added	drought	day 17	2021-08-26 07:55:00	2021-08-26	17	17.3304	2308.5				966348	447.022	1765.33	275.942	0.225198	0.0326113	0.222747	0.00226783	141.642	79.773	118.721
2132TB449	PPPW_034	to_be_added	drought	day 18	2021-08-27 09:24:00	2021-08-27	18	18.3919	2275.5				1.02309e+06	416.649	1835	299.486	0.224283	0.0378287	0.237909	0.00159386	141.45	79.5476	118.909
2132TB449	PPPW_034	to_be_added	drought	day 19	2021-08-28 10:52:00	2021-08-28	19	19.4533	2247.5				1.0982e+06	415.117	2008.67	292.075	0.224757	0.0419954	0.237652	0.00134259	141.013	77.945	119.124
2132TB449	PPPW_034	to_be_added	drought	day 20	2021-08-29 12:21:00	2021-08-29	20	20.515	2221				1.19182e+06	417.284	2119.67	293.52	0.224525	0.0478155	0.239112	0.00144907	140.72	76.9432	119.328
2132TB449	PPPW_034	to_be_added	drought	day 21	2021-08-30 06:27:00	2021-08-30	21	21.2689	2206				1.32114e+06	414.636	1988.67	298.215	0.228183	0.0380198	0.186733	0.00139167	140.671	75.9389	119.104
2132TB449	PPPW_034	to_be_added	drought	day 22	2021-08-31 01:56:00	2021-08-31	22	22.0812	2182				1.20412e+06	488.196	2007.33	253.669	0.223309	0.0493059	0.247693	0.00168746	140.11	75.297	119.773
2132TB449	PPPW_034	to_be_added	drought	day 23	2021-09-01 11:38:00	2021-09-01	23	23.4848	2152				1.37464e+06	489.984	2386.33	294.91	0.225238	0.0500292	0.231744	0.00169856	139.931	74.4805	119.778
2132TB449	PPPW_034	to_be_added	drought	day 24	2021-09-02 04:16:00	2021-09-02	24	24.1781	2140				1.42476e+06	515.164	2254.33	294.362	0.220643	0.0596359	0.308306	0.00248706	139.484	74.437	120.351
2132TB449	PPPW_034	to_be_added	drought	day 25	2021-09-03 13:45:00	2021-09-03	25	25.573	2112	2360	248	1984	1.46263e+06	547.481	2341	317.939	0.22415	0.0587457	0.254823	0.00235176	139.221	73.703	120.303
2132TB449	PPPW_034	to_be_added	drought	day 26	2021-09-04 14:29:00	2021-09-04	26	26.6035	2323.5	2917	593.5	4748	1.82123e+06	562.958	2082.33	284.316	0.227993	0.046284	0.196203	0.00125003	139.436	73.5855	119.888
2132TB449	PPPW_034	to_be_added	drought	day 27	2021-09-05 13:20:00	2021-09-05	27	27.5559	2860	3021	161	1288	1.94871e+06	585.054	2343.67	351.597	0.22753	0.0519623	0.206242	0.00172904	139.074	73.2201	120.156
2132TB449	PPPW_034	to_be_added	drought	day 28	2021-09-06 01:09:00	2021-09-06	28	28.0484	2992.5	3044	51.5	412	1.89792e+06	597.687	2338.33	355.651	0.226409	0.0539804	0.22103	0.00207876	138.742	72.1283	120.437
2132TB449	PPPW_034	to_be_added	drought	day 29	2021-09-07 10:32:00	2021-09-07	29	29.4395	1				2.14089e+06	628.279	2297	363.758	0.229666	0.0487488	0.174046	0.00196257	138.824	72.0249	120.17
2132TB450	PPPW_034	to_be_added	drought	day 1	2021-08-10 18:31:00	2021-08-10	1	1.77208	2455.5	2757.5	302	302
2132TB450	PPPW_034	to_be_added	drought	day 2	2021-08-11 17:28:00	2021-08-11	2	2.7283	2728				156836	291.232	905.333	337.102	0.224385	0.0586189	0.252311	0.00904878	141.885	81.9721	118.766
2132TB450	PPPW_034	to_be_added	drought	day 3	2021-08-12 07:22:00	2021-08-12	3	3.30712	2718				174087	295.627	875	325.125	0.224387	0.0414343	0.24613	0.00740011	142.313	83.0092	118.488
2132TB450	PPPW_034	to_be_added	drought	day 4	2021-08-13 08:32:00	2021-08-13	4	4.35622	2685				185349	375.508	912.667	203.104	0.225462	0.0342032	0.238782	0.00526904	141.522	81.4375	118.798
2132TB450	PPPW_034	to_be_added	drought	day 5	2021-08-14 10:50:00	2021-08-14	5	5.45158	2645				195681	457.737	887.333	234.166	0.224477	0.0351176	0.272838	0.00536509	141.051	80.6271	119.15
2132TB450	PPPW_034	to_be_added	drought	day 6	2021-08-15 12:18:00	2021-08-15	6	6.51286	2604				268002	496.865	927	280.156	0.223794	0.0303136	0.263937	0.00695233	141.304	80.0504	119.067
2132TB450	PPPW_034	to_be_added	drought	day 7	2021-08-16 06:24:00	2021-08-16	7	7.26673	2583				250384	479.357	1004.33	253.761	0.224496	0.0390412	0.229522	0.00639353	141.268	75.6137	119.016
2132TB450	PPPW_034	to_be_added	drought	day 8	2021-08-17 14:39:00	2021-08-17	8	8.61062	2525				412865	475.314	1150.33	248.252	0.224642	0.0415408	0.227989	0.00612517	141.24	75.9209	118.987
2132TB450	PPPW_034	to_be_added	drought	day 9	2021-08-18 13:00:00	2021-08-18	9	9.54185	2493				446580	474.662	1168.33	235.221	0.22365	0.0425242	0.244206	0.00441023	141.053	74.6777	119.186
2132TB450	PPPW_034	to_be_added	drought	day 10	2021-08-19 06:26:00	2021-08-19	10	10.2687	2471.5				458721	484.654	1138.33	231.863	0.225373	0.0374962	0.221266	0.00387848	140.999	73.3569	119.109
2132TB450	PPPW_034	to_be_added	drought	day 11	2021-08-20 09:06:00	2021-08-20	11	11.3795	2429				653409	511.017	1333.67	328.994	0.22689	0.0320237	0.189378	0.00251851	141.251	75.4037	118.848
2132TB450	PPPW_034	to_be_added	drought	day 12	2021-08-21 07:55:00	2021-08-21	12	12.3305	2395.5				735192	469.535	1383.67	352.633	0.226336	0.0337502	0.212763	0.0018057	141.034	75.9235	119.023
2132TB450	PPPW_034	to_be_added	drought	day 13	2021-08-22 09:24:00	2021-08-22	13	13.392	2362				895710	471.319	1519	312.971	0.224905	0.0350674	0.225121	0.00205207	141.128	75.9645	119.056
2132TB450	PPPW_034	to_be_added	drought	day 14	2021-08-23 11:37:00	2021-08-23	14	14.4844	2324.5				834396	477.772	1653.67	289.46	0.224989	0.0412332	0.242404	0.00212756	141.095	75.0296	119.06
2132TB450	PPPW_034	to_be_added	drought	day 15	2021-08-24 04:06:00	2021-08-24	15	15.171	2303.5				875207	472.232	1610.67	301.975	0.219992	0.0517059	0.326999	0.0020579	140.663	74.7536	119.684
2132TB450	PPPW_034	to_be_added	drought	day 16	2021-08-25 13:03:00	2021-08-25	16	16.5437	2257				1.0613e+06	462.6	1814.67	270.314	0.223839	0.0407979	0.251942	0.00070686	141.115	75.7372	119.144
2132TB450	PPPW_034	to_be_added	drought	day 17	2021-08-26 09:36:00	2021-08-26	17	17.4	2236.5				1.10051e+06	466.213	1725.67	261.162	0.223544	0.0440751	0.251808	0.0010703	140.906	75.5126	119.308
2132TB450	PPPW_034	to_be_added	drought	day 18	2021-08-27 11:04:00	2021-08-27	18	18.4615	2205				1.27671e+06	494.027	1826.33	283.434	0.222726	0.0494134	0.267692	0.00109034	140.627	74.4676	119.53
2132TB450	PPPW_034	to_be_added	drought	day 19	2021-08-28 12:32:00	2021-08-28	19	19.5228	2177.5				1.39911e+06	525.277	1931.33	280.276	0.223989	0.0510518	0.235689	0.00102584	140.559	74.5145	119.476
2132TB450	PPPW_034	to_be_added	drought	day 20	2021-08-29 06:38:00	2021-08-29	20	20.2769	2165.5				1.52186e+06	544.895	1923.67	293.458	0.226253	0.0467668	0.205184	0.00118123	140.428	73.0241	119.405
2132TB450	PPPW_034	to_be_added	drought	day 21	2021-08-30 08:07:00	2021-08-30	21	21.3388	2140.5				1.58113e+06	571.268	2067.33	276.665	0.223944	0.0570203	0.229286	0.00174274	139.959	70.9812	119.847
2132TB450	PPPW_034	to_be_added	drought	day 22	2021-08-31 03:37:00	2021-08-31	22	22.1512	2121.5	2130.5	9	72	1.54801e+06	528.167	1926.33	245.964	0.219041	0.0708218	0.325262	0.00279017	139.437	70.8548	120.48
2132TB450	PPPW_034	to_be_added	drought	day 23	2021-09-01 13:20:00	2021-09-01	23	23.5562	2098.5	2126.5	28	224	1.55702e+06	503.11	2023	250.102	0.223449	0.0637388	0.254759	0.00265151	138.937	69.5731	120.525
2132TB450	PPPW_034	to_be_added	drought	day 24	2021-09-02 05:57:00	2021-09-02	24	24.248	2113	2129	16	128	1.64639e+06	540.929	1889	251.141	0.218226	0.0727117	0.359333	0.00340274	139.094	71.2522	120.757
2132TB450	PPPW_034	to_be_added	drought	day 25	2021-09-03 17:30:00	2021-09-03	25	25.7296	2091	2341.5	250.5	2004	1.57481e+06	573.435	2195	237.898	0.221216	0.0797441	0.294902	0.00407891	138.38	69.489	121.012
2132TB450	PPPW_034	to_be_added	drought	day 26	2021-09-04 07:59:00	2021-09-04	26	26.3331	2330	2930	600	4800	2.03294e+06	588.003	1919	256.93	0.224737	0.0575372	0.230322	0.00239864	139.115	71.057	120.334
2132TB450	PPPW_034	to_be_added	drought	day 27	2021-09-05 08:52:00	2021-09-05	27	27.3698	2873.5	3025.5	152	1216	2.18777e+06	605.51	2110	273.448	0.225072	0.0591017	0.233845	0.00298745	138.836	70.6469	120.483
2132TB450	PPPW_034	to_be_added	drought	day 29	2021-09-07 15:10:00	2021-09-07	29	29.6326	2874	3023	149	1192	2.40382e+06	661.099	2492.33	315.986	0.223464	0.071693	0.25745	0.00613204	138.143	68.888	121.014
2132TB451	PPPW_034	to_be_added	drought	day 1	2021-08-10 18:32:00	2021-08-10	1	1.77272	2462.5	2761.5	299	299
2132TB451	PPPW_034	to_be_added	drought	day 2	2021-08-11 08:56:00	2021-08-11	2	2.37271	2750.5				62249.5	338.774	739.667	249.654	0.211556	0.138947	0.364114	0.100694	143.208	92.4933	119.061
2132TB451	PPPW_034	to_be_added	drought	day 3	2021-08-12 08:32:00	2021-08-12	3	3.35572	2725.5				63878.5	362.746	792	270.404	0.212141	0.153967	0.355682	0.100741	142.907	92.6223	119.266
2132TB451	PPPW_034	to_be_added	drought	day 4	2021-08-13 10:48:00	2021-08-13	4	4.45041	2693				100749	347.892	946.667	300.091	0.211901	0.158832	0.373119	0.089065	142.777	93.057	119.331
2132TB451	PPPW_034	to_be_added	drought	day 5	2021-08-14 08:45:00	2021-08-14	5	5.36491	2666.5				97024.7	347.418	991.333	298.78	0.214029	0.130955	0.335209	0.0683421	142.945	91.3306	119.002
2132TB451	PPPW_034	to_be_added	drought	day 6	2021-08-15 10:13:00	2021-08-15	6	6.42637	2635.5				118625	367.803	1031.67	304.355	0.21272	0.113131	0.327676	0.0790284	142.62	90.1872	119.206
2132TB451	PPPW_034	to_be_added	drought	day 7	2021-08-16 11:42:00	2021-08-16	7	7.48777	2604				158531	438.64	1024	304.392	0.211685	0.110582	0.342723	0.0705299	142.507	90.0869	119.354
2132TB451	PPPW_034	to_be_added	drought	day 8	2021-08-17 13:21:00	2021-08-17	8	8.55673	2570.5				147966	481.334	1109.33	288.945	0.22023	0.055597	0.284352	0.0283678	141.725	84.1634	119.147
2132TB451	PPPW_034	to_be_added	drought	day 9	2021-08-18 11:42:00	2021-08-18	9	9.48799	2544				173202	501.439	1152	301.225	0.215557	0.107653	0.299173	0.0482965	141.265	85.0281	119.746
2132TB451	PPPW_034	to_be_added	drought	day 10	2021-08-19 11:11:00	2021-08-19	10	10.4664	2521				196771	499.513	1160.33	303.753	0.222409	0.0641764	0.232947	0.0174115	141.163	79.3709	119.278
2132TB451	PPPW_034	to_be_added	drought	day 11	2021-08-20 12:22:00	2021-08-20	11	11.5157	2491.5				240990	501.439	1223.67	295.326	0.220744	0.0606154	0.288345	0.0132906	140.796	78.7277	119.588
2132TB451	PPPW_034	to_be_added	drought	day 12	2021-08-21 11:11:00	2021-08-21	12	12.4665	2468.5				295239	508.596	1225.33	281.022	0.219654	0.0752406	0.289901	0.0320053	140.477	80.7609	119.856
2132TB451	PPPW_034	to_be_added	drought	day 13	2021-08-22 12:40:00	2021-08-22	13	13.5279	2442.5				336590	532.501	1356	262.94	0.223731	0.0695893	0.247445	0.00867194	141.035	78.3317	119.288
2132TB451	PPPW_034	to_be_added	drought	day 14	2021-08-23 16:08:00	2021-08-23	14	14.6727	2413				214403	501.854	1318.33	263.929	0.220127	0.0823211	0.314874	0.0108514	140.57	78.2279	119.801
2132TB451	PPPW_034	to_be_added	drought	day 15	2021-08-24 00:46:00	2021-08-24	15	15.032	2407				246451	503.057	1318	265.745	0.215938	0.100974	0.325909	0.0335637	140.641	80.7123	120.052
2132TB451	PPPW_034	to_be_added	drought	day 16	2021-08-25 09:43:00	2021-08-25	16	16.4054	2378				345485	501.56	1360	273.896	0.22235	0.0533649	0.255024	0.00658577	141.566	79.3963	119.025
2132TB451	PPPW_034	to_be_added	drought	day 17	2021-08-26 06:13:00	2021-08-26	17	17.2591	2360				396405	509.077	1401	283.201	0.224156	0.0467388	0.233213	0.00521755	141.663	79.7774	118.841
2132TB451	PPPW_034	to_be_added	drought	day 18	2021-08-27 07:41:00	2021-08-27	18	18.3208	2332				509909	507.82	1450	277.989	0.223814	0.0472582	0.246331	0.00486698	141.794	80.8917	118.791
2132TB451	PPPW_034	to_be_added	drought	day 19	2021-08-28 09:10:00	2021-08-28	19	19.3823	2307.5				533932	506.856	1573.67	286.784	0.222036	0.0539704	0.267015	0.00487833	141.408	80.0751	119.129
2132TB451	PPPW_034	to_be_added	drought	day 20	2021-08-29 10:39:00	2021-08-29	20	20.444	2280.5				719825	505.05	1848	301.341	0.223079	0.0538153	0.250999	0.00366806	141.412	80.1011	119.07
2132TB451	PPPW_034	to_be_added	drought	day 21	2021-08-30 12:09:00	2021-08-30	21	21.5067	2250				812782	502.884	1925.33	318.2	0.223071	0.0552995	0.257292	0.00235681	141.109	78.5858	119.237
2132TB451	PPPW_034	to_be_added	drought	day 22	2021-08-31 00:14:00	2021-08-31	22	22.0098	2235.5				856017	503.847	1621.67	254.271	0.226262	0.0417704	0.206289	0.00196452	140.826	76.2799	119.165
2132TB451	PPPW_034	to_be_added	drought	day 23	2021-09-01 09:13:00	2021-09-01	23	23.3841	2207.5				944586	502.884	1845	265.588	0.227754	0.0458048	0.195863	0.00194125	140.74	76.0317	119.1
2132TB451	PPPW_034	to_be_added	drought	day 24	2021-09-02 01:43:00	2021-09-02	24	24.0715	2189.5				1.01945e+06	522.87	1885.67	273.655	0.223011	0.0536173	0.254657	0.00181609	140.495	76.7131	119.582
2132TB451	PPPW_034	to_be_added	drought	day 25	2021-09-03 10:55:00	2021-09-03	25	25.4549	2160.5	2412	251.5	2012	1.12393e+06	542.487	2050.67	278.165	0.220816	0.0666422	0.288293	0.00302224	140.377	76.7051	119.825
2132TB451	PPPW_034	to_be_added	drought	day 26	2021-09-04 10:41:00	2021-09-04	26	26.4452	2376.5	2934.5	558	4464	1.29148e+06	490.293	2061.67	274.405	0.223426	0.0572757	0.247951	0.00288142	139.872	74.9256	119.952
2132TB451	PPPW_034	to_be_added	drought	day 27	2021-09-05 10:48:00	2021-09-05	27	27.4503	2878	3026.5	148.5	1188	1.42214e+06	503.622	2119.67	276.845	0.224952	0.0546843	0.230931	0.00293463	140.068	75.4702	119.729
2132TB451	PPPW_034	to_be_added	drought	day 29	2021-09-07 16:24:00	2021-09-07	29	29.6838	2880.5	3024.5	144	1152	1.72493e+06	607.818	2314	314.447	0.224781	0.0629057	0.234765	0.00386314	138.836	70.9125	120.48
2132TB452	PPPW_034	to_be_added	control	day 1	2021-08-10 18:33:00	2021-08-10	1	1.77334	2462.5	2761	298.5	298
2132TB452	PPPW_034	to_be_added	control	day 2	2021-08-11 13:33:00	2021-08-11	2	2.56474	2743.5	2977.5	234	1872	93489.4	432.334	974	150.612	0.215991	0.0404103	0.329162	0.0321323	143.541	87.0366	118.42
2132TB452	PPPW_034	to_be_added	control	day 3	2021-08-12 11:05:00	2021-08-12	3	3.46226	2954	3008	54	432	122945	428.24	1006.33	164.217	0.218359	0.0491442	0.321327	0.0185844	143.949	89.2233	117.99
2132TB452	PPPW_034	to_be_added	control	day 4	2021-08-13 12:04:00	2021-08-13	4	4.50308	2975	3041	66	528	133897	432.695	1095.67	179.025	0.218905	0.0574282	0.299753	0.0204661	143.492	87.8946	118.174
2132TB452	PPPW_034	to_be_added	control	day 5	2021-08-14 06:59:00	2021-08-14	5	5.29145	3015.5	3047.5	32	256	132448	444.493	1127.33	163.976	0.220404	0.0454566	0.263183	0.0156218	143.243	85.1344	118.18
2132TB452	PPPW_034	to_be_added	control	day 6	2021-08-15 08:28:00	2021-08-15	6	6.35316	3010	3045.5	35.5	284	156788	443.483	1108.67	161.916	0.220916	0.0479543	0.247025	0.0121808	142.721	84.3025	118.42
2132TB452	PPPW_034	to_be_added	control	day 7	2021-08-16 09:57:00	2021-08-16	7	7.4147	3004.5	3046.5	42	336	187127	436.668	1072.33	170.718	0.218776	0.0602102	0.28825	0.0126817	142.739	84.4233	118.627
2132TB452	PPPW_034	to_be_added	control	day 8	2021-08-17 10:54:00	2021-08-17	8	8.45477	3003.5	3047	43.5	348	236858	455.113	1292.33	178.505	0.223259	0.0547963	0.229288	0.010516	142.24	81.1729	118.567
2132TB452	PPPW_034	to_be_added	control	day 9	2021-08-18 09:16:00	2021-08-18	9	9.38611	3006.5	3045.5	39	312	288878	456.123	1375.33	186.712	0.221982	0.0571639	0.24399	0.00793612	142.019	80.2442	118.782
2132TB452	PPPW_034	to_be_added	control	day 10	2021-08-19 11:29:00	2021-08-19	10	10.4788	2994				332064	461.348	1353	182.998	0.221828	0.0596626	0.242921	0.00826127	141.727	79.1612	118.964
2132TB452	PPPW_034	to_be_added	control	day 11	2021-08-20 12:40:00	2021-08-20	11	11.5281	2945				443605	460.265	1434	188.777	0.223655	0.0538876	0.231391	0.00855035	141.586	79.6148	118.918
2132TB452	PPPW_034	to_be_added	control	day 12	2021-08-21 11:29:00	2021-08-21	12	12.4789	2903				540471	454.125	1436	241.148	0.224461	0.047752	0.226239	0.00671493	141.778	78.6463	118.74
2132TB452	PPPW_034	to_be_added	control	day 13	2021-08-22 12:58:00	2021-08-22	13	13.5403	2857				635808	444.253	1597.33	253.79	0.222572	0.0517509	0.251003	0.00681994	141.437	77.601	119.073
2132TB452	PPPW_034	to_be_added	control	day 14	2021-08-23 16:27:00	2021-08-23	14	14.6861	2796	3013.5	217.5	1740	781647	456.676	1802.33	214.972	0.221791	0.0584979	0.243332	0.00653167	141.646	77.4547	119.024
2132TB452	PPPW_034	to_be_added	control	day 15	2021-08-24 01:04:00	2021-08-24	15	15.0445	2999.5	3045	45.5	364	884289	457.616	1847	235.965	0.222347	0.0485117	0.243473	0.00385241	141.821	77.7478	118.877
2132TB452	PPPW_034	to_be_added	control	day 16	2021-08-25 10:01:00	2021-08-25	16	16.4179	2977.5	3043.5	66	528	1.1892e+06	450.606	1967.33	289.606	0.223934	0.0434658	0.228222	0.00447184	142.331	79.6984	118.454
2132TB452	PPPW_034	to_be_added	control	day 17	2021-08-26 06:26:00	2021-08-26	17	17.2683	2997.5	3047	49.5	396	1.39813e+06	447.262	2170.67	298.095	0.225385	0.0372772	0.195266	0.00401067	142.405	79.0072	118.293
2132TB452	PPPW_034	to_be_added	control	day 18	2021-08-27 07:55:00	2021-08-27	18	18.3299	2968	3041.5	73.5	588	1.70626e+06	459.663	2065	342.038	0.22553	0.0356846	0.19571	0.0028925	142.242	79.1886	118.385
2132TB452	PPPW_034	to_be_added	control	day 19	2021-08-28 09:23:00	2021-08-28	19	19.3914	2966.5	3041.5	75	600	1.95389e+06	517.813	2251.67	377.073	0.22449	0.040207	0.217968	0.00331017	141.589	76.1747	118.837
2132TB452	PPPW_034	to_be_added	control	day 20	2021-08-29 10:52:00	2021-08-29	20	20.4531	2959	3040	81	648	2.24006e+06	549.597	2537.33	420.776	0.223138	0.0406683	0.260438	0.00294629	141.155	75.4676	119.204
2132TB452	PPPW_034	to_be_added	control	day 21	2021-08-30 12:22:00	2021-08-30	21	21.5159	2929.5	3037	107.5	860	2.88603e+06	567.174	2910.33	427.999	0.223787	0.0403964	0.240672	0.00250188	141.619	77.2626	118.879
2132TB452	PPPW_034	to_be_added	control	day 22	2021-08-31 00:27:00	2021-08-31	22	22.019	2982	3044	62	496	2.95431e+06	597.875	2497	292.797	0.224473	0.0365772	0.212688	0.00260854	141.522	76.0934	118.876
2132TB452	PPPW_034	to_be_added	control	day 23	2021-09-01 09:26:00	2021-09-01	23	23.3933	2931	3033.5	102.5	820	2.93623e+06	552.854	2499	316.689	0.226572	0.0356831	0.197381	0.00320859	141.413	74.9529	118.786
2132TB452	PPPW_034	to_be_added	control	day 24	2021-09-02 02:05:00	2021-09-02	24	24.0872	2961.5	3041.5	80	640	3.4026e+06	556.518	2242	325.097	0.223377	0.0375569	0.224897	0.0031832	141.347	75.8318	119.056
2132TB452	PPPW_034	to_be_added	control	day 25	2021-09-03 11:11:00	2021-09-03	25	25.466	2897.5	3026.5	129	1032	4.03863e+06	567.776	2516.33	311.577	0.224552	0.0347043	0.209333	0.00329797	141.677	75.9848	118.769
2132TB452	PPPW_034	to_be_added	control	day 26	2021-09-04 11:03:00	2021-09-04	26	26.4607	2930	3031.5	101.5	812	4.66409e+06	581.442	2646.67	348.341	0.223713	0.0396302	0.230952	0.00258867	141.056	73.7111	119.189
2132TB452	PPPW_034	to_be_added	control	day 27	2021-09-05 11:02:00	2021-09-05	27	27.46	2922.5	3032.5	110	880	5.74816e+06	610.573	2770.67	392.452	0.225398	0.0338723	0.208071	0.00230711	141.487	76.0014	118.802
2132TB452	PPPW_034	to_be_added	control	day 29	2021-09-07 16:41:00	2021-09-07	29	29.6952	2734	3001	267	2136	7.35483e+06	676.924	2889.67	428.288	0.225782	0.0357798	0.203687	0.00272175	140.948	73.6439	119.077
2132TB453	PPPW_034	to_be_added	control	day 1	2021-08-10 18:34:00	2021-08-10	1	1.77396	2468.5	2759	290.5	290
2132TB453	PPPW_034	to_be_added	control	day 2	2021-08-11 09:43:00	2021-08-11	2	2.40529	2748	2979.5	231.5	1852	157487	381.206	713.333	209.871	0.222062	0.0581125	0.271215	0.00427086	142.43	83.8043	118.523
2132TB453	PPPW_034	to_be_added	control	day 3	2021-08-12 10:18:00	2021-08-12	3	3.42947	2945.5	3006.5	61	488	172202	389.353	744.667	200.094	0.227205	0.0421837	0.222934	0.00462582	142.373	83.8824	118.138
2132TB453	PPPW_034	to_be_added	control	day 4	2021-08-13 11:16:00	2021-08-13	4	4.46948	2968	3039	71	568	198372	387.267	784.667	219.523	0.226935	0.0434813	0.237663	0.00520857	141.693	82.9055	118.566
2132TB453	PPPW_034	to_be_added	control	day 5	2021-08-14 07:41:00	2021-08-14	5	5.32039	3007	3045	38	304	239276	379.36	804.333	242.112	0.228408	0.0406699	0.210365	0.00461726	141.937	81.5988	118.365
2132TB453	PPPW_034	to_be_added	control	day 6	2021-08-15 09:10:00	2021-08-15	6	6.38195	3002	3044.5	42.5	340	262810	319.525	793	265.227	0.228835	0.0348432	0.213075	0.00474054	141.853	81.4669	118.403
2132TB453	PPPW_034	to_be_added	control	day 7	2021-08-16 10:38:00	2021-08-16	7	7.44344	2998	3042	44	352	374000	360.977	837.333	314.731	0.229957	0.0426528	0.187871	0.00393973	141.971	81.3607	118.246
2132TB453	PPPW_034	to_be_added	control	day 8	2021-08-17 12:17:00	2021-08-17	8	8.51234	2989.5	3042.5	53	424	418946	411.024	1003.33	282.684	0.229138	0.0561317	0.20907	0.00374098	140.94	78.5408	118.919
2132TB453	PPPW_034	to_be_added	control	day 9	2021-08-18 10:38:00	2021-08-18	9	9.44361	2996.5	3043.5	47	376	523277	468.402	1134.67	285.668	0.229024	0.0547451	0.184277	0.00357092	140.955	77.2087	118.936
2132TB453	PPPW_034	to_be_added	control	day 10	2021-08-19 08:40:00	2021-08-19	10	10.3615	3000				658438	487.231	1166.67	261.728	0.229673	0.0503648	0.170126	0.00327219	140.87	73.9225	118.922
2132TB453	PPPW_034	to_be_added	control	day 11	2021-08-20 14:16:00	2021-08-20	11	11.5951	2917.5				742017	508.061	1436.67	202.261	0.225927	0.0507894	0.189368	0.00381258	140.548	72.7399	119.39
2132TB453	PPPW_034	to_be_added	control	day 12	2021-08-21 13:05:00	2021-08-21	12	12.5457	2863.5				905608	514.081	1438.67	288.102	0.226502	0.0421136	0.20168	0.00265539	140.654	74.1498	119.277
2132TB453	PPPW_034	to_be_added	control	day 13	2021-08-22 07:12:00	2021-08-22	13	13.3001	2838				1.00058e+06	545.814	1513	296.677	0.226891	0.0404404	0.184138	0.002811	140.795	74.2623	119.149
2132TB453	PPPW_034	to_be_added	control	day 14	2021-08-23 14:13:00	2021-08-23	14	14.5927	2754.5	3007.5	253	2024	1.29253e+06	553.566	1412	280.822	0.228457	0.040561	0.178172	0.00227605	140.689	72.9432	119.076
2132TB453	PPPW_034	to_be_added	control	day 15	2021-08-24 06:25:00	2021-08-24	15	15.268	2976.5	3041.5	65	520	1.40476e+06	580.899	1480	271.367	0.224564	0.0428628	0.227624	0.00229087	140.506	72.5555	119.503
2132TB453	PPPW_034	to_be_added	control	day 16	2021-08-25 07:59:00	2021-08-25	16	16.3331	2971	3042	71	568	1.80823e+06	587.641	1510	287.018	0.228086	0.0347292	0.176208	0.00250394	141	72.5487	118.95
2132TB453	PPPW_034	to_be_added	control	day 17	2021-08-26 06:08:00	2021-08-26	17	17.256	2977.5	3043.5	66	528	2.0829e+06	587.462	1596.33	316.779	0.229201	0.029489	0.16275	0.00134819	140.914	73.2557	118.899
2132TB453	PPPW_034	to_be_added	control	day 18	2021-08-27 07:37:00	2021-08-27	18	18.3178	2957.5	3039.5	82	656	2.61675e+06	554.533	1840	316.756	0.22859	0.0299865	0.168228	0.00112733	140.71	72.6719	119.06
2132TB453	PPPW_034	to_be_added	control	day 19	2021-08-28 09:06:00	2021-08-28	19	19.3793	2957.5	3042.5	85	680	2.86968e+06	552.009	1953.67	348.703	0.226725	0.037951	0.192997	0.00240768	139.973	71.2168	119.645
2132TB453	PPPW_034	to_be_added	control	day 20	2021-08-29 10:35:00	2021-08-29	20	20.441	2951	3041	90	720	3.25813e+06	535.687	2116.67	334.24	0.227944	0.0351873	0.184653	0.00216473	139.805	70.1584	119.675
2132TB453	PPPW_034	to_be_added	control	day 21	2021-08-30 12:05:00	2021-08-30	21	21.5037	2921.5	3036	114.5	916	3.68636e+06	550.44	2217.67	338.186	0.227182	0.0378509	0.197608	0.00193823	139.548	68.0185	119.904
2132TB453	PPPW_034	to_be_added	control	day 22	2021-08-31 00:09:00	2021-08-31	22	22.0068	2968.5	3045.5	77	616	3.97057e+06	606.607	2158.33	301.012	0.225665	0.037941	0.207982	0.00172967	139.58	67.8905	119.983
2132TB453	PPPW_034	to_be_added	control	day 23	2021-09-01 09:08:00	2021-09-01	23	23.381	2919.5	3027	107.5	860	3.81477e+06	701.969	2290.33	365.798	0.22788	0.0338984	0.18151	0.00218867	139.863	67.99	119.676
2132TB453	PPPW_034	to_be_added	control	day 24	2021-09-02 01:38:00	2021-09-02	24	24.0686	2944.5	3035.5	91	728	4.50749e+06	611.118	2314.67	364.07	0.222111	0.0421638	0.262387	0.00280909	139.645	68.2746	120.162
2132TB453	PPPW_034	to_be_added	control	day 25	2021-09-03 10:50:00	2021-09-03	25	25.4516	2883.5	3028.5	145	1160	5.40948e+06	629.068	2487	354.871	0.223784	0.0417896	0.240524	0.00297462	139.576	67.6395	120.075
2132TB453	PPPW_034	to_be_added	control	day 26	2021-09-04 10:35:00	2021-09-04	26	26.4411	2925.5	3033	107.5	860	5.52733e+06	684.077	2522.67	370.21	0.220661	0.0471682	0.315179	0.00307261	139.102	65.9164	120.555
2132TB453	PPPW_034	to_be_added	control	day 27	2021-09-05 10:44:00	2021-09-05	27	27.4472	2913	3031	118	944	6.77979e+06	724.181	2782	377.436	0.223752	0.0412535	0.247935	0.00243957	139.268	67.4782	120.271
2132TB453	PPPW_034	to_be_added	control	day 29	2021-09-07 16:20:00	2021-09-07	29	29.6806	2710	3000	290	2320	8.68295e+06	773.209	3021.67	407.015	0.22192	0.047323	0.295469	0.00330291	138.878	65.391	120.599
2132TB454	PPPW_034	to_be_added	control	day 1	2021-08-10 18:35:00	2021-08-10	1	1.7746	2460	2761	301	301
2132TB454	PPPW_034	to_be_added	control	day 2	2021-08-11 09:44:00	2021-08-11	2	2.4058	2747.5	2980	232.5	1860	120702	396.938	812.333	200.937	0.217118	0.059025	0.374986	0.0124038	142.838	82.3395	118.743
2132TB454	PPPW_034	to_be_added	control	day 3	2021-08-12 10:19:00	2021-08-12	3	3.43048	2943.5	3007	63.5	508	145264	412.469	853	232.962	0.224133	0.0431088	0.259861	0.00591903	142.589	80.9882	118.295
2132TB454	PPPW_034	to_be_added	control	day 4	2021-08-13 11:17:00	2021-08-13	4	4.47043	2969	3039	70	560	184525	373.1	859.667	274.979	0.225045	0.0403487	0.216575	0.00772248	142.173	80.9707	118.427
2132TB454	PPPW_034	to_be_added	control	day 5	2021-08-14 07:44:00	2021-08-14	5	5.32242	3007.5	3046.5	39	312	201430	377.916	857.667	291.714	0.227486	0.0380523	0.201816	0.00574463	141.732	79.1819	118.51
2132TB454	PPPW_034	to_be_added	control	day 6	2021-08-15 09:12:00	2021-08-15	6	6.38398	3004.5	3046	41.5	332	255456	404.282	835.333	334.092	0.228748	0.0341164	0.194819	0.00517526	141.844	80.5679	118.366
2132TB454	PPPW_034	to_be_added	control	day 7	2021-08-16 10:41:00	2021-08-16	7	7.44547	2999	3043	44	352	340052	397.299	1030.67	359.014	0.227344	0.0324067	0.223328	0.00492003	141.874	79.2738	118.454
2132TB454	PPPW_034	to_be_added	control	day 8	2021-08-17 12:20:00	2021-08-17	8	8.51438	2988	3041	53	424	386268	415.04	1088.33	307.269	0.225813	0.0365744	0.233739	0.00395778	141.591	77.0907	118.735
2132TB454	PPPW_034	to_be_added	control	day 9	2021-08-18 10:41:00	2021-08-18	9	9.44563	2991.5	3042	50.5	404	464644	415.84	1143.33	325.544	0.226252	0.0388214	0.246127	0.00345231	141.085	75.6687	119.026
2132TB454	PPPW_034	to_be_added	control	day 10	2021-08-19 09:58:00	2021-08-19	10	10.4154	2992.5				610928	411.711	1326.33	370.531	0.227475	0.0349241	0.217251	0.00414447	140.738	75.0911	119.148
2132TB454	PPPW_034	to_be_added	control	day 11	2021-08-20 11:09:00	2021-08-20	11	11.4646	2928				782669	411.626	1332.67	343.483	0.22942	0.036578	0.19519	0.00426719	140.876	77.1525	118.951
2132TB454	PPPW_034	to_be_added	control	day 12	2021-08-21 09:58:00	2021-08-21	12	12.4156	2875.5				884369	409.579	1445.67	343.363	0.226886	0.0392242	0.227741	0.00274201	140.792	76.433	119.183
2132TB454	PPPW_034	to_be_added	control	day 13	2021-08-22 11:26:00	2021-08-22	13	13.477	2815				1.08582e+06	457.544	1578.67	354.361	0.227058	0.0353956	0.211215	0.00262006	141.282	76.9053	118.885
2132TB454	PPPW_034	to_be_added	control	day 14	2021-08-23 13:07:00	2021-08-23	14	14.5469	2754.5	3002.5	248	1984	1.26064e+06	412.632	1546.67	354.36	0.227445	0.03727	0.212765	0.00292376	140.34	73.7807	119.398
2132TB454	PPPW_034	to_be_added	control	day 15	2021-08-24 05:27:00	2021-08-24	15	15.2274	2965	3040	75	600	1.42673e+06	407.532	1675.67	362.385	0.223212	0.03842	0.268383	0.00206554	140.567	74.3919	119.561
2132TB454	PPPW_034	to_be_added	control	day 16	2021-08-25 07:01:00	2021-08-25	16	16.2924	2964	3040	76	608	1.91605e+06	455.907	1974	457.599	0.229101	0.0325625	0.178175	0.00199388	141.093	74.3857	118.806
2132TB454	PPPW_034	to_be_added	control	day 17	2021-08-26 10:19:00	2021-08-26	17	17.4302	2948	3039.5	91.5	732	2.31612e+06	458.435	2091.33	411.96	0.226443	0.0402899	0.213281	0.00149497	140.916	73.5212	119.1
2132TB454	PPPW_034	to_be_added	control	day 18	2021-08-27 11:48:00	2021-08-27	18	18.4917	2941	3037.5	96.5	772	2.69349e+06	554.707	2041.67	379.841	0.227035	0.0396434	0.197157	0.00168726	140.84	71.8572	119.1
2132TB454	PPPW_034	to_be_added	control	day 19	2021-08-28 13:16:00	2021-08-28	19	19.5529	2942.5	3037.5	95	760	3.27046e+06	625.576	2273.33	400.885	0.22839	0.0378589	0.180993	0.00185701	140.786	71.6731	119.042
2132TB454	PPPW_034	to_be_added	control	day 20	2021-08-29 07:22:00	2021-08-29	20	20.3072	2995.5	3047	51.5	412	3.77752e+06	608.533	2656	417.684	0.228965	0.0339817	0.165117	0.00169668	140.851	71.8965	118.969
2132TB454	PPPW_034	to_be_added	control	day 21	2021-08-30 08:51:00	2021-08-30	21	21.3692	2930	3036	106	848	3.94544e+06	581.682	2163.67	301.743	0.225973	0.037927	0.20911	0.00232127	140.157	68.6395	119.613
2132TB454	PPPW_034	to_be_added	control	day 22	2021-08-31 04:21:00	2021-08-31	22	22.1816	2931	3037	106	848	4.39571e+06	595.583	2437.67	304.047	0.221203	0.0515522	0.288278	0.00301457	139.813	68.9585	120.138
2132TB454	PPPW_034	to_be_added	control	day 23	2021-09-01 12:40:00	2021-09-01	23	23.5282	2867	3025	158	1264	4.94742e+06	579.335	2710.33	359.692	0.226515	0.0395764	0.206842	0.00193624	140.42	70.1916	119.418
2132TB454	PPPW_034	to_be_added	control	day 24	2021-09-02 05:17:00	2021-09-02	24	24.2207	2968.5	3040.5	72	576	4.98053e+06	624.723	2811.67	368.645	0.219856	0.0528113	0.328294	0.00278398	140.13	70.1194	120.062
2132TB454	PPPW_034	to_be_added	control	day 25	2021-09-03 16:43:00	2021-09-03	25	25.6967	2831.5	3014	182.5	1460	6.17649e+06	567.715	2641.33	376.625	0.224321	0.0444903	0.236444	0.00405568	139.896	68.7055	119.877
2132TB454	PPPW_034	to_be_added	control	day 26	2021-09-04 06:59:00	2021-09-04	26	26.291	2984	3042	58	464	6.81873e+06	570.846	2711.33	370.243	0.226571	0.0386616	0.193615	0.00283839	140.206	68.1522	119.541
2132TB454	PPPW_034	to_be_added	control	day 27	2021-09-05 08:11:00	2021-09-05	27	27.3416	2921	3032.5	111.5	892	7.83272e+06	602.57	2740.67	385.982	0.225764	0.0392213	0.2054	0.00304638	140.082	67.9459	119.666
2132TB454	PPPW_034	to_be_added	control	day 28	2021-09-06 03:41:00	2021-09-06	28	28.1536	2934.5	3035.5	101	808	8.46984e+06	640.013	2897	406.449	0.221064	0.0477547	0.290423	0.00352804	139.948	68.3539	120.058
2132TB454	PPPW_034	to_be_added	control	day 29	2021-09-07 16:04:00	2021-09-07	29	29.6697	2795.5	3012	216.5	1732	1.04528e+07	688.988	3083.67	482.689	0.224892	0.0409019	0.221635	0.00395376	140.183	69.3953	119.638
2132TB455	PPPW_034	to_be_added	control	day 1	2021-08-10 18:36:00	2021-08-10	1	1.77524	2469.5	2764	294.5	294
2132TB455	PPPW_034	to_be_added	control	day 2	2021-08-11 15:51:00	2021-08-11	2	2.66101	2739	2970.5	231.5	1852	116224	335.898	729.667	284.731	0.223182	0.0520978	0.296045	0.00381843	142.049	84.8387	118.7
2132TB455	PPPW_034	to_be_added	control	day 3	2021-08-12 12:05:00	2021-08-12	3	3.50375	2944	3006	62	496	122095	348.058	776.333	275.461	0.224904	0.0427757	0.315135	0.0013644	141.851	85.5137	118.667
2132TB455	PPPW_034	to_be_added	control	day 4	2021-08-13 10:36:00	2021-08-13	4	4.44181	2973	3042	69	552	150467	346.252	906	277.507	0.224615	0.0427211	0.294446	0.00161233	141.974	84.237	118.595
2132TB455	PPPW_034	to_be_added	control	day 5	2021-08-14 06:12:00	2021-08-14	5	5.25855	3009.5	3046.5	37	296	169996	351.873	960.333	318.04	0.225398	0.0353122	0.250441	0.000865762	142.134	82.1347	118.429
2132TB455	PPPW_034	to_be_added	control	day 6	2021-08-15 07:41:00	2021-08-15	6	6.32032	3004.5	3046.5	42	336	215469	352.623	891.667	311.677	0.227119	0.0309919	0.226329	0.00110127	141.9	80.8061	118.397
2132TB455	PPPW_034	to_be_added	control	day 7	2021-08-16 09:09:00	2021-08-16	7	7.38193	3002.5	3044	41.5	332	264392	409.744	862	294.157	0.228196	0.0276123	0.210545	0.00136537	141.986	80.5072	118.26
2132TB455	PPPW_034	to_be_added	control	day 8	2021-08-17 11:30:00	2021-08-17	8	8.47948	2992.5	3042	49.5	396	315675	428.194	1064.33	310.216	0.227561	0.0317591	0.241722	0.00168852	141.17	78.8662	118.795
2132TB455	PPPW_034	to_be_added	control	day 9	2021-08-18 09:51:00	2021-08-18	9	9.41078	2995.5	3043	47.5	380	354383	431.611	1033	283.527	0.227748	0.0303209	0.209998	0.00147698	140.661	76.444	119.103
2132TB455	PPPW_034	to_be_added	control	day 10	2021-08-19 12:15:00	2021-08-19	10	10.511	2980.5				457506	427.277	1066	316.033	0.22693	0.0316798	0.219829	0.00105303	140.864	76.128	119.071
2132TB455	PPPW_034	to_be_added	control	day 11	2021-08-20 14:55:00	2021-08-20	11	11.6217	2917.5				538951	474.712	1214.67	227.183	0.226181	0.042414	0.203497	0.00159701	140.74	75.8572	119.201
2132TB455	PPPW_034	to_be_added	control	day 12	2021-08-21 06:21:00	2021-08-21	12	12.2652	2895.5				586117	474.231	1160.67	245.242	0.228238	0.032438	0.168343	0.00113338	141.104	74.8319	118.848
2132TB455	PPPW_034	to_be_added	control	day 13	2021-08-22 07:50:00	2021-08-22	13	13.3269	2844				736802	466.887	1327.33	293.52	0.225451	0.0352834	0.218558	0.00141601	141.021	75.1978	119.09
2132TB455	PPPW_034	to_be_added	control	day 14	2021-08-23 09:06:00	2021-08-23	14	14.3797	2785	3016.5	231.5	1852	948289	440.881	1392	270.404	0.2263	0.0284608	0.207565	0.00111343	141.432	75.1927	118.795
2132TB455	PPPW_034	to_be_added	control	day 15	2021-08-24 01:50:00	2021-08-24	15	15.0769	2966	3038	72	576	1.20536e+06	425.591	1462	324.702	0.224529	0.0316747	0.235651	0.00146423	141.018	75.3138	119.155
2132TB455	PPPW_034	to_be_added	control	day 16	2021-08-25 10:48:00	2021-08-25	16	16.45	2953	3039	86	688	1.42163e+06	452.826	1455.67	290.932	0.22628	0.0265291	0.205826	0.00157899	141.619	76.3767	118.68
2132TB455	PPPW_034	to_be_added	control	day 17	2021-08-26 12:25:00	2021-08-26	17	17.5174	2961	3040	79	632	1.77089e+06	432.093	1540.67	327.23	0.226773	0.0278359	0.19142	0.00103776	141.531	75.7588	118.681
2132TB455	PPPW_034	to_be_added	control	day 18	2021-08-27 06:30:00	2021-08-27	18	18.2713	2988	3045	57	456	1.98682e+06	430.362	1589.33	329.119	0.227986	0.0264215	0.176524	0.000921811	141.118	73.5486	118.853
2132TB455	PPPW_034	to_be_added	control	day 19	2021-08-28 07:59:00	2021-08-28	19	19.333	2972	3042	70	560	2.33814e+06	445.577	1779	349.744	0.226374	0.0329887	0.188541	0.00114637	140.907	72.3557	119.094
2132TB455	PPPW_034	to_be_added	control	day 20	2021-08-29 09:28:00	2021-08-29	20	20.3947	2960.5	3040.5	80	640	2.7e+06	482.829	2051	361.459	0.226308	0.0340098	0.188946	0.00114579	140.891	72.1703	119.1
2132TB455	PPPW_034	to_be_added	control	day 21	2021-08-30 10:58:00	2021-08-30	21	21.4572	2934.5	3035.5	101	808	3.35007e+06	520.341	2224.33	386.945	0.226648	0.0313217	0.185877	0.0012692	141.17	73.6393	118.913
2132TB455	PPPW_034	to_be_added	control	day 22	2021-08-31 06:27:00	2021-08-31	22	22.2693	2956.5	3041	84.5	676	3.59991e+06	562.599	2105.67	386.102	0.222832	0.0350169	0.250283	0.00147539	140.578	72.2883	119.541
2132TB455	PPPW_034	to_be_added	control	day 23	2021-09-01 14:43:00	2021-09-01	23	23.6135	2887	3028	141	1128	3.67321e+06	544.294	2045.67	363.303	0.226892	0.0286448	0.183576	0.00128648	140.901	72.3547	119.038
2132TB455	PPPW_034	to_be_added	control	day 24	2021-09-02 07:17:00	2021-09-02	24	24.304	2984	3043.5	59.5	476	3.93563e+06	579.575	2024.33	364.672	0.223882	0.0324057	0.228062	0.00119135	140.74	71.3495	119.364
2132TB455	PPPW_034	to_be_added	control	day 25	2021-09-03 10:20:00	2021-09-03	25	25.4312	2904.5	3028.5	124	992	5.15263e+06	558.805	2433.33	377.711	0.22726	0.0265901	0.176976	0.00138235	141.297	74.211	118.782
2132TB455	PPPW_034	to_be_added	control	day 26	2021-09-04 09:56:00	2021-09-04	26	26.4142	2930	3031.5	101.5	812	5.54441e+06	601.246	2498.33	390.798	0.223453	0.0332551	0.24006	0.00128641	140.699	71.3512	119.43
2132TB455	PPPW_034	to_be_added	control	day 27	2021-09-05 10:17:00	2021-09-05	27	27.4285	2915.5	3031.5	116	928	6.29792e+06	636.16	2447.33	416.923	0.22419	0.0301363	0.22872	0.00117909	140.964	73.8661	119.211
2132TB455	PPPW_034	to_be_added	control	day 29	2021-09-07 14:11:00	2021-09-07	29	29.5915	2736.5	3004.5	268	2144	7.83831e+06	688.988	2503	437.648	0.226521	0.0256537	0.200424	0.00148458	140.727	72.3297	119.146
2132TB456	PPPW_034	to_be_added	control	day 1	2021-08-10 18:37:00	2021-08-10	1	1.77587	2450	2758	308	308
2132TB456	PPPW_034	to_be_added	control	day 2	2021-08-11 09:46:00	2021-08-11	2	2.40743	2746.5	2978.5	232	1856	58300.9	185.527	446	195.158	0.223638	0.0484867	0.239093	0.0364384	141.056	86.1037	119.195
2132TB456	PPPW_034	to_be_added	control	day 3	2021-08-12 06:36:00	2021-08-12	3	3.27536	2951	3008.5	57.5	460	62311.4	178.183	508.667	211.652	0.230429	0.0340182	0.189332	0.00913058	141.906	83.6758	118.18
2132TB456	PPPW_034	to_be_added	control	day 4	2021-08-13 06:38:00	2021-08-13	4	4.27689	2973	3038	65	520	124487	285.363	763.333	294.875	0.230151	0.0279592	0.197012	0.00265537	142.181	83.21	118.041
2132TB456	PPPW_034	to_be_added	control	day 5	2021-08-14 08:52:00	2021-08-14	5	5.36998	2998	3045	47	376	144383	321.451	717.333	319.525	0.231271	0.0252655	0.182978	0.00300858	141.774	81.8061	118.199
2132TB456	PPPW_034	to_be_added	control	day 6	2021-08-15 10:21:00	2021-08-15	6	6.43143	3002.5	3045.5	43	344	172369	348.058	824	347.215	0.229929	0.0275965	0.208938	0.00185901	141.77	81.5671	118.292
2132TB456	PPPW_034	to_be_added	control	day 7	2021-08-16 11:49:00	2021-08-16	7	7.49281	3002	3045	43	344	244490	331.391	869.333	367.402	0.228845	0.0230203	0.213922	0.00321996	141.542	81.8373	118.535
2132TB456	PPPW_034	to_be_added	control	day 8	2021-08-17 13:28:00	2021-08-17	8	8.56178	2999	3043.5	44.5	356	280620	341.557	904.333	354.68	0.23044	0.0270718	0.181818	0.00148777	141.011	78.6013	118.72
2132TB456	PPPW_034	to_be_added	control	day 9	2021-08-18 11:50:00	2021-08-18	9	9.49306	3003.5	3045	41.5	332	334491	401.152	986	355.282	0.228463	0.0318045	0.193492	0.00110414	141.018	78.336	118.878
2132TB456	PPPW_034	to_be_added	control	day 10	2021-08-19 12:49:00	2021-08-19	10	10.5346	2990.5				407206	450.272	1090	338.908	0.229904	0.0379196	0.178923	0.00154848	140.822	75.9259	118.877
2132TB456	PPPW_034	to_be_added	control	day 11	2021-08-20 15:29:00	2021-08-20	11	11.6452	2929.5				521708	493.373	1214.67	246.807	0.228915	0.0422572	0.17916	0.00145785	140.604	74.4415	119.092
2132TB456	PPPW_034	to_be_added	control	day 12	2021-08-21 06:56:00	2021-08-21	12	12.2889	2908				513653	500.408	1279.67	254.544	0.230343	0.0345337	0.161324	0.000806191	140.731	74.5096	118.928
2132TB456	PPPW_034	to_be_added	control	day 13	2021-08-22 08:24:00	2021-08-22	13	13.3506	2858.5				763656	486.803	1311	273.555	0.230765	0.0271878	0.15787	0.000887165	141.311	75.0188	118.548
2132TB456	PPPW_034	to_be_added	control	day 14	2021-08-23 09:45:00	2021-08-23	14	14.4066	2798	3018	220	1760	890021	487.113	1456.67	281.962	0.230438	0.032197	0.151622	0.000932925	141.497	74.8966	118.45
2132TB456	PPPW_034	to_be_added	control	day 15	2021-08-24 02:24:00	2021-08-24	15	15.1007	2970	3041	71	568	1.00304e+06	502.523	1564.33	290.991	0.225658	0.0391019	0.203058	0.00136331	141.03	74.6234	119.082
2132TB456	PPPW_034	to_be_added	control	day 16	2021-08-25 11:22:00	2021-08-25	16	16.4738	2956.5	3039	82.5	660	1.37692e+06	484.844	1690.67	338.359	0.228773	0.0311029	0.177858	0.000966209	141.324	76.2997	118.68
2132TB456	PPPW_034	to_be_added	control	day 17	2021-08-26 06:23:00	2021-08-26	17	17.2662	2998.5	3047	48.5	388	1.54745e+06	484.825	1962.67	351.549	0.229268	0.0289315	0.168476	0.00108642	141.373	75.5164	118.628
2132TB456	PPPW_034	to_be_added	control	day 18	2021-08-27 07:52:00	2021-08-27	18	18.3279	2964	3040	76	608	1.8614e+06	483.982	2035	355.161	0.226876	0.0328197	0.196676	0.0011898	141.561	75.8732	118.691
2132TB456	PPPW_034	to_be_added	control	day 19	2021-08-28 09:20:00	2021-08-28	19	19.3894	2959.5	3041	81.5	652	2.16963e+06	482.95	2122.67	365.555	0.226566	0.0383204	0.202821	0.00149078	141.015	73.6339	119.046
2132TB456	PPPW_034	to_be_added	control	day 20	2021-08-29 10:49:00	2021-08-29	20	20.4511	2954.5	3040.5	86	688	2.58048e+06	484.464	2230.67	337.945	0.226218	0.0373457	0.208909	0.00120038	141.037	73.7704	119.058
2132TB456	PPPW_034	to_be_added	control	day 21	2021-08-30 12:20:00	2021-08-30	21	21.5139	2918.5	3035	116.5	932	2.94012e+06	481.575	2298.67	338.667	0.224848	0.0413169	0.22796	0.00122191	140.758	72.7865	119.329
2132TB456	PPPW_034	to_be_added	control	day 22	2021-08-31 00:24:00	2021-08-31	22	22.017	2978	3044	66	528	3.07241e+06	488.076	2122	332.046	0.226286	0.033653	0.205823	0.00125322	140.482	71.5358	119.375
2132TB456	PPPW_034	to_be_added	control	day 23	2021-09-01 09:23:00	2021-09-01	23	23.3912	2928	3033.5	105.5	844	3.04971e+06	508.25	2305.67	342.956	0.227118	0.0346479	0.197138	0.00139664	140.395	70.8465	119.359
2132TB456	PPPW_034	to_be_added	control	day 24	2021-09-02 02:01:00	2021-09-02	24	24.084	2958.5	3041	82.5	660	3.55384e+06	545.927	2501.33	370.763	0.221159	0.0446202	0.299992	0.00130018	140.244	72.0881	119.864
2132TB456	PPPW_034	to_be_added	control	day 25	2021-09-03 11:07:00	2021-09-03	25	25.4636	2890.5	3025.5	135	1080	4.49999e+06	604.561	2424.67	370.739	0.2246	0.0338361	0.216269	0.00129405	141.216	74.3634	119.044
2132TB456	PPPW_034	to_be_added	control	day 26	2021-09-04 10:58:00	2021-09-04	26	26.4574	2922.5	3029.5	107	856	5.19109e+06	665.124	2513.67	382.165	0.223083	0.0383902	0.244367	0.00125717	140.861	72.4853	119.363
2132TB456	PPPW_034	to_be_added	control	day 27	2021-09-05 10:59:00	2021-09-05	27	27.4578	2916.5	3027.5	111	888	6.20781e+06	581.078	2430.33	371.367	0.225128	0.0317186	0.216965	0.000882754	141.072	74.3588	119.076
2132TB456	PPPW_034	to_be_added	control	day 29	2021-09-07 16:37:00	2021-09-07	29	29.6926	2721	2999	278	2224	7.60732e+06	624.372	2396	388.596	0.225627	0.0338831	0.214866	0.00177596	140.276	70.7366	119.497
2132TB457	PPPW_034	to_be_added	drought	day 1	2021-08-10 18:38:00	2021-08-10	1	1.7765	2461.5	2761.5	300	300
2132TB457	PPPW_034	to_be_added	drought	day 2	2021-08-11 15:52:00	2021-08-11	2	2.66152	2736				158868	252.706	649.667	261.254	0.229858	0.0404694	0.216759	0.00331796	141.512	80.8581	118.448
2132TB457	PPPW_034	to_be_added	drought	day 3	2021-08-12 12:06:00	2021-08-12	3	3.50426	2712.5				187229	287.139	694.667	284.972	0.229807	0.0338629	0.213368	0.0041398	141.77	81.6285	118.266
2132TB457	PPPW_034	to_be_added	drought	day 4	2021-08-13 12:12:00	2021-08-13	4	4.50864	2678.5				221197	285.574	697.333	333.49	0.230196	0.0387013	0.208827	0.00325487	141.533	80.7833	118.39
2132TB457	PPPW_034	to_be_added	drought	day 5	2021-08-14 07:07:00	2021-08-14	5	5.29653	2657				232160	281.962	677	354.559	0.230783	0.0356083	0.199501	0.00301243	141.062	76.9219	118.702
2132TB457	PPPW_034	to_be_added	drought	day 6	2021-08-15 08:35:00	2021-08-15	6	6.35823	2623.5				248162	286.024	620.667	307.555	0.231631	0.0404683	0.181493	0.00341686	140.94	73.5461	118.733
2132TB457	PPPW_034	to_be_added	drought	day 7	2021-08-16 10:04:00	2021-08-16	7	7.41976	2589				303166	360.023	845	279.148	0.225537	0.0427563	0.250803	0.00316966	141.273	75.9707	118.963
2132TB457	PPPW_034	to_be_added	drought	day 8	2021-08-17 11:02:00	2021-08-17	8	8.45987	2553				367058	382.772	938.667	289.59	0.228366	0.0390927	0.19427	0.0027678	141.568	75.351	118.543
2132TB457	PPPW_034	to_be_added	drought	day 9	2021-08-18 09:23:00	2021-08-18	9	9.39118	2520				453985	387.547	981.667	320.247	0.227258	0.0323576	0.219298	0.0019814	141.252	75.6626	118.86
2132TB457	PPPW_034	to_be_added	drought	day 10	2021-08-19 10:06:00	2021-08-19	10	10.421	2484				573049	383.655	1119.33	317.318	0.228653	0.0287454	0.201805	0.0013404	141.07	75.6345	118.834
2132TB457	PPPW_034	to_be_added	drought	day 11	2021-08-20 11:17:00	2021-08-20	11	11.4702	2444.5				627267	378.036	1132.33	298.215	0.228381	0.0313569	0.209478	0.00173612	140.744	74.2289	119.066
2132TB457	PPPW_034	to_be_added	drought	day 12	2021-08-21 10:06:00	2021-08-21	12	12.4211	2411.5				746944	407.86	1285	313.813	0.228577	0.0286195	0.206813	0.00148148	140.935	75.2221	118.934
2132TB457	PPPW_034	to_be_added	drought	day 13	2021-08-22 11:34:00	2021-08-22	13	13.4825	2379				900699	374.301	1296	343.471	0.228991	0.0278118	0.200775	0.00111362	140.861	75.0995	118.939
2132TB457	PPPW_034	to_be_added	drought	day 14	2021-08-23 13:17:00	2021-08-23	14	14.5537	2345				945923	375.224	1494.67	356.799	0.228467	0.0332947	0.200351	0.00118679	140.654	73.9743	119.102
2132TB457	PPPW_034	to_be_added	drought	day 15	2021-08-24 05:35:00	2021-08-24	15	15.233	2327				1.12559e+06	376.23	1639.67	367.201	0.224026	0.0430898	0.256007	0.00183667	140.451	74.443	119.554
2132TB457	PPPW_034	to_be_added	drought	day 16	2021-08-25 07:09:00	2021-08-25	16	16.298	2294				1.21477e+06	437.27	1800	350.947	0.228557	0.0369801	0.182267	0.0014126	140.886	75.0704	118.968
2132TB457	PPPW_034	to_be_added	drought	day 17	2021-08-26 12:11:00	2021-08-26	17	17.5083	2251				1.25335e+06	470.498	1840.67	333.129	0.226955	0.0434716	0.202891	0.00140632	140.66	75.4929	119.219
2132TB457	PPPW_034	to_be_added	drought	day 18	2021-08-27 06:17:00	2021-08-27	18	18.2621	2231.5				1.49805e+06	509.747	1839	339.63	0.228775	0.0394595	0.172741	0.00159751	140.517	74.1325	119.185
2132TB457	PPPW_034	to_be_added	drought	day 19	2021-08-28 07:46:00	2021-08-28	19	19.3239	2205.5				1.5902e+06	533.344	1893.33	333.009	0.227942	0.0453197	0.18183	0.00154174	140.058	72.9199	119.53
2132TB457	PPPW_034	to_be_added	drought	day 20	2021-08-29 09:15:00	2021-08-29	20	20.3856	2180.5				1.50071e+06	555.43	1853	313.242	0.226664	0.0508012	0.196876	0.00187737	139.607	72.0676	119.888
2132TB457	PPPW_034	to_be_added	drought	day 21	2021-08-30 10:45:00	2021-08-30	21	21.448	2151.5				1.52501e+06	565.248	1948.33	328.434	0.226891	0.053282	0.196486	0.00236586	139.198	70.7377	120.137
2132TB457	PPPW_034	to_be_added	drought	day 22	2021-08-31 06:14:00	2021-08-31	22	22.2602	2135.5				1.5255e+06	555.617	1908.33	334.333	0.226173	0.0543846	0.211414	0.00295924	139.016	70.4746	120.329
2132TB457	PPPW_034	to_be_added	drought	day 23	2021-09-01 14:30:00	2021-09-01	23	23.6043	2108	2127.5	19.5	156	1.40444e+06	490.036	2082	298.429	0.228552	0.0593108	0.195701	0.00292094	138.547	68.5593	120.479
2132TB457	PPPW_034	to_be_added	drought	day 24	2021-09-02 07:04:00	2021-09-02	24	24.2949	2117	2128.5	11.5	92	1.57209e+06	515.766	2224	345.53	0.227217	0.0561645	0.201933	0.0029782	138.72	69.4442	120.455
2132TB457	PPPW_034	to_be_added	drought	day 25	2021-09-03 10:05:00	2021-09-03	25	25.4203	2101.5	2355	253.5	2028	1.5444e+06	529.964	2246.33	285.274	0.229951	0.0610918	0.182299	0.00426117	138.322	69.0249	120.535
2132TB457	PPPW_034	to_be_added	drought	day 26	2021-09-04 09:34:00	2021-09-04	26	26.3988	2321	2921.5	600.5	4804	1.81224e+06	544.3	2065	355.884	0.228618	0.0537742	0.193926	0.00283523	138.54	69.5851	120.466
2132TB457	PPPW_034	to_be_added	drought	day 27	2021-09-05 10:03:00	2021-09-05	27	27.4189	2860	3021.5	161.5	1292	2.07075e+06	564.405	2047.67	381.166	0.230964	0.0505054	0.173752	0.00270562	138.432	70.3959	120.397
2132TB457	PPPW_034	to_be_added	drought	day 29	2021-09-07 13:56:00	2021-09-07	29	29.5809	2867.5	3026	158.5	1268	2.28718e+06	592.944	2354.33	379.194	0.229852	0.0574366	0.187	0.00413645	137.876	68.0156	120.818
2132TB458	PPPW_034	to_be_added	drought	day 1	2021-08-10 18:39:00	2021-08-10	1	1.77714	2503	2767.5	264.5	264
2132TB458	PPPW_034	to_be_added	drought	day 2	2021-08-11 09:48:00	2021-08-11	2	2.40867	2758				94053.4	408.658	863.667	281.757	0.21761	0.0507373	0.400575	0.0131012	143.743	88.5825	118.178
[truncated: 12,860 more rows]

## Sheet: Experiment 1
PlantID	Genotype	Replicate	Treatment	Day	Time	Date	Day_Int_	Day_Float_	Weight_A_g_	Weight_B_g_	Water_sum_of_day_	Water_weight-diff_	biomass	height_zoom_corrected_geometry_trait_based_on_visible_light_side_view_mm_	compactness_16_geometry_trait_based_on_visible_light_side_view_	width_zoom_corrected_geometry_trait_based_on_visible_light_side_view_mm_	hsv_h_mean_color_related_trait_based_on_visible_light_side_view_	hsv_h_brown2green_color_related_trait_based_on_visible_light_side_view_	hsv_h_yellow2green_color_related_trait_based_on_visible_light_side_view_	hsv_h_red2green_color_related_trait_based_on_visible_light_side_view_	lab_b_mean_color_related_trait_based_on_visible_light_side_view_	lab_l_mean_color_related_trait_based_on_visible_light_side_view_	lab_a_mean_color_related_trait_based_on_visible_light_side_view_
2121TB001	PPPW_001	to_be_added	control	day 1	2021-05-25 16:50:00	2021-05-25	1	1.7016	2591	2798	207	207
2121TB002	PPPW_001	to_be_added	control	day 1	2021-05-25 16:50:00	2021-05-25	1	1.70175	2637	2803.5	166.5	166
2121TB003	PPPW_001	to_be_added	control	day 1	2021-05-25 16:50:00	2021-05-25	1	1.7019	2599.5	2800	200.5	200
2121TB004	PPPW_001	to_be_added	control	day 1	2021-05-25 16:50:00	2021-05-25	1	1.70206	2586	2796.5	210.5	210
2121TB005	PPPW_001	to_be_added	control	day 1	2021-05-25 16:51:00	2021-05-25	1	1.70257	2612.5	2801.5	189	189
2121TB006	PPPW_001	to_be_added	drought	day 1	2021-05-25 16:52:00	2021-05-25	1	1.70303	2577	2797.5	220.5	220
2121TB007	PPPW_001	to_be_added	drought	day 1	2021-05-25 16:53:00	2021-05-25	1	1.70353	2530	2791	261	261
2121TB008	PPPW_001	to_be_added	drought	day 1	2021-05-25 16:53:00	2021-05-25	1	1.70404	2544	2793	249	249
2121TB009	PPPW_001	to_be_added	drought	day 1	2021-05-25 16:54:00	2021-05-25	1	1.70453	2624	2802	178	178
2121TB010	PPPW_001	to_be_added	drought	day 1	2021-05-25 16:55:00	2021-05-25	1	1.70505	2591.5	2797	205.5	205
2121TB011	PPPW_002	to_be_added	control	day 1	2021-05-25 16:56:00	2021-05-25	1	1.70562	2503.5	2791	287.5	287
2121TB012	PPPW_002	to_be_added	control	day 1	2021-05-25 16:56:00	2021-05-25	1	1.70617	2485.5	2789	303.5	303
2121TB013	PPPW_002	to_be_added	control	day 1	2021-05-25 16:57:00	2021-05-25	1	1.70665	2593.5	2800	206.5	206
2121TB014	PPPW_002	to_be_added	control	day 1	2021-05-25 16:58:00	2021-05-25	1	1.70716	2500.5	2788.5	288	288
2121TB015	PPPW_002	to_be_added	control	day 1	2021-05-25 16:59:00	2021-05-25	1	1.70776	2534	2793.5	259.5	259
2121TB016	PPPW_002	to_be_added	drought	day 1	2021-05-25 17:00:00	2021-05-25	1	1.70837	2544	2790.5	246.5	246
2121TB017	PPPW_002	to_be_added	drought	day 1	2021-05-25 17:00:00	2021-05-25	1	1.70888	2578.5	2794	215.5	215
2121TB018	PPPW_002	to_be_added	drought	day 1	2021-05-25 17:01:00	2021-05-25	1	1.70947	2513	2790	277	277
2121TB019	PPPW_002	to_be_added	drought	day 1	2021-05-25 17:02:00	2021-05-25	1	1.71004	2509	2789.5	280.5	280
2121TB020	PPPW_002	to_be_added	drought	day 1	2021-05-25 17:03:00	2021-05-25	1	1.71059	2522.5	2790.5	268	268
2121TB021	PPPW_003	to_be_added	control	day 1	2021-05-25 17:04:00	2021-05-25	1	1.71111	2558.5	2792	233.5	233
2121TB022	PPPW_003	to_be_added	control	day 1	2021-05-25 17:04:00	2021-05-25	1	1.7117	2554	2790.5	236.5	236
2121TB023	PPPW_003	to_be_added	control	day 1	2021-05-25 17:05:00	2021-05-25	1	1.71229	2725	2812	87	87
2121TB024	PPPW_003	to_be_added	control	day 1	2021-05-25 17:06:00	2021-05-25	1	1.71287	2542.5	2794.5	252	252
2121TB025	PPPW_003	to_be_added	control	day 1	2021-05-25 17:07:00	2021-05-25	1	1.71341	2532	2792	260	260
2121TB026	PPPW_003	to_be_added	drought	day 1	2021-05-25 17:08:00	2021-05-25	1	1.71395	2604	2800.5	196.5	196
2121TB027	PPPW_003	to_be_added	drought	day 1	2021-05-25 17:08:00	2021-05-25	1	1.71433	2648.5	2805	156.5	156
2121TB028	PPPW_003	to_be_added	drought	day 1	2021-05-25 17:09:00	2021-05-25	1	1.71489	2581.5	2797	215.5	215
2121TB029	PPPW_003	to_be_added	drought	day 1	2021-05-25 17:10:00	2021-05-25	1	1.71546	2714	2811.5	97.5	97
2121TB030	PPPW_003	to_be_added	drought	day 1	2021-05-25 17:10:00	2021-05-25	1	1.71595	2778	2817	39	39
2121TB031	PPPW_004	to_be_added	control	day 1	2021-05-25 17:11:00	2021-05-25	1	1.71641	2724.5	2811.5	87	87
2121TB032	PPPW_004	to_be_added	control	day 1	2021-05-25 17:12:00	2021-05-25	1	1.71693	2736	2811	75	75
2121TB033	PPPW_004	to_be_added	control	day 1	2021-05-25 17:12:00	2021-05-25	1	1.71732	2758	2815.5	57.5	57
2121TB034	PPPW_004	to_be_added	control	day 1	2021-05-25 17:13:00	2021-05-25	1	1.71764	2812	2820	8	8
2121TB035	PPPW_004	to_be_added	control	day 1	2021-05-25 17:13:00	2021-05-25	1	1.71803	2659.5	2804.5	145	145
2121TB036	PPPW_004	to_be_added	drought	day 1	2021-05-25 17:14:00	2021-05-25	1	1.71839	2685	2808	123	123
2121TB037	PPPW_004	to_be_added	drought	day 1	2021-05-25 17:14:00	2021-05-25	1	1.71874	2657	2806	149	149
2121TB038	no plant	to_be_added	drought	day 1	2021-05-25 17:15:00	2021-05-25	1	1.71903	2733	2812.5	79.5	79
2121TB039	PPPW_004	to_be_added	drought	day 1	2021-05-25 17:16:00	2021-05-25	1	1.71948	2722	2812.5	90.5	90
2121TB040	PPPW_004	to_be_added	drought	day 1	2021-05-25 17:16:00	2021-05-25	1	1.7199	2714	2812.5	98.5	98
2121TB041	PPPW_005	to_be_added	control	day 1	2021-05-25 17:17:00	2021-05-25	1	1.72034	2701.5	2809	107.5	107
2121TB042	PPPW_005	to_be_added	control	day 1	2021-05-25 17:17:00	2021-05-25	1	1.72071	2547.5	2791.5	244	244
2121TB043	PPPW_005	to_be_added	control	day 1	2021-05-25 17:18:00	2021-05-25	1	1.72109	2530.5	2793	262.5	262
2121TB044	PPPW_005	to_be_added	control	day 1	2021-05-25 17:18:00	2021-05-25	1	1.72148	2507	2790	283	283
2121TB045	PPPW_005	to_be_added	control	day 1	2021-05-25 17:19:00	2021-05-25	1	1.72188	2569.5	2796.5	227	227
2121TB046	PPPW_005	to_be_added	drought	day 1	2021-05-25 17:20:00	2021-05-25	1	1.72244	2535	2792.5	257.5	257
2121TB047	PPPW_005	to_be_added	drought	day 1	2021-05-25 17:21:00	2021-05-25	1	1.723	2524.5	2792.5	268	268
2121TB048	PPPW_005	to_be_added	drought	day 1	2021-05-25 17:21:00	2021-05-25	1	1.7236	2507	2791	284	284
2121TB049	PPPW_005	to_be_added	drought	day 1	2021-05-25 17:22:00	2021-05-25	1	1.72413	2559.5	2797	237.5	237
2121TB050	PPPW_005	to_be_added	drought	day 1	2021-05-25 17:23:00	2021-05-25	1	1.72469	2510.5	2791.5	281	281
2121TB051	PPPW_006	to_be_added	control	day 1	2021-05-25 17:24:00	2021-05-25	1	1.72526	2552	2791.5	239.5	239
2121TB052	PPPW_006	to_be_added	control	day 1	2021-05-25 17:25:00	2021-05-25	1	1.72586	2623.5	2802	178.5	178
2121TB053	PPPW_006	to_be_added	control	day 1	2021-05-25 16:09:00	2021-05-25	1	1.67309	2534	2795.5	261.5	261
2121TB054	PPPW_006	to_be_added	control	day 1	2021-05-25 16:09:00	2021-05-25	1	1.67324	2534.5	2795	260.5	260
2121TB055	PPPW_006	to_be_added	control	day 1	2021-05-25 16:09:00	2021-05-25	1	1.67339	2569.5	2799.5	230	230
2121TB056	PPPW_006	to_be_added	drought	day 1	2021-05-25 16:09:00	2021-05-25	1	1.67354	2494.5	2791.5	297	297
2121TB057	PPPW_006	to_be_added	drought	day 1	2021-05-25 16:10:00	2021-05-25	1	1.67411	2570.5	2798.5	228	228
2121TB058	PPPW_006	to_be_added	drought	day 1	2021-05-25 16:11:00	2021-05-25	1	1.67468	2530.5	2795.5	265	265
2121TB059	PPPW_006	to_be_added	drought	day 1	2021-05-25 16:12:00	2021-05-25	1	1.6752	2542	2796	254	254
2121TB060	PPPW_006	to_be_added	drought	day 1	2021-05-25 16:13:00	2021-05-25	1	1.67581	2595.5	2800.5	205	205
2121TB061	PPPW_007	to_be_added	control	day 1	2021-05-25 16:13:00	2021-05-25	1	1.67634	2545	2795.5	250.5	250
2121TB062	PPPW_007	to_be_added	control	day 1	2021-05-25 16:14:00	2021-05-25	1	1.6769	2531.5	2794	262.5	262
2121TB063	PPPW_007	to_be_added	control	day 1	2021-05-25 16:15:00	2021-05-25	1	1.67746	2540.5	2793.5	253	253
2121TB064	PPPW_007	to_be_added	control	day 1	2021-05-25 16:16:00	2021-05-25	1	1.67797	2546.5	2792.5	246	246
2121TB065	PPPW_007	to_be_added	control	day 1	2021-05-25 16:17:00	2021-05-25	1	1.67852	2630	2803	173	173
2121TB066	PPPW_007	to_be_added	drought	day 1	2021-05-25 16:17:00	2021-05-25	1	1.67909	2564.5	2796	231.5	231
2121TB067	PPPW_007	to_be_added	drought	day 1	2021-05-25 16:18:00	2021-05-25	1	1.67965	2573	2797.5	224.5	224
2121TB068	PPPW_007	to_be_added	drought	day 1	2021-05-25 16:19:00	2021-05-25	1	1.6802	2574.5	2799.5	225	225
2121TB069	PPPW_007	to_be_added	drought	day 1	2021-05-25 16:20:00	2021-05-25	1	1.68067	2615	2800	185	185
2121TB070	PPPW_007	to_be_added	drought	day 1	2021-05-25 16:20:00	2021-05-25	1	1.6812	2513.5	2793.5	280	280
2121TB071	PPPW_008	to_be_added	control	day 1	2021-05-25 16:21:00	2021-05-25	1	1.68173	2566	2797.5	231.5	231
2121TB072	PPPW_008	to_be_added	control	day 1	2021-05-25 16:22:00	2021-05-25	1	1.68225	2540	2794.5	254.5	254
2121TB073	PPPW_008	to_be_added	control	day 1	2021-05-25 16:23:00	2021-05-25	1	1.68274	2504	2792	288	288
2121TB074	PPPW_008	to_be_added	control	day 1	2021-05-25 16:24:00	2021-05-25	1	1.68333	2578.5	2798.5	220	220
2121TB075	PPPW_008	to_be_added	control	day 1	2021-05-25 16:24:00	2021-05-25	1	1.68387	2524	2792.5	268.5	268
2121TB076	PPPW_008	to_be_added	drought	day 1	2021-05-25 16:25:00	2021-05-25	1	1.68443	2556	2797	241	241
2121TB077	PPPW_008	to_be_added	drought	day 1	2021-05-25 16:26:00	2021-05-25	1	1.68502	2498.5	2789	290.5	290
[truncated: 14,040 more rows]
