# Supplementary material for: Integrating metabolomics and high-throughput phenotyping to elucidate metabolic and phenotypic responses to early-season drought stress in Nordic spring wheat
Source: BMC Plant Biol. 2025 Jul 30;25:987. doi: 10.1186/s12870-025-06914-y (PMC12309201; doi:10.1186/s12870-025-06914-y)
Supplement: Supplementary file 4 — Additional file 4. Phenotypic values for post-harvest traits collected in this study. Data were filtered as described in Materials and Methods. Traits are described in Additional file 2. [file 12870_2025_6914_MOESM4_ESM.xlsx]

## Sheet: Experiment 2
Integrating metabolomics and high-throughput phenotyping to elucidate metabolic and phenotypic responses to early-season drought stress in Nordic spring wheat
Ronja Wonneberger1, John Charles D’Auria2, Kerstin Neumann2, Pernille Bjarup Hansen3, Jon Arne Dieseth4, Linda Kærgaard Nielsen5, Tarja Niemelä6, Firuz Odilbekov7, Fluturë Novakazi1^, Therése Bengtsson1* and the CResWheat Consortium
1 Swedish University of Agricultural Sciences, PO Box 190, 23422 Lomma, Sweden
2 Leibniz Institute of Plant Genetics and Crop Plant Research, Corrensstraße 3, 06466 Gatersleben, Germany
3 Nordic Seed A/S, Kornmarken 1, 8464 Galten, Denmark
4 Graminor AS, Hommelstadvegen 60, 2322 Ridabu, Norway
5 Sejet Plant Breeding, Nørremarksvej 67, 8700 Horsens, Denmark
6 Boreal Plant Breeding Ltd, Myllytie 10, 31600 Jokioinen, Finland
7 Lantmännen ek. för., Udda Lundqvists väg 11, 268 31 Svalöv, Sweden
^ Current address: University of Rostock, Satower Str. 48, 18059 Rostock, Germany
* Corresponding author
Additional file 4
PlantID	PlantID	Genotype	Treatment	PH_TopSpike	PH_BaseSpike	PH_FlagLeaf	PH_TopNode	PeduncleLength	Length_SpikeBase_FlagLeaf	SpikeCulmRatio	SpikeNumber	InfertileSpikes	PlantWeight	SpikeWeight	SpikePlantRatioWeight	GrainPlantRatioWeight	SpikeLength	AwnLength	LengthLastInternode	NumberFertileSpikes	GrainNumber	GrainWeight	TGW	GrainDensity	GrainArea	GrainWidth	GrainLength	GrainLengthWidth	SpikeDensity	RachisNodeNumber	FertileGrains	InfertileGrains	TillerNumber1	TillerNumber2	TillerNumberGain
2132TB001	2132TB001	PPPW_003	control	88.1	79.8	61	38.5	41.3	18.8	0.10401	6	0	19.9	2	0.101	0.409	8.3	8.4	22.5	6	152	8.13	53.49	32.5	18.8	4.1	6	1.456	2.651	22	20	2	3	5	2
2132TB002	2132TB002	PPPW_003	control	83	76.3	59.8	40	36.3	16.5	0.08781	6	0	15	1.3	0.087	0.427	6.7	8.5	19.8	6	124	6.4	51.61	25.6	17.6	4	5.8	1.454	2.687	18	13	5	3	4	1
2132TB003	2132TB003	PPPW_003	control	62	55.1	38.2	21.4	33.7	16.9	0.12523	11	0	22.4	1.2	0.054	0.309	6.9	7.8	16.8	11	141	6.93	49.15	27.7	18	3.9	6.1	1.553	2.319	16	6	10	3	9	6
2132TB004	2132TB004	PPPW_003	control	81.6	74.5	57.2	37.4	37.1	17.3	0.0953	9	0	21.4	1.9	0.089	0.392	7.1	7.6	19.8	9	158	8.38	53.04	33.5	18.4	4.1	6	1.489	2.676	19	14	5	4	8	4
2132TB005	2132TB005	PPPW_003	control	84.2	76.5	58.2	37.8	38.7	18.3	0.10065	8	1	26.1	2.1	0.08	0.428	7.7	7.7	20.4	7	225	11.17	49.64	44.7	17.5	4	5.9	1.48	2.468	19	16	3	3	6	3
2132TB006	2132TB006	PPPW_003	drought	63.8	57.7	46.6	29.2	28.5	11.1	0.10572	4	1	4.7	1.2	0.255	0.185	6.1	7.3	17.4	3	39	0.87	22.31	3.5	12.4	3.2	5.3	1.682	2.787	17	11	6	3	3	0
2132TB007	2132TB007	PPPW_003	drought	78.6	70.6	48.7	28	42.6	21.9	0.11331	8	0	20.2	1.2	0.059	0.443	8	6	20.7	8	237	8.95	37.76	35.8	15.5	3.6	5.9	1.642	1.875	15	10	5	3	3	0
2132TB008	2132TB008	PPPW_003	drought	81.4	74	54.8	34.9	39.1	19.2	0.1	6	0	12.4	2.4	0.194	0.372	7.4	8	19.9	6	121	4.61	38.1	18.4	15.7	3.6	5.9	1.649	2.297	17	14	3	3	3	0
2132TB009	2132TB009	PPPW_003	drought	76.2	70.5	56	36.8	33.7	14.5	0.08085	6	0	9.3	1.2	0.129	0.33	5.7	7.3	19.2	6	108	3.07	28.43	12.3	13.7	3.3	5.6	1.692	2.632	15	11	4	3	3	0
2132TB010	2132TB010	PPPW_003	drought	71.2	63.1	48.7	28.6	34.5	14.4	0.12837	9	0	21	1.6	0.076	0.457	8.1	10.1	20.1	9	255	9.59	37.61	38.4	15.2	3.6	5.7	1.595	2.222	18	13	5	3	3	0
2132TB011	2132TB011	PPPW_003	control	80	73.3	57.3	38.5	34.8	16	0.09141	12	0	30.6	2.7	0.088	0.377	6.7	7.6	18.8	12	239	11.55	48.33	46.2	17.4	3.9	6	1.523	3.134	21	17	4	3	8	5
2132TB012	2132TB012	PPPW_003	control	77	69.4	55.2	35.3	34.1	14.2	0.10951	9	0	22.2	1.3	0.059	0.398	7.6	7.5	19.9	9	162	8.84	54.57	35.4	18.8	4.2	6	1.443	1.579	12	10	2	3	6	3
2132TB013	2132TB013	PPPW_003	control	80.8	72.1	53.7	30	42.1	18.4	0.12067	9	1	24.6	1.8	0.073	0.418	8.7	7.9	23.7	8	186	10.29	55.32	41.2	18.2	4.1	6	1.465	2.299	20	18	2	3	7	4
2132TB014	2132TB014	PPPW_003	control	66.5	58.7	40.5	23	35.7	18.2	0.13288	9	1	12.9	1.5	0.116	0.264	7.8	6.6	17.5	8	73	3.4	46.58	13.6	17.4	3.9	5.9	1.503	2.436	19	15	4	3	6	3
2132TB015	2132TB015	PPPW_003	control	85.6	77.6	63	42.1	35.5	14.6	0.10309	8	0	22.8	2.8	0.123	0.437	8	8.6	20.9	8	184	9.97	54.18	39.9	18.3	4	6	1.491	2.625	21	15	6	3	5	2
2132TB016	2132TB016	PPPW_003	drought	67.2	60.5	43	26.6	33.9	17.5	0.11074	6	0	6.8	1	0.147	0.25	6.7	4.6	16.4	6	63	1.7	26.98	6.8	13.3	3.2	5.7	1.748	2.537	17	10	7	3	3	0
2132TB017	2132TB017	PPPW_003	drought	79.9	74	58.6	41.8	32.2	15.4	0.07973	6	0	7.7	0.6	0.078	0.256	5.9	6.5	16.8	6	68	1.97	28.97	7.9	14.7	3.4	5.7	1.706	2.542	15	6	9	2	3	1
2132TB018	2132TB018	PPPW_003	drought	82.5	75.8	56	37.2	38.6	19.8	0.08839	6	1	7.3	1.5	0.205	0.215	6.7	7.3	18.8	5	55	1.57	28.55	6.3	13.8	3.3	5.5	1.658	2.388	16	10	6	3	3	0
2132TB019	2132TB019	PPPW_003	drought	77	70.5	53.2	34.6	35.9	17.3	0.0922	6	2	24.8	1.4	0.056	0.154	6.5	7.5	18.6	4	109	3.81	34.95	15.2	14.9	3.5	5.8	1.662	2.462	16	12	4	3	3	0
2132TB020	2132TB020	PPPW_003	drought	72.8	65.6	49.8	31.2	34.4	15.8	0.10976	11	0	24.9	1.9	0.076	0.467	7.2	9.1	18.6	11	287	11.63	40.52	46.5	15.6	3.7	5.7	1.562	2.361	17	13	4	3	3	0
2132TB021	2132TB021	PPPW_003	drought	76	69.9	56.4	37.8	32.1	13.5	0.08727	3	1	4.1	0.4	0.098	0.159	6.1	6	18.6	2	34	0.65	19.12	2.6	11.8	3	5.4	1.806	3.115	19	5	14	3	3	0
2132TB022	2132TB022	PPPW_003	control	85.1	77.8	57.7	38.5	39.3	20.1	0.09383	9	0	22.3	2.1	0.094	0.375	7.3	6.4	19.2	9	151	8.36	55.36	33.4	18.8	4.1	6.1	1.49	2.74	20	12	8	3	7	4
2132TB023	2132TB023	PPPW_003	control	88.4	80.1	60.5	39.1	41	19.6	0.10362	10	0	33.4	3.2	0.096	0.462	8.3	9	21.4	10	274	15.42	56.28	61.7	18.8	4.1	6.1	1.491	2.53	21	19	2	3	9	6
2132TB024	2132TB024	PPPW_003	control	86.8	79.7	59.5	40	39.7	20.2	0.08908	11	0	29.9	1.9	0.064	0.445	7.1	8	19.5	11	254	13.32	52.44	53.3	18.1	4	6.1	1.529	2.676	19	15	4	3	7	4
2132TB025	2132TB025	PPPW_003	control	70.2	62	47.3	25.9	36.1	14.7	0.13226	9	0	21.8	1.7	0.078	0.414	8.2	8.6	21.4	9	198	9.03	45.61	36.1	16.6	3.9	5.7	1.466	2.317	19	11	8	3	4	1
2132TB026	2132TB026	PPPW_003	control	81.2	74	57.4	36.3	37.7	16.6	0.0973	8	0	23.4	1.8	0.077	0.368	7.2	6.8	21.1	8	167	8.6	51.5	34.4	17.7	4	5.9	1.471	2.639	19	16	3	3	7	4
2132TB027	2132TB027	PPPW_003	drought	78.5	72.3	56.5	36.8	35.5	15.8	0.08575	11	1	20.2	1.3	0.064	0.331	6.2	7.6	19.7	10	173	6.68	38.61	26.7	15.7	3.6	5.8	1.611	2.581	16	12	4	2	3	1
2132TB028	2132TB028	PPPW_003	drought	77.1	71.9	54.6	38	33.9	17.3	0.07232	4	0	4.3	0.8	0.186	0.214	5.2	6.2	16.6	4	51	0.92	18.04	3.7	11.6	3	5.3	1.783	2.885	15	8	7	3	3	0
2132TB029	2132TB029	PPPW_003	drought	63.8	56.2	41	23.7	32.5	15.2	0.13523	12	0	18.1	1.1	0.061	0.424	7.6	7.2	17.3	12	205	7.68	37.46	30.7	15	3.6	5.6	1.565	2.632	20	10	10	3	3	0
2132TB030	2132TB030	PPPW_003	drought	73.7	66.1	48.3	29.2	36.9	17.8	0.11498	6	0	11	1.9	0.173	0.264	7.6	6.2	19.1	6	93	2.9	31.18	11.6	14.4	3.4	5.7	1.685	2.237	17	13	4	3	3	0
2132TB031	2132TB031	PPPW_003	drought	83.4	75.8	58	39.6	36.2	17.8	0.10026	8	0	18.5	1.2	0.065	0.411	7.6	7.1	18.4	8	162	7.6	46.91	30.4	17.2	3.9	6	1.537	2.5	19	12	7	3	3	0
2132TB032	2132TB032	PPPW_003	drought	66.5	58.7	44.7	25.9	32.8	14	0.13288	6	3	7	1.9	0.271	0.157	7.8	6.8	18.8	3	43	1.1	25.58	4.4	12.7	3.1	5.7	1.818	2.436	19	16	3	3	4	1
2132TB033	2132TB033	PPPW_003	drought	78.2	72	57.9	42.1	29.9	14.1	0.08611	5	0	7	1.3	0.186	0.263	6.2	5.5	15.8	5	71	1.84	25.92	7.4	13.6	3.3	5.8	1.79	2.581	16	11	5	3	3	0
2132TB034	2132TB034	PPPW_003	control	88.6	79.5	56.9	36	43.5	22.6	0.11447	10	0	37.1	3.3	0.089	0.48	9.1	9.5	20.9	10	340	17.82	52.41	71.3	18	4	6	1.489	2.088	19	14	5	3	5	2
2132TB035	2132TB035	PPPW_003	control	86.4	78.1	57.1	36.5	41.6	21	0.10627	9	1	32.2	3.5	0.109	0.411	8.3	8.5	20.6	8	242	13.25	54.75	53	18.4	4.1	6	1.483	2.53	21	18	3	3	5	2
2132TB036	2132TB036	PPPW_003	control	80.5	73.8	58	36.2	37.6	15.8	0.09079	8	0	17.3	1.5	0.087	0.385	6.7	7.2	21.8	8	119	6.66	55.97	26.6	18.9	4.2	6.1	1.465	2.687	18	13	5	3	6	3
2132TB037	2132TB037	PPPW_003	control	84.3	76.3	58.4	37.5	38.8	17.9	0.10485	9	0	20.6	1.9	0.092	0.363	8	6.8	20.9	9	142	7.47	52.61	29.9	18.1	4	6	1.498	2.25	18	13	5	3	6	3
2132TB038	2132TB038	PPPW_003	control	79.5	71.3	51.5	30.1	41.2	19.8	0.11501	7	0	22.5	2.2	0.098	0.448	8.2	8.1	21.4	7	201	10.08	50.15	40.3	17.3	4	5.9	1.483	2.195	18	15	3	3	6	3
2132TB039	2132TB039	PPPW_003	drought	64.5	57.7	42	24.7	33	15.7	0.11785	8	2	9.6	0.9	0.094	0.239	6.8	6.4	17.3	6	64	2.29	35.78	9.2	15.3	3.6	5.8	1.613	2.647	18	7	11	3	4	1
2132TB040	2132TB040	PPPW_003	drought	72.2	65.5	49.1	29.2	36.3	16.4	0.10229	5	2	8.5	0.9	0.106	0.219	6.7	7.2	19.9	3	69	1.86	26.96	7.4	13.1	3.2	5.8	1.831	2.239	15	10	5	3	3	0
2132TB041	2132TB041	PPPW_003	drought	77.5	70.4	53	33.2	37.2	17.4	0.10085	7	0	15.4	1.7	0.11	0.401	7.1	7.6	19.8	7	150	6.18	41.2	24.7	16.1	3.6	5.9	1.634	2.817	20	18	2	3	3	0
2132TB042	2132TB042	PPPW_003	drought	87.6	80.2	58.4	37	43.2	21.8	0.09227	6	0	11.6	2.1	0.181	0.315	7.4	8.8	21.4	6	89	3.65	41.01	14.6	16.1	3.7	5.8	1.577	2.027	15	10	5	3	4	1
2132TB043	2132TB043	PPPW_003	drought	57.7	51	36.4	20.9	30.1	14.6	0.13137	9	2	8.1	0.1	0.012	0.251	6.7	7.1	15.5	7	64	2.03	31.72	8.1	14	3.4	5.6	1.638	2.09	14	2	12	3	3	0
2132TB044	2132TB044	PPPW_004	control	75	66.2	49.2	28.2	38	17	0.13293	8	0	25.2	2	0.079	0.41	8.8	8.1	21	8	211	10.33	48.96	41.3	17.6	3.9	6	1.562	2.386	21	18	3	2	4	2
2132TB045	2132TB045	PPPW_004	control	76.5	69.3	51.6	30.6	38.7	17.7	0.1039	5	0	11.6	2.2	0.19	0.403	7.2	6.2	21	5	92	4.67	50.76	18.7	17.7	4.1	5.7	1.388	2.361	17	15	2	1	3	2
2132TB046	2132TB046	PPPW_004	control	89.7	82.2	62.5	44.6	37.6	19.7	0.09124	7	0	25.3	2.7	0.107	0.431	7.5	8	17.9	7	214	10.91	50.98	43.6	17.7	3.9	6	1.525	2.667	20	17	3	3	4	1
2132TB047	2132TB047	PPPW_004	control	78.3	70	63.6	31.4	38.6	6.4	0.11857	8	0	19	2.2	0.116	0.399	8.3	8	32.2	8	150	7.59	50.6	30.4	17.4	4	5.9	1.488	2.289	19	16	3	3	4	1
2132TB048	2132TB048	PPPW_004	control	88	81.1	61	42.6	38.5	20.1	0.08508	6	0	17.5	2.6	0.149	0.414	6.9	7.4	18.4	6	150	7.25	48.33	29	17.4	3.9	5.9	1.518	2.609	18	14	4	3	5	2
2132TB049	2132TB049	PPPW_004	drought	82.1	73.2	53	30.6	42.6	20.2	0.12158	10	1	23.3	2.7	0.116	0.351	8.9	10	22.4	9	214	8.18	38.22	32.7	15.5	3.6	5.8	1.626	2.135	19	14	5	3	3	0
2132TB050	2132TB050	PPPW_004	drought	63.1	56.8	40.7	23.4	33.4	16.1	0.11092	6	2	6.1	0.7	0.115	0.156	6.3	6.3	17.3	4	29	0.95	32.76	3.8	15.7	3.7	5.7	1.568	2.698	17	6	11	3	3	0
2132TB051	2132TB051	PPPW_004	drought	68.2	61.7	44.5	25.8	35.9	17.2	0.10535	6	3	6.8	0.6	0.088	0.138	6.5	7.5	18.7	3	38	0.94	24.74	3.8	13.1	3.3	5.4	1.634	2.615	17	3	14	3	4	1
2132TB052	2132TB052	PPPW_004	drought	70.3	64.1	49.7	31.2	32.9	14.4	0.09672	6	0	7.7	0.6	0.078	0.352	6.2	6.7	18.5	6	82	2.71	33.05	10.8	14.7	3.4	5.8	1.727	2.742	17	8	9	3	3	0
2132TB053	2132TB053	PPPW_004	drought	65.6	57.2	40.7	23.5	33.7	16.5	0.14685	10	2	15.9	2.1	0.132	0.291	8.4	8.1	17.2	8	121	4.62	38.18	18.5	15.8	3.6	5.9	1.643	2.381	20	17	3	3	4	1
2132TB054	2132TB054	PPPW_004	control	61.5	52.7	38	20.1	32.6	14.7	0.16698	11	0	28	1.9	0.068	0.425	8.8	6.8	17.9	11	272	11.91	43.79	47.6	16.1	3.7	5.8	1.547	2.386	21	18	3	3	6	3
2132TB055	2132TB055	PPPW_004	control	60	51.4	39.5	20.7	30.7	11.9	0.16732	12	0	22.3	1.2	0.054	0.368	8.6	7.1	18.8	12	177	8.2	46.33	32.8	17	3.9	5.8	1.508	2.442	21	18	3	3	7	4
2132TB056	2132TB056	PPPW_004	control	63.3	54.5	40	22	32.5	14.5	0.16147	13	0	31.3	2.3	0.073	0.484	8.8	7.7	18	13	340	15.15	44.56	60.6	16.2	3.8	5.7	1.523	2.5	22	18	4	3	7	4
2132TB057	2132TB057	PPPW_004	control	92.1	84.5	66.8	46.7	37.8	17.7	0.08994	6	0	22.2	2.8	0.126	0.439	7.6	8.5	20.1	6	177	9.74	55.03	39	18.7	4.1	6.1	1.511	2.5	19	15	4	2	4	2
2132TB058	2132TB058	PPPW_004	control	79.5	71.1	54.6	35.8	35.3	16.5	0.11814	9	0	20.7	2.8	0.135	0.343	8.4	8.5	18.8	9	137	7.1	51.82	28.4	18.5	4	6.2	1.529	2.262	19	17	2	3	4	1
2132TB059	2132TB059	PPPW_004	drought	76.8	70.3	54.3	36	34.3	16	0.09246	5	0	8.5	1.2	0.141	0.339	6.5	6.3	18.3	5	67	2.88	42.99	11.5	16.5	3.7	5.8	1.575	2.462	16	11	5	2	2	0
2132TB060	2132TB060	PPPW_004	drought	86.1	79	61.8	40.2	38.8	17.2	0.08987	7	0	16.9	2.2	0.13	0.406	7.1	8.1	21.6	7	169	6.86	40.59	27.4	15.6	3.7	5.7	1.555	2.394	17	12	5	2	2	0
2132TB061	2132TB061	PPPW_004	drought	60	52.9	40.1	23.4	29.5	12.8	0.13422	9	1	13.1	0.6	0.046	0.306	7.1	7.3	16.7	8	90	4.01	44.56	16	16.4	3.8	5.8	1.513	1.69	12	6	6	3	4	1
2132TB062	2132TB062	PPPW_004	drought	65	57.5	37.9	22	35.5	19.6	0.13043	9	0	12.3	0.8	0.065	0.416	7.5	6.9	15.9	9	153	5.12	33.46	20.5	14.3	3.4	5.7	1.647	2.4	18	11	7	3	4	1
2132TB063	2132TB063	PPPW_004	drought	60.7	54.3	39.4	23.1	31.2	14.9	0.11786	5	2	4.8	1	0.208	0.1	6.4	3.6	16.3	3	22	0.48	21.82	1.9	12.9	3.2	5.7	1.766	3.125	20	10	10	3	4	1
2132TB064	2132TB064	PPPW_004	drought	64.1	55.5	40.5	25.3	30.2	15	0.15495	6	1	4.6	0.9	0.196	0.167	8.6	7.1	15.2	5	30	0.77	25.67	3.1	13.7	3.2	6.1	1.898	2.209	19	13	6	3	3	0
2132TB065	2132TB065	PPPW_004	control	88	80	60	57.7	22.3	20	0.1	8	0	23.5	2.1	0.089	0.464	8	8.2	2.3	8	219	10.91	49.82	43.6	17.3	3.9	5.9	1.517	2.375	19	12	7	4	6	2
2132TB066	2132TB066	PPPW_004	control	63.9	56.4	40	21.2	35.2	16.4	0.13298	11	0	26.4	1	0.038	0.438	7.5	7.1	18.8	11	275	11.55	42	46.2	16.3	3.7	6	1.627	2.533	19	10	9	3	9	6
2132TB067	2132TB067	PPPW_004	control	76.6	70.2	53.8	35.8	34.4	16.4	0.09117	11	0	25.9	1.6	0.062	0.417	6.4	6.8	18	11	209	10.81	51.72	43.2	18	4	6	1.492	2.969	19	14	5	3	7	4
2132TB068	2132TB068	PPPW_004	control	62.4	54.8	38	20.5	34.3	16.8	0.13869	9	0	13.5	1.5	0.111	0.247	7.6	6.1	17.5	9	79	3.33	42.15	13.3	16.8	3.8	5.8	1.524	2.5	19	12	7	3	6	3
2132TB069	2132TB069	PPPW_004	control	74.2	62.1	60.5	39.4	22.7	1.6	0.19485	7	1	27.9	2.8	0.1	0.281	12.1	8.2	21.1	6	141	7.85	55.67	31.4	19.5	4.1	6.4	1.553	1.488	18	16	2	3	6	3
2132TB070	2132TB070	PPPW_004	drought	56.1	49	37.5	20	29	11.5	0.1449	9	3	10.6	1.2	0.113	0.235	7.1	7.2	17.5	6	64	2.49	38.91	10	16.2	3.7	5.8	1.583	2.394	17	10	7	3	3	0
2132TB071	2132TB071	PPPW_004	drought	53	48.2	35.8	20.5	27.7	12.4	0.09959	5	0	5.5	0.1	0.018	0.249	4.8	3.5	15.3	5	41	1.37	33.41	5.5	14.7	3.6	5.5	1.543	2.917	14	2	12	3	3	0
2132TB072	2132TB072	PPPW_004	drought	73.2	66	52	32.1	33.9	14	0.10909	7	0	8.8	1.5	0.17	0.3	7.2	7.8	19.9	7	74	2.64	35.68	10.6	15.6	3.5	6.1	1.728	2.222	16	11	5	3	3	0
2132TB073	2132TB073	PPPW_004	drought	75	68.4	54.5	34.5	33.9	13.9	0.09649	8	0	13.1	1.4	0.107	0.287	6.6	7	20	8	107	3.76	35.14	15	14.7	3.4	5.7	1.651	2.576	17	11	6	2	3	1
2132TB074	2132TB074	PPPW_004	drought	79.6	72.1	54.5	34.2	37.9	17.6	0.10402	9	1	15.8	2.3	0.146	0.361	7.5	7.1	20.3	8	138	5.71	41.38	22.8	16.2	3.7	6	1.628	2.4	18	15	3	3	3	0
2132TB075	2132TB075	PPPW_004	drought	57.5	51.5	40	23.3	28.2	11.5	0.1165	8	2	8.8	1.2	0.136	0.152	6	5.7	16.7	6	33	1.34	40.61	5.4	17.1	3.9	5.7	1.462	2.667	16	10	6	4	4	0
2132TB076	2132TB076	PPPW_004	drought	76.5	70.7	53.6	35.1	35.6	17.1	0.08204	6	2	8.8	1.3	0.148	0.289	5.8	5.5	18.5	4	80	2.54	31.75	10.2	13.8	3.3	5.6	1.689	2.759	16	10	6	3	3	0
2132TB077	2132TB077	PPPW_004	control	81.4	72.9	55.2	35.1	37.8	17.7	0.1166	11	0	32.9	2.3	0.07	0.488	8.5	7	20.1	11	312	16.05	51.44	64.2	17.8	4	6	1.515	2.588	22	20	2	3	6	3
2132TB078	2132TB078	PPPW_004	control	69.5	61	42.6	24.8	36.2	18.4	0.13934	9	0	16.4	1.7	0.104	0.285	8.5	7.2	17.8	9	96	4.68	48.75	18.7	17.9	4	6	1.527	2.706	23	19	4	3	9	6
2132TB079	2132TB079	PPPW_004	control	63.7	54.8	38	20	34.8	16.8	0.16241	12	0	20	1.9	0.095	0.306	8.9	6.9	18	12	140	6.11	43.64	24.4	16.3	3.8	5.8	1.538	2.472	22	18	4	3	9	6
2132TB080	2132TB080	PPPW_004	control	77.2	69.1	52	29.8	39.3	17.1	0.11722	8	0	22.2	2.1	0.095	0.401	8.1	7.5	22.2	8	189	8.9	47.09	35.6	16.8	3.8	5.9	1.537	2.222	18	14	4	3	6	3
2132TB081	2132TB081	PPPW_004	control	81.2	73.8	56.9	37.6	36.2	16.9	0.10027	7	0	14.3	2	0.14	0.343	7.4	6.1	19.3	7	95	4.91	51.68	19.6	18.1	4	6	1.5	2.973	22	15	7	2	3	1
2132TB082	2132TB082	PPPW_004	drought	77.6	70	54.2	34.7	35.3	15.8	0.10857	7	0	14.2	2	0.141	0.399	7.6	7.8	19.5	7	125	5.66	45.28	22.6	16.9	3.8	6	1.607	2.5	19	16	3	2	3	1
2132TB083	2132TB083	PPPW_004	drought	76.5	65.3	54.2	32.8	32.5	11.1	0.17152	8	2	15.1	1.6	0.106	0.399	11.2	1.8	21.4	6	188	6.03	32.07	24.1	14.2	3.3	5.6	1.687	1.875	21	18	3	2	4	2
2132TB084	2132TB084	PPPW_004	drought	73.1	61.8	51.5	30.2	31.6	10.3	0.18285	16	3	26	1.4	0.054	0.365	11.3	1.2	21.3	13	313	9.5	30.35	38	13	3.3	5.3	1.639	1.681	19	17	2	3	3	0
2132TB085	2132TB085	PPPW_004	drought	77.6	66.3	53.2	32.1	34.2	13.1	0.17044	11	0	24.5	1.9	0.078	0.36	11.3	1.5	21.1	11	304	8.83	29.05	35.3	12.8	3.2	5.3	1.619	1.858	21	17	4	2	4	2
2132TB086	2132TB086	PPPW_004	drought	79.7	70.8	58.1	39.5	31.3	12.7	0.12571	10	2	16.5	1.1	0.067	0.352	8.9	1.5	18.6	8	208	5.8	27.88	23.2	12.7	3.2	5.3	1.677	2.022	18	16	2	3	3	0
2132TB087	2132TB087	PPPW_007	control	78.6	65.1	50.5	29.4	35.7	14.6	0.20737	11	0	27.1	2	0.074	0.408	13.5	1.2	21.1	11	326	11.06	33.93	44.2	14	3.3	5.6	1.689	1.778	24	17	7	2	4	2
2132TB088	2132TB088	PPPW_007	control	82.7	75.1	59.4	40.5	34.6	15.7	0.1012	10	0	30.3	2.9	0.096	0.478	7.6	8.1	18.9	10	257	14.47	56.3	57.9	18.9	4.1	6.1	1.506	2.632	20	18	2	3	5	2
2132TB089	2132TB089	PPPW_007	control	77.5	65.3	49.4	27.1	38.2	15.9	0.18683	11	0	31	1.8	0.058	0.393	12.2	1.2	22.3	11	394	12.17	30.89	48.7	13.1	3.3	5.3	1.602	1.885	23	19	4	2	4	2
2132TB090	2132TB090	PPPW_007	control	75.6	63.9	53	31.6	32.3	10.9	0.1831	10	0	33.4	1.7	0.051	0.361	11.7	1.6	21.4	10	356	12.07	33.9	48.3	14.7	3.3	5.8	1.743	2.222	26	23	3	2	4	2
2132TB091	2132TB091	PPPW_007	control	78	70.3	58.5	41.2	29.1	11.8	0.10953	12	1	30.8	1.3	0.042	0.395	7.7	0.3	17.3	11	380	12.17	32.03	48.7	14.1	3.3	5.6	1.701	2.597	20	15	5	2	3	1
2132TB092	2132TB092	PPPW_007	drought	76.4	66.2	46.6	27	39.2	19.6	0.15408	7	1	10.9	0.7	0.064	0.322	10.2	1	19.6	6	114	3.51	30.79	14	13	3.3	5.2	1.55	1.863	19	11	8	2	2	0
2132TB093	2132TB093	PPPW_007	drought	74.6	64.8	56	34.7	30.1	8.8	0.15123	8	1	15.1	0.8	0.053	0.281	9.8	1.5	21.3	7	149	4.24	28.46	17	12.7	3.2	5.3	1.645	2.143	21	17	4	2	2	0
2132TB094	2132TB094	PPPW_007	drought	73.7	61.2	50.8	29.5	31.7	10.4	0.20425	10	4	14.6	1.8	0.123	0.339	12.5	1	21.3	6	151	4.95	32.78	19.8	13.5	3.4	5.3	1.564	1.76	22	19	3	3	3	0
2132TB095	2132TB095	PPPW_007	drought	79.2	70	63.4	41.8	28.2	6.6	0.13143	9	1	21.4	1.4	0.065	0.39	9.2	0.6	21.6	8	279	8.35	29.93	33.4	13.3	3.3	5.3	1.623	1.957	18	15	3	1	2	1
2132TB096	2132TB096	PPPW_007	drought	75.2	64.9	53.7	33.9	31	11.2	0.15871	12	1	15.5	1.2	0.077	0.399	10.3	1.1	19.8	11	232	6.18	26.64	24.7	12.2	3.2	5.2	1.63	1.942	20	14	6	3	3	0
2132TB097	2132TB097	PPPW_007	control	80.5	72.1	54.8	38.5	33.6	17.3	0.1165	15	0	40.3	1.4	0.035	0.413	8.4	0.5	16.3	15	489	16.65	34.05	66.6	14.1	3.4	5.6	1.641	2.381	20	13	7	3	5	2
2132TB098	2132TB098	PPPW_007	control	79.9	68.2	52.6	30	38.2	15.6	0.17155	13	2	28.4	1.4	0.049	0.385	11.7	0.4	22.6	11	351	10.94	31.17	43.8	13.6	3.3	5.5	1.674	1.88	22	13	9	3	4	1
2132TB099	2132TB099	PPPW_007	control	76.5	62.6	48.3	27.5	35.1	14.3	0.22204	14	0	34.7	1.8	0.052	0.394	13.9	1	20.8	14	406	13.67	33.67	54.7	14.4	3.4	5.7	1.693	2.302	32	21	11	1	4	3
2132TB100	2132TB100	PPPW_007	control	84.9	69.5	57.1	33.3	36.2	12.4	0.22158	16	0	47.4	2.2	0.046	0.43	15.4	1.1	23.8	16	614	20.36	33.16	81.4	14	3.4	5.5	1.636	1.494	23	18	5	3	4	1
2132TB101	2132TB101	PPPW_007	control	78.2	65	52.7	28.5	36.5	12.3	0.20308	12	0	37.8	2.3	0.061	0.458	13.2	1	24.2	12	492	17.31	35.18	69.2	14.5	3.4	5.6	1.642	1.591	21	19	2	2	4	2
2132TB102	2132TB102	PPPW_007	drought	81.2	72	59.6	40.5	31.5	12.4	0.12778	7	0	15.9	1.7	0.107	0.415	9.2	1.2	19.1	7	208	6.6	31.73	26.4	14	3.4	5.5	1.642	2.065	19	17	2	2	3	1
2132TB103	2132TB103	PPPW_007	drought	75	62.7	53.6	31.1	31.6	9.1	0.19617	11	1	21.6	1.5	0.069	0.376	12.3	1.1	22.5	10	265	8.12	30.64	32.5	13.7	3.3	5.6	1.704	1.87	23	20	3	2	3	1
2132TB104	2132TB104	PPPW_007	drought	80.6	70.7	56	36.4	34.3	14.7	0.14003	10	3	18.8	1.6	0.085	0.322	9.9	1.1	19.6	7	201	6.05	30.1	24.2	13.1	3.3	5.3	1.579	1.717	17	15	2	2	3	1
2132TB105	2132TB105	PPPW_007	drought	74	65	50.5	29.6	35.4	14.5	0.13846	9	0	19.6	1.2	0.061	0.309	9	0	20.9	9	221	6.05	27.38	24.2	13.4	3.2	5.7	1.773	2	18	14	4	3	3	0
2132TB106	2132TB106	PPPW_007	drought	76	64.5	46.1	28.5	36	18.4	0.17829	15	1	29.7	1.9	0.064	0.392	11.5	1	17.6	14	438	11.64	26.58	46.6	13	3.2	5.5	1.731	1.739	20	14	6	2	3	1
2132TB107	2132TB107	PPPW_007	drought	74.2	64.3	51.5	31.2	33.1	12.8	0.15397	14	2	24.8	1.3	0.052	0.425	9.9	0.6	20.3	12	348	10.53	30.26	42.1	12.8	3.3	5.2	1.596	1.919	19	16	3	2	3	1
2132TB108	2132TB108	PPPW_007	control	74.1	62.2	51	27.8	34.4	11.2	0.19132	13	0	38.9	2.5	0.064	0.437	11.9	1	23.2	13	541	17.01	31.44	68	14.3	3.3	5.7	1.721	1.933	23	19	4	2	4	2
2132TB109	2132TB109	PPPW_007	control	80.6	71.2	58.8	38	33.2	12.4	0.13202	10	0	33.4	2.4	0.072	0.401	9.4	1.1	20.8	10	451	13.4	29.71	53.6	14.1	3.2	5.8	1.791	2.34	22	16	6	2	6	4
2132TB110	2132TB110	PPPW_007	control	83	71.4	51.8	32.7	38.7	19.6	0.16246	17	0	56	1.9	0.034	0.487	11.6	3.1	19.1	17	732	27.27	37.25	109.1	15	3.5	5.8	1.666	1.983	23	19	4	3	4	1
2132TB111	2132TB111	PPPW_007	control	79.6	71.2	57.8	42.5	28.7	13.4	0.11798	15	0	39.4	1.3	0.033	0.434	8.4	0.4	15.3	15	526	17.11	32.53	68.4	14.1	3.3	5.7	1.72	2.619	22	12	10	2	5	3
2132TB112	2132TB112	PPPW_007	control	81.6	70.1	56.4	34.3	35.8	13.7	0.16405	18	1	42.7	1.9	0.044	0.399	11.5	0.5	22.1	17	542	17.04	31.44	68.2	13.6	3.2	5.6	1.714	1.826	21	18	3	2	7	5
2132TB113	2132TB113	PPPW_007	drought	79	66.7	57.9	33.5	33.2	8.8	0.18441	17	0	34.4	2.3	0.067	0.413	12.3	0.9	24.4	17	468	14.21	30.36	56.8	13.5	3.3	5.5	1.678	1.707	21	18	3	3	3	0
2132TB114	2132TB114	PPPW_007	drought	75.1	67.2	52.8	33.5	33.7	14.4	0.11756	6	1	7.5	1.5	0.2	0.305	7.9	0.5	19.3	5	94	2.29	24.36	9.2	12.5	3.1	5.4	1.729	2.152	17	14	3	2	3	1
2132TB115	2132TB115	PPPW_007	drought	83.7	72.5	59.7	38.8	33.7	12.8	0.15448	11	1	30.7	2.2	0.072	0.425	11.2	1.5	20.9	10	350	13.05	37.29	52.2	15.1	3.5	5.7	1.624	1.875	21	20	1	1	4	3
2132TB116	2132TB116	PPPW_007	drought	75.9	63.7	57	33.4	30.3	6.7	0.19152	11	1	20.3	1.9	0.094	0.338	12.2	1	23.6	10	257	6.87	26.73	27.5	13.3	3.2	5.6	1.752	1.557	19	19	0	2	3	1
2132TB117	2132TB117	PPPW_007	drought	79.6	69.9	56.8	36.2	33.7	13.1	0.13877	7	2	11.7	1.5	0.128	0.283	9.7	1.5	20.6	5	121	3.31	27.36	13.2	12.8	3.3	5.3	1.612	2.165	21	18	3	2	3	1
2132TB118	2132TB118	PPPW_007	drought	79	68.2	54.8	34.5	33.7	13.4	0.15836	9	1	14.1	1.5	0.106	0.33	10.8	1.4	20.3	8	172	4.65	27.03	18.6	12.3	3.2	5.2	1.64	1.944	21	18	3	2	3	1
2132TB119	2132TB119	PPPW_007	drought	66	56.7	46.5	26.5	30.2	10.2	0.16402	16	3	23.1	1.4	0.061	0.36	9.3	0.4	20	13	281	8.32	29.61	33.3	12.5	3.3	5.1	1.575	2.043	19	17	2	2	3	1
2132TB120	2132TB120	PPPW_007	control	74.6	63.8	52.4	31.5	32.3	11.4	0.16928	16	2	34.9	1.8	0.052	0.414	10.8	0.5	20.9	14	462	14.46	31.3	57.8	13.5	3.3	5.5	1.65	1.852	20	18	2	2	5	3
2132TB121	2132TB121	PPPW_007	control	75.1	62.7	46	25.8	36.9	16.7	0.19777	14	2	30.5	1.7	0.056	0.323	12.4	1.3	20.2	12	239	9.84	41.17	39.4	15.8	3.5	6	1.72	2.016	25	18	7	4	11	7
2132TB122	2132TB122	PPPW_007	control	75.5	64	45.7	27.2	36.8	18.3	0.17969	17	1	37.2	1.7	0.046	0.392	11.5	1.5	18.5	16	409	14.58	35.65	58.3	14.4	3.3	5.8	1.761	1.913	22	18	4	4	12	8
2132TB123	2132TB123	PPPW_007	control	75.1	63.5	51.5	30	33.5	12	0.18268	11	0	33.4	1.7	0.051	0.346	11.6	1.5	21.5	11	382	11.54	30.21	46.2	13.7	3.3	5.5	1.669	1.897	22	19	3	2	4	2
2132TB124	2132TB124	PPPW_007	control	76.4	63.2	53.3	31.5	31.7	9.9	0.20886	13	0	33	2	0.061	0.398	13.2	1.2	21.8	13	396	13.15	33.21	52.6	13.7	3.4	5.4	1.617	1.818	24	20	4	3	5	2
2132TB125	2132TB125	PPPW_007	drought	74	61.9	53.3	29.5	32.4	8.6	0.19548	10	2	22.7	1.7	0.075	0.359	12.1	1.4	23.8	8	267	8.14	30.49	32.6	13.9	3.4	5.5	1.647	1.736	21	19	2	3	3	0
2132TB126	2132TB126	PPPW_007	drought	73.1	61	50.6	27.5	33.5	10.4	0.19836	13	0	26.5	2	0.075	0.416	12.1	1.6	23.1	13	343	11.02	32.13	44.1	13.6	3.3	5.5	1.629	1.901	23	21	2	2	3	1
2132TB127	2132TB127	PPPW_007	drought	78.2	67.2	56.1	34.8	32.4	11.1	0.16369	9	0	18.2	1.5	0.082	0.398	11	1.2	21.3	9	245	7.24	29.55	29	13.6	3.3	5.6	1.693	1.909	21	17	4	3	4	1
2132TB128	2132TB128	PPPW_007	drought	68.1	59.6	36.2	24.5	35.1	23.4	0.14262	8	2	5.8	0.5	0.086	0.091	8.5	1.4	11.7	6	37	0.53	14.32	2.1	11.4	2.9	5.3	1.816	2.471	21	6	15	4	4	0
2132TB129	2132TB129	PPPW_007	drought	73.7	63.9	44	26.5	37.4	19.9	0.15336	11	6	9.1	0.6	0.066	0.148	9.8	1.5	17.5	5	58	1.35	23.28	5.4	12.1	3	5.4	1.818	2.143	21	18	3	4	4	0
2132TB130	2132TB130	PPPW_011	control	105	92	68.8	44.4	47.6	23.2	0.1413	11	0	31.2	2.7	0.087	0.439	13	1.5	24.4	11	327	13.69	41.87	54.8	15.9	3.6	5.9	1.659	2	26	22	4	3	7	4
2132TB131	2132TB131	PPPW_011	control	90.5	78.6	66.1	48.7	29.9	12.5	0.1514	13	0	35.8	2.3	0.064	0.476	11.9	0.8	17.4	13	439	17.05	38.84	68.2	15	3.5	5.7	1.622	1.933	23	18	5	3	8	5
2132TB132	2132TB132	PPPW_011	control	75.2	66.8	54.5	36.4	30.4	12.3	0.12575	9	0	27.2	1.2	0.044	0.344	8.4	0.7	18.1	9	312	9.35	29.97	37.4	13.6	3.3	5.5	1.689	2.5	21	18	3	2	4	2
2132TB133	2132TB133	PPPW_011	control	81.6	70.5	51.3	36.5	34	19.2	0.15745	9	0	28	2	0.071	0.393	11.1	0.5	14.8	9	339	11	32.45	44	14.3	3.3	5.7	1.709	1.802	20	18	2	3	4	1
2132TB134	2132TB134	PPPW_011	control	72.8	57.8	50.2	26.9	30.9	7.6	0.25952	12	0	26.8	2.1	0.078	0.396	15	1.1	23.3	12	347	10.62	30.61	42.5	13.4	3.3	5.4	1.661	1.667	25	19	6	2	4	2
2132TB135	2132TB135	PPPW_011	drought	79.7	68.6	46.2	27.8	40.8	22.4	0.16181	15	3	22.2	0.2	0.009	0.339	11.1	1.5	18.4	12	243	7.53	30.99	30.1	13.3	3.2	5.5	1.7	1.892	21	2	19	3	3	0
2132TB136	2132TB136	PPPW_011	drought	73.8	60	47	27.5	32.5	13	0.23	18	0	29.7	1.5	0.051	0.418	13.8	0.9	19.5	18	468	12.41	26.52	49.6	12.3	3	5.5	1.854	1.812	25	22	3	4	4	0
2132TB137	2132TB137	PPPW_011	drought	71.6	62.6	43.5	26.2	36.4	19.1	0.14377	11	4	11.1	0.6	0.054	0.253	9	1.6	17.3	7	113	2.81	24.87	11.2	13.2	3	5.9	1.935	2.333	21	10	11	3	4	1
2132TB138	2132TB138	PPPW_011	drought	70.8	57.7	45.5	25.2	32.5	12.2	0.22704	17	3	30.5	1.3	0.043	0.402	13.1	4.6	20.3	14	502	12.25	24.4	49	11.7	3	5.2	1.722	1.985	26	16	10	3	6	3
2132TB139	2132TB139	PPPW_011	drought	71.5	60.9	48	30.6	30.3	12.9	0.17406	14	2	18.2	0.8	0.044	0.326	10.6	1.9	17.4	12	190	5.94	31.26	23.8	13.3	3.2	5.5	1.722	2.264	24	18	6	4	6	2
2132TB140	2132TB140	PPPW_011	control	81.3	66.1	48.4	27.5	38.6	17.7	0.22995	13	0	30.2	2.5	0.083	0.36	15.2	1.1	20.9	13	301	10.88	36.15	43.5	14.4	3.3	5.8	1.721	1.776	27	23	4	4	11	7
2132TB141	2132TB141	PPPW_011	control	73.4	58.5	50.6	28.7	29.8	7.9	0.2547	17	2	34.9	1.5	0.043	0.325	14.9	0.7	21.9	15	306	11.33	37.03	45.3	14.9	3.4	5.8	1.712	1.544	23	18	5	4	9	5
2132TB142	2132TB142	PPPW_011	control	86.9	74.2	54.1	34.4	39.8	20.1	0.17116	16	0	27.5	2.1	0.076	0.272	12.7	0.7	19.7	16	193	7.47	38.7	29.9	15.2	3.5	5.8	1.652	1.811	23	17	6	4	9	5
2132TB143	2132TB143	PPPW_011	control	82	71.8	56.9	28.5	43.3	14.9	0.14206	20	0	46.1	2.1	0.046	0.392	10.2	1.1	28.4	20	454	18.07	39.8	72.3	14.9	3.5	5.8	1.665	2.157	22	17	5	4	8	4
2132TB144	2132TB144	PPPW_011	control	83.8	67.5	57	33.2	34.3	10.5	0.24148	15	0	32.8	2.5	0.076	0.367	16.3	3.2	23.8	15	373	12.03	32.25	48.1	13.5	3.4	5.3	1.565	1.84	30	26	4	3	9	6
2132TB145	2132TB145	PPPW_011	drought	73.5	64.8	43	27.1	37.7	21.8	0.13426	9	0	7.6	1	0.132	0.178	8.7	1.5	15.9	9	69	1.35	19.57	5.4	12	3	5.4	1.808	2.069	18	12	6	4	4	0
2132TB146	2132TB146	PPPW_011	drought	82	72.6	49.5	32.7	39.9	23.1	0.12948	7	5	5.2	0.8	0.154	0.083	9.4	1.5	16.8	2	46	0.43	9.35	1.7	9.9	2.6	5.1	1.963	2.128	20	15	5	3	4	1
2132TB147	2132TB147	PPPW_011	drought	74.1	64.5	46.3	28.6	35.9	18.2	0.14884	10	4	8	0.7	0.088	0.261	9.6	1.6	17.7	6	90	2.09	23.22	8.4	11.9	3	5.3	1.753	1.979	19	7	12	3	4	1
2132TB148	2132TB148	PPPW_011	drought	75.2	62.1	56.4	33.7	28.4	5.7	0.21095	15	2	22.3	1.5	0.067	0.355	13.1	2.4	22.7	13	284	7.91	27.85	31.6	12.3	3.2	5.1	1.569	1.908	25	20	5	3	5	2
2132TB149	2132TB149	PPPW_011	drought	87.6	78.2	56.5	39.4	38.8	21.7	0.1202	9	2	10.9	1.2	0.11	0.323	9.4	2.3	17.1	7	130	3.52	27.08	14.1	12.9	3.1	5.6	1.791	2.021	19	14	5	3	4	1
2132TB150	2132TB150	PPPW_011	drought	73.1	61.5	44.2	24.7	36.8	17.3	0.18862	17	1	22.6	0.8	0.035	0.365	11.6	1.9	19.5	16	261	8.26	31.65	33	13.3	3.2	5.6	1.74	1.724	20	16	4	4	5	1
2132TB151	2132TB151	PPPW_011	control	107.8	96	68.8	44.5	51.5	27.2	0.12292	10	0	36.9	2.7	0.073	0.482	11.8	1.1	24.3	10	410	17.79	43.39	71.2	16.1	3.6	6	1.662	2.203	26	24	2	3	9	6
2132TB152	2132TB152	PPPW_011	control	68.4	54.5	39.7	17.4	37.1	14.8	0.25505	23	3	38.8	0.6	0.015	0.379	13.9	0.7	22.3	20	434	14.71	33.89	58.8	13.8	3.3	5.6	1.718	1.655	23	5	18	5	12	7
2132TB153	2132TB153	PPPW_011	control	106	92	65.8	43	49	26.2	0.15217	15	0	41.1	2.9	0.071	0.498	14	1.6	22.8	15	487	20.48	42.05	81.9	15.7	3.5	6	1.707	1.857	26	23	3	3	9	6
2132TB154	2132TB154	PPPW_011	control	70.2	58.4	44.5	23	35.4	13.9	0.20205	21	2	35.1	1.3	0.037	0.311	11.8	1	21.5	19	310	10.9	35.16	43.6	14.3	3.3	5.7	1.709	2.119	25	20	5	4	12	8
2132TB155	2132TB155	PPPW_011	control	72.6	62.4	47.5	28.5	33.9	14.9	0.16346	20	3	34.7	1.7	0.049	0.388	10.2	1.6	19	17	382	13.47	35.26	53.9	14.1	3.3	5.7	1.733	2.353	24	21	3	4	11	7
2132TB156	2132TB156	PPPW_011	drought	72.8	63.2	50.5	33.6	29.6	12.7	0.1519	10	4	8.2	0.8	0.098	0.172	9.6	4.1	16.9	6	85	1.41	16.59	5.6	12	3.1	5.2	1.676	2.188	21	14	7	3	4	1
2132TB157	2132TB157	PPPW_011	drought	60.7	50.7	41.2	25.3	25.4	9.5	0.19724	14	8	9.1	0.6	0.066	0.113	10	1.1	15.9	6	84	1.03	12.26	4.1	10.5	2.7	5.2	1.938	1.9	19	4	15	3	6	3
2132TB158	2132TB158	PPPW_011	drought	78.2	69.5	45.7	28.9	40.6	23.8	0.12518	9	3	6.5	0.4	0.062	0.154	8.7	1.1	16.8	6	60	1	16.67	4	12.1	3.1	5.4	1.752	2.069	18	4	14	4	4	0
2132TB159	2132TB159	PPPW_011	drought	72.1	61.8	49.5	31	30.8	12.3	0.16667	10	1	12.2	0.8	0.066	0.278	10.3	2.3	18.5	9	121	3.39	28.02	13.6	13	3.3	5.3	1.609	2.427	25	13	12	3	4	1
2132TB160	2132TB160	PPPW_011	drought	75.2	63.8	55.4	33.7	30.1	8.4	0.17868	9	1	12.9	1.4	0.109	0.287	11.4	1.3	21.7	8	163	3.7	22.7	14.8	12.5	3.1	5.3	1.708	1.93	22	16	6	1	3	2
2132TB161	2132TB161	PPPW_011	drought	79.5	65.9	55	32.2	33.7	10.9	0.20637	8	1	18	0.8	0.044	0.367	13.6	1.3	22.8	7	207	6.6	31.88	26.4	13.5	3.4	5.2	1.526	1.397	19	15	4	2	3	1
2132TB162	2132TB162	PPPW_011	drought	72.5	60.3	43.4	25.6	34.7	16.9	0.20232	18	3	26	1.3	0.05	0.329	12.2	1.1	17.8	15	264	8.55	32.39	34.2	13.7	3.3	5.6	1.721	2.131	26	23	3	3	5	2
2132TB163	2132TB163	PPPW_011	control	70.2	59.6	45.8	27.5	32.1	13.8	0.17785	23	3	36.1	1.1	0.03	0.349	10.6	2.1	18.3	20	369	12.61	34.17	50.4	13.8	3.3	5.7	1.73	2.358	25	13	12	5	11	6
2132TB164	2132TB164	PPPW_011	control	79.6	65.7	57.3	37	28.7	8.4	0.21157	20	0	50.9	1.8	0.035	0.462	13.9	2.5	20.3	20	785	23.52	29.96	94.1	13	3.2	5.4	1.669	2.014	28	24	4	3	10	7
2132TB165	2132TB165	PPPW_011	control	69	56.4	43.2	23.5	32.9	13.2	0.2234	20	0	35.2	1.8	0.051	0.377	12.6	2	19.7	20	404	13.28	32.87	53.1	13.3	3.2	5.5	1.729	2.063	26	22	4	4	11	7
2132TB166	2132TB166	PPPW_011	control	85.5	72.5	53.3	33	39.5	19.2	0.17931	13	0	31.9	2	0.063	0.442	13	0.5	20.3	13	409	14.1	34.47	56.4	14.1	3.4	5.6	1.666	1.846	24	20	4	4	10	6
2132TB167	2132TB167	PPPW_011	control	72.5	61	46	26.5	34.5	15	0.18852	18	0	27.4	0.8	0.029	0.343	11.5	2.5	19.5	18	279	9.39	33.66	37.6	13.6	3.3	5.5	1.651	2.087	24	16	8	5	11	6
2132TB168	2132TB168	PPPW_011	drought	69	55.4	43.7	26.1	29.3	11.7	0.24549	14	5	14.6	1.5	0.103	0.268	13.6	1.2	17.6	9	140	3.91	27.93	15.6	12.9	3.2	5.6	1.764	1.471	20	17	3	4	4	0
2132TB169	2132TB169	PPPW_011	drought	68.2	59	42.2	24.1	34.9	16.8	0.15593	11	2	8.2	0.7	0.085	0.191	9.2	0.5	18.1	9	88	1.57	17.84	6.3	11.3	2.8	5.4	1.947	1.957	18	10	8	3	4	1
2132TB170	2132TB170	PPPW_011	drought	69.2	55.8	42.5	24.2	31.6	13.3	0.24014	16	0	18.6	1.3	0.07	0.335	13.4	1	18.3	16	234	6.24	26.67	25	12.6	3.1	5.5	1.803	1.866	25	19	6	3	5	2
2132TB171	2132TB171	PPPW_011	drought	74.5	63.4	47.3	31	32.4	16.1	0.17508	14	7	10.5	0.8	0.076	0.17	11.1	1.3	16.3	7	87	1.79	20.57	7.2	12.2	3.1	5.5	1.789	1.982	22	10	12	4	6	2
2132TB172	2132TB172	PPPW_011	drought	98.3	86.7	59.8	38.6	48.1	26.9	0.13379	8	0	14	1.7	0.121	0.391	11.6	2.1	21.2	8	188	5.48	29.15	21.9	13.3	3.2	5.6	1.747	1.81	21	19	2	4	4	0
2132TB173	2132TB173	PPPW_012	control	79.6	66.9	59.1	38	28.9	7.8	0.18984	22	3	51.1	1.4	0.027	0.381	12.7	1.6	21.1	19	687	19.46	28.33	77.8	12.8	3.1	5.6	1.833	2.047	26	19	7	5	10	5
2132TB174	2132TB174	PPPW_012	control	82	65.2	58.9	35.4	29.8	6.3	0.25767	16	0	39.6	2.2	0.056	0.34	16.8	2.6	23.5	16	528	13.46	25.49	53.8	13	3	5.8	1.935	1.667	28	24	4	4	10	6
2132TB175	2132TB175	PPPW_012	control	74.4	58.6	52	28.8	29.8	6.6	0.26962	16	3	37.7	1.6	0.042	0.38	15.8	2.6	23.2	13	615	14.32	23.28	57.3	12.3	2.9	5.7	1.963	1.709	27	22	5	3	9	6
2132TB176	2132TB176	PPPW_012	control	77	61.2	53.8	32.1	29.1	7.4	0.25817	17	0	39.2	2.1	0.054	0.415	15.8	1.5	21.7	17	632	16.28	25.76	65.1	12.6	3	5.7	1.899	1.709	27	19	8	4	10	6
2132TB177	2132TB177	PPPW_012	control	75	63.4	55.5	34.7	28.7	7.9	0.18297	21	0	51.6	1.3	0.025	0.435	11.6	0.6	20.8	21	805	22.46	27.9	89.8	13	3.1	5.7	1.854	1.897	22	14	8	4	9	5
2132TB178	2132TB178	PPPW_012	drought	79	64.5	58.3	37.7	26.8	6.2	0.22481	14	0	29.9	1.4	0.047	0.353	14.5	1.6	20.6	14	544	10.56	19.41	42.2	11.8	2.8	5.7	2.003	1.31	19	18	1	3	4	1
2132TB179	2132TB179	PPPW_012	drought	73.6	59.9	47.1	25.2	34.7	12.8	0.22871	12	1	27.2	1.6	0.059	0.303	13.7	3.2	21.9	11	439	8.23	18.75	32.9	11.4	2.8	5.5	1.991	1.898	26	22	4	3	3	0
2132TB180	2132TB180	PPPW_012	drought	93.2	80.7	62.1	45.5	35.2	18.6	0.15489	10	4	13.6	1.1	0.081	0.299	12.5	3.3	16.6	6	205	4.07	19.85	16.3	11.5	2.7	5.7	2.094	1.52	19	15	4	3	4	1
2132TB181	2132TB181	PPPW_012	drought	79.5	67.4	60.6	39.7	27.7	6.8	0.17953	12	3	19.1	1.1	0.058	0.327	12.1	3.1	20.9	9	311	6.25	20.1	25	11.4	2.8	5.6	1.997	1.818	22	20	2	3	4	1
2132TB182	2132TB182	PPPW_012	drought	81.4	67.1	58.2	38	29.1	8.9	0.21311	11	2	20.3	1.4	0.069	0.329	14.3	2.3	20.2	9	300	6.67	22.23	26.7	11.7	2.9	5.4	1.842	1.608	23	18	5	3	4	1
2132TB183	2132TB183	PPPW_012	control	78.6	66	56.8	36.8	29.2	9.2	0.19091	18	2	41.5	1.4	0.034	0.366	12.6	1.1	20	16	632	15.17	24	60.7	12.4	2.9	5.7	1.94	1.984	25	17	8	3	10	7
2132TB184	2132TB184	PPPW_012	control	75	61.5	53.8	33	28.5	7.7	0.21951	16	1	31.1	1.5	0.048	0.32	13.5	3.2	20.8	15	420	9.96	23.71	39.8	12.6	3	5.7	1.893	1.926	26	20	6	4	11	7
2132TB185	2132TB185	PPPW_012	control	69.3	56		28.4	27.6	56	1.2375	17	3	34.2	1.3	0.038	0.347	69.3	1.3		14	425	11.87	27.93	47.5	12.8	3.1	5.6	1.801	0.361	25	20	5	4	12	8
2132TB186	2132TB186	PPPW_012	control	73.6	59	53.4	32.1	26.9	5.6	0.24746	22	0	47.1	1.6	0.034	0.392	14.6	1.5	21.3	22	714	18.46	25.85	73.8	12.4	3	5.6	1.859	1.918	28	22	6	3	9	6
2132TB187	2132TB187	PPPW_012	control	77	61.5	54.5	33.2	28.3	7	0.25203	18	2	39.8	1.9	0.048	0.409	15.5	1.5	21.3	16	647	16.29	25.18	65.2	12.5	3	5.6	1.908	1.677	26	20	6	3	7	4
2132TB188	2132TB188	PPPW_012	drought	77	63.2	52	31.3	31.9	11.2	0.21835	16	1	32.3	1.7	0.053	0.386	13.8	3.1	20.7	15	558	12.48	22.37	49.9	11.9	2.9	5.6	1.938	1.522	21	19	2	3	4	1
2132TB189	2132TB189	PPPW_012	drought	83.1	69.7	59	36.6	33.1	10.7	0.19225	15	6	29	1.6	0.055	0.387	13.4	1.7	22.4	9	468	11.21	23.95	44.8	11.9	2.9	5.5	1.872	1.567	21	19	2	3	4	1
2132TB190	2132TB190	PPPW_012	drought	83	68.3	60	37.2	31.1	8.3	0.21523	14	2	26.2	2.1	0.08	0.381	14.7	2.5	22.8	12	442	9.99	22.6	40	11.9	2.8	5.6	1.984	1.429	21	18	3	4	4	0
2132TB191	2132TB191	PPPW_012	drought	84.2	71.6	58.4	36.7	34.9	13.2	0.17598	11	0	21.3	1.4	0.066	0.292	12.6	1.6	21.7	11	297	6.23	20.98	24.9	12.1	2.9	5.6	1.946	1.746	22	20	2	3	5	2
2132TB192	2132TB192	PPPW_012	drought	80	67.2	54.5	35.4	31.8	12.7	0.19048	11	1	21.2	1.2	0.057	0.366	12.8	1.5	19.1	10	319	7.75	24.29	31	12.2	3	5.4	1.817	1.875	24	20	4	3	4	1
2132TB193	2132TB193	PPPW_012	drought	83.2	71	58.5	38.8	32.2	12.5	0.17183	11	3	21.7	1.5	0.069	0.365	12.2	3.5	19.7	8	339	7.91	23.33	31.6	11.9	3	5.4	1.82	1.885	23	16	7	3	4	1
2132TB194	2132TB194	PPPW_012	control	81.4	68.5	59	39.6	28.9	9.5	0.18832	16	0	37.1	1.2	0.032	0.38	12.9	2.7	19.4	16	602	14.11	23.44	56.4	12.2	2.9	5.6	1.934	2.016	26	16	10	4	8	4
2132TB195	2132TB195	PPPW_012	control	74.2	62.7	57	37.6	25.1	5.7	0.18341	16	0	38.4	1.2	0.031	0.363	11.5	0.5	19.4	16	512	13.92	27.19	55.7	13.7	3.1	5.9	1.881	1.826	21	17	4	4	11	7
2132TB196	2132TB196	PPPW_012	control	73.5	55	47.4	25.5	29.5	7.6	0.33636	20	0	48	2.7	0.056	0.405	18.5	1.1	21.9	20	689	19.42	28.19	77.7	13.4	3.1	5.8	1.873	1.568	29	26	3	3	10	7
2132TB197	2132TB197	PPPW_012	control	78.3	66.9	55.2	36.3	30.6	11.7	0.1704	14	0	30.9	2.3	0.074	0.376	11.4	1.8	18.9	14	432	11.62	26.9	46.5	12.9	3.1	5.7	1.842	2.368	27	20	7	3	8	5
2132TB198	2132TB198	PPPW_012	control	79.5	67.2	57	38.4	28.8	10.2	0.18304	17	0	38.3	1.1	0.029	0.354	12.3	2.2	18.6	17	644	13.56	21.06	54.2	11.7	2.8	5.5	1.942	1.951	24	16	8	3	9	6
2132TB199	2132TB199	PPPW_012	drought	87.6	73	62.5	41.8	31.2	10.5	0.2	8	3	14.2	2.1	0.148	0.301	14.6	1.7	20.7	5	195	4.27	21.9	17.1	12.1	3	5.5	1.859	1.712	25	21	4	3	4	1
2132TB200	2132TB200	PPPW_012	drought	82	69.3	60.6	40.1	29.2	8.7	0.18326	12	2	23.3	1.4	0.06	0.351	12.7	1.1	20.5	10	343	8.17	23.82	32.7	12.2	3	5.5	1.847	1.732	22	17	5	2	4	2
2132TB201	2132TB201	PPPW_012	drought	76.2	61.8	53	31.4	30.4	8.8	0.23301	15	0	32.8	1.9	0.058	0.386	14.4	2.6	21.6	15	517	12.66	24.49	50.6	12.3	3	5.5	1.861	1.736	25	21	4	2	4	2
2132TB202	2132TB202	PPPW_012	drought	76	63.1	52.4	33.1	30	10.7	0.20444	13	1	25.1	0.7	0.028	0.427	12.9	1.9	19.3	12	412	10.71	26	42.8	13.2	3	5.8	1.92	1.55	20	13	7	4	5	1
2132TB203	2132TB203	PPPW_012	drought	73.2	58.4	51	31.2	27.2	7.4	0.25342	17	2	32.4	1.9	0.059	0.295	14.8	2	19.8	15	494	9.55	19.33	38.2	11.6	2.8	5.5	1.963	1.419	21	18	3	3	4	1
2132TB204	2132TB204	PPPW_012	drought	69.5	55.4	47.4	27.1	28.3	8	0.25451	14	3	37.9	2	0.053	0.356	14.1	1.3	20.3	11	525	13.5	25.71	54	13.1	3	5.8	1.932	1.631	23	20	3	3	4	1
2132TB205	2132TB205	PPPW_012	drought	78.5	66.5	56.3	37	29.5	10.2	0.18045	13	3	23.7	1.1	0.046	0.335	12	2.5	19.3	10	375	7.95	21.2	31.8	11.4	2.8	5.5	1.931	1.833	22	19	3	3	4	1
2132TB206	2132TB206	PPPW_012	control	75.2	61.8	54	33.7	28.1	7.8	0.21683	19	1	38.2	1.4	0.037	0.35	13.4	2.2	20.3	18	590	13.37	22.66	53.5	12	2.9	5.7	1.989	1.866	25	19	6	3	8	5
2132TB207	2132TB207	PPPW_012	control	74	58.5	52.6	30.4	28.1	5.9	0.26496	19	0	42	1.4	0.033	0.344	15.5	2.3	22.2	19	620	14.44	23.29	57.8	11.6	2.9	5.4	1.88	1.548	24	19	5	3	11	8
2132TB208	2132TB208	PPPW_012	control	78.8	64.3	53.1	30.7	33.6	11.2	0.22551	15	4	33.7	1.2	0.036	0.361	14.5	3	22.4	11	561	12.17	21.69	48.7	11.5	2.8	5.5	1.976	1.793	26	16	10	3	7	4
2132TB209	2132TB209	PPPW_012	control	73.5	59.7	48.2	26.8	32.9	11.5	0.23116	16	2	33.7	1.3	0.039	0.368	13.8	2.1	21.4	14	466	12.41	26.63	49.6	12.6	3	5.6	1.841	1.812	25	19	6	3	10	7
2132TB210	2132TB210	PPPW_012	control	81.7	70	58.4	39.2	30.8	11.6	0.16714	17	6	34.9	1.4	0.04	0.277	11.7	1.2	19.2	11	363	9.65	26.58	38.6	12.9	3	5.7	1.86	2.051	24	21	3	4	10	6
2132TB211	2132TB211	PPPW_012	drought	83.1	68.4	59	36.6	31.8	9.4	0.21491	7	1	18	2	0.111	0.312	14.7	2.2	22.4	6	254	5.62	22.13	22.5	12.6	3	5.7	1.924	1.633	24	21	3	3	3	0
2132TB212	2132TB212	PPPW_012	drought	79.8	69.9	56.7	39.8	30.1	13.2	0.14163	12	2	23.1	1.2	0.052	0.385	9.9	3.1	16.9	10	396	8.9	22.47	35.6	12.4	3	5.6	1.883	1.919	19	16	3	2	4	2
2132TB213	2132TB213	PPPW_012	drought	74.1	62	51.4	32.7	29.3	10.6	0.19516	17	5	35.2	1.1	0.031	0.414	12.1	2.4	18.7	12	555	14.56	26.23	58.2	12.4	3	5.5	1.806	1.488	18	14	4	3	4	1
2132TB214	2132TB214	PPPW_012	drought	83.2	69.2	58.7	38.6	30.6	10.5	0.20231	11	3	19.9	1.5	0.075	0.306	14	2.4	20.1	8	269	6.08	22.6	24.3	11.9	3	5.4	1.843	1.786	25	21	4	3	4	1
2132TB215	2132TB215	PPPW_012	drought	82.7	70.7	62	42.5	28.2	8.7	0.16973	11	3	19.3	0.9	0.047	0.358	12	3	19.5	8	315	6.9	21.9	27.6	11.7	2.8	5.6	1.962	1.917	23	15	8	3	4	1
2132TB216	2132TB216	PPPW_016	control	97.2	84.1	67.5	44.3	39.8	16.6	0.15577	16	3	42.1	2.3	0.055	0.417	13.1	3.5	23.2	13	514	17.54	34.12	70.2	14.5	3.2	6	1.852	1.985	26	22	4	3	9	6
2132TB217	2132TB217	PPPW_016	control	98.4	87.5	78	56.4	31.1	9.5	0.12457	14	0	37.4	2.2	0.059	0.368	10.9	4.3	21.6	14	426	13.76	32.3	55	14.7	3.2	6.1	1.884	2.11	23	18	5	4	9	5
2132TB218	2132TB218	PPPW_016	control	94.3	81.5	67.7	45.4	36.1	13.8	0.15706	14	0	39.3	2.1	0.053	0.397	12.8	4.4	22.3	14	483	15.59	32.28	62.4	14.7	3.3	6	1.85	2.031	26	19	7	3	6	3
2132TB219	2132TB219	PPPW_016	control	103.2	91.5	77	55.7	35.8	14.5	0.12787	14	0	45.1	2.5	0.055	0.455	11.7	4.8	21.3	14	547	20.52	37.51	82.1	15.1	3.4	6	1.786	2.051	24	20	4	3	8	5
2132TB220	2132TB220	PPPW_016	control	104	91.3	71	49.5	41.8	20.3	0.1391	14	0	38.7	2	0.052	0.427	12.7	4.8	21.5	14	520	16.51	31.75	66	14.2	3.2	6	1.896	2.205	28	24	4	4	8	4
2132TB221	2132TB221	PPPW_016	drought	91.2	80	62.6	40.8	39.2	17.4	0.14	15	0	45.3	1.9	0.042	0.446	11.2	4.3	21.8	15	557	20.22	36.3	80.9	14.9	3.3	6.1	1.849	1.696	19	13	6	3	4	1
2132TB222	2132TB222	PPPW_016	drought	97.3	84.6	72	48.2	36.4	12.6	0.15012	13	1	25.6	1.9	0.074	0.381	12.7	4.5	23.8	12	357	9.75	27.31	39	13.8	3.1	6	1.921	1.969	25	21	4	2	3	1
2132TB223	2132TB223	PPPW_016	drought	91.5	82.2	67.4	49.1	33.1	14.8	0.11314	10	1	14.5	1.4	0.097	0.361	9.3	2.6	18.3	9	193	5.23	27.1	20.9	13.3	3.1	5.7	1.81	2.043	19	16	3	3	3	0
2132TB224	2132TB224	PPPW_016	drought	89.2	78	66.1	46.7	31.3	11.9	0.14359	11	2	27.6	1.7	0.062	0.422	11.2	2.1	19.4	9	349	11.66	33.41	46.6	14.3	3.3	5.7	1.74	2.054	23	17	6	3	4	1
2132TB225	2132TB225	PPPW_016	drought	103.2	90.5	77.4	55.6	34.9	13.1	0.14033	12	1	28.5	1.9	0.067	0.358	12.7	4.3	21.8	11	315	10.21	32.41	40.8	15.1	3.2	6.3	1.978	2.126	27	24	3	3	4	1
2132TB226	2132TB226	PPPW_016	control	97.1	85	68.2	46.6	38.4	16.8	0.14235	18	1	43.6	1.8	0.041	0.427	12.1	4.8	21.6	17	600	18.62	31.03	74.5	14.1	3.2	6	1.901	1.983	24	20	4	4	7	3
2132TB227	2132TB227	PPPW_016	control	100.7	89.8	76.3	53.2	36.6	13.5	0.12138	18	2	48.2	2.1	0.044	0.435	10.9	2.3	23.1	16	585	20.98	35.86	83.9	15.3	3.3	6.2	1.877	2.11	23	20	3	4	7	3
2132TB228	2132TB228	PPPW_016	control	105	91.2	72.4	48.5	42.7	18.8	0.15132	11	0	36.1	2.8	0.078	0.409	13.8	3.7	23.9	11	418	14.78	35.36	59.1	15.1	3.3	6.1	1.861	1.884	26	21	5	4	6	2
2132TB229	2132TB229	PPPW_016	control	100	86.8	80	55.2	31.6	6.8	0.15207	13	0	37.1	2.1	0.057	0.4	13.2	2.6	24.8	13	469	14.85	31.66	59.4	14.5	3.2	6.2	1.944	2.045	27	23	4	3	5	2
2132TB230	2132TB230	PPPW_016	control	101.8	90.6	77.2	55	35.6	13.4	0.12362	12	0	46.1	2.5	0.054	0.376	11.2	4.3	22.2	12	474	17.35	36.6	69.4	15.8	3.4	6.2	1.815	2.232	25	23	2	4	7	3
2132TB231	2132TB231	PPPW_016	drought	96.2	81	73	49.1	31.9	8	0.18765	12	0	27.1	2.4	0.089	0.388	15.2	2.5	23.9	12	397	10.52	26.5	42.1	13.7	3.1	5.9	1.928	1.447	22	21	1	3	4	1
2132TB232	2132TB232	PPPW_016	drought	99.4	87.6	71.2	50.4	37.2	16.4	0.1347	13	4	25.4	2.9	0.114	0.34	11.8	3.7	20.8	9	289	8.64	29.9	34.6	14	3.2	5.8	1.805	2.034	24	18	6	3	4	1
2132TB233	2132TB233	PPPW_016	drought	94	83.5	66.6	46.2	37.3	16.9	0.12575	11	1	24.7	1.6	0.065	0.402	10.5	2.1	20.4	10	398	9.94	24.97	39.8	13.2	3	5.9	1.947	1.81	19	14	5	3	4	1
2132TB234	2132TB234	PPPW_016	drought	89.1	76.3	63	40.3	36	13.3	0.16776	10	4	14.3	1.6	0.112	0.251	12.8	2.3	22.7	6	146	3.59	24.59	14.4	14.1	3.3	5.7	1.729	1.953	25	17	8	3	3	0
2132TB235	2132TB235	PPPW_016	drought	86.2	76.8	62	41.8	35	14.8	0.1224	11	0	20.6	1.3	0.063	0.324	9.4	3.8	20.2	11	271	6.68	24.65	26.7	13.3	3.1	5.7	1.85	1.915	18	16	2	3	3	0
2132TB236	2132TB236	PPPW_016	drought	96.3	86.1	69.5	48.7	37.4	16.6	0.11847	16	0	41.9	1.5	0.036	0.429	10.2	3.6	20.8	16	580	17.98	31	71.9	14.1	3.2	5.9	1.837	1.961	20	18	2	4	4	0
2132TB237	2132TB237	PPPW_016	control	93.8	83.7	70.4	51.5	32.2	13.3	0.12067	18	1	42.6	2.2	0.052	0.433	10.1	2.1	18.9	17	505	18.43	36.5	73.7	14.9	3.3	6	1.806	2.376	24	20	4	4	10	6
2132TB238	2132TB238	PPPW_016	control	103.2	90	76.4	52.2	37.8	13.6	0.14667	17	0	59.9	2.3	0.038	0.475	13.2	3.8	24.2	17	720	28.47	39.54	113.9	15.8	3.4	6.2	1.823	1.894	25	21	4	3	10	7
2132TB239	2132TB239	PPPW_016	control	98	86.2	69.7	45.5	40.7	16.5	0.13689	12	0	39.2	2.1	0.054	0.365	11.8	3.1	24.2	12	409	14.3	34.96	57.2	15.6	3.4	6.1	1.804	2.203	26	23	3	3	8	5
2132TB240	2132TB240	PPPW_016	control	98.7	86.5	75.3	51.5	35	11.2	0.14104	13	0	43.9	2.4	0.055	0.428	12.2	4.5	23.8	13	543	18.78	34.59	75.1	15.1	3.3	6.2	1.877	2.049	25	22	3	3	10	7
2132TB241	2132TB241	PPPW_016	control	98.5	86	71.5	48.2	37.8	14.5	0.14535	12	1	31.8	2	0.063	0.435	12.5	5.5	23.3	11	426	13.83	32.46	55.3	14.2	3.2	5.9	1.804	2	25	20	5	3	6	3
2132TB242	2132TB242	PPPW_016	drought	92.3	81.7	65.2	45.8	35.9	16.5	0.12974	9	1	23	1.9	0.083	0.403	10.6	3.1	19.4	8	290	9.28	32	37.1	14.2	3.3	5.8	1.779	1.792	19	15	4	2	3	1
2132TB243	2132TB243	PPPW_016	drought	95.6	83.2	72.5	50.6	32.6	10.7	0.14904	11	0	20.4	1.8	0.088	0.353	12.4	3.5	21.9	11	283	7.21	25.48	28.8	13.6	3.1	6	1.971	2.097	26	19	7	3	4	1
2132TB244	2132TB244	PPPW_016	drought	96.5	83.4	63.4	45.1	38.3	20	0.15707	11	0	31.3	2.3	0.073	0.402	13.1	5.1	18.3	11	384	12.58	32.76	50.3	14.2	3.3	5.8	1.732	1.985	26	20	6	2	4	2
2132TB245	2132TB245	PPPW_016	drought	95.3	84	67.5	49.6	34.4	16.5	0.13452	9	1	16.4	2.2	0.134	0.359	11.3	3.8	17.9	8	205	5.89	28.73	23.6	14.3	3.3	5.8	1.758	2.035	23	15	8	2	4	2
2132TB246	2132TB246	PPPW_016	drought	88.1	77.6	62.2	41.5	36.1	15.4	0.13531	12	1	26.8	1.9	0.071	0.476	10.5	4.6	20.7	11	394	12.75	32.36	51	14.3	3.3	5.8	1.777	2.286	24	19	5	3	4	1
2132TB247	2132TB247	PPPW_016	drought	101.2	90.1	76.5	56.6	33.5	13.6	0.1232	9	0	14.8	1.8	0.122	0.332	11.1	4	19.9	9	215	4.91	22.84	19.6	13.4	3	5.9	1.948	2.162	24	21	3	4	5	1
2132TB248	2132TB248	PPPW_016	drought	96.7	83.6	65	42.1	41.5	18.6	0.1567	9	1	21	2.7	0.129	0.314	13.1	2.5	22.9	8	220	6.59	29.95	26.4	14.7	3.4	5.8	1.733	1.908	25	21	4	2	3	1
2132TB249	2132TB249	PPPW_016	control	102.1	88.7	72	48.5	40.2	16.7	0.15107	12	2	29.4	2.9	0.099	0.35	13.4	4	23.5	10	322	10.3	31.99	41.2	15	3.3	6.1	1.851	1.866	25	21	4	2	6	4
2132TB250	2132TB250	PPPW_016	control	100.5	87.2	52.5	48.9	38.3	34.7	0.15252	15	1	40.5	2.3	0.057	0.424	13.3	3.6	3.6	14	506	17.19	33.97	68.8	14.6	3.3	5.9	1.805	1.955	26	22	4	4	7	3
2132TB251	2132TB251	PPPW_016	control	98	85.5	71.1	49.2	36.3	14.4	0.1462	12	1	32	1.8	0.056	0.377	12.5	3.9	21.9	11	401	12.07	30.1	48.3	13.9	3.2	5.9	1.872	2.16	27	21	6	3	6	3
2132TB252	2132TB252	PPPW_016	control	93.5	79.8	66.6	42.5	37.3	13.2	0.17168	12	0	29	1.9	0.066	0.337	13.7	3.5	24.1	12	389	9.78	25.14	39.1	13.6	3.1	5.9	1.936	1.825	25	23	2	3	6	3
2132TB253	2132TB253	PPPW_016	control	98.5	85.8	67.6	43.5	42.3	18.2	0.14802	15	0	45.6	2.4	0.053	0.412	12.7	4.2	24.1	15	539	18.8	34.88	75.2	15.5	3.4	6.2	1.83	1.89	24	19	5	3	7	4
2132TB254	2132TB254	PPPW_016	drought	101.6	88.5	75	50.4	38.1	13.5	0.14802	12	0	24.9	1.7	0.068	0.298	13.1	2.6	24.6	12	335	7.41	22.12	29.6	13.1	3	6	2.039	1.908	25	21	4	3	5	2
2132TB255	2132TB255	PPPW_016	drought	90.4	78.7	70.2	51.1	27.6	8.5	0.14867	11	2	21.6	0.8	0.037	0.361	11.7	2.1	19.1	9	287	7.8	27.18	31.2	13.7	3.1	5.8	1.866	2.222	26	16	10	3	4	1
2132TB256	2132TB256	PPPW_016	drought	84.5	72.6	58.3	37.4	35.2	14.3	0.16391	9	0	21.1	2.1	0.1	0.386	11.9	3.9	20.9	9	276	8.14	29.49	32.6	14.5	3.3	5.9	1.806	1.933	23	20	3	4	4	0
2132TB257	2132TB257	PPPW_016	drought	93.4	82	68.9	47.2	34.8	13.1	0.13902	12	0	32.5	2.5	0.077	0.46	11.4	4	21.7	12	426	14.94	35.07	59.8	15	3.4	6	1.77	2.018	23	20	3	3	4	1
2132TB258	2132TB258	PPPW_016	drought	91.2	78.4	59.4	36.9	41.5	19	0.16327	11	0	19.5	1.9	0.097	0.334	12.8	3.4	22.5	11	255	6.52	25.57	26.1	14.1	3.2	5.8	1.807	1.953	25	19	6	3	4	1
2132TB259	2132TB259	PPPW_017	control	78.3	67.1	59.4	38.8	28.3	7.7	0.16692	13	0	22	1.5	0.068	0.258	11.2	1.3	20.6	13	248	5.67	22.86	22.7	12.3	3	5.5	1.835	2.054	23	15	8	4	10	6
2132TB260	2132TB260	PPPW_017	control	73.5	62.8	53.5	37	25.8	9.3	0.17038	17	2	33.4	1	0.03	0.346	10.7	0.3	16.5	15	491	11.54	23.5	46.2	12.1	3	5.5	1.861	2.336	25	16	9	4	11	7
2132TB261	2132TB261	PPPW_017	control	99.5	85.3	67	43.2	42.1	18.3	0.16647	13	1	36.8	2.3	0.063	0.389	14.2	3.8	23.8	12	468	14.33	30.62	57.3	14	3.2	5.9	1.852	1.831	26	23	3	2	5	3
2132TB262	2132TB262	PPPW_017	control	76.8	65.8	51	33.1	32.7	14.8	0.16717	27	0	51.9	1.3	0.025	0.418	11	1.2	17.9	27	831	21.71	26.13	86.8	11.9	2.9	5.5	1.886	2.091	23	20	3	4	10	6
2132TB263	2132TB263	PPPW_017	drought	103.6	91.2	73	49.8	41.4	18.2	0.13596	10	1	23.1	2.6	0.113	0.44	12.4	3.3	23.2	9	350	10.16	29.03	40.6	13.7	3.2	5.8	1.829	2.016	25	20	5	2	3	1
2132TB264	2132TB264	PPPW_017	drought	99	86.3	71.6	49	37.3	14.7	0.14716	11	0	20.2	2.3	0.114	0.394	12.7	4.2	22.6	11	290	7.96	27.45	31.8	13.6	3.2	5.7	1.809	1.89	24	20	4	3	4	1
2132TB265	2132TB265	PPPW_017	drought	73.1	63	51.7	35.2	27.8	11.3	0.16032	19	4	26.4	1.2	0.045	0.277	10.1	0.7	16.5	15	363	7.3	20.11	29.2	11.8	2.9	5.5	1.888	1.782	18	16	2	3	6	3
2132TB266	2132TB266	PPPW_017	drought	76.5	65	53.4	35.2	29.8	11.6	0.17692	25	2	46	1.5	0.033	0.393	11.5	0.7	18.2	23	750	18.08	24.11	72.3	11.9	2.9	5.4	1.849	2	23	19	4	5	6	1
2132TB267	2132TB267	PPPW_017	drought	82.4	73.1	65	50.5	22.6	8.1	0.12722	11	5	11.9	0.8	0.067	0.124	9.3	0.7	14.5	6	120	1.47	12.25	5.9	12.9	3.1	5.5	1.808	2.151	20	13	7	4	6	2
2132TB268	2132TB268	PPPW_017	drought	90.4	79	69.3	47.5	31.5	9.7	0.1443	12	2	23.3	1.5	0.064	0.408	11.4	2.7	21.8	10	302	9.51	31.49	38	14.4	3.4	5.8	1.728	2.105	24	20	4	3	3	0
2132TB269	2132TB269	PPPW_017	control	96.8	82.2	66.6	42.4	39.8	15.6	0.17762	13	0	40.6	2.6	0.064	0.416	14.6	2.8	24.2	13	477	16.88	35.39	67.5	15.6	3.4	6.2	1.837	1.781	26	24	2	4	10	6
2132TB270	2132TB270	PPPW_017	control	102	89.5	72.8	49.4	40.1	16.7	0.13966	14	0	41.2	2.1	0.051	0.433	12.5	3.2	23.4	14	536	17.82	33.25	71.3	14.6	3.3	6	1.831	2.08	26	24	2	4	6	2
2132TB271	2132TB271	PPPW_017	control	102	88.3	74.3	51	37.3	14	0.15515	18	1	46.4	2	0.043	0.407	13.7	2.5	23.3	17	591	18.87	31.93	75.5	14.3	3.2	6	1.864	1.752	24	22	2	3	10	7
2132TB272	2132TB272	PPPW_017	control	102.8	89.9	73.2	49	40.9	16.7	0.14349	15	0	38.8	2.6	0.067	0.382	12.9	3.2	24.2	15	559	14.84	26.55	59.4	13.6	3.1	5.9	1.919	2.016	26	20	6	3	8	5
2132TB273	2132TB273	PPPW_017	drought	76.7	66.2	55.5	35.3	30.9	10.7	0.15861	18	0	27.9	0.9	0.032	0.311	10.5	1.2	20.2	18	420	8.67	20.64	34.7	10.9	2.8	5.3	1.893	1.714	18	16	2	4	6	2
2132TB274	2132TB274	PPPW_017	drought	85.8	73.2	58.7	36.5	36.7	14.5	0.17213	11	0	19.2	1.4	0.073	0.332	12.6	3.6	22.2	11	267	6.37	23.86	25.5	13.7	3.1	6	1.939	1.825	23	19	4	3	4	1
2132TB275	2132TB275	PPPW_017	drought	78.6	67.4	54.7	37.5	29.9	12.7	0.16617	18	0	25.9	0.8	0.031	0.351	11.2	1.5	17.2	18	434	9.1	20.97	36.4	11.2	2.8	5.3	1.868	2.054	23	17	6	4	7	3
2132TB276	2132TB276	PPPW_017	drought	86.3	76	56.5	36.1	39.9	19.5	0.13553	11	1	20.6	1.7	0.083	0.4	10.3	2.5	20.4	10	295	8.23	27.9	32.9	13.6	3.2	5.7	1.8	2.039	21	18	3	3	4	1
2132TB277	2132TB277	PPPW_017	drought	94.2	83	65.4	44.5	38.5	17.6	0.13494	10	2	23.3	1.9	0.082	0.425	11.2	2.3	20.9	8	326	9.9	30.37	39.6	14.4	3.3	5.8	1.754	1.607	18	14	4	3	4	1
2132TB278	2132TB278	PPPW_017	drought	96.7	83.9	63.5	39.4	44.5	20.4	0.15256	14	2	35.5	2.3	0.065	0.426	12.8	3.6	24.1	12	513	15.12	29.47	60.5	13.7	3.2	5.8	1.799	1.875	24	20	4	3	4	1
2132TB279	2132TB279	PPPW_017	drought	71.5	62.4	54.8	34.7	27.7	7.6	0.14583	16	4	25.9	1.1	0.042	0.364	9.1	0.3	20.1	12	395	9.42	23.85	37.7	12.4	3	5.5	1.799	2.527	23	11	12	5	7	2
2132TB280	2132TB280	PPPW_017	control	105	92.8	75.8	51.6	41.2	17	0.13147	14	1	49.3	2.9	0.059	0.471	12.2	3	24.2	13	643	23.24	36.14	93	14.9	3.3	6.1	1.838	1.885	23	21	2	3	10	7
2132TB281	2132TB281	PPPW_017	control	79.1	68.8	58.5	38.4	30.4	10.3	0.14971	22	0	39.4	1.1	0.028	0.363	10.3	1.2	20.1	22	556	14.29	25.7	57.2	12.3	3	5.5	1.817	2.524	26	16	10	4	14	10
2132TB282	2132TB282	PPPW_017	control	100.1	86.5	68	44.8	41.7	18.5	0.15723	15	1	52.2	2.7	0.052	0.424	13.6	4	23.2	14	615	22.11	35.95	88.4	15.5	3.4	6.2	1.836	1.912	26	24	2	3	9	6
2132TB283	2132TB283	PPPW_017	control	92.3	79.1	61.4	44.2	34.9	17.7	0.16688	9	0	24.8	1.9	0.077	0.388	13.2	4.6	17.2	9	343	9.61	28.02	38.4	14.8	3.2	6.2	1.915	1.894	25	21	4	3	4	1
2132TB284	2132TB284	PPPW_017	drought	71.6	61	53.7	33.9	27.1	7.3	0.17377	16	0	23.2	1.1	0.047	0.362	10.6	1.2	19.8	16	392	8.4	21.43	33.6	11.8	2.9	5.4	1.846	2.075	22	19	3	3	7	4
2132TB285	2132TB285	PPPW_017	drought	84	73.2	60	42.8	30.4	13.2	0.14754	15	2	21.1	1.3	0.062	0.327	10.8	1	17.2	13	337	6.9	20.47	27.6	12	2.9	5.5	1.883	1.944	21	16	5	3	7	4
2132TB286	2132TB286	PPPW_017	drought	88.5	77.2	59.8	38.7	38.5	17.4	0.14637	13	2	23.4	1.1	0.047	0.391	11.3	3.2	21.1	11	336	9.14	27.2	36.6	13.9	3.1	5.9	1.878	2.301	26	17	9	3	4	1
2132TB287	2132TB287	PPPW_017	drought	72.4	63.5	54	36.2	27.3	9.5	0.14016	18	0	23.8	1	0.042	0.324	8.9	1.1	17.8	18	409	7.71	18.85	30.8	11.2	2.8	5.4	1.911	2.135	19	14	5	4	6	2
2132TB288	2132TB288	PPPW_017	drought	96.4	84.2	62.9	41.3	42.9	21.3	0.14489	14	0	39.5	2.5	0.063	0.454	12.2	3.3	21.6	14	518	17.93	34.61	71.7	14.9	3.3	6	1.794	1.803	22	18	4	3	4	1
2132TB289	2132TB289	PPPW_017	drought	70.1	59.6	50	28.7	30.9	9.6	0.17617	18	2	39.4	1.2	0.03	0.413	10.5	1	21.3	16	609	16.28	26.73	65.1	13.6	3	6	2.013	1.524	16	13	3	4	7	3
2132TB290	2132TB290	PPPW_017	drought	73.2	60.1	52	30.5	29.6	8.1	0.21797	20	3	30.7	1.6	0.052	0.331	13.1	2.1	21.5	17	497	10.17	20.46	40.7	11.6	2.8	5.6	1.995	1.908	25	22	3	4	7	3
2132TB291	2132TB291	PPPW_017	drought	89.1	78.9	67.6	48	30.9	11.3	0.12928	12	2	21.3	1.7	0.08	0.336	10.2	2.2	19.6	10	288	7.15	24.83	28.6	13.8	3.2	5.9	1.873	1.961	20	17	3	3	4	1
2132TB292	2132TB292	PPPW_017	control	79.8	67.7	56.2	36	31.7	11.5	0.17873	16	3	29.9	1.2	0.04	0.365	12.1	0.5	20.2	13	452	10.92	24.16	43.7	12.8	3.1	5.5	1.805	2.149	26	16	10	4	12	8
2132TB293	2132TB293	PPPW_017	control	80.5	69.7	57	38.7	31	12.7	0.15495	21	0	46.1	1.1	0.024	0.375	10.8	0.6	18.3	21	719	17.28	24.03	69.1	12.4	2.9	5.7	1.965	2.13	23	15	8	5	13	8
2132TB294	2132TB294	PPPW_017	control	79	66.3	53.2	32	34.3	13.1	0.19155	22	0	40.2	1.8	0.045	0.354	12.7	2.3	21.2	22	522	14.22	27.24	56.9	12.9	3.1	5.6	1.828	2.047	26	22	4	4	9	5
2132TB295	2132TB295	PPPW_017	control	104.4	91.1	78.5	56.2	34.9	12.6	0.14599	17	0	55.9	3	0.054	0.458	13.3	3.7	22.3	17	727	25.59	35.2	102.4	15	3.3	6.1	1.864	1.955	26	22	4	3	8	5
2132TB296	2132TB296	PPPW_017	drought	76.1	65.8	56.7	35.8	30	9.1	0.15653	13	6	12.2	1.2	0.098	0.213	10.3	1.6	20.9	7	198	2.6	13.13	10.4	12.6	2.9	5.8	1.962	1.748	18	16	2	4	6	2
2132TB297	2132TB297	PPPW_017	drought	103.5	91.6	76.2	52.2	39.4	15.4	0.12991	12	0	31.2	2.6	0.083	0.414	11.9	3.6	24	12	433	12.93	29.86	51.7	14.3	3.2	6	1.866	2.017	24	22	2	3	5	2
2132TB298	2132TB298	PPPW_017	drought	84.2	74	67.8	48.5	25.5	6.2	0.13784	20	5	25.1	1.3	0.052	0.329	10.2	0.7	19.3	15	400	8.26	20.65	33	12.6	3.1	5.5	1.8	2.255	23	16	7	3	6	3
2132TB299	2132TB299	PPPW_017	drought	78.5	67.2	53.6	34.3	32.9	13.6	0.16815	14	2	25	1.4	0.056	0.346	11.3	2.5	19.3	12	428	8.64	20.19	34.6	11.8	2.9	5.4	1.86	2.035	23	20	3	4	7	3
2132TB300	2132TB300	PPPW_017	drought	93.5	82	62.6	41.5	40.5	19.4	0.14024	14	0	25.5	1.8	0.071	0.419	11.5	2.8	21.1	14	391	10.69	27.34	42.8	13.8	3.2	5.8	1.804	1.739	20	18	2	3	4	1
2132TB301	2132TB301	PPPW_017	drought	77.1	69.2	55.5	41.6	27.6	13.7	0.11416	24	2	34.2	0.8	0.023	0.393	7.9	1.1	13.9	22	645	13.45	20.85	53.8	11.5	2.8	5.5	1.938	2.152	17	10	7	3	7	4
2132TB302	2132TB302	PPPW_023	control	85.2	74.1	62.5	41.7	32.4	11.6	0.1498	20	1	43.2	1.8	0.042	0.444	11.1	3.7	20.8	19	639	19.17	30	76.7	13.2	3.3	5.4	1.654	2.432	27	23	4	4	12	8
2132TB303	2132TB303	PPPW_023	control	83.3	72.5	61	38	34.5	11.5	0.14897	20	1	49	1.9	0.039	0.437	10.8	3	23	19	741	21.4	28.88	85.6	12.9	3.2	5.4	1.68	2.13	23	21	2	4	10	6
2132TB304	2132TB304	PPPW_023	control	86	75.7	65	44.4	31.3	10.7	0.13606	23	0	58.6	1.6	0.027	0.44	10.3	5.5	20.6	23	796	25.78	32.39	103.1	13.9	3.3	5.6	1.698	2.427	25	23	2	3	9	6
2132TB305	2132TB305	PPPW_023	control	87.1	77.5	62.3	39.7	37.8	15.2	0.12387	15	0	32.1	1.5	0.047	0.433	9.6	0.9	22.6	15	465	13.91	29.91	55.6	14.1	3.4	5.5	1.633	2.188	21	18	3	4	10	6
2132TB306	2132TB306	PPPW_023	control	91.3	81.6	69.1	48.3	33.3	12.5	0.11887	15	0	37.7	1.7	0.045	0.427	9.7	4.4	20.8	15	593	16.11	27.17	64.4	13.2	3.2	5.6	1.735	2.474	24	21	3	4	11	7
2132TB307	2132TB307	PPPW_023	drought	81.3	70	62.2	40.8	29.2	7.8	0.16143	21	2	33.2	2.2	0.066	0.427	11.3	4.3	21.4	19	507	14.18	27.97	56.7	13.1	3.3	5.3	1.629	2.301	26	22	4	4	5	1
2132TB308	2132TB308	PPPW_023	drought	75.5	66.8	60.7	41.5	25.3	6.1	0.13024	11	4	11.1	0.8	0.072	0.223	8.7	2.4	19.2	7	165	2.47	14.97	9.9	13.5	3.3	5.5	1.665	2.299	20	11	9	3	7	4
2132TB309	2132TB309	PPPW_023	drought	80	71.8	60.1	40.5	31.3	11.7	0.11421	12	1	18.6	0.9	0.048	0.41	8.2	2.9	19.6	11	360	7.62	21.17	30.5	12.6	3.1	5.4	1.732	2.317	19	17	2	2	5	3
2132TB310	2132TB310	PPPW_023	drought	75.5	66	50.8	29.5	36.5	15.2	0.14394	17	2	30.9	1.6	0.052	0.427	9.5	4.5	21.3	15	482	13.2	27.39	52.8	13.7	3.4	5.4	1.624	2.211	21	17	4	3	6	3
2132TB311	2132TB311	PPPW_023	drought	79.6	70.1	53.5	34.6	35.5	16.6	0.13552	17	4	26.1	1.2	0.046	0.402	9.5	4	18.9	13	415	10.48	25.25	41.9	13.2	3.3	5.4	1.634	2.211	21	17	4	3	5	2
2132TB312	2132TB312	PPPW_023	control	87	77.2	67	47.8	29.4	10.2	0.12694	17	1	31.6	1.2	0.038	0.38	9.8	3.6	19.2	16	438	12	27.4	48	13.5	3.3	5.6	1.712	2.551	25	21	4	3	11	8
2132TB313	2132TB313	PPPW_023	control	83.4	74.3	61.5	40.8	33.5	12.8	0.12248	21	0	50.7	1.5	0.03	0.442	9.1	4.4	20.7	21	695	22.39	32.22	89.6	13.7	3.3	5.6	1.697	2.637	24	19	5	4	10	6
2132TB314	2132TB314	PPPW_023	control	85.7	76.4	65.5	45.6	30.8	10.9	0.12173	18	0	37.2	1.2	0.032	0.447	9.3	3.6	19.9	18	621	16.62	26.76	66.5	13.2	3.2	5.6	1.739	2.473	23	20	3	4	9	5
2132TB315	2132TB315	PPPW_023	control	85.2	75.1	61.9	40	35.1	13.2	0.13449	18	2	35.3	1.5	0.042	0.394	10.1	2.1	21.9	16	515	13.9	26.99	55.6	13.3	3.3	5.4	1.668	2.277	23	20	3	4	11	7
2132TB316	2132TB316	PPPW_023	control	85.5	75.6	63.2	43.5	32.1	12.4	0.13095	17	0	35.9	1.8	0.05	0.449	9.9	2.1	19.7	17	514	16.12	31.36	64.5	14.9	3.5	5.8	1.66	2.424	24	21	3	3	10	7
2132TB317	2132TB317	PPPW_023	drought	76	67.3	55.8	33.7	33.6	11.5	0.12927	22	0	32.9	0.7	0.021	0.472	8.7	3	22.1	22	607	15.52	25.57	62.1	12.5	3.2	5.3	1.683	2.184	19	16	3	4	7	3
2132TB318	2132TB318	PPPW_023	drought	73.6	65.2	60.5	43.5	21.7	4.7	0.12883	12	4	12.8	0.6	0.047	0.22	8.4	1.1	17	8	239	2.82	11.8	11.3	11.9	3	5.3	1.768	1.667	14	6	8	4	6	2
2132TB319	2132TB319	PPPW_023	drought	79.5	69.6		42	27.6	69.6	1.14224	19	0	22.7	1.2	0.053	0.351	79.5	4.5		19	348	7.97	22.9	31.9	13.6	3.3	5.5	1.663	0.289	23	20	3	4	6	2
2132TB320	2132TB320	PPPW_023	drought	76.6	68.2	59.2	38.5	29.7	9	0.12317	18	0	29.2	1.3	0.045	0.429	8.4	4.1	20.7	18	500	12.52	25.04	50.1	13.1	3.3	5.4	1.656	2.262	19	12	7	4	5	1
2132TB321	2132TB321	PPPW_023	drought	78.8	69.7	61.2	42.5	27.2	8.5	0.13056	14	6	19.5	1.9	0.097	0.332	9.1	2.6	18.7	8	275	6.47	23.53	25.9	14.3	3.5	5.5	1.602	2.527	23	19	4	4	5	1
2132TB322	2132TB322	PPPW_023	drought	81.2	72	61.1	42.6	29.4	10.9	0.12778	20	4	32.9	1.8	0.055	0.457	9.2	3.9	18.5	16	534	15.03	28.15	60.1	13.6	3.3	5.5	1.656	2.391	22	18	4	3	7	4
2132TB323	2132TB323	PPPW_023	control	84.4	75.5	66.4	45.9	29.6	9.1	0.11788	15	1	30.3	1.1	0.036	0.356	8.9	1.6	20.5	14	416	10.78	25.91	43.1	14	3.4	5.6	1.673	2.472	22	19	3	2	8	6
2132TB324	2132TB324	PPPW_023	control	86.3	75.2	65.6	44.2	31	9.6	0.14761	19	0	32.1	1.3	0.04	0.335	11.1	5.7	21.4	19	498	10.74	21.57	43	12.7	3.1	5.5	1.741	2.342	26	22	4	4	10	6
2132TB325	2132TB325	PPPW_023	control	81	70.8	60.1	36.2	34.6	10.7	0.14407	19	0	47.6	1.7	0.036	0.447	10.2	0.5	23.9	19	697	21.29	30.55	85.2	13.5	3.3	5.6	1.702	2.059	21	18	3	4	8	4
2132TB326	2132TB326	PPPW_023	control	83.5	72.8	63.5	42	30.8	9.3	0.14698	19	0	48.9	2	0.041	0.467	10.7	3.5	21.5	19	712	22.85	32.09	91.4	14.7	3.4	5.8	1.718	2.15	23	21	2	3	9	6
2132TB327	2132TB327	PPPW_023	control	78.7	70	60.2	39.7	30.3	9.8	0.12429	20	0	33.4	0.9	0.027	0.351	8.7	0.9	20.5	20	410	11.74	28.63	47	14.4	3.4	5.6	1.642	2.414	21	17	4	4	12	8
2132TB328	2132TB328	PPPW_023	drought	75.2	66.1	53.8	32.8	33.3	12.3	0.13767	15	1	22.6	1.1	0.049	0.412	9.1	3.1	21	14	341	9.31	27.3	37.2	14.2	3.4	5.5	1.62	2.198	20	17	3	4	5	1
2132TB329	2132TB329	PPPW_023	drought	82.6	70.5	62.6	39	31.5	7.9	0.17163	20	0	31.4	1.6	0.051	0.328	12.1	4.5	23.6	20	535	10.3	19.25	41.2	12.2	3	5.4	1.785	1.983	24	22	2	3	6	3
2132TB330	2132TB330	PPPW_023	drought	74.3	65.8	57	39.2	26.6	8.8	0.12918	13	5	16.1	1.2	0.075	0.328	8.5	4.5	17.8	8	276	5.28	19.13	21.1	13.5	3.4	5.4	1.61	2.353	20	17	3	4	7	3
2132TB331	2132TB331	PPPW_023	drought	78	68	57.1	36.2	31.8	10.9	0.14706	17	0	30.3	1.7	0.056	0.418	10	4.9	20.9	17	537	12.67	23.59	50.7	12.5	3.1	5.4	1.716	2.2	22	19	3	3	7	4
2132TB332	2132TB332	PPPW_023	drought	72.5	62	52.4	31.6	30.4	9.6	0.16935	15	3	17.6	1.5	0.085	0.285	10.5	3.6	20.8	12	277	5.02	18.12	20.1	13.7	3.3	5.5	1.671	2.095	22	20	2	3	6	3
2132TB333	2132TB333	PPPW_023	drought	76.5	69.9	60.2	40.4	29.5	9.7	0.09442	12	7	12.9	1.3	0.101	0.326	6.6	2.5	19.8	5	247	4.2	17	16.8	13.7	3.3	5.6	1.677	2.879	19	17	2	4	7	3
2132TB334	2132TB334	PPPW_023	drought	77.2	69.4	61.4	42.7	26.7	8	0.11239	13	5	16.7	0.9	0.054	0.29	7.8	2.6	18.7	8	265	4.85	18.3	19.4	13.9	3.4	5.6	1.656	2.308	18	13	5	4	7	3
2132TB335	2132TB335	PPPW_023	control	95.2	84.6	70.6	46.7	37.9	14	0.1253	21	3	42.6	1.2	0.028	0.245	10.6	4.1	23.9	18	324	10.45	32.25	41.8	17.4	3.7	6.2	1.674	2.264	24	21	3	5	14	9
2132TB336	2132TB336	PPPW_023	control	87.5	77.3	62.5	40	37.3	14.8	0.13195	16	0	38.7	1.8	0.047	0.438	10.2	2.3	22.5	16	599	16.95	28.3	67.8	14	3.4	5.6	1.668	2.451	25	23	2	4	10	6
2132TB337	2132TB337	PPPW_023	control	87.5	77.4	65	43.8	33.6	12.4	0.13049	16	2	32.5	1.7	0.052	0.41	10.1	2.6	21.2	14	493	13.32	27.02	53.3	13.6	3.3	5.6	1.709	2.277	23	20	3	3	10	7
2132TB338	2132TB338	PPPW_023	control	89	78.2	67.2	45.4	32.8	11	0.13811	17	1	43.6	2.2	0.05	0.435	10.8	3.5	21.8	16	619	18.95	30.61	75.8	14.1	3.3	5.7	1.713	2.407	26	23	3	4	11	7
2132TB339	2132TB339	PPPW_023	control	83.6	74.1	62	42.5	31.6	12.1	0.12821	21	0	44.6	1.6	0.036	0.465	9.5	2.2	19.5	21	689	20.73	30.09	82.9	13.5	3.2	5.6	1.715	2.211	21	18	3	4	10	6
2132TB340	2132TB340	PPPW_023	drought	84.1	73.6	60	38.8	34.8	13.6	0.14266	17	2	24.9	1.7	0.068	0.381	10.5	3.1	21.2	15	350	9.49	27.11	38	14.5	3.2	6	1.862	2.095	22	14	8	4	4	0
2132TB341	2132TB341	PPPW_023	drought	77.4	69.2	59.9	41.3	27.9	9.3	0.1185	14	7	15.5	0.9	0.058	0.336	8.2	2.1	18.6	7	289	5.21	18.03	20.8	13.1	3.2	5.5	1.722	2.073	17	14	3	4	6	2
2132TB342	2132TB342	PPPW_023	drought	70	62.7	51.8	31	31.7	10.9	0.11643	13	2	13.3	0.8	0.06	0.24	7.3	2.3	20.8	11	248	3.19	12.86	12.8	13.1	3.2	5.6	1.744	2.055	15	12	3	4	6	2
2132TB343	2132TB343	PPPW_023	drought	74.2	62.9	55.3	34	28.9	7.6	0.17965	14	5	12.9	2.3	0.178	0.168	11.3	4.2	21.3	9	181	2.17	11.99	8.7	14.7	3.5	5.7	1.636	2.212	25	23	2	4	6	2
2132TB344	2132TB344	PPPW_023	drought	76.2	67.2	58	37.3	29.9	9.2	0.13393	18	2	22.5	1.2	0.053	0.351	9	2.8	20.7	16	358	7.9	22.07	31.6	13.2	3.3	5.4	1.658	1.889	17	15	2	4	6	2
2132TB345	2132TB345	PPPW_025	control	90.6	78	63	36.3	41.7	15	0.16154	16	0	38.9	2.4	0.062	0.359	12.6	3	26.7	16	515	13.96	27.11	55.8	14.6	3.3	5.8	1.754	1.905	24	20	4	4	13	9
2132TB346	2132TB346	PPPW_025	control	88.7	81.5	64.6	39.5	42	16.9	0.08834	14	0	37.9	1.5	0.04	0.358	7.2	5.1	25.1	14	423	13.55	32.03	54.2	15.8	3.5	6	1.742	3.333	24	22	2	4	12	8
2132TB347	2132TB347	PPPW_025	control	90.2	78.5	63.6	40.7	37.8	14.9	0.14904	14	0	41.1	1.6	0.039	0.345	11.7	3.5	22.9	14	500	14.2	28.4	56.8	15.6	3.4	6.2	1.814	1.966	23	19	4	3	11	8
2132TB348	2132TB348	PPPW_025	control	89.7	78.2	59.1	37.3	40.9	19.1	0.14706	10	0	29.9	2.5	0.084	0.391	11.5	3.1	21.8	10	415	11.68	28.14	46.7	15.3	3.4	6	1.764	2.174	25	22	3	3	9	6
2132TB349	2132TB349	PPPW_025	control	91.6	81.8	64.3	45.4	36.4	17.5	0.1198	19	2	58	1.8	0.031	0.492	9.8	2.8	18.9	17	778	28.51	36.65	114	15.7	3.5	6	1.74	2.347	23	18	5	4	11	7
2132TB350	2132TB350	PPPW_025	drought	82.5	73.4	58	41.3	32.1	15.4	0.12398	13	0	22.1	1.6	0.072	0.417	9.1	2.5	16.7	13	363	9.21	25.37	36.8	14.4	3.4	5.8	1.715	1.758	16	14	2	3	5	2
2132TB351	2132TB351	PPPW_025	drought	83.6	73	56.5	35.2	37.8	16.5	0.14521	15	0	31.8	1.7	0.053	0.425	10.6	1	21.3	15	593	13.52	22.8	54.1	13.6	3.2	5.8	1.829	1.981	21	18	3	3	5	2
2132TB352	2132TB352	PPPW_025	drought	85.9	75.3	61.6	40.2	35.1	13.7	0.14077	13	1	26.4	1.8	0.068	0.384	10.6	1.1	21.4	12	436	10.13	23.23	40.5	14	3.3	5.7	1.725	1.887	20	17	3	4	6	2
2132TB353	2132TB353	PPPW_025	drought	85.4	73.7	63.5	42.6	31.1	10.2	0.15875	13	1	19.4	1.9	0.098	0.318	11.7	3	20.9	12	303	6.17	20.36	24.7	14.1	3.3	5.8	1.781	2.051	24	20	4	4	6	2
2132TB354	2132TB354	PPPW_025	drought	75.2	66.5	59.8	40.5	26	6.7	0.13083	12	0	21.7	1.4	0.065	0.305	8.7	3.1	19.3	12	313	6.61	21.12	26.4	14.2	3.3	5.7	1.724	2.759	24	16	8	4	6	2
2132TB355	2132TB355	PPPW_025	control	87	77.5	62.6	42.4	35.1	14.9	0.12258	15	0	44.4	2.3	0.052	0.407	9.5	4	20.2	15	587	18.07	30.78	72.3	15.1	3.3	6.1	1.856	2.842	27	24	3	3	10	7
2132TB356	2132TB356	PPPW_025	control	85.3	75.4	64.6	40.6	34.8	10.8	0.1313	13	0	39.1	1.3	0.033	0.38	9.9	3	24	13	534	14.84	27.79	59.4	15	3.3	6	1.79	2.222	22	19	3	3	11	8
2132TB357	2132TB357	PPPW_025	control	88.7	76.2	64	39.8	36.4	12.2	0.16404	14	1	39.6	2.7	0.068	0.392	12.5	2.8	24.2	13	457	15.51	33.94	62	16.3	3.5	6.1	1.731	2.16	27	25	2	3	12	9
2132TB358	2132TB358	PPPW_025	control	84.7	74.5	61.5	37	37.5	13	0.13691	14	1	37.4	2.1	0.056	0.366	10.2	3	24.5	13	515	13.69	26.58	54.8	14.7	3.3	6	1.792	2.745	28	22	6	4	14	10
2132TB359	2132TB359	PPPW_025	control	87.2	76.7	63	39.4	37.3	13.7	0.1369	24	1	46.2	1.9	0.041	0.436	10.5	2.2	23.6	23	720	20.14	27.97	80.6	14.3	3.3	5.8	1.78	2	21	19	2	6	11	5
2132TB360	2132TB360	PPPW_025	drought	81.6	70.2	57	34.7	35.5	13.2	0.16239	10	1	13.6	2.2	0.162	0.299	11.4	2.4	22.3	9	237	4.06	17.13	16.2	14.6	3.4	5.9	1.743	2.105	24	20	4	6	7	1
2132TB361	2132TB361	PPPW_025	drought	79.2	68.9	57.6	34.2	34.7	11.3	0.14949	15	5	23.9	1.5	0.063	0.335	10.3	2.7	23.4	10	388	8.01	20.64	32	14.1	3.3	5.7	1.739	2.039	21	18	3	3	5	2
2132TB362	2132TB362	PPPW_025	drought	87	75.9	61.2	37.5	38.4	14.7	0.14625	8	1	15.1	1.6	0.106	0.341	11.1	1.5	23.7	7	327	5.15	15.75	20.6	13.4	3.2	5.6	1.758	2.072	23	18	5	3	5	2
2132TB363	2132TB363	PPPW_025	drought	78.2	67.1	54.3	34	33.1	12.8	0.16542	17	1	30	1.6	0.053	0.362	11.1	3.7	20.3	16	423	10.87	25.7	43.5	14.4	3.4	5.7	1.706	1.982	22	18	4	3	7	4
2132TB364	2132TB364	PPPW_025	drought	77.7	67.9	58.3	35.8	32.1	9.6	0.14433	17	0	31.4	1.5	0.048	0.414	9.8	2.7	22.5	17	529	13	24.57	52	13.6	3.2	5.7	1.759	2.041	20	16	4	4	7	3
2132TB365	2132TB365	PPPW_025	drought	85.5	75.9	66.7	43.3	32.6	9.2	0.12648	12	1	30.2	1.5	0.05	0.185	9.6	2.1	23.4	11	302	5.6	18.54	22.4	14.6	3.4	5.8	1.727	1.875	18	16	2	3	9	6
2132TB366	2132TB366	PPPW_025	control	86.4	75.6	61.6	40.2	35.4	14	0.14286	16	0	38.1	1.1	0.029	0.406	10.8	3.6	21.4	16	469	15.46	32.96	61.8	15.9	3.5	6.1	1.753	2.315	25	20	5	5	12	7
2132TB367	2132TB367	PPPW_025	control	91.6	80.5	65.4	43	37.5	15.1	0.13789	14	0	42.9	2.1	0.049	0.406	11.1	3.5	22.4	14	532	17.4	32.71	69.6	15.2	3.4	5.9	1.7	2.342	26	22	4	3	11	8
2132TB368	2132TB368	PPPW_025	control	88	77.8	67	43.4	34.4	10.8	0.13111	14	0	33.5	1.5	0.045	0.44	10.2	2.1	23.6	14	507	14.74	29.07	59	14.8	3.3	5.9	1.773	2.255	23	21	2	4	14	10
2132TB369	2132TB369	PPPW_025	control	92.2	80.4	63.6	39.4	41	16.8	0.14677	15	0	44.4	1.9	0.043	0.462	11.8	2.3	24.2	15	677	20.53	30.32	82.1	14.5	3.3	5.9	1.783	2.203	26	24	2	4	15	11
2132TB370	2132TB370	PPPW_025	control	91.2	78.2	62.5	38.5	39.7	15.7	0.16624	17	0	30.5	1.6	0.052	0.415	13	2.5	24	17	491	12.66	25.78	50.6	14.1	3.3	5.8	1.769	2.154	28	25	3	5	14	9
2132TB371	2132TB371	PPPW_025	drought	89.4	78	63.8	39.2	38.8	14.2	0.14615	9	2	21.2	2.3	0.108	0.348	11.4	3	24.6	7	346	7.38	21.33	29.5	15	3.4	5.9	1.742	1.579	18	15	3	5	7	2
2132TB372	2132TB372	PPPW_025	drought	83.4	73.3	59	38.2	35.1	14.3	0.13779	11	1	17.8	1.5	0.084	0.35	10.1	4.7	20.8	10	315	6.23	19.78	24.9	14.4	3.3	5.8	1.746	2.178	22	15	7	3	5	2
2132TB373	2132TB373	PPPW_025	drought	81.8	71.6	55.5	34	37.6	16.1	0.14246	12	3	24.1	1.7	0.071	0.325	10.2	3.5	21.5	9	369	7.83	21.22	31.3	14.7	3.3	6	1.804	2.157	22	17	5	4	7	3
2132TB374	2132TB374	PPPW_025	drought	80.5	70.4	56.8	40.7	29.7	13.6	0.14347	14	0	26.8	1.2	0.045	0.36	10.1	4.2	16.1	14	478	9.66	20.21	38.6	13.7	3.3	5.6	1.69	2.277	23	16	7	3	6	3
2132TB375	2132TB375	PPPW_025	drought	80	68.2	55	32.3	35.9	13.2	0.17302	21	0	45.4	1.5	0.033	0.436	11.8	0.4	22.7	21	765	19.79	25.87	79.2	13.9	3.2	5.8	1.821	1.525	18	17	1	3	7	4
2132TB376	2132TB376	PPPW_025	drought	85	73.8	56.2	32.7	41.1	17.6	0.15176	8	1	11.8	1.3	0.11	0.307	11.2	3.7	23.5	7	287	3.62	12.61	14.5	14.4	3.3	5.9	1.8	1.786	20	18	2	4	7	3
2132TB377	2132TB377	PPPW_025	drought	86.5	74.9	60	35.9	39	14.9	0.15487	12	3	16.1	2	0.124	0.263	11.6	5.3	24.1	9	307	4.23	13.78	16.9	13.9	3.3	5.7	1.73	2.155	25	21	4	3	6	3
2132TB378	2132TB378	PPPW_025	control	87.2	77.4	59.5	38.1	39.3	17.9	0.12661	16	0	46.5	1.7	0.037	0.466	9.8	5.3	21.4	16	619	21.65	34.98	86.6	16	3.5	6	1.723	2.347	23	20	3	5	12	7
2132TB379	2132TB379	PPPW_025	control	87.5	76.4	61.3	42	34.4	15.1	0.14529	22	2	56.7	2.1	0.037	0.434	11.1	3.6	19.3	20	691	24.61	35.62	98.4	15.9	3.5	6.2	1.782	1.982	22	20	2	3	14	11
2132TB380	2132TB380	PPPW_025	control	85.3	74	57.3	33.8	40.2	16.7	0.1527	16	0	43.3	1.9	0.044	0.434	11.3	0.5	23.5	16	618	18.8	30.42	75.2	14.9	3.4	5.9	1.739	2.212	25	21	4	4	13	9
2132TB381	2132TB381	PPPW_025	control	87.2	75.8	59.5	35.2	40.6	16.3	0.1504	14	0	43.5	1.7	0.039	0.449	11.4	2.7	24.3	14	671	19.55	29.14	78.2	14.3	3.3	5.7	1.703	2.193	25	22	3	3	9	6
2132TB382	2132TB382	PPPW_025	control	89.3	77	65.6	43.9	33.1	11.4	0.15974	14	0	37.9	2	0.053	0.421	12.3	4.5	21.7	14	576	15.95	27.69	63.8	14.9	3.4	5.9	1.747	2.114	26	23	3	3	10	7
2132TB383	2132TB383	PPPW_025	drought	79.6	70.5	56.5	33.4	37.1	14	0.12908	16	0	24.7	1.6	0.065	0.388	9.1	5.6	23.1	16	477	9.58	20.08	38.3	13.6	3.2	5.7	1.763	2.527	23	20	3	4	7	3
2132TB384	2132TB384	PPPW_025	drought	85.2	75	61.8	37.9	37.1	13.2	0.136	14	0	24.5	1.8	0.073	0.384	10.2	5.4	23.9	14	441	9.4	21.32	37.6	14.3	3.3	5.8	1.741	2.255	23	19	4	3	7	4
2132TB385	2132TB385	PPPW_025	drought	84.5	75.2	61	39.4	35.8	14.2	0.12367	12	1	23.3	1.3	0.056	0.383	9.3	2.1	21.6	11	390	8.92	22.87	35.7	14	3.3	5.6	1.689	2.151	20	15	5	3	7	4
2132TB386	2132TB386	PPPW_025	drought	76.1	68	56	36.8	31.2	12	0.11912	11	1	16	0.8	0.05	0.3	8.1	2.3	19.2	10	280	4.8	17.14	19.2	14.7	3.4	5.8	1.714	2.222	18	14	4	3	7	4
2132TB387	2132TB387	PPPW_025	drought	82.4	73.9	65.6	44.1	29.8	8.3	0.11502	12	4	19.9	0.9	0.045	0.317	8.5	1.8	21.5	8	385	6.3	16.36	25.2	13.7	3.1	5.9	1.879	2.235	19	15	4	4	7	3
2132TB388	2132TB388	PPPW_033	control	91.5	81	70.6	50.9	30.1	10.4	0.12963	12	0	33	1.8	0.055	0.492	10.5	1	19.7	12	630	16.22	25.75	64.9	13.8	3.1	6	1.932	2	21	19	2	3	8	5
2132TB389	2132TB389	PPPW_033	control	90.7	78.1	66.5	43.5	34.6	11.6	0.16133	16	2	44.4	1.5	0.034	0.404	12.6	1.1	23	14	752	17.94	23.86	71.8	13.7	3	6.1	2.02	1.984	25	22	3	4	9	5
2132TB390	2132TB390	PPPW_033	control	105.6	91	76.8	51.4	39.6	14.2	0.16044	11	0	44.8	3	0.067	0.394	14.6	0.6	25.4	11	681	17.64	25.9	70.6	14.5	3.1	6.4	2.092	1.918	28	25	3	3	7	4
2132TB391	2132TB391	PPPW_033	control	101.5	88.8	74.5	51.7	37.1	14.3	0.14302	17	0	45.8	2.5	0.055	0.438	12.7	1.1	22.8	17	699	20.04	28.67	80.2	14.6	3.1	6.3	2.014	1.969	25	22	3	3	8	5
2132TB392	2132TB392	PPPW_033	control	90.8	80.5	70.7	50	30.5	9.8	0.12795	13	0	36.3	1.8	0.05	0.39	10.3	1.2	20.7	13	617	14.15	22.93	56.6	13.8	3	6.2	2.024	2.233	23	20	3	3	6	3
2132TB393	2132TB393	PPPW_033	drought	84.6	75.5	59.2	39.2	36.3	16.3	0.12053	9	1	21.5	0.8	0.037	0.421	9.1	0.7	20	8	438	9.05	20.66	36.2	14.3	3.1	6.2	2.011	2.088	19	11	8	2	3	1
2132TB394	2132TB394	PPPW_033	drought	81.6	72.7	58.1	40	32.7	14.6	0.12242	10	0	18.5	1.5	0.081	0.337	8.9	0.4	18.1	10	467	6.24	13.36	25	12	2.9	5.7	2.003	1.91	17	15	2	3	3	0
2132TB395	2132TB395	PPPW_033	drought	73.6	63.8	54.8	34	29.8	9	0.15361	12	0	19.4	0.7	0.036	0.408	9.8	1	20.8	12	525	7.91	15.07	31.6	12.4	3	5.7	1.926	1.939	19	16	3	2	3	1
2132TB396	2132TB396	PPPW_033	drought	80.9	71.1	55.5	35.3	35.8	15.6	0.13783	15	3	20.2	1.2	0.059	0.426	9.8	0.8	20.2	12	493	8.6	17.44	34.4	12.9	3	5.8	1.929	1.735	17	16	1	2	4	2
2132TB397	2132TB397	PPPW_033	drought	88.5	77.1	64.3	41.2	35.9	12.8	0.14786	9	0	24.1	1.9	0.079	0.373	11.4	0.6	23.1	9	461	8.98	19.48	35.9	14.1	3.1	6.3	2.035	1.842	21	17	4	2	3	1
2132TB398	2132TB398	PPPW_033	control	85.5	74.7	61.5	41.5	33.2	13.2	0.14458	17	3	37.8	2.1	0.056	0.467	10.8	1	20	14	739	17.66	23.9	70.6	13.5	3.1	6	1.975	2.13	23	20	3	3	7	4
2132TB399	2132TB399	PPPW_033	control	87.2	74.4	62.8	40.5	33.9	11.6	0.17204	17	2	41.5	1.2	0.029	0.372	12.8	1.2	22.3	15	651	15.42	23.69	61.7	13.7	3	6.1	2.01	1.406	18	16	2	4	10	6
2132TB400	2132TB400	PPPW_033	control	83	71.8	54.4	34.6	37.2	17.4	0.15599	14	0	31.3	0.8	0.026	0.488	11.2	0.6	19.8	14	650	15.28	23.51	61.1	13.5	3.1	5.9	1.928	2.054	23	21	2	3	7	4
2132TB401	2132TB401	PPPW_033	control	91.6	79.5	65	43.4	36.1	14.5	0.1522	17	3	44.5	2.2	0.049	0.391	12.1	0.6	21.6	14	713	17.42	24.43	69.7	14	3.1	6.2	1.999	1.983	24	22	2	3	9	6
2132TB402	2132TB402	PPPW_033	control	102.8	98.4	72.5	48.2	50.2	25.9	0.04472	16	0	52.6	3.5	0.067	0.4	4.4	0.6	24.3	16	767	21.05	27.44	84.2	14.7	3.1	6.4	2.051	5.682	25	23	2	3	8	5
2132TB403	2132TB403	PPPW_033	drought	95.5	84.4	70.4	47.8	36.6	14	0.13152	16	3	38.7	1.4	0.036	0.397	11.1	1.1	22.6	13	665	15.38	23.13	61.5	13.8	3.1	6	1.971	1.892	21	18	3	4	4	0
2132TB404	2132TB404	PPPW_033	drought	79.6	68.5	57	36	32.5	11.5	0.16204	14	0	31.3	2	0.064	0.382	11.1	0.6	21	14	606	11.97	19.75	47.9	13	3	5.9	1.963	1.982	22	20	2	3	4	1
2132TB405	2132TB405	PPPW_033	drought	86.7	75.5	55.8	36.3	39.2	19.7	0.14834	17	2	29.2	1.5	0.051	0.263	11.2	1.1	19.5	15	457	7.67	16.78	30.7	13.4	3	6.1	2.048	1.875	21	18	3	4	5	1
2132TB406	2132TB406	PPPW_033	drought	78.2	70	57.6	39.8	30.2	12.4	0.11714	11	2	15.9	1.3	0.082	0.366	8.2	0.9	17.8	9	431	5.82	13.5	23.3	12.9	3	5.9	1.991	1.951	16	15	1	3	4	1
2132TB407	2132TB407	PPPW_033	drought	71	60	48.5	28.7	31.3	11.5	0.18333	13	0	19.9	1.6	0.08	0.402	11	1	19.8	13	537	7.99	14.88	32	12.1	2.9	5.6	1.919	1.545	17	15	2	3	4	1
2132TB408	2132TB408	PPPW_033	drought	85.7	74.6	63.2	43	31.6	11.4	0.14879	10	0	22.6	1.6	0.071	0.372	11.1	1.2	20.2	10	490	8.4	17.14	33.6	13.2	2.9	6.2	2.107	1.802	20	17	3	3	5	2
2132TB409	2132TB409	PPPW_033	control	91.4	79.1	65.5	43.3	35.8	13.6	0.1555	12	0	38	1.9	0.05	0.374	12.3	0.7	22.2	12	631	14.2	22.5	56.8	13.9	3.1	6.1	1.977	2.033	25	23	2	3	10	7
2132TB410	2132TB410	PPPW_033	control	95	82.7	69.1	45.4	37.3	13.6	0.14873	14	0	41	1.5	0.037	0.404	12.3	9	23.7	14	712	16.56	23.26	66.2	14.2	3.1	6.3	2.052	2.033	25	22	3	4	9	5
2132TB411	2132TB411	PPPW_033	control	89.2	75.7	63.4	40	35.7	12.3	0.17834	14	3	33.2	2.2	0.066	0.238	13.5	1.3	23.4	11	495	7.91	15.98	31.6	13.2	3	6	2.033	1.704	23	20	3	4	12	8
2132TB412	2132TB412	PPPW_033	control	100	87.8	72.9	49.5	38.3	14.9	0.13895	15	0	43.2	2.5	0.058	0.419	12.2	1.2	23.4	15	783	18.1	23.12	72.4	13.8	3	6.2	2.076	1.967	24	21	3	4	9	5
2132TB413	2132TB413	PPPW_033	control	97.5	86.2	69.8	47.8	38.4	16.4	0.13109	16	0	45.7	1.9	0.042	0.482	11.3	0.8	22	16	771	22.05	28.6	88.2	14.6	3.2	6.2	1.929	2.035	23	20	3	4	10	6
2132TB414	2132TB414	PPPW_033	drought	79.2	70	54.5	34.6	35.4	15.5	0.13143	12	5	18.2	1.3	0.071	0.347	9.2	0.7	19.9	7	424	6.32	14.91	25.3	13	3	6	1.998	1.957	18	15	3	3	4	1
2132TB415	2132TB415	PPPW_033	drought	95.2	82.4	70.5	49.8	32.6	11.9	0.15534	15	6	28	1.9	0.068	0.287	12.8	2.3	20.7	9	452	8.04	17.79	32.2	13.8	3	6.2	2.056	1.797	23	21	2	4	5	1
2132TB416	2132TB416	PPPW_033	drought	85.3	74.3	56.7	36.5	37.8	17.6	0.14805	18	0	42.7	1.9	0.044	0.419	11	0.9	20.2	18	697	17.88	25.65	71.5	14.1	3.1	6.2	2.015	2.091	23	20	3	3	5	2
2132TB417	2132TB417	PPPW_033	drought	90.1	79.3	69.5	48.5	30.8	9.8	0.13619	14	0	33.4	1	0.03	0.406	10.8	1	21	14	586	13.55	23.12	54.2	13.6	3.1	6	1.948	1.944	21	19	2	3	5	2
2132TB418	2132TB418	PPPW_033	drought	88	77.5	62.7	42.8	34.7	14.8	0.13548	13	1	33	1.6	0.048	0.456	10.5	1.1	19.9	12	606	15.04	24.82	60.2	14.2	3.1	6.2	2.012	2.095	22	16	6	3	4	1
2132TB419	2132TB419	PPPW_033	drought	73.8	65.2	53.7	35.8	29.4	11.5	0.1319	10	1	10.4	1.2	0.115	0.257	8.6	1.2	17.9	9	356	2.67	7.5	10.7	12.8	2.9	6.2	2.132	2.209	19	15	4	4	6	2
2132TB420	2132TB420	PPPW_033	drought	77	68	57.2	39.9	28.1	10.8	0.13235	11	1	17.7	1.4	0.079	0.373	9	0.1	17.3	10	420	6.61	15.74	26.4	13.6	3.1	6	1.916	1.889	17	15	2	3	5	2
2132TB421	2132TB421	PPPW_033	control	89.5	78	63.7	42	36	14.3	0.14744	15	0	50.2	2.2	0.044	0.364	11.5	0.5	21.7	15	667	18.25	27.36	73	15	3.2	6.3	1.99	2.087	24	20	4	4	9	5
2132TB422	2132TB422	PPPW_033	control	81	69.8	55.5	34.8	35	14.3	0.16046	12	2	32.1	1.9	0.059	0.38	11.2	0.6	20.7	10	630	12.19	19.35	48.8	13.4	3	6	1.978	1.964	22	18	4	3	6	3
2132TB423	2132TB423	PPPW_033	control	85.4	75.8	60.6	41.4	34.4	15.2	0.12665	16	0	42.2	1.5	0.036	0.496	9.6	0.7	19.2	16	871	20.93	24.03	83.7	13.3	3.1	6	1.952	2.292	22	20	2	3	7	4
2132TB424	2132TB424	PPPW_033	control	95.2	83	69.5	47.1	35.9	13.5	0.14699	16	3	36.4	1.4	0.038	0.416	12.2	1.1	22.4	13	706	15.15	21.46	60.6	13	2.9	6.1	2.115	2.049	25	22	3	3	8	5
2132TB425	2132TB425	PPPW_033	control	91.3	80.5	69	48.5	32	11.5	0.13416	19	0	40	1.8	0.045	0.481	10.8	1.1	20.5	19	808	19.23	23.8	76.9	13.7	3.1	6.1	1.994	2.13	23	18	5	3	8	5
2132TB426	2132TB426	PPPW_033	drought	81.5	69.8	56.5	36.7	33.1	13.3	0.16762	14	0	27.3	1.5	0.055	0.363	11.7	0.8	19.8	14	583	9.92	17.02	39.7	13.6	3	6.2	2.069	1.624	19	16	3	3	4	1
2132TB427	2132TB427	PPPW_033	drought	82.5	71.5	58.7	37.2	34.3	12.8	0.15385	12	0	26.4	0.9	0.034	0.422	11	1.4	21.5	12	519	11.13	21.45	44.5	13.7	3	6.1	2.007	1.727	19	13	6	3	4	1
2132TB428	2132TB428	PPPW_033	drought	81.4	72.2	57.5	38.4	33.8	14.7	0.12742	13	0	25.5	1.2	0.047	0.42	9.2	0.5	19.1	13	532	10.7	20.11	42.8	13.4	3.1	6	1.949	2.065	19	13	6	3	5	2
2132TB429	2132TB429	PPPW_033	drought	85	74.1	58.2	37	37.1	15.9	0.1471	17	0	42.3	2.2	0.052	0.425	10.9	1.2	21.2	17	789	17.98	22.79	71.9	13.8	3	6.2	2.069	1.835	20	18	2	3	5	2
2132TB430	2132TB430	PPPW_033	drought	77.6	69	61.5	43.1	25.9	7.5	0.12464	12	4	16.9	0.8	0.047	0.237	8.6	0	18.4	8	453	4.01	8.85	16	11.4	2.8	5.5	1.97	2.674	23	13	10	2	5	3
2132TB431	2132TB431	PPPW_034	control	79	67.1	58.5	36.6	30.5	8.6	0.17735	11	2	24.6	1.9	0.077	0.332	11.9	0.4	21.9	9	426	8.16	19.15	32.6	14.9	3.2	6.2	1.914	2.101	25	20	5	2	5	3
2132TB432	2132TB432	PPPW_034	control	92.5	80	72.7	50.8	29.2	7.3	0.15625	14	0	38.6	2.4	0.062	0.382	12.5	3.2	21.9	14	641	14.76	23.03	59	14.2	3.1	6.4	2.085	1.92	24	19	5	2	6	4
2132TB433	2132TB433	PPPW_034	control	84.1	72.9	57.5	35.8	37.1	15.4	0.15364	10	0	23.2	1.7	0.073	0.426	11.2	0.3	21.7	10	475	9.89	20.82	39.6	15.1	3.2	6.3	1.957	1.964	22	18	4	3	4	1
2132TB434	2132TB434	PPPW_034	control	96.5	83.2	67.3	48.1	35.1	15.9	0.15986	14	0	39.3	2.4	0.061	0.353	13.3	1.5	19.2	14	721	13.88	19.25	55.5	13.3	2.9	6.1	2.079	1.88	25	23	2	3	5	2
2132TB435	2132TB435	PPPW_034	control	85.3	71	56.2	32.5	38.5	14.8	0.20141	13	0	35	2.7	0.077	0.398	14.3	2	23.7	13	637	13.94	21.88	55.8	13.6	3	6.2	2.072	1.818	26	23	3	2	7	5
2132TB436	2132TB436	PPPW_034	drought	96.4	82.5	70.5	47.5	35	12	0.16848	6	2	17.2	2.3	0.134	0.301	13.9	1.5	23	4	413	5.18	12.54	20.7	13.8	3	6.2	2.038	1.655	23	21	2	2	3	1
2132TB437	2132TB437	PPPW_034	drought	86.5	72.4	60.6	37.2	35.2	11.8	0.19475	12	0	26.9	1.6	0.059	0.416	14.1	1	23.4	12	595	11.19	18.81	44.8	13.4	3	6	1.988	1.631	23	19	4	2	3	1
2132TB438	2132TB438	PPPW_034	drought	81	67.8	56.5	35.2	32.6	11.3	0.19469	8	0	15.5	1.6	0.103	0.337	13.2	0.9	21.3	8	420	5.23	12.45	20.9	13.8	3.1	6.1	1.988	1.818	24	20	4	2	3	1
2132TB439	2132TB439	PPPW_034	drought	81.1	72.3	57.7	39.8	32.5	14.6	0.12172	11	0	16.7	1.3	0.078	0.311	8.8	0	17.9	11	352	5.2	14.77	20.8	15.8	3.4	6.2	1.823	2.159	19	10	9	3	4	1
2132TB440	2132TB440	PPPW_034	drought	92.2	78.5	65.2	40.3	38.2	13.3	0.17452	8	2	21	2.6	0.124	0.276	13.7	0.3	24.9	6	405	5.8	14.32	23.2	14.2	3.2	6.1	1.915	1.971	27	24	3	2	3	1
2132TB441	2132TB441	PPPW_034	control	90.5	77.8	66.5	42.3	35.5	11.3	0.16324	14	0	47.1	1.9	0.04	0.446	12.7	1	24.2	14	782	21	26.85	84	14.3	3.1	6.3	2.055	1.89	24	21	3	3	5	2
2132TB442	2132TB442	PPPW_034	control	83.2	74.6	60.5	39	35.6	14.1	0.11528	12	0	25.2	1.9	0.075	0.392	8.6	0.3	21.5	12	511	9.89	19.35	39.6	14.5	3.2	6.2	1.973	2.907	25	21	4	3	5	2
2132TB443	2132TB443	PPPW_034	control	86	75.4	57.1	35.2	40.2	18.3	0.14058	10	0	23.7	1.6	0.068	0.404	10.6	0.4	21.9	10	459	9.57	20.85	38.3	15.3	3.3	6.2	1.855	2.17	23	21	2	2	5	3
2132TB444	2132TB444	PPPW_034	control	91.4	78.5	60.5	37.3	41.2	18	0.16433	15	0	42.2	2.4	0.057	0.439	12.9	1.2	23.2	15	776	18.52	23.87	74.1	14	3	6.3	2.092	1.705	22	21	1	2	4	2
2132TB445	2132TB445	PPPW_034	control	88.6	75.5	61	37.5	38	14.5	0.17351	12	0	27.7	2.3	0.083	0.418	13.1	0.8	23.5	12	545	11.59	21.27	46.4	14.1	3.1	6.2	1.99	1.756	23	22	1	2	5	3
2132TB446	2132TB446	PPPW_034	drought	76.3	63.2	55.5	32.7	30.5	7.7	0.20728	7	1	12.4	1.1	0.089	0.227	13.1	0.5	22.8	6	309	2.81	9.09	11.2	15	3.3	6.3	1.907	1.908	25	11	14	2	3	1
2132TB447	2132TB447	PPPW_034	drought	92.2	78.6	67	44.3	34.3	11.6	0.17303	9	2	27.5	2.2	0.08	0.324	13.6	1	22.7	7	457	8.91	19.5	35.6	14.3	3.1	6.4	2.08	1.765	24	22	2	2	3	1
2132TB448	2132TB448	PPPW_034	drought	91.1	77.3	63.5	40	37.3	13.8	0.17853	12	1	31.9	2.3	0.072	0.411	13.8	0.5	23.5	11	583	13.12	22.5	52.5	14	3.1	6.1	1.964	1.739	24	22	2	3	4	1
2132TB449	2132TB449	PPPW_034	drought	83.4	70.2	55.6	34.6	35.6	14.6	0.18803	12	0	22.6	2	0.088	0.383	13.2	1.1	21	12	580	8.66	14.93	34.6	13	2.9	6.1	2.062	1.742	23	21	2	3	4	1
2132TB450	2132TB450	PPPW_034	drought	85.7	72	57.8	34.4	37.6	14.2	0.19028	15	2	29.8	1.9	0.064	0.315	13.7	1.1	23.4	13	497	9.39	18.89	37.6	13.9	3.1	6	1.922	1.679	23	21	2	3	3	0
2132TB451	2132TB451	PPPW_034	drought	91	76.6	62.5	38.2	38.4	14.1	0.18799	8	0	19	2.4	0.126	0.339	14.4	1.5	24.3	8	456	6.44	14.12	25.8	13.8	3.1	6.1	1.989	1.806	26	22	4	1	3	2
2132TB452	2132TB452	PPPW_034	control	84.6	74.2	64.5	43.5	30.7	9.7	0.14016	14	2	31.2	1.9	0.061	0.4	10.4	0.4	21	12	573	12.48	21.78	49.9	14.5	3.2	6.2	1.935	2.212	23	18	5	3	6	3
2132TB453	2132TB453	PPPW_034	control	107	89.7	72.3	48.2	41.5	17.4	0.19287	12	0	29	3.8	0.131	0.261	17.3	1.1	24.1	12	388	7.57	19.51	30.3	15.2	3.2	6.3	1.952	1.561	27	25	2	3	7	4
2132TB454	2132TB454	PPPW_034	control	90.7	77.6	58.3	35	42.6	19.3	0.16881	20	0	56.4	2	0.035	0.468	13.1	0.5	23.3	20	909	26.37	29.01	105.5	14.2	3.1	6.2	1.966	1.832	24	21	3	4	9	5
2132TB455	2132TB455	PPPW_034	control	85.6	74	63.2	41	33	10.8	0.15676	14	0	36.1	1.5	0.042	0.414	11.6	0	22.2	14	708	14.95	21.12	59.8	13.7	3	6.1	2.037	1.897	22	17	5	3	6	3
2132TB456	2132TB456	PPPW_034	control	89.7	77.7	65.3	43.8	33.9	12.4	0.15444	12	0	38.3	1.6	0.042	0.379	12	2.2	21.5	12	669	14.53	21.72	58.1	13.8	3	6.3	2.087	1.917	23	19	4	2	6	4
2132TB457	2132TB457	PPPW_034	drought	78	66	53.1	31.6	34.4	12.9	0.18182	15	0	37.1	2.2	0.059	0.408	12	1	21.5	15	695	15.13	21.77	60.5	14.1	3.1	6.2	1.992	1.833	22	19	3	3	4	1
2132TB458	2132TB458	PPPW_034	drought	88.7	75	62.6	39.8	35.2	12.4	0.18267	9	0	23.2	1.8	0.078	0.353	13.7	0.5	22.8	9	478	8.19	17.13	32.8	14.4	3.2	6.2	1.953	1.679	23	20	3	2	3	1
2132TB459	2132TB459	PPPW_034	drought	94.6	81.2	67.1	44	37.2	14.1	0.16502	11	0	23.7	2	0.084	0.336	13.4	1.4	23.1	11	548	7.97	14.54	31.9	12.9	3	5.9	2.007	1.94	26	22	4	2	3	1
2132TB460	2132TB460	PPPW_034	drought	90.2	76.3	65	42.7	33.6	11.3	0.18218	9	1	24.1	2.2	0.091	0.351	13.9	2	22.3	8	515	8.47	16.45	33.9	13.8	3.1	6.2	2.019	1.655	23	20	3	3	3	0
2132TB461	2132TB461	PPPW_034	drought	79.2	69.2	62	42.7	26.5	7.2	0.14451	14	5	22.5	1.2	0.053	0.259	10	1.8	19.3	9	452	5.82	12.88	23.3	13.9	3.2	5.9	1.863	2.2	22	11	11	2	3	1
2132TB462	2132TB462	PPPW_034	drought	82.1	69.4	55.5	33.6	35.8	13.9	0.183	8	0	13.7	1.6	0.117	0.248	12.7	0.3	21.9	8	312	3.4	10.9	13.6	15.1	3.2	6.3	1.95	1.732	22	17	5	3	3	0
2132TB463	2132TB463	PPPW_034	drought	87	73.2	62.7	39.2	34	10.5	0.18852	7	0	11.8	1.9	0.161	0.35	13.8	0.7	23.5	7	359	4.13	11.5	16.5	14.7	3.2	6.2	1.921	1.812	25	23	2	1	3	2
2132TB464	2132TB464	PPPW_034	control	89	74.6	61.8	38.5	36.1	12.8	0.19303	18	0	57.2	3.2	0.056	0.434	14.4	1.9	23.3	18	838	24.81	29.61	99.2	14.7	3.1	6.4	2.043	1.806	26	23	3	4	8	4
2132TB465	2132TB465	PPPW_034	control	85.3	73.9	59.7	38	35.9	14.2	0.15426	16	0	41.9	1.6	0.038		11.4	0	21.7	16									1.93	22	14	8	3	5	2
2132TB466	2132TB466	PPPW_034	control	86.2	73		38.7	34.3	73	1.18082	12	1	24.3	2.1	0.086		86.2	2		11									0.267	23	20	3	2	7	5
2132TB467	2132TB467	PPPW_034	control	89.8	77.1	61	34.2	42.9	16.1	0.16472	13	0	42.8	1.9	0.044		12.7	0.3	26.8	13									1.811	23	20	3	3	6	3
2132TB468	2132TB468	PPPW_034	control	86.4	72.2	58.2	35.2	37	14	0.19668	14	0	38.4	2.3	0.06		14.2	1	23	14									1.69	24	21	3	3	6	3
2132TB469	2132TB469	PPPW_034	drought	88.1	74.5	64.8	43	31.5	9.7	0.18255	13	0	30.1	1.7	0.056		13.6	1.6	21.8	13									1.838	25	23	2	2	4	2
2132TB470	2132TB470	PPPW_034	drought	83.9	72.4	60.6	38.5	33.9	11.8	0.15884	9	3	14.1	1.7	0.121	0.269	11.5	0.5	22.1	6	375	3.79	10.11	15.2	14.9	3.3	6.2	1.868	1.826	21	18	3	2	3	1
2132TB471	2132TB471	PPPW_034	drought	79	67.4	53.5	33.4	34	13.9	0.17211	11	0	20.7	1.5	0.072	0.386	11.6	0	20.1	11	518	7.99	15.42	32	14.8	3.2	6.3	1.957	1.724	20	15	5	2	3	1
2132TB472	2132TB472	PPPW_034	drought	90.7	77.5	62.3	41.1	36.4	15.2	0.17032	11	0	29.5	1.9	0.064	0.392	13.2	1.6	21.2	11	674	11.55	17.14	46.2	13.6	3	6.2	2.096	1.894	25	21	4	2	3	1
2132TB473	2132TB473	PPPW_034	drought	89.7	75.2	63.8	41.1	34.1	11.4	0.19282	12	1	23.3	2.3	0.099	0.289	14.5	2.1	22.7	11	454	6.73	14.82	26.9	14.8	3.2	6.2	1.92	1.724	25	23	2	2	4	2
2132TB474	2132TB474	PPPW_046	control	96.5	80	64.2	38.7	41.3	15.8	0.20625	10	0	33	3.7	0.112	0.437	16.5	2.1	25.5	10	490	14.43	29.45	57.7	17.9	3.5	6.8	1.939	1.515	25	23	2	3	4	1
2132TB475	2132TB475	PPPW_046	control	83.2	68.5	51	29.2	39.3	17.5	0.2146	9	0	35.6	2.8	0.079	0.376	14.7	1.9	21.8	9	408	13.4	32.84	53.6	20.1	3.7	7.2	1.973	1.497	22	18	4	3	5	2
2132TB476	2132TB476	PPPW_046	control	95.8	80.4	63.5	29.8	50.6	16.9	0.19154	9	0	35.9	4.1	0.114	0.431	15.4	2.1	33.7	9	494	15.48	31.34	61.9	19	3.6	7	1.952	1.364	21	20	1	3	4	1
2132TB477	2132TB477	PPPW_046	control	92.1	77.5	63.5	29.6	47.9	14	0.18839	9	0	29.5	2.7	0.092	0.416	14.6	0.6	33.9	9	444	12.28	27.66	49.1	18.6	3.6	6.9	1.929	1.712	25	22	3	3	4	1
2132TB478	2132TB478	PPPW_046	control	99.5	85	74.8	50	35	10.2	0.17059	8	0	30.3	4.2	0.139	0.402	14.5	0.5	24.8	8	430	12.17	28.3	48.7	18.9	3.6	6.9	1.888	1.655	24	21	3	3	4	1
2132TB479	2132TB479	PPPW_046	drought	93.2	81.5	63.6	41.4	40.1	17.9	0.14356	8	0	19.6	3.2	0.163	0.351	11.7	0.5	22.2	8	443	6.88	15.53	27.5	16.4	3.3	6.7	2.047	1.453	17	15	2	3	3	0
2132TB480	2132TB480	PPPW_046	drought	93.7	78	66	44.1	33.9	12	0.20128	12	0	28.2	2.6	0.092	0.392	15.7	1.9	21.9	12	597	11.06	18.53	44.2	15.2	3.1	6.6	2.157	1.592	25	21	4	3	3	0
2132TB481	2132TB481	PPPW_046	drought	94.5	80.4	70.6	45	35.4	9.8	0.17537	9	0	23.2	2.8	0.121	0.378	14.1	1.3	25.6	9	418	8.78	21	35.1	16.7	3.3	6.7	1.99	1.773	25	22	3	2	3	1
2132TB482	2132TB482	PPPW_046	drought	92.3	80.4	63.6	40.7	39.7	16.8	0.14801	10	0	24.9	2.7	0.108	0.42	11.9	1.1	22.9	10	503	10.45	20.78	41.8	16.2	3.3	6.4	1.928	1.681	20	18	2	3	3	0
2132TB483	2132TB483	PPPW_046	drought	76.5	65.8	55.7	34.8	31	10.1	0.16261	6	0	9.2	1	0.109	0.528	10.7	1.1	20.9	6	347	4.86	14.01	19.4	14.2	3.1	6.5	2.115	1.776	19	12	7	3	3	0
2132TB484	2132TB484	PPPW_046	control	91	76.3	62.3	37	39.3	14	0.19266	10	0	37.3	3.1	0.083	0.518	14.7	1	25.3	10	588	19.32	32.86	77.3	18.4	3.6	6.9	1.939	1.633	24	21	3	3	4	1
2132TB485	2132TB485	PPPW_046	control	102	87.9	75.6	51.4	36.5	12.3	0.16041	10	1	30.9	3.4	0.11	0.421	14.1	1.1	24.2	9	461	13.01	28.22	52	18.2	3.5	6.9	1.956	1.702	24	21	3	3	4	1
2132TB486	2132TB486	PPPW_046	control	99.1	84.3	69.5	43.2	41.1	14.8	0.17556	10	0	40.8	3.9	0.096	0.456	14.8	1	26.3	10	612	18.6	30.39	74.4	18	3.4	7.1	2.078	1.689	25	23	2	3	5	2
2132TB487	2132TB487	PPPW_046	control	100.7	96.6	77	50.1	46.5	19.6	0.04244	10	0	34.1	2.3	0.067	0.4	4.1	2	26.9	10	508	13.65	26.87	54.6	17.5	3.4	6.8	1.971	6.341	26	23	3	2	4	2
2132TB488	2132TB488	PPPW_046	control	95.6	83.7	69.5	46.4	37.3	14.2	0.14217	8	0	37.4	4	0.107	0.472	11.9	3.2	23.1	8	602	17.67	29.35	70.7	17.8	3.6	6.5	1.807	1.849	22	20	2	2	4	2
2132TB489	2132TB489	PPPW_046	drought	76	67.5	62.8	42	25.5	4.7	0.12593	5	1	7	0.8	0.114	0.14	8.5	0	20.8	4	347	0.98	2.82	3.9	13	2.9	6.1	2.078	2	17	12	5	3	3	0
2132TB490	2132TB490	PPPW_046	drought	95.4	80.5	66.5	41	39.5	14	0.18509	14	0	43.5	3	0.069	0.459	14.9	1.9	25.5	14	766	19.97	26.07	79.9	15.7	3.1	6.7	2.145	1.678	25	22	3	3	4	1
2132TB491	2132TB491	PPPW_046	drought	89.5	79.1	68.4	43.2	35.9	10.7	0.13148	9	2	16	2.4	0.15	0.273	10.4	1.2	25.2	7	392	4.36	11.12	17.4	15.3	3.3	6.3	1.946	1.731	18	16	2	4	5	1
2132TB492	2132TB492	PPPW_046	drought	83.5	72	59	36.8	35.2	13	0.15972	10	0	30.4	1.8	0.059	0.422	11.5	2.5	22.2	10	624	12.84	20.58	51.4	15.5	3.1	6.7	2.16	1.826	21	17	4	4	3	-1
2132TB493	2132TB493	PPPW_046	drought	93.2	80.9	67.1	43.2	37.7	13.8	0.15204	7	0	19.3	3	0.155	0.382	12.3	1.5	23.9	7	408	7.38	18.09	29.5	16.9	3.4	6.7	1.999	1.463	18	17	1	3	3	0
2132TB494	2132TB494	PPPW_046	drought	91.8	78.2	72.7	51.2	27	5.5	0.17391	11	0	31.7	1.5	0.047	0.39	13.6	1	21.5	11	590	12.35	20.93	49.4	16	3.2	6.7	2.113	1.912	26	21	5	3	3	0
2132TB495	2132TB495	PPPW_046	control	103.6	89.4	83.5	59.2	30.2	5.9	0.15884	7	0	22.7	3.1	0.137	0.314	14.2	0.5	24.3	7	364	7.13	19.59	28.5	18.9	3.7	6.8	1.868	1.69	24	20	4	3	4	1
2132TB496	2132TB496	PPPW_046	control	93.5	79.4	66.1	42.7	36.7	13.3	0.17758	11	0	42.1	2.4	0.057	0.468	14.1	1.5	23.4	11	544	19.69	36.19	78.8	18.7	3.6	6.8	1.872	1.702	24	20	4	3	5	2
2132TB497	2132TB497	PPPW_046	control	95.8	80.5	67.5	40	40.5	13	0.19006	13	0	46.2	2.8	0.061	0.449	15.3	1.5	27.5	13	716	20.74	28.97	83	17.2	3.3	6.9	2.085	1.634	25	22	3	4	7	3
2132TB498	2132TB498	PPPW_046	control	103.5	87.4	78.4	51.2	36.2	9	0.18421	13	0	53.9	4.7	0.087	0.444	16.1	1.2	27.2	13	637	23.92	37.55	95.7	19	3.6	7	1.967	1.615	26	24	2	4	5	1
2132TB499	2132TB499	PPPW_046	control	95.1	79.8	70.5	45.6	34.2	9.3	0.19173	14	0	42	3.5	0.083	0.447	15.3	1.5	24.9	14	669	18.78	28.07	75.1	17.1	3.4	6.7	1.942	1.699	26	22	4	3	5	2
2132TB500	2132TB500	PPPW_046	drought	98.7	86.8	73.7	51.9	34.9	13.1	0.1371	6	1	14	3.5	0.25	0.342	11.9	1	21.8	5	374	4.79	12.81	19.2	17.2	3.4	6.8	1.991	1.765	21	20	1	3	3	0
2132TB501	2132TB501	PPPW_046	drought	81	67	53.2	28.9	38.1	13.8	0.20896	12	1	33.5	3.1	0.093	0.379	14	2.3	24.3	11	636	12.69	19.95	50.8	15.6	3.1	6.7	2.132	1.643	23	21	2	4	4	0
2132TB502	2132TB502	PPPW_046	drought	94.6	79.8	68	43.9	35.9	11.8	0.18546	5	1	9.9	3.6	0.364	0.178	14.8	2.1	24.1	4	353	1.76	4.99	7	14.9	3.1	6.3	2.008	1.622	24	22	2	2	3	1
2132TB503	2132TB503	PPPW_046	drought	100.9	87	77.2	53.1	33.9	9.8	0.15977	9	0	20.1	3.4	0.169	0.369	13.9	1.6	24.1	9	454	7.41	16.32	29.6	16.4	3.4	6.4	1.906	1.727	24	21	3	3	3	0
2132TB504	2132TB504	PPPW_046	drought	86.2	74.6	61	39.2	35.4	13.6	0.1555	7	1	16.9	2.5	0.148	0.351	11.6	0.9	21.8	6	424	5.94	14.01	23.8	16.2	3.2	6.7	2.06	1.638	19	16	3	3	3	0
2132TB505	2132TB505	PPPW_046	drought	95.7	79.8	67	41.8	38	12.8	0.19925	12	1	32.3	3.2	0.099	0.407	15.9	1	25.2	11	656	13.13	20.02	52.5	15.5	3.1	6.6	2.095	1.258	20	18	2	3	3	0
2132TB506	2132TB506	PPPW_046	drought	92.8	78.9	63.3	40.3	38.6	15.6	0.17617	10	2	22.4	3.3	0.147	0.359	13.9	0.5	23	8	496	8.04	16.21	32.2	15.7	3.2	6.5	2.018	1.367	19	18	1	3	3	0
2132TB507	2132TB507	PPPW_046	control	95.1	82.1	67.6	42.8	39.3	14.5	0.15834	11	1	41.2	2.9	0.07	0.484	13	1.4	24.8	10	665	19.96	30.02	79.8	17.2	3.4	6.9	2.045	1.769	23	18	5	4	7	3
2132TB508	2132TB508	PPPW_046	control	93.5	78	63.4	38.2	39.8	14.6	0.19872	14	0	52.3	3.7	0.071	0.489	15.5	1.1	25.2	14	771	25.56	33.15	102.2	17.4	3.3	7	2.1	1.677	26	23	3	3	6	3
2132TB509	2132TB509	PPPW_046	control	96	83.2	72.3	49	34.2	10.9	0.15385	9	1	39.8	3.1	0.078	0.452	12.8	1	23.3	8	576	17.98	31.22	71.9	18	3.6	6.7	1.887	1.719	22	20	2	4	6	2
2132TB510	2132TB510	PPPW_046	control	99.7	85.5	68.6	44.2	41.3	16.9	0.16608	14	0	55.1	3.3	0.06	0.453	14.2	0.4	24.4	14	637	24.95	39.17	99.8	18.5	3.5	6.9	1.95	1.69	24	21	3	4	6	2
2132TB511	2132TB511	PPPW_046	control	89.3	76.3	69	46.2	30.1	7.3	0.17038	13	0	47	2.6	0.055	0.467	13	0.3	22.8	13	657	21.97	33.44	87.9	18.9	3.6	7	1.932	1.846	24	21	3	3	4	1
2132TB512	2132TB512	PPPW_046	drought	91	78.1	61.8	37.6	40.5	16.3	0.16517	7	0	15.7	2.6	0.166	0.296	12.9	1.9	24.2	7	446	4.65	10.43	18.6	15	3.1	6.3	2.011	1.628	21	16	5	3	3	0
2132TB513	2132TB513	PPPW_046	drought	101.1	85.8	74.7	50.8	35	11.1	0.17832	9	0	28	1.6	0.057	0.42	15.3	1.7	23.9	9	551	11.77	21.36	47.1	16.8	3.3	6.7	2.009	1.699	26	20	6	4	4	0
2132TB514	2132TB514	PPPW_046	drought	90.7	78.5	63.2	41.3	37.2	15.3	0.15541	7	0	15.4	2.8	0.182	0.319	12.2	1.6	21.9	7	379	4.91	12.96	19.6	17.5	3.4	6.8	1.968	1.557	19	17	2	3	3	0
2132TB515	2132TB515	PPPW_046	drought	95	84.3	70.5	51	33.3	13.8	0.12693	8	1	18.1	1.6	0.088	0.303	10.7	1.6	19.5	7	388	5.49	14.15	22	17.1	3.4	6.6	1.912	1.776	19	16	3	3	3	0
2132TB516	2132TB516	PPPW_046	drought	85.7	73.2	59.5	38	35.2	13.7	0.17077	5	0	11.7	1.7	0.145	0.289	12.5	1.3	21.5	5	400	3.38	8.45	13.5	16.5	3.3	6.8	2.075	1.68	21	18	3	2	2	0

## Sheet: Experiment 1
PlantID	Genotype	Treatment	PH_TopSpike	PH_BaseSpike	PH_FlagLeaf	PH_TopNode	PeduncleLength	Length_SpikeBase_FlagLeaf	SpikeCulmRatio	SpikeNumber	InfertileSpikes	PlantWeight	SpikeWeight	TotalPlantWeight	SpikePlantRatioWeight	SpikeLength	AwnLength	NumberFertileSpikes	GrainNumber_RestPlant	GrainWeight_RestPlant	TGW_RestPlant	GrainDensity_RestPlant	GrainArea_RestPlant	GrainWidth_RestPlant	Grain_Length_RestPlant	GrainNumber_MainSpike	GrainWeight_MainSpike	TGW_MainSpike	GrainDensity_MainSpike	GrainArea_MainSpike	GrainWidth_MainSpike	GrainLength_MainSpike	GrainNumber_TotalPlant	GrainWeight_TotalPlant	RachisNodeNumber	SpikeDensity	FertileGrains	TillerNumber1	TillerNumber2	TillerNumberGain
2121TB001	PPPW_001	control	81.7	71.2	61	42.4	28.8	10.2	0.147472	8	0	16.8	1.2	18	0.0714286	10.5	1	8	76	1.06	13.9	4.24	13.45	3.27	5.48	31	1.07	34.5	4.28	15.44	3.24	6.79	107	2.13	23	2.19048	16	3	9	6
2121TB002	PPPW_001	control	79.8	69.5	60	42.3	27.2	9.5	0.148201	6	0	11.6	1.2	12.8	0.103448	10.3	1.1	6	113	4.12	36.5	16.48	16.08	3.26	6.7	32	0.94	29.4	3.76	15.04	3.16	6.47	145	5.06	19	1.84466	14	3	6	3
2121TB003	PPPW_001	control	83.2	72.4	64.5	44	28.4	7.9	0.149171	8	0	16.6	1.4	18	0.0843373	10.8	1.3	8	158	5.9	37.3	23.6	15.85	3.36	6.33	38	1.28	33.7	5.12	15.07	3.22	6.26	196	7.18	23	2.12963	20	3	8	5
2121TB004	PPPW_001	control	77	65.5	56.4	37.3	28.2	9.1	0.175573	9	0	14.4	1.1	15.5	0.0763889	11.5	0.7	9	156	3.74	24	14.96	13.13	2.87	6.25	36	0.67	18.6	2.68	11.8	2.71	5.98	192	4.41	24	2.08696	13	3	10	7
2121TB005	PPPW_001	control	85	74.2	61.8	42.7	31.5	12.4	0.145553	8	0	19.4	1.3	20.7	0.0670103	10.8	1.5	8	209	8.04	38.5	32.16	16.29	3.39	6.42	35	1.3	37.1	5.2	16.24	3.31	6.6	244	9.34	23	2.12963	14	4	7	3
2121TB006	PPPW_001	drought	68.1	60.3	50.9	35	25.3	9.4	0.129353	6	0	7.6	0.9	8.5	0.118421	7.8	1.1	6	93	2.34	25.2	9.36	13.28	2.89	6.25	18	0.67	37.2	2.68	16.19	3.37	6.34	111	3.01	17	2.17949	11	5	5	0
2121TB007	PPPW_001	drought	67.5	58.8	47.5	31.6	27.2	11.3	0.147959			7.2	0.7	7.9	0.0972222	8.7	1		53	1.95	36.8	7.8	16.03	3.36	6.3	24	0.52	21.7	2.08	11.71	2.79	5.67	77	2.47	20	2.29885	14	3	3	0
2121TB008	PPPW_001	drought	74	65.7	58	41	24.7	7.7	0.126332	7	0	9.5	1.1	10.6	0.115789	8.3	0.5	7	98	3.18	32.4	12.72	15	3.21	6.22	27	1.02	37.8	4.08	15.91	3.39	6.21	125	4.2	17	2.04819	12	3	4	1
2121TB009	PPPW_001	drought	62	52.2	43.5	27.2	25	8.7	0.187739	7	0	8.4	1.1	9.5	0.130952	9.8	0.7	7	73	2.55	34.9	10.2	15.33	3.23	6.34	28	0.66	23.6	2.64	12.35	2.83	6.03	101	3.21	23	2.34694	16	3	3	0
2121TB010	PPPW_001	drought	77.1	67.8	62	43.9	23.9	5.8	0.137168	6	0	7	0.9	7.9	0.128571	9.3	2.5	6	57	1.76	30.9	7.04	14.12	3.09	6.18	22	0.76	34.5	3.04	14.05	3.18	5.95	79	2.52	19	2.04301	12	4	4	0
2121TB011	PPPW_002	control	76.5	65.6	55.2	34.7	30.9	10.4	0.166159	7	0	14.2	1.1	15.3	0.0774648	10.9	0.4	7	172	4.13	24	16.52	13.36	3	6.02	43	0.85	19.8	3.4	12.54	2.88	5.92	215	4.98	22	2.01835	17	3	8	5
2121TB012	PPPW_002	control	78.3	66.8	58.5	40.3	26.5	8.3	0.172156	8	0	14.4	0.8	15.2	0.0555556	11.5	0	8	162	4.01	24.8	16.04	13.54	3.03	6.01	39	0.54	13.8	2.16	10.61	2.61	5.59	201	4.55	21	1.82609	17	5	11	6
2121TB013	PPPW_002	control	79	67.8	63	43.7	24.1	4.8	0.165192	8	0	16.7	1.2	17.9	0.0718563	11.2	0.4	8	211	4.49	21.3	17.96	12.78	2.94	5.93	47	0.89	18.9	3.56	11.71	2.83	5.64	258	5.38	21	1.875	20	3	9	6
2121TB014	PPPW_002	control	86.4	75.8	62.1	43.7	32.1	13.7	0.139842	8	4	16.3	1.4	17.7	0.0858896	10.6	0	4	173	5.68	32.8	22.72	14.96	3.22	6.3	38	1.13	29.7	4.52	14.01	3.01	6.61	211	6.81	22	2.07547	17	4	9	5
2121TB015	PPPW_002	control	76.4	67	64.4	30.6	36.4	2.6	0.140299	8	0	13.9	0.8	14.7	0.057554	9.4	0	8	171	3.87	22.6	15.48	12.93	2.92	5.99	31	0.38	12.3	1.52	10.21	2.51	5.61	202	4.25	21	2.23404	18	3	9	6
2121TB016	PPPW_002	drought	68.5	59.7	55.4	37.5	22.2	4.3	0.147404	9	0	10	0.9	10.9	0.09	8.8	0.3	9	141	2.97	21.1	11.88	11.68	2.87	5.56	31	0.64	20.6	2.56	12.68	2.94	5.87	172	3.61	16	1.81818	13	5	6	1
2121TB017	PPPW_002	drought	68.2	60	57.5	40	20	2.5	0.136667	9	0	11.2	0.9	12.1	0.0803571	8.2	0.4	9	119	3.31	27.8	13.24	13.22	3.18	5.55	24	0.85	35.4	3.4	14.86	3.32	5.92	143	4.16	16	1.95122	13	1	3	2
2121TB018	PPPW_002	drought	72.3	64.5	62.6	47.8	16.7	1.9	0.12093	8	2	8.9	0.8	9.7	0.0898876	7.8	0.2	6	88	2.24	25.5	8.96	12.08	3.03	5.32	30	0.83	27.7	3.32	12.83	3.14	5.65	118	3.07	18	2.30769	13	3	4	1
2121TB019	PPPW_002	drought	65.5	56.1	50.8	35.4	20.7	5.3	0.167558	5	0	5.4	0.6	6	0.111111	9.4	0.2	5	56	1.39	24.8	5.56	13.29	3.06	5.83	22	0.4	18.2	1.6	11.39	2.73	5.67	78	1.79	21	2.23404	11	3	3	0
2121TB020	PPPW_002	drought	72.5	63	59.4	40.7	22.3	3.6	0.150794	7	0	11.3	1.2	12.5	0.106195	9.5	0.3	7	134	3.6	26.9	14.4	12.57	3.05	5.53	34	0.99	29.1	3.96	13.46	3.11	5.82	168	4.59	18	1.89474	14	3	4	1
2121TB021	PPPW_003	control	73	65.5	54	34.1	31.4	11.5	0.114504	5	0	7.3	1.2	8.5	0.164384	7.5	7.3	5	65	1.6	24.6	6.4	12.85	3.17	5.47	31	1.15	37.1	4.6	14.69	3.56	5.52	96	2.75	21	2.8	14	3	6	3
2121TB022	PPPW_003	control	73.4	66	52.9	33.2	32.8	13.1	0.112121	4	0	8.4	0.8	9.2	0.0952381	7.4	7.1	4	86	2.8	32.6	11.2	14.12	3.41	5.56	28	0.68	24.3	2.72	13.05	3.15	5.59	114	3.48	21	2.83784	14	3	4	1
2121TB023	PPPW_003	control	71.4	65.5	54.3	35	30.5	11.2	0.0900763	4	0	7.4	0.7	8.1	0.0945946	5.9	6.7	4	65	2.23	34.3	8.92	14.16	3.47	5.45	28	0.63	22.5	2.52	12.51	3.01	5.65	93	2.86	14	2.37288	12	2	4	2
2121TB024	PPPW_003	control	51.8	45.4	36	19.3	26.1	9.4	0.140969	4	0	5.2	0.9	6.1	0.173077	6.4	6	4	41	1.29	31.5	5.16	13.88	3.38	5.48	21	0.73	34.8	2.92	14.24	3.51	5.5	62	2.02	19	2.96875	14	2	4	2
2121TB025	PPPW_003	control	76	69.5	57.3	37.1	32.4	12.2	0.0935252	4	0	9.3	1.3	10.6	0.139785	6.5	7.2	4	94	3.54	37.7	14.16	14.77	3.58	5.56	30	1.06	35.3	4.24	14.77	3.47	5.95	124	4.6	19	2.92308	14	3	4	1
2121TB026	PPPW_003	drought	64.3	56.4	43.9	27.2	29.2	12.5	0.140071	3	1	5.1	0.8	5.9	0.156863	7.9	5.5	2	51	1.12	22	4.48	12.19	3.03	5.45	30	0.52	17.3	2.08	11.49	2.9	5.5	81	1.64	20	2.53165	14	3	3	0
2121TB027	PPPW_003	drought	63.5	55.7	43	28.7	27	12.7	0.140036	5	0	5.2	0.6	5.8	0.115385	7.8	7.1	5	58	1.45	25	5.8	12.26	3.11	5.31	28	0.41	14.6	1.64	10.62	2.72	5.34	86	1.86	20	2.5641	10	3	3	0
2121TB028	PPPW_003	drought	71.1	63.4	50.3	32.2	31.2	13.1	0.121451	2	0	2.5	0.9	3.4	0.36	7.7	8.1	2	19	0.51	26.8	2.04	13.45	3.32	5.51	35	0.54	15.4	2.16	10.77	2.71	5.42	54	1.05	19	2.46753	15	2	2	0
2121TB029	PPPW_003	drought	64	56.2	44.2	27	29.2	12	0.13879	3	0	4.2	0.7	4.9	0.166667	7.8	7.5	3	45	1.19	26.4	4.76	12.64	3.19	5.39	30	0.46	15.3	1.84	10.96	2.82	5.32	75	1.65	20	2.5641	12	3	3	0
2121TB030	PPPW_003	drought	67.5	60.5	49.2	23.2	37.3	11.3	0.115702	3	0	3.3	0.6	3.9	0.181818	7	6.5	3	14	0.44	31.4	1.76	13.65	3.32	5.47	22	0.34	15.5	1.36	10.7	2.71	5.37	36	0.78	19	2.71429	10	3	3	0
2121TB031	PPPW_004	control	67.2	60.5	51	32.4	28.1	9.5	0.110744	4	1	4.9	1	5.9	0.204082	6.7	7.6	3	29	1.04	35.9	4.16	14.37	3.58	5.41	22	0.7	31.8	2.8	14.04	3.5	5.33	51	1.74	20	2.98507	11	2	4	2
2121TB032	PPPW_004	control	70.8	63.7	49.9	29.5	34.2	13.8	0.11146	4	0	7.8	1	8.8	0.128205	7.1	8.2	4	76	2.32	30.5	9.28	13.47	3.27	5.47	26	0.61	23.5	2.44	12.77	3.09	5.57	102	2.93	20	2.8169	10	3	4	1
2121TB033	PPPW_004	control	51.2	44	33.8	19.7	24.3	10.2	0.163636	5	1	5.3	0.8	6.1	0.150943	7.2	7.1	4	37	1.06	28.6	4.24	13.39	3.3	5.43	19	0.6	31.6	2.4	13.06	3.31	5.15	56	1.66	19	2.63889	15	2	4	2
2121TB034	PPPW_004	control	62.8	56.2	45.5	27.2	29	10.7	0.117438	6	1	9.1	1	10.1	0.10989	6.6		5	75	1.9	25.3	7.6	12.31	3.1	5.32	24	0.81	33.8	3.24	14.53	3.54	5.55	99	2.71	19	2.87879	14	3	6	3
2121TB035	PPPW_004	control	54.2	48	34.6	19.1	28.9	13.4	0.129167	3	0	3.9	0.9	4.8	0.230769	6.2	7.1	3	33	1.17	35.5	4.68	14.37	3.42	5.56	17	0.59	34.7	2.36	14.01	3.38	5.52	50	1.76	17	2.74194	10	1	3	2
2121TB036	PPPW_004	drought	49.2	41.5	30.4	15.9	25.6	11.1	0.185542	6	0	6.2	0.5	6.7	0.0806452	7.7	6.6	6	77	2.02	26.2	8.08	11.99	3.15	5.06	19	0.34	17.9	1.36	9.81	2.65	5.08	96	2.36	19	2.46753	14	3	4	1
2121TB037	PPPW_004	drought	72.2	64.5	52.1	33.4	31.1	12.4	0.11938	2	0	2.7	0.7	3.4	0.259259	7.7	6.5	2	21	0.66	31.4	2.64	14.45	3.5	5.53	31	0.49	15.8	1.96	11.34	2.81	5.53	52	1.15	20	2.5974	12	2	2	0
2121TB038	PPPW_004	drought	TOT				0	0						0
2121TB039	PPPW_004	drought	51.2	43	30.4	15	28	12.6	0.190698	4	0	3.2	0.8	4	0.25	8.2	6.3	4	20	0.62	31	2.48	13.9	3.45	5.42	33	0.49	14.8	1.96	10.92	2.7	5.45	53	1.11	19	2.31707	14	2	4	2
2121TB040	PPPW_004	drought	62.5	55.3	46.1	27.5	27.8	9.2	0.130199	2	0	1.8	0.7	2.5	0.388889	7.2	7.4	2	12	0.29	24.2	1.16	12.39	3.23	5.22	20	0.43	21.5	1.72	11.17	2.78	5.37	32	0.72	17	2.36111	10	1	1	0
2121TB041	PPPW_005	control	78	69	64	44.8	24.2	5	0.130435	8	0	15.8	1.5	17.3	0.0949367	9	0	8	122	4.82	39.5	19.28	16.89	3.54	6.41	35	1.3	37.1	5.2	15.95	3.39	6.27	157	6.12	22	2.44444	16	4	8	4
2121TB042	PPPW_005	control	69.7	61.5	55.6	38.5	23	5.9	0.133333	6	0	11.6	1.2	12.8	0.103448	8.2	0.3	6	73	2.63	36	10.52	16.26	3.47	6.33	34	1.1	32.4	4.4	15.84	3.45	6.2	107	3.73	23	2.80488	15	3	7	4
2121TB043	PPPW_005	control	70.2	62.7	59.3	42.4	20.3	3.4	0.119617	6	0	9.7	0.5	10.2	0.0515464	7.5	0	6	82	2.9	35.4	11.6	15.65	3.37	6.21	10	0.39	39	1.56	15.95	3.36	6.28	92	3.29	21	2.8	11	4	6	2
2121TB044	PPPW_005	control	70.3	61.5	54.2	35.7	25.8	7.3	0.143089	5	1	9.7	1.1	10.8	0.113402	8.8	0.7	4	49	2.02	41.2	8.08	17.22	3.62	6.36	32	0.96	30	3.84	14.79	3.26	6.09	81	2.98	23	2.61364	11	3	5	2
2121TB045	PPPW_005	control	65	57.6	54.3	37.6	20	3.3	0.128472	9	0	15.9	0.6	16.5	0.0377358	7.4	0	9	154	4.8	31.2	19.2	15.31	3.34	6.18	16	0.47	29.4	1.88	15.1	3.28	6.28	170	5.27	21	2.83784	12	4	9	5
2121TB046	PPPW_005	drought	60.3	51.6	42.8	27.3	24.3	8.8	0.168605	8	1	8.9	0.8	9.7	0.0898876	8.7	0.2	7	73	2.3	31.5	9.2	14.69	3.19	6.18	30	0.57	19	2.28	11.1	2.69	5.64	103	2.87	23	2.64368	15	4	4	0
2121TB047	PPPW_005	drought	62	52.8	44.5	27.9	24.9	8.3	0.174242	5	3	3.9	0.8	4.7	0.205128	9.2	0.3	2	13	0.31	23.8	1.24	14.42	3.08	6.24	35	0.61	17.4	2.44	11.7	2.76	5.87	48	0.92	23	2.5	17	3	3	0
2121TB048	PPPW_005	drought	64.6	56.1	45.8	30.1	26	10.3	0.151515	6	1	6.6	0.9	7.5	0.136364	8.5	0	5	56	1.84	32.9	7.36	15.18	3.29	6.2	31	0.63	20.3	2.52	11.59	2.8	5.66	87	2.47	22	2.58824	16	3	3	0
2121TB049	PPPW_005	drought	66.8	60	56.4	42.1	17.9	3.6	0.113333	5	1	4.7	0.7	5.4	0.148936	6.8	0	4	30	0.67	22.3	2.68	12.27	2.9	5.79	15	0.49	32.7	1.96	14.76	3.25	6.06	45	1.16	16	2.35294	8	3	3	0
2121TB050	PPPW_005	drought	65.5	56.6	48	30.8	25.8	8.6	0.157244	5	0	6.8	1.1	7.9	0.161765	8.9	0.6	5	45	1.56	34.7	6.24	15.88	3.39	6.2	33	0.65	19.7	2.6	11.81	2.83	5.72	78	2.21	22	2.47191	16	3	3	0
2121TB051	PPPW_006	control	75.1	67	63.8	42.7	24.3	3.2	0.120896	9	0	17	0.5	17.5	0.0294118	8.1	0	9	104	3.76	36.2	15.04	16.08	3.44	6.21	11	0.47	42.7	1.88	17.59	3.71	6.3	115	4.23	20	2.46914	6	3	10	7
2121TB052	PPPW_006	control	76	67	60.8	41.7	25.3	6.2	0.134328	8	1	13.4	1.1	14.5	0.0820896	9	0	7	78	2.6	33.3	10.4	15.32	3.37	6	18	0.75	41.7	3	17.26	3.55	6.55	96	3.35	21	2.33333	14	3	6	3
2121TB053	PPPW_006	control	70.1	60.3	50.2	31.3	29	10.1	0.162521	7	0	13.5	1.4	14.9	0.103704	9.8	0.5	7	92	3.31	36	13.24	15.89	3.5	6	32	1.18	36.9	4.72	15.9	3.49	6.04	124	4.49	24	2.44898	14	3	7	4
2121TB054	PPPW_006	control	74.1	65.8	61.7	40.6	25.2	4.1	0.12614	11	4	16.6	0.4	17	0.0240964	8.3	0	7	133	3.93	29.5	15.72	14.19	3.23	5.81	8	0.31	38.8	1.24	16.28	3.48	6.06	141	4.24	22	2.6506	5	3	8	5
2121TB055	PPPW_006	control	75.2	65.8	60	40.2	25.6	5.8	0.142857	9	0	15.1	1.2	16.3	0.0794702	9.4	0	9	123	3.89	31.6	15.56	15.4	3.29	6.22	26	0.91	35	3.64	15.55	3.37	6.09	149	4.8	23	2.44681	14	3	8	5
2121TB056	PPPW_006	drought	64.5	57.8	57.4	38.7	19.1	0.4	0.115917	6	3	7.5	0.6	8.1	0.08	6.7	0	3	13	0.35	26.9	1.4	13.76	3.26	5.63	26	0.57	21.9	2.28	12.41	2.85	5.89	39	0.92	17	2.53731	10	3	4	1
2121TB057	PPPW_006	drought	61.5	57.5	49.2	31	26.5	8.3	0.0695652	6	3	6.4	0.4	6.8	0.0625	4	0.2	3	23	0.63	27.4	2.52	14.16	3.26	5.89	5	0.18	36	0.72	16.34	3.5	6.16	28	0.81	19	4.75	3	2	3	1
2121TB058	PPPW_006	drought	62	53.4	48.5	30.6	22.8	4.9	0.161049	7	1	9.9	0.4	10.3	0.040404	8.6	0	6	82	2.72	33.2	10.88	15.38	3.34	6.1	9	0.32	35.6	1.28	15.24	3.45	5.83	91	3.04	19	2.2093	10	3	4	1
2121TB059	PPPW_006	drought	65.7	58.2	55.5	41	17.2	2.7	0.128866	7	2	6.9	0.5	7.4	0.0724638	7.5	0.2	5	35	0.74	21.1	2.96	12.83	2.92	5.97	16	0.45	28.1	1.8	14.87	3.31	6.02	51	1.19	19	2.53333	10	3	4	1
2121TB060	PPPW_006	drought	51.1	44.8	44.8	27.6	17.2	0	0.140625	5	4	2.7	0.4	3.1	0.148148	6.3	0	1								4	0.16	40	0.64	17.43	3.6	6.42	4	0.16	16	2.53968	3	2	3	1
2121TB061	PPPW_007	control	69.5	58.8	43.8	25	33.8	15	0.181973	7	1	9.5	1	10.5	0.105263	10.7	0.5	6	74	1.98	26.8	7.92	12.34	3.11	5.31								74	1.98	21	1.96262	13	3	4	1
2121TB062	PPPW_007	control	72	60.9	46.9	27.7	33.2	14	0.182266	6	0	13.6	1.2	14.8	0.0882353	11.1	0.7	6	163	4.58	28.1	18.32	12.47	3.17	5.26	29	1.04	35.9	4.16	14.81	3.36	6.11	192	5.62	21	1.89189	14	2	4	2
2121TB063	PPPW_007	control	71.1	60.8	47.5	27.7	33.1	13.3	0.169408	7	1	12	1.5	13.5	0.125	10.3	0.3	6	114	3.43	30.1	13.72	13.56	3.2	5.57	38	1.22	32.1	4.88	13.82	3.25	6.01	152	4.65	21	2.03883	16	2	4	2
2121TB064	PPPW_007	control	70.3	59.1	49	30.9	28.2	10.1	0.189509	7	2	12	1.5	13.5	0.125	11.2	0.6	5	101	3.09	30.6	12.36	13.55	3.29	5.5	40	1.16	29	4.64	13.19	3.22	5.88	141	4.25	22	1.96429	20	2	4	2
2121TB065	PPPW_007	control	71	60.5	47.5	30.1	30.4	13	0.173554	6	0	11.3	1.5	12.8	0.132743	10.5	1	6	99	3.17	32	12.68	13.76	3.26	5.64	41	1.1	26.8	4.4	13.01	3.09	5.95	140	4.27	21	2	17	2	5	3
2121TB066	PPPW_007	drought	68.2	58.5	47.8	31	27.5	10.7	0.165812	5	0	5.1	0.8	5.9	0.156863	9.7	0.6	5	52	1.21	23.3	4.84	11.44	3.05	5.06	24	0.58	24.2	2.32	11.41	3	5.53	76	1.79	21	2.16495	13	2	3	1
2121TB067	PPPW_007	drought	64.4	55.5	41	24.7	30.8	14.5	0.16036	6	1	6.2	0.9	7.1	0.145161	8.9	0.2	5	61	1.56	25.6	6.24	11.55	3.09	4.99	32	0.63	19.7	2.52	11.12	2.75	5.71	93	2.19	19	2.13483	16	2	3	1
2121TB068	PPPW_007	drought	62.1	51.5	37.8	22.3	29.2	13.7	0.205825	6	0	7	0.8	7.8	0.114286	10.6	0.4	6	70	1.6	22.9	6.4	11.36	2.95	5.19	31	0.57	18.4	2.28	10.51	2.76	5.23	101	2.17	21	1.98113	16	2	3	1
2121TB069	PPPW_007	drought	60.6	50.2	35.2	19.9	30.3	15	0.207171	6	1	8	0.8	8.8	0.1	10.4	0.4	5	76	1.99	26.2	7.96	11.69	3.03	5.17	34	0.79	23.2	3.16	11.31	2.95	5.53	110	2.78	21	2.01923	16	2	3	1
2121TB070	PPPW_007	drought	65.5	56	73.7	24	32	-17.7	0.169643	4	1	3.1	0.5	3.6	0.16129	9.5	0.5	3	22	0.36	16.4	1.44	10.16	2.65	5.13	27	0.44	16.3	1.76	10	2.63	5.2	49	0.8	21	2.21053	13	2	3	1
2121TB071	PPPW_008	control	70.6	59.8	52.2	31.5	28.3	7.6	0.180602	6	0	11.8	0.8	12.6	0.0677966	10.8	0.7	6	146	3.19	21.8	12.76	12.4	3.01	5.63	36	0.57	15.8	2.28	11.27	2.8	5.73	182	3.76	21	1.94444	14	4	7	3
2121TB072	PPPW_008	control	70.9	61.6	51.4	28	33.6	10.2	0.150974	8	0	17.1	1.2	18.3	0.0701754	9.3	0.6	8	247	6.59	26.7	26.36	13.05	3.17	5.57	36	1.08	30	4.32	13.19	3.27	5.69	283	7.67	19	2.04301	14	3	9	6
2121TB073	PPPW_008	control	71.8	60	49.2	25.6	34.4	10.8	0.196667	7	0	13.2	1.2	14.4	0.0909091	11.8	0.3	7	175	3.69	21.1	14.76	12.42	2.93	5.78	37	1.08	29.2	4.32	14.03	3.21	5.87	212	4.77	20	1.69492	15	3	10	7
2121TB074	PPPW_008	control	73.3	62.2	52.4	28.6	33.6	9.8	0.178457	7	0	15.6	1.3	16.9	0.0833333	11.1	0.4	7	238	5.33	22.4	21.32	12.59	3.01	5.68	32	1.09	34.1	4.36	14.77	3.3	5.98	270	6.42	21	1.89189	16	3	10	7
2121TB075	PPPW_008	control	68.4	58	49.1	25	33	8.9	0.17931	4	0	9.9	1	10.9	0.10101	10.4	0.6	4	80	2.61	32.6	10.44	14.55	3.41	5.75	40	0.93	23.3	3.72	13.08	3.15	5.6	120	3.54	20	1.92308	16	3	5	2
2121TB076	PPPW_008	drought	60.6	50	40.1	21.5	28.5	9.9	0.212	6	1	5.2	0.4	5.6	0.0769231	10.6	0.4	5	41	0.76	18.5	3.04	10.41	2.72	5.19	23	0.45	19.6	1.8	9.7	2.66	5.4	64	1.21	22	2.07547	14	3	3	0
2121TB077	PPPW_008	drought	59.3	49	43.5	24.4	24.6	5.5	0.210204	4	0	5.1	0.9	6	0.176471	10.3	1.1	4	53	1.24	23.4	4.96	12.29	2.96	5.59	35	0.77	22	3.08	11.37	2.91	5.3	88	2.01	22	2.13592	17	3	3	0
2121TB078	PPPW_008	drought	66.8	56.5	45.4	25.6	30.9	11.1	0.182301	3	0	4.3	0.7	5	0.162791	10.3	0.4	3	52	1.1	21.2	4.4	11.14	2.85	5.32	28	0.48	17.1	1.92	10.06	2.68	5.06	80	1.58	21	2.03883	11	3	4	1
2121TB079	PPPW_008	drought	69	58.6	47.1	28.6	30	11.5	0.177474	9	0	12.7	1	13.7	0.0787402	10.4	0.5	9	182	4.87	26.8	19.48	12.07	3.07	5.27	32	0.73	22.8	2.92	11.88	2.96	5.97	214	5.6	23	2.21154	18	3	3	0
2121TB080	PPPW_008	drought	65.1	55.4	44.5	25.8	29.6	10.9	0.17509	5	1	4.6	0.9	5.5	0.195652	9.7	0.3	4	53	1.12	21.1	4.48	11.37	2.89	5.31	39	0.65	16.7	2.6	10.44	2.78	5.28	92	1.77	19	1.95876	14	4	4	0
2121TB081	PPPW_009	control	75.9	65.1	67.7	43.2	21.9	-2.6	0.165899	8	0	13.6	1	14.6	0.0735294	10.8	0.5	8	164	4.53	27.6	18.12	13.5	3.03	6.04	38	0.81	21.3	3.24	12.24	2.88	6.06	202	5.34	25	2.31481	21	4	10	6
2121TB082	PPPW_009	control	72.7	62.9	58.2	38.5	24.4	4.7	0.155803	10	0	16.4	0.8	17.2	0.0487805	9.8	0	10	185	4.44	24	17.76	12.98	3	5.88	32	0.79	24.7	3.16	13.02	2.94	6.28	217	5.23	24	2.44898	18	3	13	10
2121TB083	PPPW_009	control	65	56	53	33.4	22.6	3	0.160714	10	0	19.5	1.4	20.9	0.0717949	9	1.5	10	277	7.51	27.1	30.04	12.86	3.06	5.58	35	1.14	32.6	4.56	14.3	3.27	6.14	312	8.65	21	2.33333	16	4	10	6
2121TB084	PPPW_009	control	74.3	64	59.5	40.7	23.3	4.5	0.160938	9	0	19	1.5	20.5	0.0789474	10.3	0.6	9	192	6.71	34.9	26.84	15.19	3.26	6.21	35	1.14	32.6	4.56	15.24	3.16	6.95	227	7.85	24	2.3301	17	3	11	8
2121TB085	PPPW_009	control	73.1	63.4	60.2	41.5	21.9	3.2	0.152997	12	0	20.1	0.5	20.6	0.0248756	9.7	0.6	12	272	5.95	21.9	23.8	12.73	2.9	5.99	21	0.32	15.2	1.28	11.4	2.64	5.86	293	6.27	22	2.26804	14	4	11	7
2121TB086	PPPW_009	drought	65.8	57.4	56.4	39.6	17.8	1	0.146341	8	2	8.9	0.7	9.6	0.0786517	8.4		6	125	2.98	23.8	11.92	12.16	2.89	5.64	23	0.72	31.3	2.88	14.48	3.13	6.63	148	3.7	19	2.2619	11	4	5	1
2121TB087	PPPW_009	drought	63.1	53	46.2	30.9	22.1	6.8	0.190566	8	0	9.3	0.9	10.2	0.0967742	10.1	0.5	8	77	2.61	33.9	10.44	15	3.3	5.98	37	0.67	18.1	2.68	11.59	2.63	6.61	114	3.28	23	2.27723	17	3	4	1
2121TB088	PPPW_009	drought	63.2	55.4	52.6	36	19.4	2.8	0.140794	6	0	9.1	0.7	9.8	0.0769231	7.8	0.4	6	111	2.66	24	10.64	12.95	2.92	6.02	22	0.58	26.4	2.32	13.35	3.01	6.02	133	3.24	19	2.4359	11	4	5	1
2121TB089	PPPW_009	drought	63.7	54.4	51	33.7	20.7	3.4	0.170956	8	0	8.9	1	9.9	0.11236	9.3	0.6	8	86	2.46	28.6	9.84	13.87	3.09	6	26	0.92	35.4	3.68	15.76	3.24	6.75	112	3.38	21	2.25806	12	4	5	1
2121TB090	PPPW_009	drought	60.2	50.2	44.5	29	21.2	5.7	0.199203	9	2	9.1	0.6	9.7	0.0659341	10	0.3	7	55	1.53	27.8	6.12	13.71	3.08	5.96	30	0.46	15.3	1.84	10.6	2.57	6.04	85	1.99	23	2.3	16	4	5	1
2121TB091	PPPW_010	control	72.9	62.5	53.5	36.2	26.3	9	0.1664	5	0	10	1.1	11.1	0.11	10.4	3	5	95	3.01	31.7	12.04	14.03	3.27	5.69	30	0.91	30.3	3.64	13.56	3.2	5.58	125	3.92	24	2.30769	15	3	5	2
2121TB092	PPPW_010	control	71.2	61.4	54	36.4	25	7.4	0.159609	5	0	10.9	1.2	12.1	0.110092	9.8	2.7	5	98	2.65	27	10.6	13.28	3.07	5.74	33	0.93	28.2	3.72	13.65	3.18	5.71	131	3.58	24	2.44898	17	4	7	3
2121TB093	PPPW_010	control	75	64.5	55.6	37.4	27.1	8.9	0.162791	7	0	14.5	1.1	15.6	0.0758621	10.5	2.2	7	131	3.47	26.5	13.88	13.45	3.11	5.79	34	0.91	26.8	3.64	12.95	3.02	5.71	165	4.38	24	2.28571	22	3	8	5
2121TB094	PPPW_010	control	77.5	66.4	57.8	40.5	25.9	8.6	0.167169	6	0	15.2	1.7	16.9	0.111842	11.1	2	6	174	5.27	30.3	21.08	14.42	3.23	5.98	54	1.49	27.6	5.96	13.66	3.13	6.17	228	6.76	25	2.25225	20	4	5	1
2121TB095	PPPW_010	control	66.3	57.3	52.4	37.4	19.9	4.9	0.157068	9	0	18.4	0.9	19.3	0.048913	9	2.3	9	195	6.47	33.2	25.88	14.29	3.29	5.73	29	0.87	30	3.48	14.16	3.14	6.62	224	7.34	23	2.55556	12	4	9	5
2121TB096	PPPW_010	drought	65	57.3	49.2	31.8	25.5	8.1	0.13438	7	0	8.7	0.7	9.4	0.0804598	7.7	1	7	87	1.91	22	7.64	12	2.91	5.56	19	0.54	28.4	2.16	13.6	3.06	6.48	106	2.45	17	2.20779	11	4	4	0
2121TB097	PPPW_010	drought	57.2	48.1	41.2	27.4	20.7	6.9	0.189189	9	0	9.4	0.7	10.1	0.0744681	9.1	0.4	9	63	1.54	24.4	6.16	12.42	2.97	5.55	30	0.54	18	2.16	10.56	2.71	5.62	93	2.08	22	2.41758	14	3	4	1
2121TB098	PPPW_010	drought	61.2	52.3	44.8	31.5	20.8	7.5	0.170172	9	0	12.2	0.9	13.1	0.0737705	8.9	1.2	9	123	3.59	29.2	14.36	13.7	3.2	5.71	32	0.61	19.1	2.44	11.14	2.8	5.38	155	4.2	21	2.35955	17	3	4	1
2121TB099	PPPW_010	drought	67.6	60.2	54.2	39.7	20.5	6	0.122924	8	3	6.6	0.6	7.2	0.0909091	7.4	2.4	5	65	1.4	21.5	5.6	11.83	2.87	5.62	15	0.47	31.3	1.88	14.32	3.28	5.77	80	1.87	18	2.43243	9	4	4	0
2121TB100	PPPW_010	drought	63	55	51.2	36	19	3.8	0.145455	7	0	7.5	0.7	8.2	0.0933333	8	1.5	7	65	1.4	21.5	5.6	11.99	2.89	5.6	15	0.5	33.3	2	14.89	3.27	6.7	80	1.9	19	2.375	10	4	4	0
2121TB101	PPPW_011	control	59.7	50.9	40.2	24.1	26.8	10.7	0.172888	13	2	16.3	0.6	16.9	0.0368098	8.8	0	11	253	6.21	24.5	24.84	11.49	2.9	5.36	18	0.48	26.7	1.92	11.66	2.96	5.33	271	6.69	19	2.15909	10	6	13	7
2121TB102	PPPW_011	control	59.6	48.7	39.1	21.7	27	9.6	0.223819	9	0	13.2	1	14.2	0.0757576	10.9	0.5	9	199	5.17	26	20.68	11.31	2.93	5.18	30	0.77	25.7	3.08	11.16	2.94	5.15	229	5.94	23	2.11009	17	7	10	3
2121TB103	PPPW_011	control	71.9	63	58	39.8	23.2	5	0.14127	6	0	12.3	0.5	12.8	0.0406504	8.9	0	6	191	5.21	27.3	20.84	11.98	3.06	5.27	20	0.64	32	2.56	13.48	3.27	5.54	211	5.85	21	2.35955	11	5	6	1
2121TB104	PPPW_011	control	58	48	33.5	18.5	29.5	14.5	0.208333	10	0	18.5	0.7	19.2	0.0378378	10	0.4	10	345	8.37	24.3	33.48	11.27	2.87	5.3	28	0.61	21.8	2.44	10.84	2.78	5.23	373	8.98	22	2.2	14	5	12	7
2121TB105	PPPW_011	control	57.5	45.4	37.7	18	27.4	7.7	0.26652	8	0	11.4	1.1	12.5	0.0964912	12.1	0.5	8	189	4.46	23.6	17.84	11.17	2.86	5.28	43	0.95	22.1	3.8	10.71	2.72	5.62	232	5.41	23	1.90083	16	4	8	4
2121TB106	PPPW_011	drought	60.8	48.7	38.5	21	27.7	10.2	0.24846	7	0	7.3	0.7	8	0.0958904	12.1	2.5	7	78	1.66	21.3	6.64	11.01	2.91	5.08	29	0.6	20.7	2.4	10.66	2.87	5.04	107	2.26	23	1.90083	17	4	7	3
2121TB107	PPPW_011	drought	57.5	49	44.2	28.5	20.5	4.8	0.173469	5	3	3.8	0.4	4.2	0.105263	8.5	1.6	2	26	0.43	16.5	1.72	9.6	2.71	4.88	11	0.16	14.5	0.64	8.81	2.52	4.85	37	0.59	20	2.35294	5	4	5	1
2121TB108	PPPW_011	drought	63	51.1	39	22.3	28.8	12.1	0.232877	6	0	7.9	0.5	8.4	0.0632911	11.9	0.3	6	107	2.85	26.6	11.4	11.83	2.97	5.38	22	0.44	20	1.76	10.46	2.62	5.43	129	3.29	22	1.84874	17	4	8	4
2121TB109	PPPW_011	drought	62.2	51.1	43.5	27.8	23.3	7.6	0.217221	4	1	3.9	0.6	4.5	0.153846	11.1	2.1	3	33	0.48	14.5	1.92	9.06	2.42	5.03	23	0.35	15.2	1.4	9.14	2.42	5.52	56	0.83	22	1.98198	6	3	4	1
2121TB110	PPPW_011	drought	86.4	76.2	63.3	44	32.2	12.9	0.133858	6	1	7.6	1	8.6	0.131579	10.2	0.6	5	102	2.76	27.1	11.04	12.41	3.08	5.37	31	0.82	26.5	3.28	11.73	2.92	5.77	133	3.58	23	2.2549	18	4	4	0
2121TB111	PPPW_012	control	67.6	56	46.2	27.7	28.3	9.8	0.207143	9	0	15	0.8	15.8	0.0533333	11.6	0	9	196	4.27	21.8	17.08	11.36	2.86	5.41	33	0.53	16.1	2.12	10.22	2.67	5.19	229	4.8	24	2.06897	18	5	8	3
2121TB112	PPPW_012	control	70.7	57	45.6	26.9	30.1	11.4	0.240351	8	1	13.6	1.1	14.7	0.0808824	13.7	1.2	7	157	2.84	18.1	11.36	11.04	2.74	5.49	49	0.81	16.5	3.24	11.36	2.72	5.7	206	3.65	25	1.82482	17	4	13	9
2121TB113	PPPW_012	control	65.9	53.8	44.9	26.5	27.3	8.9	0.224907	8	0	11.4	1	12.4	0.0877193	12.1	2.1	8	144	3.46	24	13.84	12.1	2.95	5.61	38	0.78	20.5	3.12	11.5	2.82	5.89	182	4.24	23	1.90083	17	4	8	4
2121TB114	PPPW_012	control	66.2	53.5	45.5	28.4	25.1	8	0.237383	8	2	11.5	0.6	12.1	0.0521739	12.7	1.7	6	131	2.12	16.2	8.48	10.72	2.7	5.45	25	0.28	11.2	1.12	9.15	2.4	5.3	156	2.4	26	2.04724	16	4	10	6
2121TB115	PPPW_012	control	63	50	43.4	25.5	24.5	6.6	0.26	8	2	10.2	0.6	10.8	0.0588235	13	1.5	6	104	1.99	19.1	7.96	11.04	2.73	5.51	37	0.44	11.9	1.76	9.69	2.48	5.81	141	2.43	25	1.92308	19	4	11	7
2121TB116	PPPW_012	drought	65.8	53	42.1	24.4	28.6	10.9	0.241509	9	3	9.1	0.8	9.9	0.0879121	12.8	2.7	6	145	2.18	15	8.72	10.01	2.54	5.43	26	0.43	16.5	1.72	9.17	2.42	5.57	171	2.61	23	1.79688	14	4	6	2
2121TB117	PPPW_012	drought	61.4	51	38.6	22	29	12.4	0.203922	9	2	9.4	0.4	9.8	0.0425532	10.4	2.1	7	119	2.76	23.2	11.04	11.03	2.8	5.26	22	0.37	16.8	1.48	9.58	2.47	5.76	141	3.13	24	2.30769	12	3	5	2
2121TB118	PPPW_012	drought	62.5	50.3	40	23.7	26.6	10.3	0.242545	8	2	7.4	0.5	7.9	0.0675676	12.2	2.7	6	84	1.44	17.1	5.76	9.86	2.61	5.17	19	0.33	17.4	1.32	9.03	2.45	5.77	103	1.77	23	1.88525	14	4	5	1
2121TB119	PPPW_012	drought	57	47	40.9	22.8	24.2	6.1	0.212766	6	2	6.7	0.5	7.2	0.0746269	10	0	4	100	1.74	17.4	6.96	10.37	2.67	5.27	20	0.42	21	1.68	11.69	2.94	5.45	120	2.16	21	2.1	13	3	4	1
2121TB120	PPPW_012	drought	59.8	49	40.5	24	25	8.5	0.220408	8	4	6.4	0.4	6.8	0.0625	10.8	1.8	4	61	1.13	18.5	4.52	10.26	2.73	5.15	7	0.16	22.9	0.64	8.41	2.36	4.73	68	1.29	22	2.03704	4	3	4	1
2121TB121	PPPW_013	control	64.2	55.2	50.8	31.7	23.5	4.4	0.163043	9	1	14.5	1.2	15.7	0.0827586	9	1.5	8	166	5.27	31.7	21.08	14.31	3.28	5.97	33	1.08	32.7	4.32	15.25	3.4	6.05	199	6.35	20	2.22222	14	3	11	8
2121TB122	PPPW_013	control	66.8	60	59.2	40.5	19.5	0.8	0.113333	10	0	16.9	0.8	17.7	0.0473373	6.8	0	10	236	6.82	28.9	27.28	13.89	3.2	5.91	16	0.56	35	2.24	14.87	3.42	5.92	252	7.38	21	3.08824	10	4	10	6
2121TB123	PPPW_013	control	73	64.9	62	42.3	22.6	2.9	0.124807	5	0	9.6	0.8	10.4	0.0833333	8.1	0	5	114	3.49	30.6	13.96	14.37	3.26	6.02	28	0.4	14.3	1.6	11.57	2.67	6.24	142	3.89	20	2.46914	15	3	6	3
2121TB124	PPPW_013	control	72.1	63.6	60	41	22.6	3.6	0.133648	6	0	9.9	1.1	11	0.111111	8.5	0	6	143	3.99	27.9	15.96	13.35	3.17	5.75	37	0.92	24.9	3.68	12.69	2.96	6.23	180	4.91	23	2.70588	17	3	6	3
2121TB125	PPPW_013	control	73.5	65.4	60	40.7	24.7	5.4	0.123853	7	0	12	1.1	13.1	0.0916667	8.1	0.3	7	128	3.19	24.9	12.76	13.17	3.13	5.76	27	0.73	27	2.92	13.43	3.12	6.18	155	3.92	20	2.46914	16	6	7	1
2121TB126	PPPW_013	drought	59.8	50.5	45	31.6	18.9	5.5	0.184158	4	1	3.8	0.4	4.2	0.105263	9.3	0.6	3	22	0.23	10.5	0.92	10.3	2.52	5.61	17	0.19	11.2	0.76	9.57	2.39	5.52	39	0.42	20	2.15054	10	4	4	0
2121TB127	PPPW_013	drought	59.2	50.2	41.7	29.5	20.7	8.5	0.179283	5	0	6	0.5	6.5	0.0833333	9	0.5	5	89	2.01	22.6	8.04	12.79	3.01	5.79	29	0.45	15.5	1.8	10.78	2.57	6.1	118	2.46	22	2.44444	16	3	4	1
2121TB128	PPPW_013	drought	62.6	53	49.6	35	18	3.4	0.181132	4	1	3.8	0.4	4.2	0.105263	9.6	0	3	53	0.72	13.6	2.88	10.51	2.56	5.65	15	0.17	11.3	0.68	10.45	2.37	6.75	68	0.89	22	2.29167	14	3	3	0
2121TB129	PPPW_013	drought	63.6	55.1	50.2	35.6	19.5	4.9	0.154265	3	1	3	0.5	3.5	0.166667	8.5	0.5	2	14	0.17	12.1	0.68	9.27	2.39	5.39	18	0.19	10.6	0.76	10.09	2.54	5.49	32	0.36	21	2.47059	12	3	3	0
2121TB130	PPPW_013	drought	63.1	53.7	50	35.8	17.9	3.7	0.175047	4	1	4	0.6	4.6	0.15	9.4	0	3	5	0.21	42	0.84	8.75	2.44	5	29	0.3	10.3	1.2	9.21	2.4	5.25	34	0.51	21	2.23404	15	3	4	1
2121TB131	PPPW_014	control	TOT				0	0						0
2121TB132	PPPW_014	control	TOT				0	0						0
2121TB133	PPPW_014	control	71	59.7	46	26.8	32.9	13.7	0.18928	7	0	10.8	1.1	11.9	0.101852	11.3	1.4	7	116	2.1	18.1	8.4	10.43	2.59	5.54	43	0.82	19.1	3.28	11.17	2.7	5.65	159	2.92	23	2.0354	19	3	6	3
2121TB134	PPPW_014	control	TOT				0	0						0
2121TB135	PPPW_014	control	67.8	56	47.4	29.1	26.9	8.6	0.210714	5	3	7.3	0.8	8.1	0.109589	11.8	3.4	2	39	0.8	20.5	3.2	10.5	2.67	5.36	35	0.46	13.1	1.84	9.5	2.41	5.4	74	1.26	25	2.11864	15	2	5	3
2121TB136	PPPW_014	drought	TOT				0	0						0
2121TB137	PPPW_014	drought	TOT				0	0						0
2121TB138	PPPW_014	drought	TOT				0	0						0
2121TB139	PPPW_014	drought	59.9	48.8	34.5	18	30.8	14.3	0.227459	5	0	4.8	0.6	5.4	0.125	11.1	2.1	5	60	1.18	19.7	4.72	10.89	2.72	5.42	23	0.44	19.1	1.76	9.75	2.54	5.22	83	1.62	22	1.98198	10	3	3	0
2121TB140	PPPW_014	drought	TOT				0	0						0
2121TB141	PPPW_015	control	62	49.8	42	21.5	28.3	7.8	0.24498	10	2	18.5	0.7	19.2	0.0378378	12.2	2.1	8	138	2.44	17.7	9.76	10.4	2.67	5.35	35	0.47	13.4	1.88	9.68	2.47	5.75	173	2.91	24	1.96721	20	4	9	5
2121TB142	PPPW_015	control	67	54.5	45.2	27.6	26.9	9.3	0.229358	11	1	14.9	0.8	15.7	0.0536913	12.5	1.6	10	163	2.62	16.1	10.48	10.53	2.62	5.52	31	0.46	14.8	1.84	10.75	2.71	5.53	194	3.08	25	2	17	4	10	6
2121TB143	PPPW_015	control	65	51.2	43.5	21.4	29.8	7.7	0.269531	9	0	18.9	1.2	20.1	0.0634921	13.8	2.1	9	301	5.21	17.3	20.84	11.07	2.72	5.59	39	0.95	24.4	3.8	12.28	2.94	5.64	340	6.16	25	1.81159	17	4	10	6
2121TB144	PPPW_015	control	64.2	53.3	47.7	23.4	29.9	5.6	0.204503	10	0	18.1	1.2	19.3	0.0662983	10.9	1.1	10	272	6.28	23.1	25.12	11.54	2.88	5.44	38	1.05	27.6	4.2	12.75	2.99	5.72	310	7.33	24	2.20183	17	3	6	3
2121TB145	PPPW_015	control	66.2	53.5	43.6	22.2	31.3	9.9	0.237383	9	1	16.1	1.2	17.3	0.0745342	12.7	1.2	8	216	3.62	16.8	14.48	10.38	2.66	5.33	44	0.88	20	3.52	11.91	2.86	5.63	260	4.5	25	1.9685	17	3	7	4
2121TB146	PPPW_015	drought	62.2	52.5	46.2	29.1	23.4	6.3	0.184762	8	0	9.5	0.8	10.3	0.0842105	9.7	3.7	8	125	2.75	22	11	11.01	2.79	5.31	21	0.54	25.7	2.16	11.52	2.94	5.25	146	3.29	20	2.06186	10	3	3	0
2121TB147	PPPW_015	drought	60.3	51.2	45.8	28	23.2	5.4	0.177734	4	0	3.9	0.5	4.4	0.128205	9.1	2.2	4	41	0.6	14.6	2.4	9.31	2.53	5.11	15	0.33	22	1.32	11.85	3.01	5.42	56	0.93	20	2.1978	8	3	4	1
2121TB148	PPPW_015	drought	TOT				0	0						0
2121TB149	PPPW_015	drought	TOT				0	0						0
2121TB150	PPPW_015	drought	61	50.2	40.2	24.7	25.5	10	0.215139	7	0	5.8	0.5	6.3	0.0862069	10.8	1.6	7	78	1.43	18.3	5.72	10.59	2.69	5.37	20	0.34	17	1.36	9.53	2.46	5.25	98	1.77	22	2.03704	11	3	4	1
2121TB151	PPPW_016	control	77.5	65.9	54.9	36.3	29.6	11	0.176024	5	0	9.4	0.9	10.3	0.0957447	11.6	3.9	5	106	2.94	27.7	11.76	13.23	3.05	5.82	38	0.6	15.8	2.4	11.26	2.69	5.63	144	3.54	23	1.98276	18	3	6	3
2121TB152	PPPW_016	control	72.2	61.1	54.7	36.5	24.6	6.4	0.181669	10	3	15	0.8	15.8	0.0533333	11.1	0	7	881	4.71	5.3	18.84	13.66	3.13	5.84	28	0.72	25.7	2.88	12.67	2.97	5.69	909	5.43	23	2.07207	18	4	9	5
2121TB153	PPPW_016	control	75	64.8	58.4	39.2	25.6	6.4	0.157407	8	0	13.9	0.7	14.6	0.0503597	10.2	4.5	8	169	4.43	26.2	17.72	12.54	2.99	5.6	23	0.52	22.6	2.08	11.71	2.89	5.45	192	4.95	22	2.15686	18	4	7	3
2121TB154	PPPW_016	control	76.3	66	55	36.3	29.7	11	0.156061	6	0	10.7	1.2	11.9	0.11215	10.3	2.2	6	85	2.41	28.4	9.64	13.36	3.05	5.87	35	0.97	27.7	3.88	12.77	3.04	5.67	120	3.38	22	2.13592	18	3	5	2
2121TB155	PPPW_016	control	76.2	66	57.6	40.5	25.5	8.4	0.154545	11	2	15.7	1.1	16.8	0.0700637	10.2	4.5	9	174	4.33	24.9	17.32	12.84	2.96	5.86	32	0.77	24.1	3.08	12.35	2.91	5.75	206	5.1	23	2.2549	17	4	10	6
2121TB156	PPPW_016	drought	66	58.4	50	33.3	25.1	8.4	0.130137	5	0	5.4	0.6	6	0.111111	7.6	2	5	56	1.45	25.9	5.8	12.79	2.98	5.77	15	0.48	32	1.92	13.78	3.13	5.85	71	1.93	16	2.10526	12	2	3	1
2121TB157	PPPW_016	drought	68.7	58.5	49.4	31.6	26.9	9.1	0.174359	7	0	9	0.9	9.9	0.1	10.2	3.5	7	99	2.65	26.8	10.6	12.64	2.99	5.62	23	0.76	33	3.04	14.29	3.1	6.32	122	3.41	21	2.05882	14	3	4	1
2121TB158	PPPW_016	drought	66.9	56.8	45.5	29	27.8	11.3	0.177817	6	2	4.9	0.8	5.7	0.163265	10.1	2.7	4	29	1.02	35.2	4.08	14.68	3.32	5.85	25	0.55	22	2.2	12.46	2.81	6.19	54	1.57	20	1.9802	18	2	3	1
2121TB159	PPPW_016	drought	70.6	59.9	47	30.36	29.54	12.9	0.178631	6	2	5.1	0.9	6	0.176471	10.7	2.1	4	32	0.78	24.4	3.12	12.55	2.84	5.94	36	0.66	18.3	2.64	10.82	2.64	5.57	68	1.44	23	2.14953	13	4	4	0
2121TB160	PPPW_016	drought	70.2	60.2	46.5	29.6	30.6	13.7	0.166113	7	1	8.4	0.8	9.2	0.0952381	10	2.5	6	80	2.19	27.4	8.76	12.52	3.05	5.46	37	0.74	20	2.96	11.24	2.76	5.51	117	2.93	22	2.2	16	2	3	1
2121TB161	PPPW_017	control	75.7	65.1	55.6	36.7	28.4	9.5	0.162826	7	0	12.6	0.9	13.5	0.0714286	10.6	2.2	7	161	4.12	25.6	16.48	12.57	2.94	5.78	29	0.79	27.2	3.16	13.18	2.97	6.53	190	4.91	25	2.35849	14	3	5	2
2121TB162	PPPW_017	control	74.7	64.5	57.3	39.37	25.13	7.2	0.15814	10	2	11.4	0.8	12.2	0.0701754	10.2	1.3	8	79	1.97	24.9	7.88	12.27	2.94	5.57	31	0.66	21.3	2.64	11.88	2.88	5.51	110	2.63	26	2.54902	17	4	12	8
2121TB163	PPPW_017	control	77.8	67	57.9	38.4	28.6	9.1	0.161194	8	0	15.2	1.3	16.5	0.0855263	10.8	1.5	8	175	5.23	29.9	20.92	13.38	3.09	5.78	35	1.17	33.4	4.68	13.82	3.19	5.76	210	6.4	22	2.03704	16	3	8	5
2121TB164	PPPW_017	control	54.2	44.6	35.8	18.2	26.4	8.8	0.215247	11	4	10.3	0.6	10.9	0.0582524	9.6	0.3	7	66	1.24	18.8	4.96	9.26	2.5	5.04	15	0.22	14.7	0.88	10.02	2.53	6.16	81	1.46	22	2.29167	6	5	13	8
2121TB165	PPPW_017	control	63.5	54.2	44.5	25.3	28.9	9.7	0.171587	11	5	12.4	0.6	13	0.0483871	9.3	0.3	6	132	2.3	17.4	9.2	10.03	2.6	5.26	16	0.34	21.3	1.36	10.99	2.74	5.37	148	2.64	22	2.36559	10	4	10	6
2121TB166	PPPW_017	drought	58.4	49.5	42.3	26.7	22.8	7.2	0.179798	11	5	9.1	0.6	9.7	0.0659341	8.9	0.6	6	122	2.45	20.1	9.8	9.8	2.55	5.17	19	0.38	20	1.52	9.07	2.36	5.96	141	2.83	21	2.35955	15	4	6	2
2121TB167	PPPW_017	drought	69.5	59	46.1	30	29	12.9	0.177966	6	1	8.1	1	9.1	0.123457	10.5	2.1	5	80	2.15	26.9	8.6	12.34	3	5.47	29	0.59	20.3	2.36	10.02	2.59	5.32	109	2.74	20	1.90476	15	4	4	0
2121TB168	PPPW_017	drought	57.5	50.4	48.2	32.1	18.3	2.2	0.140873	6	4	6.6	0.4	7	0.0606061	7.1	0	2	76	1.31	17.2	5.24	9.82	2.51	5.3	16	0.25	15.6	1	9.66	2.52	5.17	92	1.56	17	2.39437	9	4	7	3
2121TB169	PPPW_017	drought	54.6	45.9	41	22.2	23.7	4.9	0.189542	12	4	10.8	0.4	11.2	0.037037	8.7	0.3	8	142	3.09	21.8	12.36	10.5	2.68	5.24	15	0.35	23.3	1.4	10.22	2.61	5.2	157	3.44	20	2.29885	11	3	6	3
2121TB170	PPPW_017	drought	56.6	47	41.5	25.6	21.4	5.5	0.204255	6	3	4.6	0.6	5.2	0.130435	9.6	0.5	3	24	0.4	16.7	1.6	9.92	2.47	5.38	20	0.33	16.5	1.32	8.89	2.3	5.17	44	0.73	22	2.29167	10	4	6	2
2121TB171	PPPW_018	control	65.2	56.7	51.6	29	27.7	5.1	0.149912	7	2	9	0.7	9.7	0.0777778	8.5	0	5	112	2.05	18.3	8.2	10.52	2.62	5.54	21	0.55	26.2	2.2	12.21	2.89	5.65	133	2.6	18	2.11765	9	3	8	5
2121TB172	PPPW_018	control	64.8	56.1	49	29	27.1	7.1	0.15508	8	4	7.7	0.4	8.1	0.0519481	8.7	0	4	80	1.49	18.6	5.96	11.29	2.71	5.66	11	0.23	20.9	0.92	12.07	2.85	5.84	91	1.72	18	2.06897	7	3	10	7
2121TB173	PPPW_018	control	66	55.5	48.7	27.7	27.8	6.8	0.189189	8	2	10	0.6	10.6	0.06	10.5	0	6	123	2.11	17.2	8.44	10.73	2.6	5.61	33	0.42	12.7	1.68	9.56	2.42	5.9	156	2.53	22	2.09524	16	3	10	7
2121TB174	PPPW_018	control	68	59.3	54	30.7	28.6	5.3	0.146712	5	2	7.3	0.8	8.1	0.109589	8.7	0	3	73	1.29	17.7	5.16	11.18	2.68	5.68	26	0.69	26.5	2.76	12.63	2.93	5.83	99	1.98	18	2.06897	13	3	9	6
2121TB175	PPPW_018	control	68.5	58.5	52.4	30.4	28.1	6.1	0.17094	7	2	10	0.7	10.7	0.07	10	1.2	5	119	2.08	17.5	8.32	9.99	2.54	5.39	33	0.63	19.1	2.52	11.03	2.76	5.47	152	2.71	20	2	14	3	10	7
2121TB176	PPPW_018	drought	68.6	58.8	49	30.7	28.1	9.8	0.166667	8	3	6.9	0.8	7.7	0.115942	9.8	1.9	5	71	1.71	24.1	6.84	12.19	2.92	5.64	32	0.61	19.1	2.44	10.54	2.61	5.51	103	2.32	19	1.93878	15	3	4	1
2121TB177	PPPW_018	drought	64.6	54.4	46.8	28.5	25.9	7.6	0.1875	6	3	5.1	0.6	5.7	0.117647	10.2	1.9	3	52	1.09	21	4.36	11.27	2.77	5.48	24	0.49	20.4	1.96	9.6	2.54	5.14	76	1.58	21	2.05882	13	3	4	1
2121TB178	PPPW_018	drought	67	56.5	48.5	30.2	26.3	8	0.185841	9	3	8.3	0.7	9	0.0843373	10.5	2.1	6	82	2.04	24.9	8.16	12.19	2.93	5.61	31	0.63	20.3	2.52	11.15	2.76	5.51	113	2.67	21	2	13	3	4	1
2121TB179	PPPW_018	drought	65.5	55.2	47	29.1	26.1	8.2	0.186594	4	1	4.3	0.4	4.7	0.0930233	10.3	1	3	69	1.15	16.7	4.6	10.46	2.57	5.53	26	0.46	17.7	1.84	9.95	2.57	5.27	95	1.61	20	1.94175	14	3	4	1
2121TB180	PPPW_018	drought	61.5	51.8	46.8	28.8	23	5	0.187259	4	0	4.3	0.6	4.9	0.139535	9.7	1.9	4	43	0.99	23	3.96	12.01	2.88	5.68	31	0.56	18.1	2.24	10.14	2.56	5.38	74	1.55	19	1.95876	12	3	4	1
2121TB181	PPPW_019	control	55.4	46.5	43	24.3	22.2	3.5	0.191398	5	0	5.7	0.8	6.5	0.140351	8.9	0.7	5	95	1.9	20	7.6	9.65	2.55	5.21	30	0.57	19	2.28	10.22	2.65	5.2	125	2.47	19	2.13483	13	4	6	2
2121TB182	PPPW_019	control	60.8	53	48.2	29.5	23.5	4.8	0.14717	7	0	10.5	0.6	11.1	0.0571429	7.8	0.8	7	179	4.31	24.1	17.24	11.63	2.89	5.46	25	0.58	23.2	2.32	11.26	2.82	5.31	204	4.89	19	2.4359	12	3	7	4
2121TB183	PPPW_019	control	54.4	46.6	43.4	25.5	21.1	3.2	0.167382	8	1	8.9	0.8	9.7	0.0898876	7.8	0	7	141	2.91	20.6	11.64	10.95	2.73	5.47	29	0.63	21.7	2.52	10.73	2.65	5.4	170	3.54	21	2.69231	14	3	8	5
2121TB184	PPPW_019	control	55.6	46.1	42.7	23.2	22.9	3.4	0.206074	6	3	6.7	0.5	7.2	0.0746269	9.5	0.7	3	114	1.94	17	7.76	10.59	2.6	5.57	33	0.58	17.6	2.32	10.64	2.65	5.45	147	2.52	21	2.21053	13	3	9	6
2121TB185	PPPW_019	control	63.5	55	49.2	29.4	25.6	5.8	0.154545	8	2	7.5	0.5	8	0.0666667	8.5	1.1	6	112	2.22	19.8	8.88	10.73	2.64	5.51	28	0.48	17.1	1.92	10.14	2.58	5.33	140	2.7	20	2.35294	13	3	8	5
2121TB186	PPPW_019	drought	47.7	39.3	35.8	20.3	19	3.5	0.21374	7	3	4.1	0.5	4.6	0.121951	8.4	0	4	40	0.85	21.3	3.4	9.52	2.54	5.11	24	0.38	15.8	1.52	8.89	2.49	4.96	64	1.23	20	2.38095	12	3	4	1
2121TB187	PPPW_019	drought	53	43.7	38	21.3	22.4	5.7	0.212815	4	1	2.9	0.5	3.4	0.172414	9.3	1.7	3	1				8.29	2.26	5.03										21	2.25806	0	4	4	0
2121TB188	PPPW_019	drought	55.6	45.2	38.5	22	23.2	6.7	0.230088	8	3	5.5	0.7	6.2	0.127273	10.4	0	5	93	1.94	20.9	7.76	10.45	2.67	5.3	26	0.45	17.3	1.8	9.19	2.53	5.02	119	2.39	22	2.11538	10	5	5	0
2121TB189	PPPW_019	drought	57	48	39.9	22.9	25.1	8.1	0.1875	4	1	3.1	0.4	3.5	0.129032	9	1	3	15	0.5	33.3	2	8.6	2.31	5.13	13	0.29	22.3	1.16	9	2.47	5.02	28	0.79	20	2.22222	10	3	4	1
2121TB190	PPPW_019	drought	51	42	38	21.8	20.2	4	0.214286	3	1	2.4	0.4	2.8	0.166667	9	1.2	2								8	0.06	7.5	0.24	8.67	2.28	5.17	8	0.06	22	2.44444	5	3	3	0
2121TB191	PPPW_020	control	61.6	51.1	45.4	25.1	26	5.7	0.205479	10	0	14	1	15	0.0714286	10.5	0.4	10	261	5.06	19.4	20.24	10.47	2.67	5.36	39	0.83	21.3	3.32	10.97	2.72	5.45	300	5.89	23	2.19048	17	3	9	6
2121TB192	PPPW_020	control	59.2	49.7	43.3	26.2	23.5	6.4	0.191147	13	3	15.3	0.6	15.9	0.0392157	9.5	0	10	242	4.92	20.3	19.68	10.84	2.76	5.34	27	0.51	18.9	2.04	10.22	2.71	5.08	269	5.43	23	2.42105	14	4	11	7
2121TB193	PPPW_020	control	65.2	55.7	49.4	32.5	23.2	6.3	0.170557	7	0	9.1	0.5	9.6	0.0549451	9.5	0	7	101	2.32	23	9.28	11.3	2.88	5.26	16	0.38	23.8	1.52	11.67	3	5.2	117	2.7	24	2.52632	14	4	9	5
2121TB194	PPPW_020	control	60.8	51.8	45.1	27.9	23.9	6.7	0.173745	8	3	10.9	0.6	11.5	0.0550459	9	0	5	139	2.79	20.1	11.16	11.1	2.77	5.48	29	0.64	22.1	2.56	10.79	2.81	5.24	168	3.43	22	2.44444	14	4	12	8
2121TB195	PPPW_020	control	66.3	56.1	47.5	29.6	26.5	8.6	0.181818	7	1	10.3	0.9	11.2	0.0873786	10.2	0	6	147	3.18	21.6	12.72	10.83	2.75	5.32	33	0.63	19.1	2.52	10	2.58	5.29	180	3.81	24	2.35294	17	4	9	5
2121TB196	PPPW_020	drought	57.3	47	37.8	23	24	9.2	0.219149	7	3	6.4	0.5	6.9	0.078125	10.3	0.4	4	46	0.95	20.7	3.8	10.13	2.73	5.02	14	0.33	23.6	1.32	8.5	2.46	4.72	60	1.28	23	2.23301	9	3	4	1
2121TB197	PPPW_020	drought	55.9	46	37.8	21.1	24.9	8.2	0.215217	11	3	8.3	0.6	8.9	0.0722892	9.9	1.4	8	122	2.25	18.4	9	9.76	2.63	5	22	0.42	19.1	1.68	9.35	2.56	4.9	144	2.67	21	2.12121	15	3	4	1
2121TB198	PPPW_020	drought	57.2	46.9	38.4	23.2	23.7	8.5	0.219616	7	1	5.4	0.5	5.9	0.0925926	10.3	1.7	6	52	0.91	17.5	3.64	9.82	2.63	5.07	23	0.35	15.2	1.4	9.28	2.42	5.39	75	1.26	21	2.03883	10	4	4	0
2121TB199	PPPW_020	drought	54.8	45.2	37	22	23.2	8.2	0.212389	9	2	7.7	0.5	8.2	0.0649351	9.6	0.8	7	66	1.41	21.4	5.64	10.72	2.71	5.3	21	0.37	17.6	1.48	8.78	2.43	4.97	87	1.78	21	2.1875	12	3	4	1
2121TB200	PPPW_020	drought	56.3	46.4	38.5	22	24.4	7.9	0.213362	7	3	5.8	0.5	6.3	0.0862069	9.9	1.1	4	45	0.83	18.4	3.32	9.76	2.62	5.03	28	0.42	15	1.68	9.42	2.42	5.41	73	1.25	24	2.42424	11	4	5	1
2121TB201	PPPW_021	control	83	72	67.4	47.1	24.9	4.6	0.152778	10	0	22.4	1.2	23.6	0.0535714	11	0.3	10	225	7.39	32.8	29.56	15.17	3.17	6.41	32	0.96	30	3.84	14.61	3.14	6.27	257	8.35	25	2.27273	15	5	10	5
2121TB202	PPPW_021	control	86	75	49.8	50.1	24.9	25.2	0.146667	7	0	19.3	1	20.3	0.0518135	11	1.1	7	168	6.12	36.4	24.48	16.12	3.3	6.61	24	0.81	33.8	3.24	14.74	3.08	6.79	192	6.93	24	2.18182	14	6	12	6
2121TB203	PPPW_021	control	88	76.5	68.6	46.2	30.3	7.9	0.150327	8	0	18.4	1.2	19.6	0.0652174	11.5	0.5	8	205	5.37	26.2	21.48	14.48	3.05	6.39	37	0.89	24.1	3.56	13.24	2.89	6.22	242	6.26	24	2.08696	19	5	11	6
2121TB204	PPPW_021	control	86	76.2	70.4	47	29.2	5.8	0.128609	11	0	21.4	0.9	22.3	0.0420561	9.8	0	11	161	5.72	35.5	22.88	15.68	3.24	6.52	19	0.71	37.4	2.84	15.69	3.24	6.41	180	6.43	23	2.34694	14	6	11	5
2121TB205	PPPW_021	control	88.5	77	70.6	47.5	29.5	6.4	0.149351	9	0	21.1	1.4	22.5	0.0663507	11.5	0.4	9	222	6.99	31.5	27.96	14.96	3.13	6.49	30	1.14	38	4.56	16.23	3.38	6.44	252	8.13	24	2.08696	14	5	13	8
2121TB206	PPPW_021	drought	78	67.7	58.1	38.1	29.6	9.6	0.152142	7	3	9.3	1.1	10.4	0.11828	10.3	1.7	4	61	1.75	28.7	7	13.67	3	6.1	21	0.78	37.1	3.12	16.15	3.21	7.27	82	2.53	16	1.5534	14	4	7	3
2121TB207	PPPW_021	drought	77.8	67.9	60.2	41.1	26.8	7.7	0.145803	7	2	8.6	1.3	9.9	0.151163	9.9	2.6	5	54	1.51	28	6.04	13.59	2.96	6.13	30	1.04	34.7	4.16	16.16	3.25	6.74	84	2.55	19	1.91919	16	4	6	2
2121TB208	PPPW_021	drought	73	64	57.8	38.2	25.8	6.2	0.140625	7	2	7.2	0.5	7.7	0.0694444	9	2.3	5	38	1	26.3	4	12.75	2.87	5.91	5	0.2	40	0.8	15.75	3.2	6.61	43	1.2	17	1.88889	3	5	5	0
2121TB209	PPPW_021	drought	74	65	60.5	41.8	23.2	4.5	0.138462	11	5	9.8	0.5	10.3	0.0510204	9	1.7	6	49	1.42	29	5.68	13.81	2.98	6.23	9	0.33	36.7	1.32	15.69	3.23	6.32	58	1.75	18	2	5	5	7	2
2121TB210	PPPW_021	drought	82.8	71.1	64.1	47	24.1	7	0.164557	10	4	6.8	1	7.8	0.147059	11.7	0.3	6	14	0.55	39.3	2.2	16.38	3.35	6.38	33	0.69	20.9	2.76	11.67	2.67	6.24	47	1.24	23	1.96581	16	4	5	1
2121TB211	PPPW_022	control	75.4	66.8	54.5	36.3	30.5	12.3	0.128743	11	0	16	1.1	17.1	0.06875	8.6	5.5	11	186	4.87	26.2	19.48	12.27	2.98	5.55	32	0.86	26.9	3.44	12.41	2.98	5.91	218	5.73	25	2.90698	16	3	11	8
2121TB212	PPPW_022	control	85	74	68.5	45.8	28.2	5.5	0.148649	11	0	24.1	1.5	25.6	0.0622407	11	0.5	11	253	8.72	34.5	34.88	15.42	3.25	6.34	33	1.28	38.8	5.12	16.44	3.38	6.35	286	10	24	2.18182	15	3	10	7
2121TB213	PPPW_022	control	84.8	75.7	55.6	37	38.7	20.1	0.120211	11	2	15.7	0.9	16.6	0.0573248	9.1	4	9	209	4.03	19.3	16.12	11.73	2.81	5.68	33	0.65	19.7	2.6	12.23	2.93	5.59	242	4.68	24	2.63736	17	4	10	6
2121TB214	PPPW_022	control	89.3	78.9	73	51.1	27.8	5.9	0.131812	8	0	21.7	1.5	23.2	0.0691244	10.4	0.9	8	250	8.72	34.9	34.88	15.46	3.24	6.39	28	1.16	41.4	4.64	17.08	3.45	6.6	278	9.88	25	2.40385	14	4	10	6
2121TB215	PPPW_022	control	81.2	71.8	63.6	42.1	29.7	8.2	0.130919	9	0	19.3	1.1	20.4	0.0569948	9.4	0.2	9	160	6.03	37.7	24.12	16.11	3.32	6.43	20	0.81	40.5	3.24	17.06	3.37	6.98	180	6.84	23	2.44681	14	4	10	6
2121TB216	PPPW_022	drought	57.9	51.9	45.5	31.4	20.5	6.4	0.115607	7	2	6.2	0.5	6.7	0.0806452	6	2	5	55	1.31	23.8	5.24	11.96	2.99	5.37	16	0.44	27.5	1.76	12.61	3.01	5.65	71	1.75	16	2.66667	7	3	5	2
2121TB217	PPPW_022	drought	73.5	64.2	60.5	40.2	24	3.7	0.14486	11	0	15.7	0.7	16.4	0.044586	9.3	0.8	11	131	4.41	33.7	17.64	15.04	3.26	6.14	10	0.36	36	1.44	15.75	3.2	6.92	141	4.77	18	1.93548	8	4	6	2
2121TB218	PPPW_022	drought	80.6	70.5	63.2	46	24.5	7.3	0.143262	9	3	12.6	1.2	13.8	0.0952381	10.1	0.7	6	89	3.43	38.5	13.72	16.57	3.31	6.7	35	0.76	21.7	3.04	12.69	2.78	6.2	124	4.19	25	2.47525	18	4	7	3
2121TB219	PPPW_022	drought	68.1	60.6	54	36.7	23.9	6.6	0.123762	10	0	10.4	0.7	11.1	0.0673077	7.5	3.1	10	148	3.55	24	14.2	11.55	2.88	5.39	24	0.64	26.7	2.56	12.32	2.97	5.58	172	4.19	19	2.53333	14	4	6	2
2121TB220	PPPW_022	drought	78.4	66.5	55.6	36.2	30.3	10.9	0.178947	7	0	7.8	0.8	8.6	0.102564	11.9	0.6	7	43	1.38	32.1	5.52	14.38	3.14	6.16	37	0.8	21.6	3.2	11.99	2.77	5.84	80	2.18	25	2.10084	16	4	7	3
2121TB221	PPPW_023	control	70.5	61.2	54.7	39.9	21.3	6.5	0.151961	9	1	15.7	0.9	16.6	0.0573248	9.3	3.2	8	205	4.56	22.2	18.24	11.47	2.89	5.4	37	0.81	21.9	3.24	11.74	2.95	5.36	242	5.37	23	2.47312	17	6	11	5
2121TB222	PPPW_023	control	65.6	57.2	53	34.6	22.6	4.2	0.146853	12	2	13.5	0.7	14.2	0.0518519	8.4	1.5	10	151	3.42	22.6	13.68	11.01	2.92	5.1	27	0.55	20.4	2.2	10.79	2.78	5.56	178	3.97	22	2.61905	14	5	12	7
2121TB223	PPPW_023	control	68.5	60	53.7	36.1	23.9	6.3	0.141667	11	3	15.2	0.7	15.9	0.0460526	8.5	0.7	8	202	4.2	20.8	16.8	10.86	2.86	5.17	32	0.59	18.4	2.36	10.54	2.82	5.09	234	4.79	21	2.47059	13	4	13	9
2121TB224	PPPW_023	control	72.5	63.6	56.6	39.4	24.2	7	0.139937	10	1	13.9	0.9	14.8	0.0647482	8.9	3.3	9	180	4.04	22.4	16.16	11	2.89	5.16	32	0.61	19.1	2.44	10.66	2.87	5.12	212	4.65	22	2.47191	18	4	10	6
2121TB225	PPPW_023	control	70.1	61.7	57.2	39	22.7	4.5	0.136143	11	0	14	0.8	14.8	0.0571429	8.4	2.2	11	175	3.95	22.6	15.8	11.14	2.93	5.21	32	0.69	21.6	2.76	11.01	2.83	5.46	207	4.64	22	2.61905	17	3	11	8
2121TB226	PPPW_023	drought	64.9	56.1	48.7	35	21.1	7.4	0.156863	10	4	6.8	0.7	7.5	0.102941	8.8	3.5	6	74	1.42	19.2	5.68	11	2.82	5.38	28	0.49	17.5	1.96	10.01	2.6	5.77	102	1.91	19	2.15909	15	4	6	2
2121TB227	PPPW_023	drought	56.8	48.2	38	23	25.2	10.2	0.178423	6	1	5.7	0.5	6.2	0.0877193	8.6	3.4	5	91	1.75	19.2	7	10.34	2.73	5.22	21	0.36	17.1	1.44	10.24	2.69	5.27	112	2.11	19	2.2093	11	4	6	2
2121TB228	PPPW_023	drought	55.3	47.5	42.6	26.9	20.6	4.9	0.164211	12	4	11.1	0.8	11.9	0.0720721	7.8	2.6	8	165	3.09	18.7	12.36	10.37	2.7	5.24	29	0.58	20	2.32	10.1	2.75	4.94	194	3.67	20	2.5641	14	4	5	1
2121TB229	PPPW_023	drought	62.5	54.1	43.6	29.6	24.5	10.5	0.155268	10	5	8.6	0.8	9.4	0.0930233	8.4	3	5	110	2.24	20.4	8.96	10.49	2.81	5.11	27	0.54	20	2.16	9.68	2.67	4.91	137	2.78	19	2.2619	14	4	6	2
2121TB230	PPPW_023	drought	59.5	51.2	40.2	25	26.2	11	0.162109	7	2	9.7	0.7	10.4	0.0721649	8.3	3.4	5	148	3.17	21.4	12.68	10.9	2.89	5.11	27	0.51	18.9	2.04	10.06	2.66	5.12	175	3.68	20	2.40964	15	4	6	2
2121TB231	PPPW_024	control	81.7	71.9	63.1	44.3	27.6	8.8	0.1363	8	1	13.6	1.3	14.9	0.0955882	9.8	0	7	191	4.01	21	16.04	12.06	2.86	5.76	47	1.02	21.7	4.08	13.21	2.98	6.43	238	5.03	24	2.44898	20	3	8	5
2121TB232	PPPW_024	control	76.8	67	57.7	39.5	27.5	9.3	0.146269	8	0	14.5	0.9	15.4	0.062069	9.8	0.3	8	165	4.64	28.1	18.56	14.26	3.1	6.3	28	0.72	25.7	2.88	14.28	3.09	6.35	193	5.36	21	2.14286	15	3	9	6
2121TB233	PPPW_024	control	73.5	64.5	58	40	24.5	6.5	0.139535	8	0	13.5	0.8	14.3	0.0592593	9	0.2	8	182	3.85	21.2	15.4	12.57	2.86	6	31	0.62	20	2.48	12.6	2.93	5.97	213	4.47	22	2.44444	18	3	4	1
2121TB234	PPPW_024	control	85	75.5	66.8	50.2	25.3	8.7	0.125828	9	0	15.9	0.8	16.7	0.0503145	9.5	0.4	9	242	4.78	19.8	19.12	12.66	2.92	5.95	38	0.6	15.8	2.4	11.28	2.75	5.67	280	5.38	23	2.42105	18	3	8	5
2121TB235	PPPW_024	control	82	71.4	63.3	44	27.4	8.1	0.148459	8	0	12.4	0.9	13.3	0.0725806	10.6	0.7	8	159	4.12	25.9	16.48	13.87	3.04	6.24	34	0.62	18.2	2.48	12.13	2.77	6.27	193	4.74	23	2.16981	19	3	4	1
2121TB236	PPPW_024	drought	62.5	51.6	43.7	27.4	24.2	7.9	0.21124	8	0	8	0.7	8.7	0.0875	10.9	0.9	8	104	2.37	22.8	9.48	12.47	2.9	5.79	29	0.45	15.5	1.8	10.7	2.58	5.74	133	2.82	23	2.11009	19	2	4	2
2121TB237	PPPW_024	drought	73	65.4	59.2	43.5	21.9	6.2	0.116208	6	1	6.6	0.8	7.4	0.121212	7.6	0.2	5	91	1.8	19.8	7.2	11.6	2.78	5.72	25	0.68	27.2	2.72	13.96	3.03	6.21	116	2.48	16	2.10526	12	3	4	1
2121TB238	PPPW_024	drought	61	53.1	42.1	27.6	25.5	11	0.148776	5	0	4.7	0.6	5.3	0.12766	7.9	1.1	5	66	1.54	23.3	6.16	11.86	3	5.32	24	0.39	16.3	1.56	10.53	2.55	5.62	90	1.93	19	2.40506	14	3	3	0
2121TB239	PPPW_024	drought	70	60.4	48.5	32.3	28.1	11.9	0.15894	9	1	12.8	0.7	13.5	0.0546875	9.6	1	8	146	3.26	22.3	13.04	12.23	2.85	5.82	32	0.48	15	1.92	11.28	2.62	5.95	178	3.74	21	2.1875	16	3	4	1
2121TB240	PPPW_024	drought	65.5	58	48.9	35.7	22.3	9.1	0.12931	6	0	5.8	0.5	6.3	0.0862069	7.5	1.6	6	50	1.07	21.4	4.28	11.6	2.77	5.67	19	0.43	22.6	1.72	12.74	2.84	7.26	69	1.5	16	2.13333	11	3	3	0
2121TB241	PPPW_025	control	68.5	60.2	51.4	29.5	30.7	8.8	0.137874	9	1	14	0.8	14.8	0.0571429	8.3	1	8	198	4.22	21.3	16.88	11.87	2.91	5.63	27	0.82	30.4	3.28	13.47	3.21	5.62	225	5.04	19	2.28916	14	4	13	9
2121TB242	PPPW_025	control	71.5	62	55.2	33	29	6.8	0.153226	10	0	16.2	1	17.2	0.0617284	9.5	0.5	10	244	5.75	23.6	23	12.48	2.98	5.74	33	0.9	27.3	3.6	13.65	3.19	6.24	277	6.65	22	2.31579	16	5	10	5
2121TB243	PPPW_025	control	73.8	64.2	60	41.5	22.7	4.2	0.149533	10	0	16.7	1.1	17.8	0.0658683	9.6	0.9	10	212	4.95	23.3	19.8	12.53	3	5.71	36	1	27.8	4	13.08	3.09	5.73	248	5.95	19	1.97917	15	3	10	7
2121TB244	PPPW_025	control	75.5	65	58.3	39.2	25.8	6.7	0.161538	11	0	21.1	1.1	22.2	0.0521327	10.5	2.2	11	319	7.97	25	31.88	12.9	3.05	5.83	39	0.93	23.8	3.72	12.58	3.05	5.92	358	8.9	23	2.19048	18	3	12	9
2121TB245	PPPW_025	control	73.5	65.4	61.9	43.7	21.7	3.5	0.123853	7	0	9.2	0.8	10	0.0869565	8.1	1.5	7	149	4.11	27.6	16.44	13.3	3.16	5.76	25	0.7	28	2.8	13.14	3.15	5.71	174	4.81	21	2.59259	14	4	11	7
2121TB246	PPPW_025	drought	65.8	55.2	44.8	29.4	25.8	10.4	0.192029	7	2	7	0.5	7.5	0.0714286	10.6	1.5	5	67	1.38	20.6	5.52	11.54	2.8	5.53	27	0.39	14.4	1.56	9.98	2.51	5.9	94	1.77	23	2.16981	11	4	4	0
2121TB247	PPPW_025	drought	67	57	47.2	31.4	25.6	9.8	0.175439	7	0	7	0.7	7.7	0.1	10	1.8	7	80	1.59	19.9	6.36	11.33	2.8	5.46	25	0.37	14.8	1.48	10.52	2.59	5.9	105	1.96	23	2.3	14	4	6	2
2121TB248	PPPW_025	drought	69.4	59.6	48	31	28.6	11.6	0.16443	7	0	7.2	0.6	7.8	0.0833333	9.8	2	7	74	1.6	21.6	6.4	11.27	2.9	5.19	21	0.45	21.4	1.8	9.93	2.66	4.97	95	2.05	23	2.34694	12	3	4	1
2121TB249	PPPW_025	drought	64.5	54.8	44	27.1	27.7	10.8	0.177007	6	0	7.6	0.5	8.1	0.0657895	9.7	2.1	6	81	1.83	22.6	7.32	11.69	2.9	5.39	18	0.32	17.8	1.28	10.39	2.66	5.23	99	2.15	23	2.37113	6	3	5	2
2121TB250	PPPW_025	drought	62.7	53.6	43.5	26.2	27.4	10.1	0.169776	13	2	12.9	0.4	13.3	0.0310078	9.1	3.5	11	126	2.89	22.9	11.56	11.79	2.98	5.28	24	0.42	17.5	1.68	10.14	2.61	5.2	150	3.31	22	2.41758	15	4	6	2
2121TB251	PPPW_026	control	71.5	63.8	58.8	40.7	23.1	5	0.12069	9	2	14	0.6	14.6	0.0428571	7.7	0	7	118	3.52	29.8	14.08	13.58	3.18	5.69	15	0.55	36.7	2.2	14.77	3.33	5.87	133	4.07	19	2.46753	9	3	11	8
2121TB252	PPPW_026	control	81.3	71.7	63.1	43.5	28.2	8.6	0.133891	10	0	17.8	1.3	19.1	0.0730337	9.6	0	10	284	6.59	23.2	26.36	12.15	2.95	5.55	42	1.18	28.1	4.72	13.14	3.11	5.69	326	7.77	22	2.29167	19	4	9	5
2121TB253	PPPW_026	control	76.2	66.2	58.6	39.2	27	7.6	0.151057	9	0	13.5	0.8	14.3	0.0592593	10	0.3	9	146	4.29	29.4	17.16	13.34	3.15	5.65	29	0.75	25.9	3	12.91	3.05	5.68	175	5.04	23	2.3	18	3	8	5
2121TB254	PPPW_026	control	74.5	64.2	55.3	37.4	26.8	8.9	0.160436	7	0	10.3	0.5	10.8	0.0485437	10.3	3.2	7	75	1.55	20.7	6.2	11.96	2.99	5.45	27	0.32	11.9	1.28	9.64	2.47	5.62	102	1.87	24	2.3301	12	3	8	5
2121TB255	PPPW_026	control	78.3	67.7	59.4	41.1	26.6	8.3	0.156573	10	1	17.1	1.4	18.5	0.0818713	10.6	1	9	259	5.05	19.5	20.2	12.22	2.88	5.84	36	1.1	30.6	4.4	13.83	3.14	6.16	295	6.15	23	2.16981	17	4	8	4
2121TB256	PPPW_026	drought	71.2	62.7	54	37.8	24.9	8.7	0.135566	5	1	6.6	0.7	7.3	0.106061	8.5	0.4	4	91	2.31	25.4	9.24	12.58	2.99	5.66	24	0.53	22.1	2.12	11.39	2.75	5.6	115	2.84	21	2.47059	15	4	4	0
2121TB257	PPPW_026	drought	74.1	65.7	59.8	44.5	21.2	5.9	0.127854	6	1	9.2	0.8	10	0.0869565	8.4	0.2	5	83	2.48	29.9	9.92	13.49	3.16	5.68	29	0.79	27.2	3.16	13.04	3.11	5.68	112	3.27	20	2.38095	14	4	6	2
2121TB258	PPPW_026	drought	69	60.9	55.7	37.8	23.1	5.2	0.133005	8	0	8.9	0.6	9.5	0.0674157	8.1	2.2	8	118	2.64	22.4	10.56	11.62	2.9	5.45	13	0.48	36.9	1.92	15.36	3.28	6.23	131	3.12	17	2.09877	9	3	4	1
2121TB259	PPPW_026	drought	69.8	60	52.8	21.8	38.2	7.2	0.163333	6	0	7.5	0.6	8.1	0.08	9.8	0.6	6	122	2.61	21.4	10.44	11.92	2.85	5.65	28	0.46	16.4	1.84	10.72	2.59	6.06	150	3.07	22	2.2449	16	3	4	1
2121TB260	PPPW_026	drought	76.7	67	59	37.8	29.2	8	0.144776	8	3	8.7	0.6	9.3	0.0689655	9.7	2.1	5	98	1.96	20	7.84	11.73	2.8	5.68	26	0.46	17.7	1.84	11.12	2.74	5.52	124	2.42	21	2.16495	16	3	4	1
2121TB261	PPPW_027	control	73.4	64.2	58.2	40	24.2	6	0.143302	8	0	9.7	0.9	10.6	0.0927835	9.2	1.7	8	97	2.72	28	10.88	13.01	3.16	5.5	31	0.83	26.8	3.32	12.73	3.13	5.44	128	3.55	23	2.5	16	3	9	6
2121TB262	PPPW_027	control	65.7	57	54.2	37.4	19.6	2.8	0.152632	10	0	12.9	0.6	13.5	0.0465116	8.7	0.5	10	193	3.93	20.4	15.72	11.18	2.81	5.35	25	0.37	14.8	1.48	9.8	2.63	5.06	218	4.3	21	2.41379	12	3	10	7
2121TB263	PPPW_027	control	65.3	56.7	50	31.4	25.3	6.7	0.151675	10	4	10.8	0.6	11.4	0.0555556	8.6	0	6	101	1.75	17.3	7	10.42	2.69	5.25	28	0.54	19.3	2.16	11.32	2.93	5.33	129	2.29	20	2.32558	14	4	10	6
2121TB264	PPPW_027	control	73	62.5	53.8	35.4	27.1	8.7	0.168	9	0	12.2	0.7	12.9	0.057377	10.5	0.7	9	152	2.46	16.2	9.84	10.2	2.65	5.19	24	0.3	12.5	1.2	9.14	2.49	4.97	176	2.76	22	2.09524	18	3	8	5
2121TB265	PPPW_027	control	67.7	58.4	51	34.5	23.9	7.4	0.159247	9	0	12.6	0.7	13.3	0.0555556	9.3	1.4	9	198	4.09	20.7	16.36	11.38	2.8	5.54	30	0.56	18.7	2.24	10.87	2.81	5.36	228	4.65	22	2.36559	17	3	10	7
2121TB266	PPPW_027	drought	65	57.1	50.5	37.2	19.9	6.6	0.138354	7	0	8.9	1	9.9	0.11236	7.9	1	7	170	3.37	19.8	13.48	11.32	2.78	5.56	32	0.77	24.1	3.08	12.39	2.99	5.61	202	4.14	20	2.53165	15	3	4	1
2121TB267	PPPW_027	drought	65.1	57.9	51.6	35.8	22.1	6.3	0.124352	7	0	6.6	3	9.6	0.454545	7.2	1.2	7	83	1.56	18.8	6.24	10.42	2.71	5.23	22	0.48	21.8	1.92	11.53	2.92	5.35	105	2.04	18	2.5	13	3	4	1
2121TB268	PPPW_027	drought	66.3	56.7	42	25.7	31	14.7	0.169312	9	0	10.3	0.8	11.1	0.0776699	9.6	1.1	9	149	3.49	23.4	13.96	11.11	2.9	5.18	31	0.6	19.4	2.4	11.15	2.76	5.72	180	4.09	21	2.1875	18	3	4	1
2121TB269	PPPW_027	drought	68	58	44.2	27.8	30.2	13.8	0.172414	6	1	5.4	0.7	6.1	0.12963	10	2.3	5	61	1.45	23.8	5.8	12.32	2.93	5.7	25	0.49	19.6	1.96	10.71	2.69	5.36	86	1.94	22	2.2	18	3	4	1
2121TB270	PPPW_027	drought	66	56.4	42.4	27	29.4	14	0.170213	7	0	9.4	0.7	10.1	0.0744681	9.6	0.8	7	168	3.86	23	15.44	11.93	2.93	5.5	30	0.47	15.7	1.88	10.42	2.7	5.32	198	4.33	21	2.1875	19	3	4	1
2121TB271	PPPW_028	control	67.3	58.5	53	33.1	25.4	5.5	0.150427	8	0	13.6	1	14.6	0.0735294	8.8	0.4	8	190	4.32	22.7	17.28	12.11	2.93	5.63	25	0.76	30.4	3.04	13.82	3.23	5.76	215	5.08	21	2.38636	13	4	8	4
2121TB272	PPPW_028	control	70.1	61.5	56.2	36.8	24.7	5.3	0.139837	9	1	15	0.8	15.8	0.0533333	8.6	0.3	8	186	3.9	21	15.6	12	2.95	5.61	29	0.62	21.4	2.48	12.77	3.04	5.75	215	4.52	21	2.44186	13	3	6	3
2121TB273	PPPW_028	control	71.9	61.6	52.7	31.8	29.8	8.9	0.167208	8	2	12.7	1.1	13.8	0.0866142	10.3	0.5	6	129	2.77	21.5	11.08	12.34	2.91	5.85	33	0.77	23.3	3.08	13.06	3.04	5.94	162	3.54	21	2.03883	16	4	6	2
2121TB274	PPPW_028	control	68.4	60	57.3	35.5	24.5	2.7	0.14	9	0	18.8	1.1	19.9	0.0585106	8.4	0.5	9	274	6.98	25.5	27.92	12.82	3.04	5.77	29	0.93	32.1	3.72	13.96	3.26	5.85	303	7.91	18	2.14286	12	3	9	6
2121TB275	PPPW_028	control	65.3	56.6	54.5	36.5	20.1	2.1	0.15371	9	0	14.4	0.7	15.1	0.0486111	8.7	0.2	9	172	4.47	26	17.88	12.88	3.02	5.85	29	0.63	21.7	2.52	12.21	2.95	5.61	201	5.1	22	2.52874	15	3	9	6
2121TB276	PPPW_028	drought	70	60.5	51	35.1	25.4	9.5	0.157025	7	0	10.7	0.8	11.5	0.0747664	9.5	2.3	7	141	3.52	25	14.08	12	3.03	5.31	36	0.64	17.8	2.56	10.43	2.57	5.76	177	4.16	21	2.21053	19	3	4	1
2121TB277	PPPW_028	drought	66.8	57	48.6	32.6	24.4	8.4	0.17193	7	1	8	0.8	8.8	0.1	9.8	1.8	6	83	2.09	25.2	8.36	11.53	2.95	5.25	25	0.53	21.2	2.12	9.93	2.56	5.29	108	2.62	22	2.2449	15	3	3	0
2121TB278	PPPW_028	drought	68.5	58.2	49.1	33.2	25	9.1	0.176976	8	1	7.5	0.7	8.2	0.0933333	10.3	1.5	7	61	1.41	23.1	5.64	11.45	2.95	5.3	33	0.5	15.2	2	10.06	2.54	5.58	94	1.91	22	2.13592	19	3	3	0
2121TB279	PPPW_028	drought	71.2	61.5	51.5	34.7	26.8	10	0.157724	9	1	10.2	0.9	11.1	0.0882353	9.7	1.9	8	168	3.25	19.3	13	11.05	2.72	5.57	35	0.58	16.6	2.32	10.16	2.55	5.47	203	3.83	21	2.16495	16	3	4	1
2121TB280	PPPW_028	drought	69.5	60.5	57.6	42.1	18.4	2.9	0.14876	5	0	6.7	0.7	7.4	0.104478	9	1	5	99	1.92	19.4	7.68	11.58	2.76	5.74	30	0.55	18.3	2.2	11.39	2.8	5.66	129	2.47	19	2.11111	15	3	4	1
2121TB281	PPPW_029	control	67	59.4	51.5	31.8	27.6	7.9	0.127946	5	0	9.9	1.3	11.2	0.131313	7.6	0	5	151	3.05	20.2	12.2	12.4	2.99	5.66	39	0.94	24.1	3.76	12.56	3.11	5.49	190	3.99	19	2.5	15	3	5	2
2121TB282	PPPW_029	control	67.4	59	53.3	33.8	25.2	5.7	0.142373	6	0	9.6	1.1	10.7	0.114583	8.4	0	6	109	2.91	26.7	11.64	13.14	3.11	5.67	28	0.85	30.4	3.4	13.74	3.2	5.69	137	3.76	19	2.2619	13	2	5	3
2121TB283	PPPW_029	control	64	55.5	50.3	30.5	25	5.2	0.153153	8	1	14.9	0.9	15.8	0.0604027	8.5	0	7	215	4.9	22.8	19.6	12.27	3.03	5.45	25	0.83	33.2	3.32	14.19	3.22	5.8	240	5.73	21	2.47059	14	4	7	3
2121TB284	PPPW_029	control	65	56.7	48.9	29.6	27.1	7.8	0.146384	6	0	12.1	1.1	13.2	0.0909091	8.3	0	6	152	4.36	28.7	17.44	13.48	3.23	5.59	34	0.87	25.6	3.48	12.98	3.17	5.56	186	5.23	21	2.53012	16	3	6	3
2121TB285	PPPW_029	control	65.5	57.5	51.2	32	25.5	6.3	0.13913	4	0	6.9	1.1	8	0.15942	8	0	4	94	1.89	20.1	7.56	12.56	3	5.73	29	0.92	31.7	3.68	14.72	3.33	6.35	123	2.81	21	2.625	12	3	4	1
2121TB286	PPPW_029	drought	63.2	54.2	44	28.5	25.7	10.2	0.166052	6	0	5.9	0.9	6.8	0.152542	9	0	6	91	1.8	19.8	7.2	11.41	2.86	5.43	37	0.69	18.6	2.76	10.11	2.72	5.01	128	2.49	22	2.44444	15	3	3	0
2121TB287	PPPW_029	drought	61.7	53.8	45	30.5	23.3	8.8	0.14684	6	2	4.5	0.8	5.3	0.177778	7.9	0	4	65	0.89	13.7	3.56	10.17	2.6	5.35	34	0.51	15	2.04	9.95	2.61	5.54	99	1.4	19	2.40506	14	3	3	0
2121TB288	PPPW_029	drought	64.4	55.5	43.5	27.2	28.3	12	0.16036	6	1	6.1	1	7.1	0.163934	8.9	0	5	101	1.5	14.9	6	10.48	2.69	5.31	34	0.68	20	2.72	10.05	2.7	5.07	135	2.18	21	2.35955	17	4	3	-1
2121TB289	PPPW_029	drought	58	49.9	41.7	27	22.9	8.2	0.162325	8	1	7.8	0.6	8.4	0.0769231	8.1	0	7	125	2.53	20.2	10.12	11.17	2.83	5.31	25	0.47	18.8	1.88	10.06	2.73	5.55	150	3	20	2.46914	10	3	3	0
2121TB290	PPPW_029	drought	62	53.3	43.4	27.9	25.4	9.9	0.163227	5	2	5.9	1	6.9	0.169492	8.7	0	3	60	1.03	17.2	4.12	10.49	2.78	5.16	39	0.67	17.2	2.68	10.16	2.75	5.02	99	1.7	20	2.29885	17	3	3	0
2121TB291	PPPW_030	control	69.5	60.5	54.5	33	27.5	6	0.14876	8	0	13.2	1.1	14.3	0.0833333	9	0	8	174	3.75	21.6	15	12.44	2.91	5.85	28	0.8	28.6	3.2	14.17	3.2	6.35	202	4.55	21	2.33333	12	4	8	4
2121TB292	PPPW_030	control	70.4	61	52.7	32.5	28.5	8.3	0.154098	7	1	11.7	1.2	12.9	0.102564	9.4	0	6	139	3.51	25.3	14.04	13.07	3.03	5.96	32	0.96	30	3.84	14.46	3.26	6.06	171	4.47	21	2.23404	15	3	6	3
2121TB293	PPPW_030	control	69.8	61.2	55.9	35.7	25.5	5.3	0.140523	6	0	14.2	1.2	15.4	0.084507	8.6	0.2	6	190	5.16	27.2	20.64	13.24	3.09	5.83	31	0.87	28.1	3.48	13.19	3.08	6.14	221	6.03	20	2.32558	13	4	5	1
2121TB294	PPPW_030	control	74.2	63.8	58.5	40.5	23.3	5.3	0.163009	9	0	16.5	0.8	17.3	0.0484848	10.4	2.6	9	217	5.64	26	22.56	13.47	3.08	6.01	29	0.65	22.4	2.6	12.49	2.94	5.8	246	6.29	24	2.30769	16	3	10	7
2121TB295	PPPW_030	control	66.5	57.5	52.6	33	24.5	4.9	0.156522	7	0	14.3	1.2	15.5	0.0839161	9	0.3	7	194	5.2	26.8	20.8	12.57	3.09	5.49	31	0.87	28.1	3.48	13.16	3.24	5.49	225	6.07	21	2.33333	18	3	7	4
2121TB296	PPPW_030	drought	67.1	57	47.4	30.4	26.6	9.6	0.177193	9	0	10.2	1	11.2	0.0980392	10.1	2.5	9	124	2.93	23.6	11.72	11.48	2.92	5.27	35	0.67	19.1	2.68	9.29	2.54	4.93	159	3.6	23	2.27723	14	3	4	1
2121TB297	PPPW_030	drought	62.9	53	43.2	25.3	27.7	9.8	0.186792	9	1	8.9	0.5	9.4	0.0561798	9.9	3.2	8	113	2.65	23.5	10.6	11.85	2.9	5.5	22	0.32	14.5	1.28	10.45	2.59	5.81	135	2.97	21	2.12121	10	3	3	0
2121TB298	PPPW_030	drought	73.5	63.6	52.9	35	28.6	10.7	0.15566	5	0	7.1	1.2	8.3	0.169014	9.9	3.1	5	97	2.31	23.8	9.24	12.29	2.92	5.72	41	0.83	20.2	3.32	10.82	2.71	5.9	138	3.14	23	2.32323	17	3	4	1
2121TB299	PPPW_030	drought	68.4	59.3	51.3	34.8	24.5	8	0.153457	8	1	7.5	0.8	8.3	0.106667	9.1	1.2	7	72	1.57	21.8	6.28	11.36	2.87	5.4	33	0.6	18.2	2.4	9.34	2.54	5.04	105	2.17	22	2.41758	14	3	3	0
2121TB300	PPPW_030	drought	65.4	55.3	47.7	32	23.3	7.6	0.18264	8	0	11.9	0.9	12.8	0.0756303	10.1	1.5	8	169	4.11	24.3	16.44	12.23	2.96	5.58	29	0.56	19.3	2.24	10.31	2.58	5.48	198	4.67	24	2.37624	15	3	4	1
2121TB301	PPPW_031	control	84	71.1	63	41.2	29.9	8.1	0.181435	11	1	20.6	1.3	21.9	0.0631068	12.9	0.3	10	283	7.35	26	29.4	13.82	2.89	6.63	38	1.03	27.1	4.12	13.76	2.84	6.9	321	8.38	21	1.62791	16	3	6	3
2121TB302	PPPW_031	control	73.3	66	52.7	34.6	31.4	13.3	0.110606	6	0	11.3	0.7	12	0.0619469	7.3	0	6	142	3.26	23	13.04	12.82	2.91	6.07	21	0.57	27.1	2.28	13.7	3.11	6.43	163	3.83	19	2.60274	11	4	10	6
2121TB303	PPPW_031	control	80.5	67.3	60.1	41	26.3	7.2	0.196137	9	1	15.7	1.3	17	0.0828025	13.2	1.2	8	193	4.98	25.8	19.92	13.63	2.93	6.36	40	0.98	24.5	3.92	13.53	2.9	6.45	233	5.96	23	1.74242	15	4	9	5
2121TB304	PPPW_031	control	72	60.4	51	29.2	31.2	9.4	0.192053	11	2	14.7	0.8	15.5	0.0544218	11.6	0.5	9	186	3.19	17.2	12.76	11.52	2.63	5.98	28	0.72	25.7	2.88	13.19	2.96	6.39	214	3.91	23	1.98276	16	4	11	7
2121TB305	PPPW_031	control	87.4	74.7	66.7	47.1	27.6	8	0.170013	10	2	18.6	1.4	20	0.0752688	12.7	0.4	8	259	6.54	25.3	26.16	13.77	2.86	6.63	40	1.08	27	4.32	14.04	2.93	6.57	299	7.62	23	1.81102	18	3	8	5
2121TB306	PPPW_031	drought	64	52.6	41.8	26.5	26.1	10.8	0.21673	7	0	6.4	0.5	6.9	0.078125	11.4	0	7	74	1.35	18.2	5.4	11.3	2.66	5.73	8	0.09	11.3	0.36	9.31	2.45	6.76	82	1.44	19	1.66667	5	3	3	0
2121TB307	PPPW_031	drought	69.8	58.2	45.7	28.5	29.7	12.5	0.199313	10	0	12.2	0.8	13	0.0655738	11.6	0.3	10	186	4.36	23.4	17.44	13.17	2.82	6.42	30	0.51	17	2.04	11.7	2.64	6.74	216	4.87	20	1.72414	15	3	3	0
2121TB308	PPPW_031	drought	69.5	57.6	46	28.6	29	11.6	0.206597	6	0	6.2	0.8	7	0.129032	11.9	0.7	6	95	1.81	19.1	7.24	10.97	2.63	5.69	29	0.5	17.2	2	10.8	2.63	5.68	124	2.31	20	1.68067	17	3	4	1
2121TB309	PPPW_031	drought	62.4	53.1	38	21	32.1	15.1	0.175141	8	4	6.5	0.5	7	0.0769231	9.3	1.2	4	72	1.1	15.3	4.4	10.5	2.56	5.71	19	0.32	16.8	1.28	11.74	2.77	5.88	91	1.42	21	2.25806	11	3	3	0
2121TB310	PPPW_031	drought	63.2	53.7	39.8	22.3	31.4	13.9	0.176909	5	2	4.8	0.7	5.5	0.145833	9.5	1	3	57	1.3	22.8	5.2	13.01	2.9	6.11	28	0.54	19.3	2.16	12.49	2.74	6.74	85	1.84	21	2.21053	15	3	4	1
2121TB311	PPPW_032	control	81	69	60.5	41	28	8.5	0.173913	11	0	21	1.4	22.4	0.0666667	12	0.2	11	319	7.42	23.3	29.68	13.11	2.85	6.41	37	1.05	28.4	4.2	14.1	2.94	6.9	356	8.47	22	1.83333	18	4	12	8
2121TB312	PPPW_032	control	78.2	68.1	61.5	39.8	28.3	6.6	0.148311	11	0	18.8	1	19.8	0.0531915	10.1	0	11	268	6.33	23.6	25.32	13.18	2.87	6.39	24	0.83	34.6	3.32	16.1	3.25	7.49	292	7.16	21	2.07921	12	3	8	5
2121TB313	PPPW_032	control	75	65.2	58.7	37.8	27.4	6.5	0.150307	10	0	15.7	0.8	16.5	0.0509554	9.8	0	10	234	4.45	19	17.8	12.26	2.71	6.31	24	0.76	31.7	3.04	14.66	3.04	6.88	258	5.21	20	2.04082	13	4	9	5
2121TB314	PPPW_032	control	79.3	65.9	57.7	35	30.9	8.2	0.203338	10	0	21.4	1.2	22.6	0.0560748	13.4	0.2	10	294	7.55	25.7	30.2	13.47	2.91	6.29	32	1.02	31.9	4.08	15.83	3.16	7.2	326	8.57	21	1.56716	17	4	8	4
2121TB315	PPPW_032	control	84.6	73.5	67.2	28.2	45.3	6.3	0.15102	11	0	19.9	0.9	20.8	0.0452261	11.1	0.7	11	299	6.64	22.2	26.56	12.92	2.82	6.4	31	0.75	24.2	3	13.52	2.93	6.38	330	7.39	22	1.98198	16	5	11	6
2121TB316	PPPW_032	drought	64.6	53.5	41.8	25	28.5	11.7	0.207477	7	1	7.6	0.7	8.3	0.0921053	11.1	0.3	6	78	1.61	20.6	6.44	12.29	2.78	6.06	24	0.41	17.1	1.64	10.32	2.52	5.62	102	2.02	21	1.89189	13	3	4	1
2121TB317	PPPW_032	drought	62.5	51	41.3	24.7	26.3	9.7	0.22549	7	1	7.7	0.6	8.3	0.0779221	11.5	1	6	125	2.01	16.1	8.04	11.11	2.58	5.98	26	0.36	13.8	1.44	9.57	2.44	5.44	151	2.37	21	1.82609	10	3	4	1
2121TB318	PPPW_032	drought	67.3	56	43	26	30	13	0.201786	6	0	7.1	0.7	7.8	0.0985915	11.3	0.6	6	107	2.24	20.9	8.96	11.87	2.79	5.76	29	0.46	15.9	1.84	11.74	2.58	6.81	136	2.7	20	1.76991	16	3	4	1
2121TB319	PPPW_032	drought	68.2	56.2	43.5	26	30.2	12.7	0.213523	4	0	5.8	0.8	6.6	0.137931	12	1	4	87	1.9	21.8	7.6	12.76	2.84	6.25	34	0.56	16.5	2.24	11.33	2.64	6.31	121	2.46	20	1.66667	12	3	5	2
2121TB320	PPPW_032	drought	66	54.5	43	25.9	28.6	11.5	0.211009	9	0	8.1	0.5	8.6	0.0617284	11.5	0.5	9	97	2.18	22.5	8.72	11.59	2.74	5.63	20	0.36	18	1.44	9.86	2.59	5.3	117	2.54	20	1.73913	10	3	4	1
2121TB321	PPPW_033	control	68.7	59.8	53.9	36.2	23.6	5.9	0.148829	6	0	9.3	0.9	10.2	0.0967742	8.9	0.6	6	168	3.84	22.9	15.36	11.98	2.87	5.74	36	0.67	18.6	2.68	10.89	2.68	5.59	204	4.51	21	2.35955	17	3	6	3
2121TB322	PPPW_033	control	70.2	61.4	54.3	37	24.4	7.1	0.143322	5	0	8.7	0.8	9.5	0.091954	8.8	0.6	5	125	3.09	24.7	12.36	12.16	2.92	5.74	30	0.71	23.7	2.84	11.67	2.79	5.73	155	3.8	19	2.15909	16	3	5	2
2121TB323	PPPW_033	control	70.4	61.3	54.3	37.4	23.9	7	0.14845	8	0	13.2	1	14.2	0.0757576	9.1	0.5	8	216	4.48	20.7	17.92	11.13	2.77	5.51	35	0.76	21.7	3.04	11.65	2.85	5.96	251	5.24	22	2.41758	17	3	7	4
2121TB324	PPPW_033	control	78.5	67.2	57.4	36.5	30.7	9.8	0.168155	13	0	28.3	1.6	29.9	0.0565371	11.3	0.5	13	452	11.39	25.2	45.56	13.09	2.92	6.17	45	1.18	26.2	4.72	13.49	2.93	6.29	497	12.57	24	2.12389	20	4	8	4
2121TB325	PPPW_033	control	74.1	64.4	57.7	40.8	23.6	6.7	0.150621	9	1	12.4	0.8	13.2	0.0645161	9.7	0.7	8	208	4.59	22.1	18.36	12.14	2.82	5.91	35	0.68	19.4	2.72	11.19	2.68	6.06	243	5.27	22	2.26804	18	2	6	4
2121TB326	PPPW_033	drought	64.2	55.5	51.2	34.3	21.2	4.3	0.156757	6	0	5.8	0.6	6.4	0.103448	8.7	1	6	101	1.85	18.3	7.4	11.12	2.67	5.76	23	0.61	26.5	2.44	12.8	2.95	5.96	124	2.46	18	2.06897	14	3	4	1
2121TB327	PPPW_033	drought	59	50.1	42.7	28.6	21.5	7.4	0.177645	7	0	8.2	0.5	8.7	0.0609756	8.9	0.5	7	152	3.36	22.1	13.44	11.69	2.85	5.72	21	0.36	17.1	1.44	9.83	2.61	5.29	173	3.72	21	2.35955	15	3	4	1
2121TB328	PPPW_033	drought	70.2	58.3	45.6	28.2	30.1	12.7	0.204117	6	0	9.3	0.7	10	0.0752688	11.9	0.5	6	120	3.19	26.6	12.76	13.62	2.93	6.36	31	0.52	16.8	2.08	11.77	2.67	6.23	151	3.71	23	1.93277	10	3	4	1
2121TB329	PPPW_033	drought	63.7	54.1	43.5	31	23.1	10.6	0.177449	6	4	3.9	0.7	4.6	0.179487	9.6	0.6	2	34	0.52	15.3	2.08	10.4	2.49	6.16	26	0.4	15.4	1.6	9.85	2.48	5.88	60	0.92	21	2.1875	16	3	3	0
2121TB330	PPPW_033	drought	55.4	44.5	50	32.7	11.8	-5.5	0.244944	7	1	7.4	0.5	7.9	0.0675676	10.9	0.6	6	152	2.67	17.6	10.68	10.61	2.63	5.63	27	0.66	24.4	2.64	12	2.87	5.72	179	3.33	19	1.74312	15	3	4	1
2121TB331	PPPW_034	control	77.7	68	57.4	38.1	29.9	10.6	0.142647	7	1	12.3	1.2	13.5	0.097561	9.7	0.2	6	186	4.33	23.3	17.32	12.21	2.89	5.83	41	0.96	23.4	3.84	12	2.8	6.09	227	5.29	22	2.26804	16	3	6	3
2121TB332	PPPW_034	control	74.5	63.5	55	37.1	26.4	8.5	0.173228	6	0	13.3	1.3	14.6	0.0977444	11	2.7	6	194	5.4	27.8	21.6	13.04	2.96	6	40	1.17	29.3	4.68	13.1	3.03	5.83	234	6.57	24	2.18182	16	3	7	4
2121TB333	PPPW_034	control	79.3	69	59.1	41.1	27.9	9.9	0.149275	5	0	11.2	1.5	12.7	0.133929	10.3	1	5	172	4.59	26.7	18.36	13.09	2.91	6.22	43	1.14	26.5	4.56	12.99	2.91	6.15	215	5.73	22	2.13592	15	2	4	2
2121TB334	PPPW_034	control	82.4	71.9	59.8	39.5	32.4	12.1	0.146036	7	0	13.9	1.2	15.1	0.0863309	10.5	0.9	7	228	4.95	21.7	19.8	12.4	2.79	6.13	45	0.88	19.6	3.52	11.43	2.61	6.47	273	5.83	23	2.19048	16	3	5	2
2121TB335	PPPW_034	control	72.1	62.8	54.2	34.7	28.1	8.6	0.148089	7	0	11.1	1.2	12.3	0.108108	9.3	0.2	7	159	3.91	24.6	15.64	12.08	2.84	5.83	37	0.94	25.4	3.76	12.63	2.89	6.35	196	4.85	22	2.36559	15	3	5	2
2121TB336	PPPW_034	drought	68.9	59	45.9	30.2	28.8	13.1	0.167797	7	0	10.1	0.8	10.9	0.0792079	9.9	0.5	7	123	3.61	29.3	14.44	13.2	3.1	5.72	36	0.63	17.5	2.52	11.26	2.61	6.16	159	4.24	22	2.22222	17	3	4	1
2121TB337	PPPW_034	drought	63	56	49.8	33.5	22.5	6.2	0.125	7	0	8.6	0.6	9.2	0.0697674	7	0.5	7	111	2.62	23.6	10.48	11.59	2.81	5.52	13	0.34	26.2	1.36	11.96	2.93	6.36	124	2.96	16	2.28571	7	3	3	0
2121TB338	PPPW_034	drought	66.1	57.5	51.4	33.4	24.1	6.1	0.149565	5	1	7.1	0.8	7.9	0.112676	8.6	0.3	4	58	1.13	19.5	4.52	10.82	2.58	5.76	25	0.68	27.2	2.72	13.15	2.93	6.39	83	1.81	18	2.09302	13	3	4	1
2121TB339	PPPW_034	drought	70.1	60	48.3	33	27	11.7	0.168333	6	0	7.9	1	8.9	0.126582	10.1	0.9	6	96	2.3	24	9.2	12.38	2.88	5.83	39	0.69	17.7	2.76	10.89	2.58	6.12	135	2.99	21	2.07921	16	3	3	0
2121TB340	PPPW_034	drought	62.8	53.8	41.5	25.7	28.1	12.3	0.167286	3	0	3.4	0.8	4.2	0.235294	9	1.1	3	46	0.96	20.9	3.84	11.83	2.79	5.85	35	0.57	16.3	2.28	11	2.67	6.02	81	1.53	19	2.11111	15	3	4	1
2121TB341	PPPW_035	control	75.5	67.1	60.7	44	23.1	6.4	0.125186	5	2	6.6	0.8	7.4	0.121212	8.4	0.6	3	68	1.35	19.9	5.4	10.99	2.71	5.54	30	0.54	18	2.16	11.14	2.63	6.28	98	1.89	23	2.7381	16	3	7	4
2121TB342	PPPW_035	control	77	68.2	61.8	43.4	24.8	6.4	0.129032	5	0	10.1	0.9	11	0.0891089	8.8	0.6	5	147	3.32	22.6	13.28	12.37	2.91	5.85	36	0.82	22.8	3.28	12.4	2.93	5.8	183	4.14	22	2.5	15	3	5	2
2121TB343	PPPW_035	control	75	67.1	58.4	42	25.1	8.7	0.117735	8	0	12.7	0.8	13.5	0.0629921	7.9	0.5	8	169	4.71	27.9	18.84	12.86	3.05	5.74	29	0.57	19.7	2.28	11.18	2.69	5.73	198	5.28	21	2.65823	15	3	7	4
2121TB344	PPPW_035	control	75.4	67	54.5	34.6	32.4	12.5	0.125373	5	0	5.8	0.8	6.6	0.137931	8.4	0.7	5	52	1.34	25.8	5.36	12.39	3.03	5.64	29	0.63	21.7	2.52	12.01	2.83	5.83	81	1.97	19	2.2619	15	2	4	2
2121TB345	PPPW_035	control	72.2	63.4	58.3	41	22.4	5.1	0.138801	7	0	10.3	0.9	11.2	0.0873786	8.8	0.3	7	118	3.14	26.6	12.56	12.89	3.04	5.87	34	0.68	20	2.72	11.54	2.77	6.19	152	3.82	22	2.5	15	3	7	4
2121TB346	PPPW_035	drought	69	60.2	50.4	33.5	26.7	9.8	0.146179	5	2	3.1	0.4	3.5	0.129032	8.8	1	3	2				11.44	2.71	5.81	29	0.32	11	1.28	9.53	2.38	5.57	31		22	2.5	6	3	4	1
2121TB347	PPPW_035	drought	74.2	65.3	55.2	40	25.3	10.1	0.136294	5	0	5.3	0.9	6.2	0.169811	8.9	0.7	5	72	1.81	25.1	7.24	11.88	2.86	5.58	27	0.55	20.4	2.2	10.02	2.6	5.32	99	2.36	22	2.47191	14	3	4	1
2121TB348	PPPW_035	drought	73.7	65.1	57.7	42.1	23	7.4	0.132104	5	0	6.5	0.8	7.3	0.123077	8.6	0.4	5	90	2.13	23.7	8.52	11.98	2.87	5.7	32	0.61	19.1	2.44	11.42	2.64	6.36	122	2.74	20	2.32558	14	3	4	1
2121TB349	PPPW_035	drought	75	66.5	55.4	41.1	25.4	11.1	0.12782	5	1	5.4	0.7	6.1	0.12963	8.5	0.6	4	73	1.8	24.7	7.2	11.86	2.86	5.65	29	0.57	19.7	2.28	10.23	2.58	5.49	102	2.37	20	2.35294	14	3	3	0
2121TB350	PPPW_035	drought	75	66	58.2	42.2	23.8	7.8	0.136364	5	0	6.2	0.8	7	0.129032	9	0.9	5	88	2.11	24	8.44	11.87	2.83	5.73	41	0.69	16.8	2.76	10.45	2.6	5.57	129	2.8	23	2.55556	14	3	4	1
2121TB351	PPPW_036	control	83.5	71.8	55.2	34.8	37	16.6	0.162953	6	0	10.9	1.3	12.2	0.119266	11.7	0.7	6	144	3.81	26.5	15.24	13.22	2.92	6.18	37	1.01	27.3	4.04	12.88	2.88	6.02	181	4.82	25	2.13675	16	3	6	3
2121TB352	PPPW_036	control	77.1	66	49.9	29.4	36.6	16.1	0.168182	5	0	10.9	1.1	12	0.100917	11.1	0.3	5	120	3.32	27.7	13.28	13.57	2.93	6.33	30	0.9	30	3.6	14.12	3	6.88	150	4.22	23	2.07207	16	3	6	3
2121TB353	PPPW_036	control	81	69	58.8	39.1	29.9	10.2	0.173913	6	0	12.1	1.4	13.5	0.115702	12	0.3	6	162	4.52	27.9	18.08	13.43	2.94	6.22	45	1.21	26.9	4.84	13.35	2.96	6.36	207	5.73	23	1.91667	18	2	6	4
2121TB354	PPPW_036	control	80.5	70.8	55.4	32.7	38.1	15.4	0.137006	8	0	16.3	0.5	16.8	0.0306748	9.7	0.4	8	216	5.96	27.6	23.84	12.96	2.97	5.89	28	0.56	20	2.24	11.78	2.68	6.47	244	6.52	20	2.06186	18	4	8	4
2121TB355	PPPW_036	control	83.3	72.2	61.4	39.4	32.8	10.8	0.15374	7	0	14.2	1.4	15.6	0.0985915	11.1	0.3	7	198	4.6	23.2	18.4	12.49	2.79	6.2	36	1.15	31.9	4.6	14.09	3.06	6.23	234	5.75	22	1.98198	13	4	6	2
2121TB356	PPPW_036	drought	77.2	65.6	49.6	31	34.6	16	0.176829	4	0	4	0.6	4.6	0.15	11.6	0.5	4	50	1.15	23	4.6	11.79	2.75	5.81	31	0.49	15.8	1.96	10.17	2.49	5.6	81	1.64	20	1.72414	14	2	3	1
2121TB357	PPPW_036	drought	76.2	65	49	29.7	35.3	16	0.172308	5	2	5	0.9	5.9	0.18	11.2	0	3	84	1.37	16.3	5.48	10.82	2.58	5.78	31	0.52	16.8	2.08	11.43	2.66	6.04	115	1.89	20	1.78571	15	3	4	1
2121TB358	PPPW_036	drought	75.2	63.8	49.4	30	33.8	14.4	0.178683	8	1	7.8	0.5	8.3	0.0641026	11.4	0	7	111	2.49	22.4	9.96	12.1	2.78	5.96	30	0.5	16.7	2	11.38	2.7	5.93	141	2.99	21	1.84211	13	3	4	1
2121TB359	PPPW_036	drought	75.9	64.3	45.3	26.6	37.7	19	0.180404	6	1	7.3	0.8	8.1	0.109589	11.6	0.5	5	101	2.62	25.9	10.48	12.4	2.91	5.73	31	0.52	16.8	2.08	10.08	2.53	5.73	132	3.14	21	1.81034	16	3	3	0
2121TB360	PPPW_036	drought	76.5	65.2	48.3	29.8	35.4	16.9	0.173313	5	0	7.3	0.8	8.1	0.109589	11.3	0.2	5	90	2.11	23.4	8.44	12.37	2.87	6.07	29	0.57	19.7	2.28	10.76	2.61	5.64	119	2.68	20	1.76991	17	3	4	1
2121TB361	PPPW_037	control	77	65.2	53.2	32.6	32.6	12	0.180982	11	0	21.3	1.4	22.7	0.0657277	11.8	0.3	11	252	6.71	26.6	26.84	13.16	2.98	5.98	32	1.07	33.4	4.28	15.49	3.2	6.79	284	7.78	23	1.94915	17	4	7	3
2121TB362	PPPW_037	control	77.8	65	54.9	34.7	30.3	10.1	0.196923	8	0	16.6	1.2	17.8	0.0722892	12.8	2	8	157	4.8	30.6	19.2	13.99	3.13	6.14	33	0.97	29.4	3.88	13.67	3.16	5.77	190	5.77	24	1.875	19	3	8	5
2121TB363	PPPW_037	control	82.2	70.5	59.7	38.6	31.9	10.8	0.165957	10	0	20.7	1.5	22.2	0.0724638	11.7	0.3	10	267	6.11	22.9	24.44	12.44	2.74	6.17	39	1.01	25.9	4.04	13.78	2.88	7.23	306	7.12	23	1.96581	19	3	11	8
2121TB364	PPPW_037	control	71	61.7	56.1	37.8	23.9	5.6	0.150729	7	0	11.5	1.4	12.9	0.121739	9.3	1	7	96	3.02	31.5	12.08	14.19	3.09	6.09	35	1.14	32.6	4.56	15.43	3.16	7.25	131	4.16	20	2.15054	17	3	8	5
2121TB365	PPPW_037	control	76.8	65	54.5	34.1	30.9	10.5	0.181538	8	1	17.8	1.2	19	0.0674157	11.8	0.3	7	241	5.48	22.7	21.92	12.71	2.95	5.95	39	0.94	24.1	3.76	12.3	2.89	5.76	280	6.42	25	2.11864	18	3	8	5
2121TB366	PPPW_037	drought	69	56.9	45.7	29.5	27.4	11.2	0.212654	8	2	8.7	0.7	9.4	0.0804598	12.1	1.2	6	41	1.15	28	4.6	11.82	2.85	5.58	29	0.47	16.2	1.88	10.27	2.54	5.47	70	1.62	23	1.90083	14	3	3	0
2121TB367	PPPW_037	drought	69.2	58.4	49	33	25.4	9.4	0.184932	4	1	4.8	0.9	5.7	0.1875	10.8	2.3	3	55	0.99	18	3.96	10.93	2.64	5.82	34	0.68	20	2.72	10.78	2.66	5.56	89	1.67	22	2.03704	17	2	3	1
2121TB368	PPPW_037	drought	66	53.3	44.2	29	24.3	9.1	0.238274	8	3	7.8	0.8	8.6	0.102564	12.7	1.3	5	54	1.3	24.1	5.2	13.06	2.95	6.36	34	0.64	18.8	2.56	11.12	2.65	5.77	88	1.94	23	1.81102	12	3	4	1
2121TB369	PPPW_037	drought	68.5	60	55.6	38	22	4.4	0.141667	5	1	5.3	0.5	5.8	0.0943396	8.5	1	4	59	1.03	17.5	4.12	11.19	2.61	5.89	21	0.32	15.2	1.28	10.78	2.55	5.79	80	1.35	20	2.35294	13	3	4	1
2121TB370	PPPW_037	drought	70.3	58.3	47.5	31.2	27.1	10.8	0.205832	7	0	9.8	0.9	10.7	0.0918367	12	1.2	7	73	1.73	23.7	6.92	12.09	2.91	5.65	35	0.66	18.9	2.64	10.63	2.56	5.69	108	2.39	25	2.08333	13	3	4	1
2121TB371	PPPW_038	control	69.7	59.2	52.1	32	27.2	7.1	0.177365	7	0	16.4	1.2	17.6	0.0731707	10.5	0.7	7	214	5.18	24.2	20.72	12.6	2.86	6.08	33	0.99	30	3.96	13.57	3.03	6.37	247	6.17	21	2	17	4	9	5
2121TB372	PPPW_038	control	70.5	59.3	49	29.6	29.7	10.3	0.18887	10	1	16.3	1.2	17.5	0.0736196	11.2	2	9	212	5.48	25.8	21.92	13.09	2.95	6.14	31	0.88	28.4	3.52	13.65	3.02	6.17	243	6.36	22	1.96429	18	4	8	4
2121TB373	PPPW_038	control	81.6	68.2	53.1	33	35.2	15.1	0.196481	10	1	20.8	1.4	22.2	0.0673077	13.4	0.6	9	281	6.75	24	27	13.21	2.94	6.25	48	1.2	25	4.8	13.33	2.92	6.23	329	7.95	24	1.79104	18	3	7	4
2121TB374	PPPW_038	control	77.5	66.5	53.5	34.1	32.4	13	0.165414	7	0	14.4	1.2	15.6	0.0833333	11	1.2	7	167	5	29.9	20	13.89	3.11	6.1	33	1.07	32.4	4.28	14.45	3.23	6	200	6.07	22	2	17	2	4	2
2121TB375	PPPW_038	control	78.7	67.2	60	42.2	25	7.2	0.171131	9	0	17.1	1	18.1	0.0584795	11.5	0.7	9	228	4.97	21.8	19.88	12.51	2.82	6.13	40	0.75	18.8	3	11.71	2.68	6.42	268	5.72	25	2.17391	16	3	9	6
2121TB376	PPPW_038	drought	62.7	51.5	42.6	27.5	24	8.9	0.217476	6	1	4.8	0.7	5.5	0.145833	11.2	0.7	5	41	0.98	23.9	3.92	11.86	2.89	5.57	26	0.51	19.6	2.04	10.18	2.63	5.22	67	1.49	21	1.875	16	4	3	-1
2121TB377	PPPW_038	drought	68.6	57.5	46.5	31.5	26	11	0.193043	6	1	6.9	0.9	7.8	0.130435	11.1	0.8	5	78	1.88	24.1	7.52	12.39	2.96	5.72	35	0.59	16.9	2.36	10.53	2.58	5.62	113	2.47	22	1.98198	16	2	3	1
2121TB378	PPPW_038	drought	65.5	54.6	40.2	24.6	30	14.4	0.199634	10	1	16.4	0.8	17.2	0.0487805	10.9	1.1	9	192	5.2	27.1	20.8	13.15	3.03	6.02	35	0.64	18.3	2.56	11.35	2.67	6.12	227	5.84	22	2.01835	16	3	4	1
2121TB379	PPPW_038	drought	65	54.2	46.2	30.6	23.6	8	0.199262	7	1	7.4	0.9	8.3	0.121622	10.8	1.6	6	90	1.74	19.3	6.96	11.21	2.69	5.93	20	0.64	32	2.56	14.07	3.16	6.01	110	2.38	19	1.75926	12	3	4	1
2121TB380	PPPW_038	drought	72.2	60.1	45.1	28.3	31.8	15	0.201331	6	0	8.4	0.8	9.2	0.0952381	12.1	2.2	6	99	2.45	24.7	9.8	12.95	2.89	6.17	38	0.74	19.5	2.96	11.7	2.63	6.44	137	3.19	20	1.65289	12	4	4	0
2121TB381	PPPW_039	control	75.2	64.5	57.3	39	25.5	7.2	0.165891	6	2	8.8	0.9	9.7	0.102273	10.7	0	4	38	1.06	27.9	4.24	14.79	3.11	6.8	37	0.68	18.4	2.72	13.51	3.09	6.13	75	1.74	24	2.24299	19	3	6	3
2121TB382	PPPW_039	control	74	64.7	57.1	35	29.7	7.6	0.14374	6	0	9.2	0.8	10	0.0869565	9.3	0.2	6	79	2.45	31	9.8	14.32	3.12	6.18	19	0.71	37.4	2.84	15.78	3.26	6.43	98	3.16	21	2.25806	9	3	6	3
2121TB383	PPPW_039	control	77	65.1	53.1	32.5	32.6	12	0.182796	10	1	14.7	1.2	15.9	0.0816327	11.9	0.5	9	170	4.25	25	17	13.15	2.89	6.2	38	0.88	23.2	3.52	12.89	2.85	6.19	208	5.13	21	1.76471	18	3	10	7
2121TB384	PPPW_039	control	68.2	57	52	32.3	24.7	5	0.196491	9	0	15.6	1	16.6	0.0641026	11.2	0	9	165	3.19	19.3	12.76	12.25	2.86	5.91	34	0.77	22.6	3.08	13.06	3.01	5.88	199	3.96	23	2.05357	16	3	8	5
2121TB385	PPPW_039	control	72.3	60.8	45	25.5	35.3	15.8	0.189145	7	0	13.8	1.2	15	0.0869565	11.5	0	7	210	3.94	18.8	15.76	12.55	2.82	6.15	43	0.86	20	3.44	13.25	2.94	6.19	253	4.8	23	2	13	4	5	1
2121TB386	PPPW_039	drought	61	49.7	40.3	24.1	25.6	9.4	0.227364	6	1	7.1	1.2	8.3	0.169014	11.3	0.5	5	61	1.58	25.9	6.32	14.19	3.08	6.32	40	0.7	17.5	2.8	11.97	2.81	5.96	101	2.28	21	1.85841	18	3	3	0
2121TB387	PPPW_039	drought	74.2	65	55.5	39	26	9.5	0.141538	6	1	7.5	0.4	7.9	0.0533333	9.2	1.1	5	58	1.86	32.1	7.44	14.16	3.08	6.25	7	0.22	31.4	0.88	14.25	3.02	6.21	65	2.08	21	2.28261	4	2	4	2
2121TB388	PPPW_039	drought	65.5	54.1	44.2	27	27.1	9.9	0.210721	4	1	4.8	1.1	5.9	0.229167	11.4	0.6	3	23	0.59	25.7	2.36	13.44	2.99	6.57	36	0.69	19.2	2.76	12.15	2.79	6.3	59	1.28	24	2.10526	22	2	4	2
2121TB389	PPPW_039	drought	61.5	50.4	45.2	28.7	21.7	5.2	0.220238	6	0	6	0.8	6.8	0.133333	11.1	0.5	6	57	1.11	19.5	4.44	12.3	2.78	6.08	24	0.52	21.7	2.08	12.8	2.93	6.51	81	1.63	23	2.07207	14	3	5	2
2121TB390	PPPW_039	drought	62	53	51.7	34.6	18.4	1.3	0.169811	7	2	7.4	0.9	8.3	0.121622	9	0.3	5	62	1.45	23.4	5.8	13.44	2.89	6.44	22	0.71	32.3	2.84	14.52	3.11	6.4	84	2.16	18	2	12	3	4	1
2121TB391	PPPW_040	control	82.1	70.3	62.5	41.8	28.5	7.8	0.167852	7	0	13.5	1.1	14.6	0.0814815	11.8	0.4	7	128	4.14	32.3	16.56	15.11	3.16	6.47	24	0.81	33.8	3.24	16.11	3.29	7.26	152	4.95	24	2.0339	15	3	6	3
2121TB392	PPPW_040	control	73.5	63.5	54.1	32.3	31.2	9.4	0.15748	7	0	11.8	0.8	12.6	0.0677966	10	0.2	7	84	2.55	30.4	10.2	14.74	3.07	6.48	17	0.6	35.3	2.4	15.19	3.19	6.36	101	3.15	22	2.2	12	3	9	6
2121TB393	PPPW_040	control	84	72.2	62	40.5	31.7	10.2	0.163435	10	0	20.4	1.2	21.6	0.0588235	11.8	0.4	10	223	6.67	29.9	26.68	15	3.07	6.65	24	0.96	40	3.84	16.7	3.31	6.74	247	7.63	24	2.0339	17	3	9	6
2121TB394	PPPW_040	control	83.9	70.1	62.9	42.7	27.4	7.2	0.196862	9	0	17.2	1.1	18.3	0.0639535	13.8	0.7	9	213	4.28	20.1	17.12	12.9	2.73	6.46	39	0.7	17.9	2.8	12.46	2.66	6.64	252	4.98	23	1.66667	17	4	9	5
2121TB395	PPPW_040	control	87.5	75.2	66.4	45.1	30.1	8.8	0.163564	6	0	12.3	1.4	13.7	0.113821	12.3	0.2	6	115	3.7	32.2	14.8	15.48	3.15	6.61	36	1.15	31.9	4.6	15.07	3.11	6.99	151	4.85	25	2.03252	15	3	6	3
2121TB396	PPPW_040	drought	75.5	67.1	60.2	42.9	24.2	6.9	0.125186	8	0	9.2	0.8	10	0.0869565	8.4	0.3	8	99	2.4	24.2	9.6	13.09	2.89	6.14	24	0.69	28.8	2.76	13.91	2.97	6.81	123	3.09	19	2.2619	13	3	4	1
2121TB397	PPPW_040	drought	69	58.7	54.8	35.7	23	3.9	0.175468	9	0	12.2	0.7	12.9	0.057377	10.3	0.5	9	113	2.97	26.3	11.88	14.04	3.04	6.24	18	0.56	31.1	2.24	15.13	3.16	6.3	131	3.53	20	1.94175	14	3	4	1
2121TB398	PPPW_040	drought	74.4	63.4	53.2	33.8	29.6	10.2	0.173502	6	0	8.3	1	9.3	0.120482	11	0.3	6	89	1.92	21.6	7.68	12.86	2.81	6.19	19	0.65	34.2	2.6	15.72	3.18	6.56	108	2.57	23	2.09091	10	3	5	2
2121TB399	PPPW_040	drought	65.4	54	41	25.2	28.8	13	0.211111	10	1	9.7	0.6	10.3	0.0618557	11.4	0.4	9	56	1.51	27	6.04	13.61	2.89	6.39	29	0.4	13.8	1.6	10.26	2.41	6.18	85	1.91	22	1.92982	15	3	4	1
2121TB400	PPPW_040	drought	70.8	59.1	46.6	29	30.1	12.5	0.19797	6	0	6.1	0.8	6.9	0.131148	11.7	0.7	6	51	1.41	27.6	5.64	14.21	2.98	6.48	28	0.48	17.1	1.92	11.65	2.65	6.02	79	1.89	22	1.88034	17	3	3	0
2121TB401	PPPW_041	control	71.5	62.3	54.9	35.7	26.6	7.4	0.147673	7	0	11.6	1.4	13	0.12069	9.2	1	7	136	4.22	31	16.88	14.19	3.11	6.27	41	1.17	28.5	4.68	13.79	2.98	6.44	177	5.39	21	2.28261	18	3	4	1
2121TB402	PPPW_041	control	68	59	50.2	30	29	8.8	0.152542	6	0	9.6	0.8	10.4	0.0833333	9	0.7	6	86	2.48	28.8	9.92	13.51	3.08	5.81	33	0.65	19.7	2.6	11.93	2.7	6.29	119	3.13	20	2.22222	14	3	4	1
2121TB403	PPPW_041	control	67.5	58	52.1	34.5	23.5	5.9	0.163793	6	0	11.9	1.4	13.3	0.117647	9.5	1	6	146	3.98	27.3	15.92	13.56	3	6.19	34	1.14	33.5	4.56	15.07	3.23	6.64	180	5.12	22	2.31579	15	2	4	2
2121TB404	PPPW_041	control	75.2	64.6	57.1	37.5	27.1	7.5	0.164087	5	0	11.3	1.2	12.5	0.106195	10.6	0.4	5	141	3.32	23.5	13.28	13.22	2.92	6.18	47	0.82	17.4	3.28	11.99	2.7	6.51	188	4.14	24	2.26415	20	3	5	2
2121TB405	PPPW_041	control	65	55	52.5	33.1	21.9	2.5	0.181818	7	0	14.4	1.6	16	0.111111	10	0.7	7	176	5.45	31	21.8	13.89	3.16	6	42	1.37	32.6	5.48	15.29	3.18	6.76	218	6.82	22	2.2	19	3	5	2
2121TB406	PPPW_041	drought	62.2	52.5	42	25.7	26.8	10.5	0.184762	7	1	6.9	0.8	7.7	0.115942	9.7	1.1	6	68	1.93	28.4	7.72	13.03	3.01	5.96	33	0.58	17.6	2.32	11.9	2.7	6.22	101	2.51	21	2.16495	13	2	3	1
2121TB407	PPPW_041	drought	62.5	54.2	45	28.7	25.5	9.2	0.153137	6	1	6.1	0.7	6.8	0.114754	8.3	0.6	5	57	1.51	26.5	6.04	13.07	3.01	6.01	25	0.49	19.6	1.96	10.52	2.72	5.16	82	2	21	2.53012	10	3	3	0
2121TB408	PPPW_041	drought	63.6	54.4	43.5	27.4	27	10.9	0.169118	7	0	8.1	0.7	8.8	0.0864198	9.2	0.8	7	89	2.43	27.3	9.72	12.96	3	5.82	29	0.49	16.9	1.96	11	2.74	5.83	118	2.92	21	2.28261	15	3	4	1
2121TB409	PPPW_041	drought	64.1	55.5	45	28.5	27	10.5	0.154955	6	0	6.8	0.7	7.5	0.102941	8.6	1.1	6	61	1.86	30.5	7.44	14.16	3.15	6.07	30	0.52	17.3	2.08	11.37	2.64	5.94	91	2.38	20	2.32558	13	3	4	1
2121TB410	PPPW_041	drought	63.5	54.6	43.2	28	26.6	11.4	0.163004	9	4	8.6	0.9	9.5	0.104651	8.9	1	5	60	1.67	27.8	6.68	13.5	3.01	6.12	30	0.54	18	2.16	11.36	2.64	5.94	90	2.21	20	2.24719	15	3	3	0
2121TB411	PPPW_042	control	86.9	74.5	65.1	44.6	29.9	9.4	0.166443	5	0	12.4	1.3	13.7	0.104839	12.4	3.2	5	147	3.76	25.6	15.04	13.56	2.98	6.25	49	0.96	19.6	3.84	12.32	2.79	6.16	196	4.72	23	1.85484	18	3	5	2
2121TB412	PPPW_042	control	80.2	69.2	60.3	42.5	26.7	8.9	0.15896	5	0	11.9	1.3	13.2	0.109244	11	0.6	5	130	3.41	26.2	13.64	12.88	2.94	6.08	41	1.06	25.9	4.24	12.62	2.89	5.92	171	4.47	22	2	19	3	5	2
2121TB413	PPPW_042	control	80.5	68.6	60	39.8	28.8	8.6	0.173469	5	0	12.5	0.9	13.4	0.072	11.9	1.5	5	154	3.6	23.4	14.4	13.34	2.93	6.38	41	0.7	17.1	2.8	12.18	2.72	6.25	195	4.3	23	1.93277	15	3	5	2
2121TB414	PPPW_042	control	86	75.2	65.1	43.5	31.7	10.1	0.143617	5	0	19.7	1.1	20.8	0.0558376	10.8	1.1	5	254	7.6	29.9	30.4	14.17	3.13	6.16	40	0.77	19.3	3.08	12.09	2.75	6.09	294	8.37	19	1.75926	17	3	6	3
2121TB415	PPPW_042	control	87.7	76	64.1	41.1	34.9	11.9	0.153947	6	0	18.2	1.1	19.3	0.0604396	11.7	1.4	6	240	6.8	28.3	27.2	13.92	3.06	6.2	45	0.79	17.6	3.16	11.29	2.62	5.83	285	7.59	21	1.79487	17	3	5	2
2121TB416	PPPW_042	drought	71.2	60.4	48.8	30.6	29.8	11.6	0.178808	3	0	4	0.6	4.6	0.15	10.8	0.8	3	50	1.16	23.2	4.64	12.08	2.81	6.11	22	0.4	18.2	1.6	11.12	2.67	6.29	72	1.56	20	1.85185	15	2	3	1
2121TB417	PPPW_042	drought	77.7	67.2	54.5	38	29.2	12.7	0.15625	9	1	11.6	0.8	12.4	0.0689655	10.5	1.6	8	137	3.67	26.8	14.68	12.32	2.98	5.55	28	0.5	17.9	2	10.36	2.69	5.32	165	4.17	21	2	15	3	3	0
2121TB418	PPPW_042	drought	74.3	63.3	48.4	29.5	33.8	14.9	0.173776	4	1	5.9	1.2	7.1	0.20339	11	2.1	3	56	1.7	30.4	6.8	14.36	3.12	6.51	39	0.73	18.7	2.92	11.84	2.81	6.08	95	2.43	19	1.72727	17	2	3	1
2121TB419	PPPW_042	drought	78.4	67	55.4	38.5	28.5	11.6	0.170149	6	1	7	0.8	7.8	0.114286	11.4	2	5	76	1.78	23.4	7.12	12.07	2.86	5.79	35	0.54	15.4	2.16	10.73	2.61	5.97	111	2.32	21	1.84211	14	3	3	0
2121TB420	PPPW_042	drought	73	61.8	49.5	31.2	30.6	12.3	0.18123	3	0	5.3	1	6.3	0.188679	11.2	2.6	3	56	1.84	32.9	7.36	15.03	3.25	6.56	39	0.72	18.5	2.88	11.09	2.63	5.83	95	2.56	20	1.78571	16	3	3	0
2121TB421	PPPW_043	control	73.6	63.8	60.1	38.5	25.3	3.7	0.153605	8	1	11.4	1.5	12.9	0.131579	9.8	0.6	7	116	3.76	32.4	15.04	14.49	3.16	6.32	36	1.24	34.4	4.96	14.82	3.19	6.57	152	5	22	2.2449	15	4	6	2
2121TB422	PPPW_043	control	80.5	69.8	67.5	48	21.8	2.3	0.153295	5	0	10.4	1.6	12	0.153846	10.7	0.2	5	101	3.54	35	14.16	15.12	3.25	6.23	43	1.41	32.8	5.64	14.73	3.18	6.22	144	4.95	23	2.14953	16	3	4	1
2121TB423	PPPW_043	control	75.4	66.4	64.9	45.7	20.7	1.5	0.135542	5	0	8.2	1.2	9.4	0.146341	9	0.8	5	72	2.4	33.3	9.6	14.94	3.18	6.37	36	0.93	25.8	3.72	12.8	2.95	5.88	108	3.33	23	2.55556	14	4	4	0
2121TB424	PPPW_043	control	72.4	63.8	61.6	44.4	19.4	2.2	0.134796	6	0	10.3	0.9	11.2	0.0873786	8.6	0	6	89	2.85	32	11.4	13.96	3.17	5.87	27	0.72	26.7	2.88	12.69	2.97	6.26	116	3.57	19	2.2093	15	3	6	3
2121TB425	PPPW_043	control	78.2	68.1	61.2	41	27.1	6.9	0.148311	6	0	13.8	1.6	15.4	0.115942	10.1	0.2	6	158	5.08	32.2	20.32	14.62	3.17	6.27	41	1.32	32.2	5.28	14.97	3.15	6.9	199	6.4	23	2.27723	15	4	5	1
2121TB426	PPPW_043	drought	66.6	56.5	51.1	33.5	23	5.4	0.178761	4	0	4.1	0.8	4.9	0.195122	10.1	0.2	4	48	0.87	18.1	3.48	9.83	2.49	5.4	35	0.54	15.4	2.16	10.2	2.58	5.45	83	1.41	23	2.27723	21	3	4	1
2121TB427	PPPW_043	drought	70	58.5	52.5	35.1	23.4	6	0.196581	5	0	6.6	1.2	7.8	0.181818	11.5	1	5	80	1.88	23.5	7.52	12.04	2.9	5.75	45	0.85	18.9	3.4	11.22	2.71	5.89	125	2.73	23	2	15	3	4	1
2121TB428	PPPW_043	drought	67.1	56.2	51	32.8	23.4	5.2	0.19395	4	2	3.6	0.7	4.3	0.194444	10.9	1.2	2	42	0.6	14.3	2.4	10.98	2.52	6.28	27	0.32	11.9	1.28	10.32	2.47	5.76	69	0.92	23	2.11009	17	4	4	0
2121TB429	PPPW_043	drought	69	57.9	52.6	35.8	22.1	5.3	0.19171	6	2	8.2	1.2	9.4	0.146341	11.1	1.1	4	133	2.74	20.6	10.96	11.55	2.73	5.79	45	0.88	19.6	3.52	11.94	2.76	6	178	3.62	23	2.07207	18	3	4	1
2121TB430	PPPW_043	drought	63.9	53	48.1	27.6	25.4	4.9	0.20566	4	2	3.5	0.8	4.3	0.228571	10.9	2.1	2	41	0.56	13.7	2.24	9.58	2.34	5.67	30	0.38	12.7	1.52	10.05	2.43	5.67	71	0.94	23	2.11009	12	4	4	0
2121TB431	PPPW_044	control	56.8	48.7	39.5	23	25.7	9.2	0.166324	7	0	10.9	0.8	11.7	0.0733945	8.1	6.7	7	131	3.56	27.2	14.24	13.29	2.99	6.16	36	0.73	20.3	2.92	11.82	2.73	6.2	167	4.29	19	2.34568	15	3	9	6
2121TB432	PPPW_044	control	63.2	53.1	40	24.3	28.8	13.1	0.190207	8	0	14.4	1.4	15.8	0.0972222	10.1	6.5	8	221	5.91	26.7	23.64	12.87	2.94	5.88	49	1.05	21.4	4.2	12.14	2.71	6.3	270	6.96	21	2.07921	19	4	9	5
2121TB433	PPPW_044	control	58.1	49.7	43.3	26.8	22.9	6.4	0.169014	8	1	10.4	1	11.4	0.0961538	8.4	7.3	7	145	3.05	21	12.2	11.66	2.76	5.84	28	0.73	26.1	2.92	12.64	2.92	5.8	173	3.78	16	1.90476	12	4	9	5
2121TB434	PPPW_044	control	52	45	36	19.5	25.5	9	0.155556	6	0	7.5	0.7	8.2	0.0933333	7	6.5	6	82	2.49	30.4	9.96	13.5	3.1	5.82	27	0.5	18.5	2	11.13	2.64	6.15	109	2.99	17	2.42857	12	3	8	5
2121TB435	PPPW_044	control	66.5	54	47.2	31.5	22.5	6.8	0.231481	9	0	15.6	0.8	16.4	0.0512821	12.5	6.5	9	230	5.85	25.4	23.4	12.87	2.9	6.04	28	0.48	17.1	1.92	10.21	2.42	6.28	258	6.33	21	1.68	12	4	10	6
2121TB436	PPPW_044	drought	63.7	45.9	41.4	27.6	18.3	4.5	0.3878	5	1	4.9	1	5.9	0.204082	17.8	7.3	4	63	1.62	25.7	6.48	12.73	2.9	5.88	37	0.68	18.4	2.72	10.49	2.56	5.61	100	2.3	17	0.955056	15	3	5	2
2121TB437	PPPW_044	drought	61.5	53	39.1	24	29	13.9	0.160377	4	0	5.2	0.8	6	0.153846	8.5	6.1	4	91	2.5	27.5	10	12.73	2.99	5.88	38	0.76	20	3.04	10.91	2.67	5.52	129	3.26	16	1.88235	15	3	4	1
2121TB438	PPPW_044	drought	55.3	46	30.1	17.1	28.9	15.9	0.202174	6	0	6.4	1.1	7.5	0.171875	9.3	6.5	6	98	2.25	23	9	12.17	2.86	5.87	40	0.72	18	2.88	10.96	2.59	5.85	138	2.97	18	1.93548	13	3	5	2
2121TB439	PPPW_044	drought	53.2	44	30	16.5	27.5	14	0.209091	4	1	3.8	0.9	4.7	0.236842	9.2	6.6	3	54	1.22	22.6	4.88	12.04	2.77	5.85	38	0.67	17.6	2.68	11.34	2.62	6.34	92	1.89	19	2.06522	15	3	5	2
2121TB440	PPPW_044	drought	57.5	47.6	32.7	18.4	29.2	14.9	0.207983	5	0	4.6	1	5.6	0.217391	9.9	6.2	5	58	1.41	24.3	5.64	12.12	2.87	5.87	39	0.64	16.4	2.56	10.37	2.54	5.6	97	2.05	18	1.81818	14	3	4	1
2121TB441	PPPW_045	control	69.6	60.9	58.5	40.2	20.7	2.4	0.142857	5	0	9.3	1.1	10.4	0.11828	8.7	6.2	5	57	2.27	39.8	9.08	16.84	3.44	6.55	22	0.82	37.3	3.28	17.12	3.45	7.3	79	3.09	19	2.18391	10	3	6	3
2121TB442	PPPW_045	control	76.1	67.5	65.8	42.6	24.9	1.7	0.127407	6	0	14.8	1.1	15.9	0.0743243	8.6	7.9	6	105	4.36	41.5	17.44	18.06	3.57	6.9	12	0.66	55	2.64	20.58	3.85	7.05	117	5.02	20	2.32558	7	3	5	2
2121TB443	PPPW_045	control	76.7	66	63.3	22.8	43.2	2.7	0.162121	3	0	6.5	1.9	8.4	0.292308	10.7	8.1	3	31	1.48	47.7	5.92	19.01	3.71	6.8	40	1.66	41.5	6.64	17.72	3.57	6.6	71	3.14	22	2.05607	17	2	3	1
2121TB444	PPPW_045	control	67.2	59.4	54.8	33.5	25.9	4.6	0.131313	6	0	11	0.8	11.8	0.0727273	7.8	10.2	6	80	2.86	35.8	11.44	16.69	3.43	6.53	17	0.69	40.6	2.76	17.42	3.4	7.65	97	3.55	22	2.82051	15	3	5	2
2121TB445	PPPW_045	control	77.7	67.5	61.8	40.5	27	5.7	0.151111	5	0	15.3	2.2	17.5	0.143791	10.2	7	5	152	6.28	41.3	25.12	16.51	3.48	6.5	42	1.8	42.9	7.2	17.27	3.6	6.78	194	8.08	22	2.15686	14	3	4	1
2121TB446	PPPW_045	drought	66	56.5	49.6	31.4	25.1	6.9	0.168142	5	2	5.4	1	6.4	0.185185	9.5	6.4	3	10	0.4	40	1.6	17.5	3.54	8.04	24	0.75	31.3	3	14.59	3.17	6.28	34	1.15	19	2	9	2	3	1
2121TB447	PPPW_045	drought	72.4	61.8	61.4	39.5	22.3	0.4	0.171521	6	0	10.8	1	11.8	0.0925926	10.6	8.6	6	94	3.32	35.3	13.28	16.38	3.4	6.67	16	0.66	41.3	2.64	17.22	3.5	6.45	110	3.98	18	1.69811	10	3	4	1
2121TB448	PPPW_045	drought	71.7	61.5	52.1	35.3	26.2	9.4	0.165854	6	1	9.2	1.6	10.8	0.173913	10.2	7.4	5	71	2.65	37.3	10.6	16.52	3.45	6.68	39	1	25.6	4	14.14	2.97	7.04	110	3.65	20	1.96078	13	3	4	1
2121TB449	PPPW_045	drought	69.8	60.4	50.8	32	28.4	9.6	0.155629	4	0	5.4	1.2	6.6	0.222222	9.4	7.4	4	35	1.29	36.9	5.16	16.71	3.36	6.57	36	0.74	20.6	2.96	13.21	2.73	6.89	71	2.03	18	1.91489	14	3	3	0
2121TB450	PPPW_045	drought	64	54.2	46.1	27.3	26.9	8.1	0.180812	4	0	5.7	1.5	7.2	0.263158	9.8	7	4	27	0.85	31.5	3.4	14.88	3.24	6.19	40	1.14	28.5	4.56	14.51	3.12	6.69	67	1.99	21	2.14286	12	3	3	0
2121TB451	PPPW_046	control	77.2	67.5	61.9	41.7	25.8	5.6	0.143704	5	0	10.4	1.5	11.9	0.144231	9.7	0	5	114	3.77	33.1	15.08	15.63	3.18	6.69	35	1.15	32.9	4.6	15.28	3.2	6.8	149	4.92	21	2.16495	15	3	5	2
2121TB452	PPPW_046	control	79.2	69.1	65.5	44.9	24.2	3.6	0.146165	5	0	11.3	1.2	12.5	0.106195	10.1	0.3	5	120	3.96	33	15.84	15.28	3.22	6.45	20	0.9	45	3.6	18.92	3.48	7.18	140	4.86	20	1.9802	14	3	4	1
2121TB453	PPPW_046	control	76	65.5	60.3	41.4	24.1	5.2	0.160305	6	0	12.7	0.8	13.5	0.0629921	10.5	0.2	6	86	3	34.9	12	15.83	3.35	6.42	19	0.55	28.9	2.2	14.69	3.15	7.15	105	3.55	21	2	15	2	7	5
2121TB454	PPPW_046	control	78.7	69.1	59.3	37.8	31.3	9.8	0.138929	5	0	12.5	1.2	13.7	0.096	9.6	0.3	5	134	4.96	37	19.84	16.45	3.39	6.45	34	0.99	29.1	3.96	14.65	3.01	6.55	168	5.95	18	1.875	13	3	4	1
2121TB455	PPPW_046	control	80.2	69.2	60.3	37.8	31.4	8.9	0.15896	5	0	12.6	1.1	13.7	0.0873016	11	0.2	5	120	4.45	37.1	17.8	16.19	3.34	6.57	29	0.87	30	3.48	14.39	3.07	6.32	149	5.32	21	1.90909	13	3	4	1
2121TB456	PPPW_046	drought	69.9	59	50.6	32.5	26.5	8.4	0.184746	4	0	4.9	1	5.9	0.204082	10.9	0.5	4	35	1.23	35.1	4.92	15.89	3.29	6.96	44	0.86	19.5	3.44	11.77	2.67	6.05	79	2.09	20	1.83486	18	3	4	1
2121TB457	PPPW_046	drought	71	60.8	50.9	32.1	28.7	9.9	0.167763	6	2	6.7	1.4	8.1	0.208955	10.2	0.6	4	54	1.37	25.4	5.48	12.45	2.92	5.72	47	0.98	20.9	3.92	13.14	2.79	6.9	101	2.35	19	1.86275	18	3	3	0
2121TB458	PPPW_046	drought	74.3	62.5	53	34.2	28.3	9.5	0.1888	4	0	6.9	1.5	8.4	0.217391	11.8	0.7	4	84	2.63	31.3	10.52	14.32	3.1	6.26	41	1.04	25.4	4.16	13.67	2.85	7	125	3.67	20	1.69492	17	2	4	2
2121TB459	PPPW_046	drought	74.8	62.9	54	35.3	27.6	8.9	0.189189	5	0	6.3	0.8	7.1	0.126984	11.9	0.6	5	68	1.77	26	7.08	12.98	2.96	5.89	34	0.61	17.9	2.44	12.08	2.7	6.09	102	2.38	20	1.68067	12	3	3	0
2121TB460	PPPW_046	drought	70.2	59.1	49.3	30.2	28.9	9.8	0.187817	4	0	4.7	1.2	5.9	0.255319	11.1	0.5	4	84	1.43	17	5.72	11.77	2.61	6.38	49	0.77	15.7	3.08	11.93	2.55	6.82	133	2.2	20	1.8018	14	4	4	0
2121TB461	PPPW_047	control	70.8	60.7	60	41.4	19.3	0.7	0.166392	7	0	14	1.9	15.9	0.135714	10.1	0.7	7	136	4.26	31.3	17.04	13.77	3.26	5.67	50	1.39	27.8	5.56	12.68	3.11	5.72	186	5.65	27	2.67327	22	4	10	6
2121TB462	PPPW_047	control	64.7	55	52.5	30.1	24.9	2.5	0.176364	7	0	13	1.5	14.5	0.115385	9.7	0.5	7	144	4.58	31.8	18.32	13.93	3.27	5.9	32	1.15	35.9	4.6	15.84	3.41	6.54	176	5.73	20	2.06186	13	3	8	5
2121TB463	PPPW_047	control	73.1	61.6	55.6	35.9	25.7	6	0.186688	8	0	16.4	2.4	18.8	0.146341	11.5	1.1	8	218	6.15	28.2	24.6	13.21	3.12	5.69	63	1.88	29.8	7.52	13.65	3.08	6.5	281	8.03	29	2.52174	29	3	5	2
2121TB464	PPPW_047	control	66.7	57.8	56	38.8	19	1.8	0.153979	8	1	10.9	1.1	12	0.100917	8.9	0.5	7	64	2.36	36.9	9.44	15.42	3.43	6.23	26	0.81	31.2	3.24	13.66	3.24	6.06	90	3.17	19	2.13483	12	4	7	3
2121TB465	PPPW_047	control	65.2	56.8	51.4	30	26.8	5.4	0.147887	7	0	12.9	1	13.9	0.0775194	8.4	0.5	7	112	4.17	37.2	16.68	15.25	3.42	5.98	21	0.81	38.6	3.24	16.34	3.43	7.04	133	4.98	19	2.2619	13	4	9	5
2121TB466	PPPW_047	drought	54	45.4	45.3	31.2	14.2	0.1	0.189427	7	2	5.6	0.1	5.7	0.0178571	8.6	0.9	5	53	1.05	19.8	4.2	10.85	2.77	5.55	6	0.17	28.3	0.68	14.7	2.89	9.91	59	1.22	23	2.67442	4	4	4	0
2121TB467	PPPW_047	drought	60.2	50.7	45	24.8	25.9	5.7	0.187377	6	1	6.4	0.7	7.1	0.109375	9.5	0.6	5	77	2.04	26.5	8.16	12.54	3.05	5.55	28	0.49	17.5	1.96	10.57	2.66	5.87	105	2.53	19	2	15	3	4	1
2121TB468	PPPW_047	drought	55.8	46	40.3	22.1	23.9	5.7	0.213043	7	1	6.3	0.8	7.1	0.126984	9.8	0.3	6	57	1.52	26.7	6.08	12.04	3.06	5.37	21	0.4	19	1.6	9.76	2.67	5.4	78	1.92	18	1.83673	16	3	4	1
2121TB469	PPPW_047	drought	54.2	44	39	21.7	22.3	5	0.231818	5	0	4.3	0.4	4.7	0.0930233	10.2	0.6	5	36	0.74	20.6	2.96	9.83	2.63	5.09	12	0.26	21.7	1.04	9.14	2.41	6.52	48	1	19	1.86275	8	3	4	1
2121TB470	PPPW_047	drought	61	50.1	45.2	29.2	20.9	4.9	0.217565	6	1	5.7	0.8	6.5	0.140351	10.9	0.9	5	50	1.27	25.4	5.08	11.6	3.01	5.21	30	0.43	14.3	1.72	9.59	2.5	5.64	80	1.7	25	2.29358	15	3	4	1
2121TB471	PPPW_048	control	83	74	64.5	49.8	24.2	9.5	0.121622	6	0	10.9	1.2	12.1	0.110092	9	0.7	6	125	4.02	32.2	16.08	14.75	3.16	6.35	39	0.91	23.3	3.64	12.78	2.89	6.12	164	4.93	23	2.55556	16	3	5	2
2121TB472	PPPW_048	control	86	76.2	67.5	47.4	28.8	8.7	0.128609	6	0	13.6	1.3	14.9	0.0955882	9.8	1.2	6	126	5.06	40.2	20.24	16.59	3.42	6.57	34	1.23	36.2	4.92	15.15	3.28	6.27	160	6.29	22	2.2449	13	3	5	2
2121TB473	PPPW_048	control	86.4	75.5	66	45.7	29.8	9.5	0.144371	5	0	11.7	1.9	13.6	0.162393	10.9	0.4	5	98	3.97	40.5	15.88	16.41	3.46	6.49	43	1.65	38.4	6.6	15.62	3.37	6.23	141	5.62	22	2.01835	18	2	5	3
2121TB474	PPPW_048	control	76.6	66.6	61	40.3	26.3	5.6	0.15015	7	0	14	1.2	15.2	0.0857143	10	0.5	7	135	4.73	35	18.92	15.4	3.24	6.37	24	1.06	44.2	4.24	17.44	3.46	6.7	159	5.79	22	2.2	10	3	6	3
2121TB475	PPPW_048	control	85.1	73.1	68.4	49.2	23.9	4.7	0.164159	11	0	28.1	1.6	29.7	0.0569395	12	0.2	11	362	9.33	25.8	37.32	13.01	2.96	5.94	38	0.72	18.9	2.88	10.92	2.65	5.6	400	10.05	25	2.08333	20	3	11	8
2121TB476	PPPW_048	drought	75.6	66.5	54.2	36.4	30.1	12.3	0.136842	2	0	2.8	0.8	3.6	0.285714	9.1	0.7	2	32	0.59	18.4	2.36	11.26	2.6	6.27	31	0.61	19.7	2.44	12.75	2.8	7.01	63	1.2	19	2.08791	15	3	3	0
2121TB477	PPPW_048	drought	66.8	58.5	58.4	40.3	18.2	0.1	0.14188	7	1	9.3	1.6	10.9	0.172043	8.3	0.2	6	27	0.78	28.9	3.12	15.24	3.17	6.45	8	0.28	35	1.12	15.03	3.22	6.14	35	1.06	21	2.53012	5	3	3	0
2121TB478	PPPW_048	drought	66	57	54.6	36.8	20.2	2.4	0.157895	8	2	10	0.4	10.4	0.04	9	0.5	6	31	0.82	26.5	3.28	13.84	3.08	6.13	3	0.13	43.3	0.52	16.47	3.39	6.27	34	0.95	20	2.22222	2	3	3	0
2121TB479	PPPW_048	drought	62.8	53	51.3	33.1	19.9	1.7	0.184906	9	1	14.4	0.7	15.1	0.0486111	9.8	0.7	8	114	3.66	32.1	14.64	14.32	3.22	5.91	13	0.38	29.2	1.52	14.04	3.27	5.68	127	4.04	21	2.14286	8	3	4	1
2121TB480	PPPW_048	drought	73.5	64.3	52	35.7	28.6	12.3	0.143079	7	1	7.6	0.6	8.2	0.0789474	9.2	0.5	6	92	2.49	27.1	9.96	12.94	2.97	5.92	33	0.48	14.5	1.92	10.96	2.58	6.19	125	2.97	21	2.28261	12	3	3	0
2121TB481	PPPW_049	control	71.3	61.8	55	38.2	23.6	6.8	0.153722	7	2	12.6	1.2	13.8	0.0952381	9.5	2.1	5	131	4.14	31.6	16.56	14.43	3.27	6.06	36	1.1	30.6	4.4	13.89	3.16	5.97	167	5.24	22	2.31579	16	3	7	4
2121TB482	PPPW_049	control	69.5	61.3	54.8	38.2	23.1	6.5	0.133768	6	1	10.2	1.1	11.3	0.107843	8.2	1.2	5	118	3.21	27.2	12.84	13.18	3.12	5.72	33	0.95	28.8	3.8	13.7	3.18	6.34	151	4.16	20	2.43902	16	3	6	3
2121TB483	PPPW_049	control	71	61.7	54.5	36.1	25.6	7.2	0.150729	4	0	11.3	0.7	12	0.0619469	9.3	1	4	132	4.56	34.5	18.24	15.19	3.32	6.16	31	1	32.3	4	14.86	3.19	6.56	163	5.56	18	1.93548	14	4	4	0
2121TB484	PPPW_049	control	70	60.8	55.5	36.9	23.9	5.3	0.151316	5	0	11.9	0.8	12.7	0.0672269	9.2	0.6	5	145	4.27	29.4	17.08	14.41	3.16	6.25	32	0.72	22.5	2.88	13.34	2.93	6.5	177	4.99	19	2.06522	16	4	6	2
2121TB485	PPPW_049	control	68.7	60	52.2	33.8	26.2	7.8	0.145	7	1	13.3	1	14.3	0.075188	8.7	0.6	6	155	4.82	31.1	19.28	14.37	3.25	6.01	35	0.95	27.1	3.8	13.55	3.12	5.94	190	5.77	19	2.18391	16	3	8	5
2121TB486	PPPW_049	drought	69	59.6	50.2	36.2	23.4	9.4	0.157718	8	0	7.8	0.8	8.6	0.102564	9.4	1.3	8	111	2.83	25.5	11.32	13.03	3.09	5.69	29	0.55	19	2.2	11.56	2.74	5.75	140	3.38	17	1.80851	14	3	3	0
2121TB487	PPPW_049	drought	68.6	58.4	50.1	35.3	23.1	8.3	0.174658	6	1	7.4	1	8.4	0.135135	10.2	1.5	5	94	2.61	27.8	10.44	13.84	3.11	6.29	36	0.74	20.6	2.96	12.68	2.9	6.32	130	3.35	19	1.86275	17	3	4	1
2121TB488	PPPW_049	drought	69.1	58.9	48.9	34	24.9	10	0.173175	5	0	5.6	1.2	6.8	0.214286	10.2	1.5	5	75	1.72	22.9	6.88	13.13	3	6.12	41	0.74	18	2.96	12.02	2.76	5.96	116	2.46	19	1.86275	17	3	3	0
2121TB489	PPPW_049	drought	63	52.2	43.4	27	25.2	8.8	0.206897	6	0	6.9	0.8	7.7	0.115942	10.8	0.6	6	80	2.28	28.5	9.12	13.58	3.12	5.93	35	0.66	18.9	2.64	12.45	2.84	6.03	115	2.94	19	1.75926	17	2	3	1
2121TB490	PPPW_049	drought	68.5	59	48	33.2	25.8	11	0.161017	5	1	6.4	0.8	7.2	0.125	9.5	1	4	76	2.11	27.8	8.44	13.76	3.14	6.05	33	0.74	22.4	2.96	12.92	2.98	6.38	109	2.85	18	1.89474	16	3	4	1
2121TB491	PPPW_050	control	69.5	59.5	51.2	33	26.5	8.3	0.168067	5	0	13.3	1.6	14.9	0.120301	10	0.7	5	167	4.54	27.2	18.16	13.33	3.21	5.69	48	1.37	28.5	5.48	13.55	3.2	6.2	215	5.91	24	2.4	20	2	6	4
2121TB492	PPPW_050	control	69.1	59.5	53.1	32.4	27.1	6.4	0.161345	3	0	8.4	0.9	9.3	0.107143	9.6	1.5	3	92	2.2	23.9	8.8	12.99	3.17	5.64	47	0.78	16.6	3.12	11.48	2.81	5.96	139	2.98	23	2.39583	22	3	5	2
2121TB493	PPPW_050	control	70.5	61	55.3	34.3	26.7	5.7	0.155738	5	0	10.6	1	11.6	0.0943396	9.5	1.2	5	116	3.39	29.2	13.56	14.02	3.28	5.82	40	0.82	20.5	3.28	12.16	2.95	5.87	156	4.21	24	2.52632	17	3	6	3
2121TB494	PPPW_050	control	71	61.7	57.6	39.2	22.5	4.1	0.150729	8	4	9.8	1.4	11.2	0.142857	9.3	1.2	4	101	2.6	25.7	10.4	13.09	3.08	5.79	43	1.27	29.5	5.08	13.67	3.22	6.15	144	3.87	24	2.58065	18	3	4	1
2121TB495	PPPW_050	control	67.7	58.2	51.2	31.8	26.4	7	0.16323	6	0	13.8	1.5	15.3	0.108696	9.5	0.8	6	205	5.44	26.5	21.76	13.29	3.19	5.75	51	1.23	24.1	4.92	13.17	3.02	6.11	256	6.67	22	2.31579	19	3	5	2
2121TB496	PPPW_050	drought	63.4	53.4	46.6	30.6	22.8	6.8	0.187266	5	0	5.8	0.8	6.6	0.137931	10	1.3	5	61	1.57	25.7	6.28	11.98	3.12	5.22	32	0.56	17.5	2.24	9.87	2.66	5.4	93	2.13	23	2.3	19	2	3	1
2121TB497	PPPW_050	drought	58.7	49.3	44.1	36.7	12.6	5.2	0.190669	6	0	6.2	0.8	7	0.129032	9.4	1.7	6	78	1.6	20.5	6.4	11.92	2.96	5.56	28	0.72	25.7	2.88	13.3	3.1	5.83	106	2.32	21	2.23404	16	3	4	1
2121TB498	PPPW_050	drought	61.9	51.5	45.9	30.4	21.1	5.6	0.201942	6	0	7	0.9	7.9	0.128571	10.4	0.4	6	90	2.15	23.9	8.6	11.82	3.07	5.23	34	0.58	17.1	2.32	10.64	2.71	5.61	124	2.73	23	2.21154	19	3	3	0
2121TB499	PPPW_050	drought	66.7	56.8	49	33.7	23.1	7.8	0.174296	5	0	5.6	0.9	6.5	0.160714	9.9	1.1	5	73	1.62	22.2	6.48	12.23	2.96	5.75	37	0.59	15.9	2.36	11.07	2.75	5.74	110	2.21	20	2.0202	16	3	3	0
2121TB500	PPPW_050	drought	62.5	52.5	46	30.6	21.9	6.5	0.190476	4	0	4.7	0.9	5.6	0.191489	10	1.5	4	35	1.02	29.1	4.08	13.71	3.26	5.68	40	0.74	18.5	2.96	11.03	2.79	5.37	75	1.76	22	2.2	19	3	4	1
