# Supplementary material for: Integrating metabolomics and high-throughput phenotyping to elucidate metabolic and phenotypic responses to early-season drought stress in Nordic spring wheat
Source: BMC Plant Biol. 2025 Jul 30;25:987. doi: 10.1186/s12870-025-06914-y (PMC12309201; doi:10.1186/s12870-025-06914-y)
Supplement: Supplementary file 6 — Additional file 6. Peak intensities of metabolites. Data were filtered as described in Materials and Methods. [file 12870_2025_6914_MOESM6_ESM.xlsx]

## Sheet: Annotation
Integrating metabolomics and high-throughput phenotyping to elucidate metabolic and phenotypic responses to early-season drought stress in Nordic spring wheat
Ronja Wonneberger1, John Charles D’Auria2, Kerstin Neumann2, Pernille Bjarup Hansen3, Jon Arne Dieseth4, Linda Kærgaard Nielsen5, Tarja Niemelä6, Firuz Odilbekov7, Fluturë Novakazi1^, Therése Bengtsson1* and the CResWheat Consortium
1 Swedish University of Agricultural Sciences, PO Box 190, 23422 Lomma, Sweden
2 Leibniz Institute of Plant Genetics and Crop Plant Research, Corrensstraße 3, 06466 Gatersleben, Germany
3 Nordic Seed A/S, Kornmarken 1, 8464 Galten, Denmark
4 Graminor AS, Hommelstadvegen 60, 2322 Ridabu, Norway
5 Sejet Plant Breeding, Nørremarksvej 67, 8700 Horsens, Denmark
6 Boreal Plant Breeding Ltd, Myllytie 10, 31600 Jokioinen, Finland
7 Lantmännen ek. för., Udda Lundqvists väg 11, 268 31 Svalöv, Sweden
^ Current address: University of Rostock, Satower Str. 48, 18059 Rostock, Germany
* Corresponding author
Additional File 6
rawname	name_pot	name_geno	condition	day	Rep	Tolerance_type	Batch	Unique_name	Amount [mg(FW)] (initial weight)	type
20220607a10.cdf	2132TB389	PPPW_033	control	1	1	non-tolerant	2	PPPW_033_c_1_1	15.21	splitless
20220607a100.cdf	2132TB431	PPPW_034	control	1	5	non-tolerant	2	PPPW_034_c_1_5	14.95	splitless
20220607a101.cdf	2132TB260	PPPW_017	control	1	3	tolerant	2	PPPW_017_c_1_3	15.21	splitless
20220607a102.cdf	2132TB007	PPPW_003	drought	1	4	non-tolerant	1	PPPW_003_d_1_4	14.91	splitless
20220607a103.cdf	2132TB345	PPPW_025	control	1	4	tolerant	2	PPPW_025_c_1_4	15.05	splitless
20220607a104.cdf	2132TB221	PPPW_016	drought	1	5	non-tolerant	1	PPPW_016_d_1_5	14.81	splitless
20220607a105.cdf	2132TB259	PPPW_017	control	1	4	tolerant	2	PPPW_017_c_1_4	15.03	splitless
20220607a106.cdf	2132TB395	PPPW_033	drought	1	5	non-tolerant	2	PPPW_033_d_1_5	15.11	splitless
20220607a107.cdf	2132TB436	PPPW_034	drought	1	2	non-tolerant	2	PPPW_034_d_1_2	15.21	splitless
20220607a108.cdf	2132TB180	PPPW_012	drought	1	5	tolerant	1	PPPW_012_d_1_5	15.2	splitless
20220607a11.cdf	2132TB225	PPPW_016	drought	1	1	non-tolerant	1	PPPW_016_d_1_1	14.98	splitless
20220607a111.cdf	2132TB481	PPPW_046	drought	1	3	tolerant	2	PPPW_046_d_1_3	14.99	splitless
20220607a112.cdf	2132TB480	PPPW_046	drought	1	4	tolerant	2	PPPW_046_d_1_4	15.2	splitless
20220607a113.cdf	2132TB267	PPPW_017	drought	1	4	tolerant	2	PPPW_017_d_1_4	15.1	splitless
20220607a114.cdf	2132TB437	PPPW_034	drought	1	3	non-tolerant	2	PPPW_034_d_1_3	14.8	splitless
20220607a115.cdf	2132TB310	PPPW_023	drought	1	5	tolerant	2	PPPW_023_d_1_5	15.04	splitless
20220607a116.cdf	2132TB354	PPPW_025	drought	1	5	tolerant	2	PPPW_025_d_1_5	15.18	splitless
20220607a117.cdf	2132TB006	PPPW_003	drought	1	5	non-tolerant	1	PPPW_003_d_1_5	14.98	splitless
20220607a118.cdf	2132TB439	PPPW_034	drought	1	4	non-tolerant	2	PPPW_034_d_1_4	14.8	splitless
20220607a119.cdf	2132TB483	PPPW_046	drought	1	5	tolerant	2	PPPW_046_d_1_5	14.8	splitless
20220607a12.cdf	2132TB178	PPPW_012	drought	1	1	tolerant	1	PPPW_012_d_1_1	15.16	splitless
20220607a120.cdf	2132TB092	PPPW_007	drought	1	4	non-tolerant	1	PPPW_007_d_1_4	15.2	splitless
20220607a121.cdf	2132TB391	PPPW_033	control	1	5	non-tolerant	2	PPPW_033_c_1_5	14.82	splitless
20220607a122.cdf	2132TB175	PPPW_012	control	1	5	tolerant	1	PPPW_012_c_1_5	15.05	splitless
20220607a123.cdf	2132TB050	PPPW_004	drought	1	4	non-tolerant	1	PPPW_004_d_1_4	14.95	splitless
20220607a124.cdf	2132TB052	PPPW_004	drought	1	5	non-tolerant	1	PPPW_004_d_1_5	14.94	splitless
20220607a125.cdf	2132TB438	PPPW_034	drought	1	5	non-tolerant	2	PPPW_034_d_1_5	14.77	splitless
20220607a126.cdf	2132TB268	PPPW_017	drought	1	5	tolerant	2	PPPW_017_d_1_5	14.89	splitless
20220607a127.cdf	2132TB346	PPPW_025	control	1	5	tolerant	2	PPPW_025_c_1_5	15.2	splitless
20220607a128.cdf	2132TB265	PPPW_017	drought	1	6	tolerant	2	PPPW_017_d_1_6	15.01	splitless
20220607a129.cdf	2132TB094	PPPW_007	drought	1	5	non-tolerant	1	PPPW_007_d_1_5	15.2	splitless
20220607a13.cdf	2132TB266	PPPW_017	drought	1	2	tolerant	2	PPPW_017_d_1_2	15.15	splitless
20220607a14.cdf	2132TB091	PPPW_007	control	1	1	non-tolerant	1	PPPW_007_c_1_1	15.2	splitless
20220607a15.cdf	2132TB348	PPPW_025	control	1	1	tolerant	2	PPPW_025_c_1_1	15.07	splitless
20220607a16.cdf	2132TB005	PPPW_003	control	1	2	non-tolerant	1	PPPW_003_c_1_2	15.17	splitless
20220607a17.cdf	2132TB482	PPPW_046	drought	1	1	tolerant	2	PPPW_046_d_1_1	15.06	splitless
20220607a18.cdf	2132TB002	PPPW_003	control	1	3	non-tolerant	1	PPPW_003_c_1_3	14.8	splitless
20220607a19.cdf	2132TB217	PPPW_016	control	1	1	non-tolerant	1	PPPW_016_c_1_1	14.89	splitless
20220607a20.cdf	2132TB477	PPPW_046	control	1	1	tolerant	2	PPPW_046_c_1_1	15.11	splitless
20220607a21.cdf	2132TB308	PPPW_023	drought	1	1	tolerant	2	PPPW_023_d_1_1	14.91	splitless
20220607a22.cdf	2132TB396	PPPW_033	drought	1	1	non-tolerant	2	PPPW_033_d_1_1	15.12	splitless
20220607a23.cdf	2132TB137	PPPW_011	drought	1	1	tolerant	1	PPPW_011_d_1_1	14.87	splitless
20220607a24.cdf	2132TB261	PPPW_017	control	1	1	tolerant	2	PPPW_017_c_1_1	14.95	splitless
20220607a25.cdf	2132TB479	PPPW_046	drought	1	2	tolerant	2	PPPW_046_d_1_2	15.14	splitless
20220607a26.cdf	2132TB219	PPPW_016	control	1	2	non-tolerant	1	PPPW_016_c_1_2	14.94	splitless
20220607a27.cdf	2132TB134	PPPW_011	control	1	1	tolerant	1	PPPW_011_c_1_1	14.8	splitless
20220607a28.cdf	2132TB311	PPPW_023	drought	1	2	tolerant	2	PPPW_023_d_1_2	15.19	splitless
20220607a31.cdf	2132TB051	PPPW_004	drought	1	1	non-tolerant	1	PPPW_004_d_1_1	15.18	splitless
20220607a32.cdf	2132TB090	PPPW_007	control	1	2	non-tolerant	1	PPPW_007_c_1_2	15.19	splitless
20220607a33.cdf	2132TB136	PPPW_011	drought	1	2	tolerant	1	PPPW_011_d_1_2	15.04	splitless
20220607a34.cdf	2132TB177	PPPW_012	control	1	2	tolerant	1	PPPW_012_c_1_2	15.06	splitless
20220607a35.cdf	2132TB089	PPPW_007	control	1	3	non-tolerant	1	PPPW_007_c_1_3	15.11	splitless
20220607a36.cdf	2132TB352	PPPW_025	drought	1	1	tolerant	2	PPPW_025_d_1_1	15.22	splitless
20220607a37.cdf	2132TB048	PPPW_004	control	1	1	non-tolerant	1	PPPW_004_c_1_1	15.1	splitless
20220607a38.cdf	2132TB045	PPPW_004	control	1	2	non-tolerant	1	PPPW_004_c_1_2	15.2	splitless
20220607a39.cdf	2132TB220	PPPW_016	control	1	3	non-tolerant	1	PPPW_016_c_1_3	15.05	splitless
20220607a4.cdf	2132TB305	PPPW_023	control	1	1	tolerant	2	PPPW_023_c_1_1	15.07	splitless
20220607a40.cdf	2132TB216	PPPW_016	control	1	4	non-tolerant	1	PPPW_016_c_1_4	14.87	splitless
20220607a41.cdf	2132TB130	PPPW_011	control	1	2	tolerant	1	PPPW_011_c_1_2	14.8	splitless
20220607a42.cdf	2132TB388	PPPW_033	control	1	2	non-tolerant	2	PPPW_033_c_1_2	14.84	splitless
20220607a43.cdf	2132TB132	PPPW_011	control	1	3	tolerant	1	PPPW_011_c_1_3	14.98	splitless
20220607a44.cdf	2132TB088	PPPW_007	control	1	4	non-tolerant	1	PPPW_007_c_1_4	15.21	splitless
20220607a45.cdf	2132TB046	PPPW_004	control	1	3	non-tolerant	1	PPPW_004_c_1_3	15.21	splitless
20220607a46.cdf	2132TB131	PPPW_011	control	1	4	tolerant	1	PPPW_011_c_1_4	15.21	splitless
20220607a47.cdf	2132TB262	PPPW_017	control	1	2	tolerant	2	PPPW_017_c_1_2	14.94	splitless
20220607a48.cdf	2132TB349	PPPW_025	control	1	2	tolerant	2	PPPW_025_c_1_2	14.88	splitless
20220607a49.cdf	2132TB224	PPPW_016	drought	1	2	non-tolerant	1	PPPW_016_d_1_2	14.81	splitless
20220607a5.cdf	2132TB004	PPPW_003	control	1	1	non-tolerant	1	PPPW_003_c_1_1	14.89	splitless
20220607a50.cdf	2132TB093	PPPW_007	drought	1	1	non-tolerant	1	PPPW_007_d_1_1	15.13	splitless
20220607a51.cdf	2132TB095	PPPW_007	drought	1	2	non-tolerant	1	PPPW_007_d_1_2	15.2	splitless
20220607a52.cdf	2132TB139	PPPW_011	drought	1	3	tolerant	1	PPPW_011_d_1_3	15.02	splitless
20220607a53.cdf	2132TB392	PPPW_033	control	1	3	non-tolerant	2	PPPW_033_c_1_3	14.8	splitless
20220607a54.cdf	2132TB008	PPPW_003	drought	1	2	non-tolerant	1	PPPW_003_d_1_2	14.89	splitless
20220607a55.cdf	2132TB173	PPPW_012	control	1	3	tolerant	1	PPPW_012_c_1_3	14.82	splitless
20220607a56.cdf	2132TB302	PPPW_023	control	1	2	tolerant	2	PPPW_023_c_1_2	14.87	splitless
20220607a57.cdf	2132TB222	PPPW_016	drought	1	3	non-tolerant	1	PPPW_016_d_1_3	14.91	splitless
20220607a58.cdf	2132TB440	PPPW_034	drought	1	1	non-tolerant	2	PPPW_034_d_1_1	15.17	splitless
20220607a59.cdf	2132TB394	PPPW_033	drought	1	2	non-tolerant	2	PPPW_033_d_1_2	14.83	splitless
20220607a6.cdf	2132TB432	PPPW_034	control	1	1	non-tolerant	2	PPPW_034_c_1_1	15.12	splitless
20220607a60.cdf	2132TB003	PPPW_003	control	1	4	non-tolerant	1	PPPW_003_c_1_4	15.18	splitless
20220607a61.cdf	2132TB223	PPPW_016	drought	1	4	non-tolerant	1	PPPW_016_d_1_4	15.22	splitless
20220607a62.cdf	2132TB476	PPPW_046	control	1	2	tolerant	2	PPPW_046_c_1_2	15.01	splitless
20220607a63.cdf	2132TB179	PPPW_012	drought	1	2	tolerant	1	PPPW_012_d_1_2	15.21	splitless
20220607a64.cdf	2132TB475	PPPW_046	control	1	3	tolerant	2	PPPW_046_c_1_3	14.94	splitless
20220607a65.cdf	2132TB304	PPPW_023	control	1	3	tolerant	2	PPPW_023_c_1_3	15.11	splitless
20220607a66.cdf	2132TB435	PPPW_034	control	1	2	non-tolerant	2	PPPW_034_c_1_2	14.89	splitless
20220607a67.cdf	2132TB434	PPPW_034	control	1	3	non-tolerant	2	PPPW_034_c_1_3	14.85	splitless
20220607a68.cdf	2132TB133	PPPW_011	control	1	5	tolerant	1	PPPW_011_c_1_5	15.19	splitless
20220607a7.cdf	2132TB009	PPPW_003	drought	1	1	non-tolerant	1	PPPW_003_d_1_1	15.07	splitless
20220607a71.cdf	2132TB096	PPPW_007	drought	1	3	non-tolerant	1	PPPW_007_d_1_3	15.22	splitless
20220607a72.cdf	2132TB306	PPPW_023	control	1	4	tolerant	2	PPPW_023_c_1_4	14.9	splitless
20220607a73.cdf	2132TB218	PPPW_016	control	1	5	non-tolerant	1	PPPW_016_c_1_5	15.17	splitless
20220607a74.cdf	2132TB049	PPPW_004	drought	1	2	non-tolerant	1	PPPW_004_d_1_2	15.16	splitless
20220607a75.cdf	2132TB474	PPPW_046	control	1	4	tolerant	2	PPPW_046_c_1_4	14.05	splitless
20220607a76.cdf	2132TB181	PPPW_012	drought	1	3	tolerant	1	PPPW_012_d_1_3	15.13	splitless
20220607a77.cdf	2132TB390	PPPW_033	control	1	4	non-tolerant	2	PPPW_033_c_1_4	15.2	splitless
20220607a78.cdf	2132TB393	PPPW_033	drought	1	3	non-tolerant	2	PPPW_033_d_1_3	15.2	splitless
20220607a79.cdf	2132TB350	PPPW_025	drought	1	2	tolerant	2	PPPW_025_d_1_2	14.82	splitless
20220607a8.cdf	2132TB263	PPPW_017	drought	1	1	tolerant	2	PPPW_017_d_1_1	14.8	splitless
20220607a80.cdf	2132TB087	PPPW_007	control	1	5	non-tolerant	1	PPPW_007_c_1_5	15.2	splitless
20220607a81.cdf	2132TB001	PPPW_003	control	1	5	non-tolerant	1	PPPW_003_c_1_5	14.96	splitless
20220607a82.cdf	2132TB047	PPPW_004	control	1	4	non-tolerant	1	PPPW_004_c_1_4	15.2	splitless
20220607a83.cdf	2132TB353	PPPW_025	drought	1	3	tolerant	2	PPPW_025_d_1_3	15.2	splitless
20220607a84.cdf	2132TB264	PPPW_017	drought	1	3	tolerant	2	PPPW_017_d_1_3	15.09	splitless
20220607a85.cdf	2132TB182	PPPW_012	drought	1	4	tolerant	1	PPPW_012_d_1_4	15.09	splitless
20220607a86.cdf	2132TB053	PPPW_004	drought	1	3	non-tolerant	1	PPPW_004_d_1_3	14.99	splitless
20220607a87.cdf	2132TB138	PPPW_011	drought	1	4	tolerant	1	PPPW_011_d_1_4	15.2	splitless
20220607a88.cdf	2132TB307	PPPW_023	drought	1	3	tolerant	2	PPPW_023_d_1_3	15.03	splitless
20220607a89.cdf	2132TB010	PPPW_003	drought	1	3	non-tolerant	1	PPPW_003_d_1_3	15.6	splitless
20220607a9.cdf	2132TB176	PPPW_012	control	1	1	tolerant	1	PPPW_012_c_1_1	14.81	splitless
20220607a90.cdf	2132TB397	PPPW_033	drought	1	4	non-tolerant	2	PPPW_033_d_1_4	14.87	splitless
20220607a91.cdf	2132TB044	PPPW_004	control	1	5	non-tolerant	1	PPPW_004_c_1_5	15.01	splitless
20220607a92.cdf	2132TB174	PPPW_012	control	1	4	tolerant	1	PPPW_012_c_1_4	15.16	splitless
20220607a93.cdf	2132TB303	PPPW_023	control	1	5	tolerant	2	PPPW_023_c_1_5	14.78	splitless
20220607a94.cdf	2132TB309	PPPW_023	drought	1	4	tolerant	2	PPPW_023_d_1_4	15.12	splitless
20220607a95.cdf	2132TB135	PPPW_011	drought	1	5	tolerant	1	PPPW_011_d_1_5	14.8	splitless
20220607a96.cdf	2132TB478	PPPW_046	control	1	5	tolerant	2	PPPW_046_c_1_5	15.08	splitless
20220607a97.cdf	2132TB347	PPPW_025	control	1	3	tolerant	2	PPPW_025_c_1_3	15	splitless
20220607a98.cdf	2132TB351	PPPW_025	drought	1	4	tolerant	2	PPPW_025_d_1_4	15.16	splitless
20220607a99.cdf	2132TB433	PPPW_034	control	1	4	non-tolerant	2	PPPW_034_c_1_4	14.9	splitless
20220610a10.cdf	2132TB270	PPPW_017	control	2	1	tolerant	4	PPPW_017_c_2_1	14.95	splitless
20220610a100.cdf	2132TB451	PPPW_034	drought	2	3	non-tolerant	4	PPPW_034_d_2_3	15.11	splitless
20220610a101.cdf	2132TB489	PPPW_046	drought	2	4	tolerant	4	PPPW_046_d_2_4	14.8	splitless
20220610a102.cdf	2132TB060	PPPW_004	drought	2	3	non-tolerant	3	PPPW_004_d_2_3	15.05	splitless
20220610a103.cdf	2132TB011	PPPW_003	control	2	4	non-tolerant	3	PPPW_003_c_2_4	14.8	splitless
20220610a104.cdf	2132TB150	PPPW_011	drought	2	4	tolerant	3	PPPW_011_d_2_4	15.2	splitless
20220610a105.cdf	2132TB017	PPPW_003	drought	2	6	non-tolerant	3	PPPW_003_d_2_6	14.89	splitless
20220610a106.cdf	2132TB062	PPPW_004	drought	2	4	non-tolerant	3	PPPW_004_d_2_4	15	splitless
20220610a107.cdf	2132TB228	PPPW_016	control	2	4	non-tolerant	3	PPPW_016_c_2_4	15.03	splitless
20220610a108.cdf	2132TB443	PPPW_034	control	2	4	non-tolerant	4	PPPW_034_c_2_4	14.86	splitless
20220610a11.cdf	2132TB269	PPPW_017	control	2	2	tolerant	4	PPPW_017_c_2_2	14.86	splitless
20220610a111.cdf	2132TB315	PPPW_023	control	2	5	tolerant	4	PPPW_023_c_2_5	15.09	splitless
20220610a112.cdf	2132TB014	PPPW_003	control	2	5	non-tolerant	3	PPPW_003_c_2_5	14.9	splitless
20220610a113.cdf	2132TB063	PPPW_004	drought	2	5	non-tolerant	3	PPPW_004_d_2_5	14.89	splitless
20220610a114.cdf	2132TB318	PPPW_023	drought	2	5	tolerant	4	PPPW_023_d_2_5	15.03	splitless
20220610a115.cdf	2132TB141	PPPW_011	control	2	5	tolerant	3	PPPW_011_c_2_5	15.15	splitless
20220610a116.cdf	2132TB449	PPPW_034	drought	2	4	non-tolerant	4	PPPW_034_d_2_4	14.97	splitless
20220610a117.cdf	2132TB229	PPPW_016	control	2	5	non-tolerant	3	PPPW_016_c_2_5	14.95	splitless
20220610a118.cdf	2132TB317	PPPW_023	drought	2	6	tolerant	4	PPPW_023_d_2_6	14.86	splitless
20220610a119.cdf	2132TB398	PPPW_033	control	2	5	non-tolerant	4	PPPW_033_c_2_5	15.13	splitless
20220610a12.cdf	2132TB403	PPPW_033	drought	2	2	non-tolerant	4	PPPW_033_d_2_2	15.02	splitless
20220610a120.cdf	2132TB490	PPPW_046	drought	2	5	tolerant	4	PPPW_046_d_2_5	14.85	splitless
20220610a121.cdf	2132TB146	PPPW_011	drought	2	5	tolerant	3	PPPW_011_d_2_5	15.22	splitless
20220610a122.cdf	2132TB356	PPPW_025	control	2	4	tolerant	4	PPPW_025_c_2_4	14.85	splitless
20220610a123.cdf	2132TB190	PPPW_012	drought	2	5	tolerant	3	PPPW_012_d_2_5	15.01	splitless
20220610a124.cdf	2132TB106	PPPW_007	drought	2	5	non-tolerant	3	PPPW_007_d_2_5	15.08	splitless
20220610a125.cdf	2132TB184	PPPW_012	control	2	4	tolerant	3	PPPW_012_c_2_4	14.88	splitless
20220610a126.cdf	2132TB448	PPPW_034	drought	2	5	non-tolerant	4	PPPW_034_d_2_5	15.01	splitless
20220610a127.cdf	2132TB064	PPPW_004	drought	2	6	non-tolerant	3	PPPW_004_d_2_6	15.01	splitless
20220610a128.cdf	2132TB365	PPPW_025	drought	2	6	tolerant	4	PPPW_025_d_2_6	15.1	splitless
20220610a129.cdf	2132TB359	PPPW_025	control	2	5	tolerant	4	PPPW_025_c_2_5	14.93	splitless
20220610a13.cdf	2132TB408	PPPW_033	drought	2	3	non-tolerant	4	PPPW_033_d_2_3	14.87	splitless
20220610a130.cdf	2132TB187	PPPW_012	control	2	5	tolerant	3	PPPW_012_c_2_5	15.04	splitless
20220610a131.cdf	2132TB235	PPPW_016	drought	2	6	non-tolerant	3	PPPW_016_d_2_6	15.2	splitless
20220610a132.cdf	2132TB445	PPPW_034	control	2	5	non-tolerant	4	PPPW_034_c_2_5	14.97	splitless
20220610a133.cdf	2132TB191	PPPW_012	drought	2	6	tolerant	3	PPPW_012_d_2_6	15	splitless
20220610a134.cdf	2132TB097	PPPW_007	control	2	5	non-tolerant	3	PPPW_007_c_2_5	14.86	splitless
20220610a135.cdf	2132TB493	PPPW_046	drought	2	6	tolerant	4	PPPW_046_d_2_6	14.9	splitless
20220610a136.cdf	2132TB276	PPPW_017	drought	2	7	tolerant	4	PPPW_017_d_2_7	14.82	splitless
20220610a137.cdf	2132TB405	PPPW_033	drought	2	6	non-tolerant	4	PPPW_033_d_2_6	15.15	splitless
20220610a138.cdf	2132TB054	PPPW_004	control	2	5	non-tolerant	3	PPPW_004_c_2_5	15.02	splitless
20220610a139.cdf	2132TB446	PPPW_034	drought	2	6	non-tolerant	4	PPPW_034_d_2_6	15.2	splitless
20220610a14.cdf	2132TB144	PPPW_011	control	2	2	tolerant	3	PPPW_011_c_2_2	15.11	splitless
20220610a140.cdf	2132TB105	PPPW_007	drought	2	6	non-tolerant	3	PPPW_007_d_2_6	15.2	splitless
20220610a141.cdf	2132TB149	PPPW_011	drought	2	6	tolerant	3	PPPW_011_d_2_6	14.82	splitless
20220610a15.cdf	2132TB278	PPPW_017	drought	2	1	tolerant	4	PPPW_017_d_2_1	14.88	splitless
20220610a16.cdf	2132TB189	PPPW_012	drought	2	1	tolerant	3	PPPW_012_d_2_1	14.8	splitless
20220610a17.cdf	2132TB015	PPPW_003	control	2	1	non-tolerant	3	PPPW_003_c_2_1	15.12	splitless
20220610a18.cdf	2132TB362	PPPW_025	drought	2	2	tolerant	4	PPPW_025_d_2_2	15.2	splitless
20220610a19.cdf	2132TB404	PPPW_033	drought	2	4	non-tolerant	4	PPPW_033_d_2_4	15.08	splitless
20220610a20.cdf	2132TB107	PPPW_007	drought	2	1	non-tolerant	3	PPPW_007_d_2_1	14.93	splitless
20220610a21.cdf	2132TB322	PPPW_023	drought	2	1	tolerant	4	PPPW_023_d_2_1	14.98	splitless
20220610a22.cdf	2132TB358	PPPW_025	control	2	1	tolerant	4	PPPW_025_c_2_1	15.2	splitless
20220610a23.cdf	2132TB020	PPPW_003	drought	2	1	non-tolerant	3	PPPW_003_d_2_1	14.92	splitless
20220610a24.cdf	2132TB274	PPPW_017	drought	2	2	tolerant	4	PPPW_017_d_2_2	14.8	splitless
20220610a25.cdf	2132TB272	PPPW_017	control	2	3	tolerant	4	PPPW_017_c_2_3	14.81	splitless
20220610a26.cdf	2132TB061	PPPW_004	drought	2	1	non-tolerant	3	PPPW_004_d_2_1	15.01	splitless
20220610a27.cdf	2132TB355	PPPW_025	control	2	2	tolerant	4	PPPW_025_c_2_2	14.97	splitless
20220610a28.cdf	2132TB357	PPPW_025	control	2	3	tolerant	4	PPPW_025_c_2_3	15.04	splitless
20220610a31.cdf	2132TB185	PPPW_012	control	2	1	tolerant	3	PPPW_012_c_2_1	15.2	splitless
20220610a32.cdf	2132TB444	PPPW_034	control	2	1	non-tolerant	3	PPPW_034_c_2_1	14.86	splitless
20220610a33.cdf	2132TB487	PPPW_046	control	2	2	tolerant	4	PPPW_046_c_2_2	14.86	splitless
20220610a34.cdf	2132TB148	PPPW_011	drought	2	1	tolerant	4	PPPW_011_d_2_1	14.93	splitless
20220610a35.cdf	2132TB055	PPPW_004	control	2	1	non-tolerant	3	PPPW_004_c_2_1	15.21	splitless
20220610a36.cdf	2132TB271	PPPW_017	control	2	4	tolerant	4	PPPW_017_c_2_4	15.13	splitless
20220610a37.cdf	2132TB401	PPPW_033	control	2	1	non-tolerant	3	PPPW_033_c_2_1	15.11	splitless
20220610a38.cdf	2132TB494	PPPW_046	drought	2	1	tolerant	4	PPPW_046_d_2_1	15.14	splitless
20220610a39.cdf	2132TB147	PPPW_011	drought	2	2	tolerant	4	PPPW_011_d_2_2	15.14	splitless
20220610a4.cdf	2132TB486	PPPW_046	control	2	1	tolerant	4	PPPW_046_c_2_1	14.96	splitless
20220610a40.cdf	2132TB319	PPPW_023	drought	2	2	tolerant	3	PPPW_023_d_2_2	15.15	splitless
20220610a41.cdf	2132TB402	PPPW_033	control	2	2	non-tolerant	3	PPPW_033_c_2_2	15.2	splitless
20220610a42.cdf	2132TB314	PPPW_023	control	2	2	tolerant	3	PPPW_023_c_2_2	15.11	splitless
20220610a43.cdf	2132TB363	PPPW_025	drought	2	3	tolerant	3	PPPW_025_d_2_3	15.02	splitless
20220610a44.cdf	2132TB488	PPPW_046	control	2	3	tolerant	4	PPPW_046_c_2_3	14.98	splitless
20220610a45.cdf	2132TB142	PPPW_011	control	2	3	tolerant	3	PPPW_011_c_2_3	15.2	splitless
20220610a46.cdf	2132TB104	PPPW_007	drought	2	2	non-tolerant	3	PPPW_007_d_2_2	15.03	splitless
20220610a47.cdf	2132TB277	PPPW_017	drought	2	3	tolerant	4	PPPW_017_d_2_3	14.96	splitless
20220610a48.cdf	2132TB312	PPPW_023	control	2	3	tolerant	4	PPPW_023_c_2_3	15.14	splitless
20220610a49.cdf	2132TB193	PPPW_012	drought	2	2	tolerant	3	PPPW_012_d_2_2	15.18	splitless
20220610a5.cdf	2132TB226	PPPW_016	control	2	1	non-tolerant	3	PPPW_016_c_2_1	15.09	splitless
20220610a50.cdf	2132TB100	PPPW_007	control	2	1	non-tolerant	3	PPPW_007_c_2_1	15.2	splitless
20220610a51.cdf	2132TB279	PPPW_017	drought	2	4	tolerant	4	PPPW_017_d_2_4	15.2	splitless
20220610a52.cdf	2132TB145	PPPW_011	drought	2	3	tolerant	3	PPPW_011_d_2_3	15.03	splitless
20220610a53.cdf	2132TB183	PPPW_012	control	2	2	tolerant	3	PPPW_012_c_2_2	15.06	splitless
20220610a54.cdf	2132TB018	PPPW_003	drought	2	2	non-tolerant	3	PPPW_003_d_2_2	15.02	splitless
20220610a55.cdf	2132TB275	PPPW_017	drought	2	5	tolerant	4	PPPW_017_d_2_5	14.8	splitless
20220610a56.cdf	2132TB233	PPPW_016	drought	2	1	non-tolerant	3	PPPW_016_d_2_1	14.9	splitless
20220610a57.cdf	2132TB450	PPPW_034	drought	2	1	non-tolerant	4	PPPW_034_d_2_1	15.2	splitless
20220610a58.cdf	2132TB021	PPPW_003	drought	2	3	non-tolerant	3	PPPW_003_d_2_3	14.99	splitless
20220610a59.cdf	2132TB361	PPPW_025	drought	2	4	tolerant	4	PPPW_025_d_2_4	14.98	splitless
20220610a6.cdf	2132TB360	PPPW_025	drought	2	1	tolerant	4	PPPW_025_d_2_1	15.12	splitless
20220610a60.cdf	2132TB231	PPPW_016	drought	2	2	non-tolerant	3	PPPW_016_d_2_2	15.2	splitless
20220610a61.cdf	2132TB491	PPPW_046	drought	2	2	tolerant	4	PPPW_046_d_2_2	15.01	splitless
20220610a62.cdf	2132TB273	PPPW_017	drought	2	6	tolerant	4	PPPW_017_d_2_6	14.96	splitless
20220610a63.cdf	2132TB406	PPPW_033	drought	2	5	non-tolerant	4	PPPW_033_d_2_5	15.04	splitless
20220610a64.cdf	2132TB441	PPPW_034	control	2	2	non-tolerant	4	PPPW_034_c_2_2	14.96	splitless
20220610a65.cdf	2132TB099	PPPW_007	control	2	2	non-tolerant	3	PPPW_007_c_2_2	15.01	splitless
20220610a66.cdf	2132TB057	PPPW_004	control	2	2	non-tolerant	3	PPPW_004_c_2_2	14.84	splitless
20220610a67.cdf	2132TB316	PPPW_023	control	2	4	tolerant	4	PPPW_023_c_2_4	14.95	splitless
20220610a68.cdf	2132TB058	PPPW_004	control	2	3	non-tolerant	3	PPPW_004_c_2_3	14.87	splitless
20220610a7.cdf	2132TB313	PPPW_023	control	2	1	tolerant	4	PPPW_023_c_2_1	14.98	splitless
20220610a71.cdf	2132TB232	PPPW_016	drought	2	3	non-tolerant	3	PPPW_016_d_2_3	14.84	splitless
20220610a72.cdf	2132TB059	PPPW_004	drought	2	2	non-tolerant	3	PPPW_004_d_2_2	14.84	splitless
20220610a73.cdf	2132TB485	PPPW_046	control	2	4	tolerant	4	PPPW_046_c_2_4	15.06	splitless
20220610a74.cdf	2132TB442	PPPW_034	control	2	3	non-tolerant	4	PPPW_034_c_2_3	14.98	splitless
20220610a75.cdf	2132TB234	PPPW_016	drought	2	4	non-tolerant	3	PPPW_016_d_2_4	14.96	splitless
20220610a76.cdf	2132TB484	PPPW_046	control	2	5	tolerant	4	PPPW_046_c_2_5	14.89	splitless
20220610a77.cdf	2132TB056	PPPW_004	control	2	4	non-tolerant	3	PPPW_004_c_2_4	15.1	splitless
20220610a78.cdf	2132TB492	PPPW_046	drought	2	3	tolerant	4	PPPW_046_d_2_3	14.84	splitless
20220610a79.cdf	2132TB400	PPPW_033	control	2	3	non-tolerant	4	PPPW_033_c_2_3	14.81	splitless
20220610a8.cdf	2132TB407	PPPW_033	drought	2	1	non-tolerant	4	PPPW_033_d_2_1	14.88	splitless
20220610a80.cdf	2132TB101	PPPW_007	control	2	3	non-tolerant	3	PPPW_007_c_2_3	14.82	splitless
20220610a81.cdf	2132TB013	PPPW_003	control	2	2	non-tolerant	3	PPPW_003_c_2_2	15.09	splitless
20220610a82.cdf	2132TB103	PPPW_007	drought	2	3	non-tolerant	3	PPPW_007_d_2_3	14.92	splitless
20220610a83.cdf	2132TB143	PPPW_011	control	2	4	tolerant	3	PPPW_011_c_2_4	15	splitless
20220610a84.cdf	2132TB320	PPPW_023	drought	2	3	tolerant	4	PPPW_023_d_2_3	15.02	splitless
20220610a85.cdf	2132TB447	PPPW_034	drought	2	2	non-tolerant	4	PPPW_034_d_2_2	15.06	splitless
20220610a86.cdf	2132TB019	PPPW_003	drought	2	4	non-tolerant	3	PPPW_003_d_2_4	15.04	splitless
20220610a87.cdf	2132TB016	PPPW_003	drought	2	5	non-tolerant	3	PPPW_003_d_2_5	15.11	splitless
20220610a88.cdf	2132TB188	PPPW_012	drought	2	3	tolerant	3	PPPW_012_d_2_3	15.12	splitless
20220610a89.cdf	2132TB098	PPPW_007	control	2	4	non-tolerant	3	PPPW_007_c_2_4	15.16	splitless
20220610a9.cdf	2132TB140	PPPW_011	control	2	1	tolerant	3	PPPW_011_c_2_1	15.12	splitless
20220610a90.cdf	2132TB364	PPPW_025	drought	2	5	tolerant	4	PPPW_025_d_2_5	14.85	splitless
20220610a91.cdf	2132TB321	PPPW_023	drought	2	4	tolerant	4	PPPW_023_d_2_4	14.8	splitless
20220610a92.cdf	2132TB236	PPPW_016	drought	2	5	non-tolerant	3	PPPW_016_d_2_5	14.91	splitless
20220610a93.cdf	2132TB230	PPPW_016	control	2	2	non-tolerant	3	PPPW_016_c_2_2	15.02	splitless
20220610a94.cdf	2132TB186	PPPW_012	control	2	3	tolerant	3	PPPW_012_c_2_3	14.85	splitless
20220610a95.cdf	2132TB399	PPPW_033	control	2	4	non-tolerant	4	PPPW_033_c_2_4	14.8	splitless
20220610a96.cdf	2132TB227	PPPW_016	control	2	3	non-tolerant	3	PPPW_016_c_2_3	14.84	splitless
20220610a97.cdf	2132TB192	PPPW_012	drought	2	4	tolerant	3	PPPW_012_d_2_4	14.99	splitless
20220610a98.cdf	2132TB102	PPPW_007	drought	2	4	non-tolerant	3	PPPW_007_d_2_4	15.11	splitless
20220610a99.cdf	2132TB012	PPPW_003	control	2	3	non-tolerant	3	PPPW_003_c_2_3	14.92	splitless
20220614a10.cdf	2132TB372	PPPW_025	drought	3	2	tolerant	6	PPPW_025_d_3_2	14.92	splitless
20220614a100.cdf	2132TB288	PPPW_017	drought	3	7	tolerant	6	PPPW_017_d_3_7	14.8	splitless
20220614a101.cdf	2132TB506	PPPW_046	drought	3	6	tolerant	6	PPPW_046_d_3_6	14.83	splitless
20220614a102.cdf	2132TB416	PPPW_033	drought	3	5	non-tolerant	6	PPPW_033_d_3_5	14.85	splitless
20220614a103.cdf	2132TB159	PPPW_011	drought	3	3	tolerant	5	PPPW_011_d_3_3	14.9	splitless
20220614a104.cdf	2132TB161	PPPW_011	drought	3	4	tolerant	5	PPPW_011_d_3_4	15.09	splitless
20220614a105.cdf	2132TB119	PPPW_007	drought	3	3	non-tolerant	5	PPPW_007_d_3_3	14.83	splitless
20220614a106.cdf	2132TB369	PPPW_025	control	3	4	tolerant	6	PPPW_025_c_3_4	15	splitless
20220614a107.cdf	2132TB455	PPPW_034	control	3	4	non-tolerant	6	PPPW_034_c_3_4	15.07	splitless
20220614a108.cdf	2132TB247	PPPW_016	drought	3	4	non-tolerant	5	PPPW_016_d_3_4	14.97	splitless
20220614a11.cdf	2132TB202	PPPW_012	drought	3	1	tolerant	5	PPPW_012_d_3_1	15.2	splitless
20220614a111.cdf	2132TB376	PPPW_025	drought	3	6	tolerant	6	PPPW_025_d_3_6	14.94	splitless
20220614a112.cdf	2132TB370	PPPW_025	control	3	5	tolerant	6	PPPW_025_c_3_5	14.95	splitless
20220614a113.cdf	2132TB068	PPPW_004	control	3	4	non-tolerant	5	PPPW_004_c_3_4	15.17	splitless
20220614a114.cdf	2132TB241	PPPW_016	control	3	4	non-tolerant	5	PPPW_016_c_3_4	14.92	splitless
20220614a115.cdf	2132TB291	PPPW_017	drought	3	8	tolerant	6	PPPW_017_d_3_8	15.14	splitless
20220614a116.cdf	2132TB204	PPPW_012	drought	3	7	tolerant	5	PPPW_012_d_3_7	15	splitless
20220614a117.cdf	2132TB028	PPPW_003	drought	3	5	non-tolerant	5	PPPW_003_d_3_5	15.2	splitless
20220614a118.cdf	2132TB157	PPPW_011	drought	3	5	tolerant	5	PPPW_011_d_3_5	15.06	splitless
20220614a119.cdf	2132TB026	PPPW_003	control	3	4	non-tolerant	5	PPPW_003_c_3_4	15.12	splitless
20220614a12.cdf	2132TB244	PPPW_016	drought	3	1	non-tolerant	5	PPPW_016_d_3_1	15.11	splitless
20220614a120.cdf	2132TB114	PPPW_007	drought	3	4	non-tolerant	5	PPPW_007_d_3_4	14.88	splitless
20220614a121.cdf	2132TB498	PPPW_046	control	3	5	tolerant	6	PPPW_046_c_3_5	15.03	splitless
20220614a122.cdf	2132TB238	PPPW_016	control	3	5	non-tolerant	5	PPPW_016_c_3_5	14.83	splitless
20220614a123.cdf	2132TB420	PPPW_033	drought	3	6	non-tolerant	6	PPPW_033_d_3_6	14.98	splitless
20220614a124.cdf	2132TB113	PPPW_007	drought	3	5	non-tolerant	5	PPPW_007_d_3_5	15.05	splitless
20220614a125.cdf	2132TB115	PPPW_007	drought	3	6	non-tolerant	5	PPPW_007_d_3_6	15.1	splitless
20220614a126.cdf	2132TB245	PPPW_016	drought	3	5	non-tolerant	5	PPPW_016_d_3_5	14.83	splitless
20220614a127.cdf	2132TB111	PPPW_007	control	3	4	non-tolerant	5	PPPW_007_c_3_4	15.17	splitless
20220614a128.cdf	2132TB031	PPPW_003	drought	3	6	non-tolerant	5	PPPW_003_d_3_6	14.85	splitless
20220614a129.cdf	2132TB454	PPPW_034	control	3	5	non-tolerant	6	PPPW_034_c_3_5	15.13	splitless
20220614a13.cdf	2132TB371	PPPW_025	drought	3	3	tolerant	6	PPPW_025_d_3_3	14.8	splitless
20220614a130.cdf	2132TB418	PPPW_033	drought	3	7	non-tolerant	6	PPPW_033_d_3_7	15.18	splitless
20220614a131.cdf	2132TB065	PPPW_004	control	3	5	non-tolerant	5	PPPW_004_c_3_5	15.16	splitless
20220614a132.cdf	2132TB024	PPPW_003	control	3	5	non-tolerant	5	PPPW_003_c_3_5	14.97	splitless
20220614a133.cdf	2132TB412	PPPW_033	control	3	2	non-tolerant	6	PPPW_033_c_3_2	14.8	splitless
20220614a134.cdf	2132TB460	PPPW_034	drought	3	4	non-tolerant	6	PPPW_034_d_3_4	15.16	splitless
20220614a135.cdf	2132TB116	PPPW_007	drought	3	7	non-tolerant	5	PPPW_007_d_3_7	15.04	splitless
20220614a136.cdf	2132TB246	PPPW_016	drought	3	6	non-tolerant	5	PPPW_016_d_3_6	15.12	splitless
20220614a137.cdf	2132TB457	PPPW_034	drought	3	5	non-tolerant	6	PPPW_034_d_3_5	14.89	splitless
20220614a138.cdf	2132TB248	PPPW_016	drought	3	7	non-tolerant	5	PPPW_016_d_3_7	15.03	splitless
20220614a139.cdf	2132TB459	PPPW_034	drought	3	6	non-tolerant	6	PPPW_034_d_3_6	14.95	splitless
20220614a14.cdf	2132TB281	PPPW_017	control	3	1	tolerant	6	PPPW_017_c_3_1	15.2	splitless
20220614a140.cdf	2132TB108	PPPW_007	control	3	5	non-tolerant	5	PPPW_007_c_3_5	15.02	splitless
20220614a141.cdf	2132TB375	PPPW_025	drought	3	7	tolerant	6	PPPW_025_d_3_7	14.96	splitless
20220614a142.cdf	2132TB283	PPPW_017	control	3	4	tolerant	6	PPPW_017_c_3_4	14.81	splitless
20220614a143.cdf	2132TB156	PPPW_011	drought	3	6	tolerant	5	PPPW_011_d_3_6	15.2	splitless
20220614a144.cdf	2132TB160	PPPW_011	drought	3	7	tolerant	5	PPPW_011_d_3_7	14.96	splitless
20220614a145.cdf	2132TB196	PPPW_012	control	3	4	tolerant	5	PPPW_012_c_3_4	14.85	splitless
20220614a146.cdf	2132TB413	PPPW_033	control	3	3	non-tolerant	6	PPPW_033_c_3_3	14.92	splitless
20220614a147.cdf	2132TB411	PPPW_033	control	3	4	non-tolerant	6	PPPW_033_c_3_4	15.2	splitless
20220614a148.cdf	2132TB461	PPPW_034	drought	3	7	non-tolerant	6	PPPW_034_d_3_7	15.16	splitless
20220614a149.cdf	2132TB500	PPPW_046	drought	3	7	tolerant	6	PPPW_046_d_3_7	14.86	splitless
20220614a15.cdf	2132TB323	PPPW_023	control	3	1	tolerant	6	PPPW_023_c_3_1	15.04	splitless
20220614a150.cdf	2132TB072	PPPW_004	drought	3	7	non-tolerant	5	PPPW_004_d_3_7	15.2	splitless
20220614a151.cdf	2132TB195	PPPW_012	control	3	5	tolerant	5	PPPW_012_c_3_5	15.17	splitless
20220614a152.cdf	2132TB030	PPPW_003	drought	3	7	non-tolerant	5	PPPW_003_d_3_7	14.8	splitless
20220614a153.cdf	2132TB410	PPPW_033	control	3	5	non-tolerant	6	PPPW_033_c_3_5	14.84	splitless
20220614a16.cdf	2132TB463	PPPW_034	drought	3	1	non-tolerant	6	PPPW_034_d_3_1	14.97	splitless
20220614a17.cdf	2132TB495	PPPW_046	control	3	1	tolerant	6	PPPW_046_c_3_1	14.93	splitless
20220614a18.cdf	2132TB417	PPPW_033	drought	3	1	non-tolerant	6	PPPW_033_d_3_1	14.93	splitless
20220614a19.cdf	2132TB153	PPPW_011	control	3	2	tolerant	5	PPPW_011_c_3_2	15.2	splitless
20220614a20.cdf	2132TB069	PPPW_004	control	3	1	non-tolerant	5	PPPW_004_c_3_1	15.1	splitless
20220614a21.cdf	2132TB239	PPPW_016	control	3	1	non-tolerant	5	PPPW_016_c_3_1	15	splitless
20220614a22.cdf	2132TB409	PPPW_033	control	3	1	non-tolerant	6	PPPW_033_c_3_1	15.01	splitless
20220614a23.cdf	2132TB200	PPPW_012	drought	3	2	tolerant	5	PPPW_012_d_3_2	15.12	splitless
20220614a24.cdf	2132TB110	PPPW_007	control	3	1	non-tolerant	5	PPPW_007_c_3_1	14.83	splitless
20220614a25.cdf	2132TB285	PPPW_017	drought	3	1	tolerant	6	PPPW_017_d_3_1	15.07	splitless
20220614a26.cdf	2132TB326	PPPW_023	control	3	2	tolerant	6	PPPW_023_c_3_2	14.99	splitless
20220614a27.cdf	2132TB242	PPPW_016	drought	3	2	non-tolerant	5	PPPW_016_d_3_2	15.2	splitless
20220614a28.cdf	2132TB505	PPPW_046	drought	3	2	tolerant	6	PPPW_046_d_3_2	15.04	splitless
20220614a31.cdf	2132TB496	PPPW_046	control	3	2	tolerant	6	PPPW_046_c_3_2	15.04	splitless
20220614a33.cdf	2132TB374	PPPW_025	drought	3	4	tolerant	6	PPPW_025_d_3_4	15.15	splitless
20220614a34.cdf	2132TB462	PPPW_034	drought	3	2	non-tolerant	6	PPPW_034_d_3_2	14.8	splitless
20220614a35.cdf	2132TB027	PPPW_003	drought	3	1	non-tolerant	5	PPPW_003_d_3_1	15.19	splitless
20220614a36.cdf	2132TB201	PPPW_012	drought	3	3	tolerant	5	PPPW_012_d_3_3	15.16	splitless
20220614a37.cdf	2132TB286	PPPW_017	drought	3	2	tolerant	6	PPPW_017_d_3_2	15.2	splitless
20220614a38.cdf	2132TB194	PPPW_012	control	3	1	tolerant	5	PPPW_012_c_3_1	15.2	splitless
20220614a39.cdf	2132TB280	PPPW_017	control	3	2	tolerant	6	PPPW_017_c_3_2	14.99	splitless
20220614a4.cdf	2132TB154	PPPW_011	control	3	1	tolerant	5	PPPW_011_c_3_1	15.14	splitless
20220614a40.cdf	2132TB331	PPPW_023	drought	3	1	tolerant	6	PPPW_023_d_3_1	14.85	splitless
20220614a41.cdf	2132TB330	PPPW_023	drought	3	2	tolerant	6	PPPW_023_d_3_2	15.16	splitless
20220614a42.cdf	2132TB237	PPPW_016	control	3	2	non-tolerant	5	PPPW_016_c_3_2	14.86	splitless
20220614a43.cdf	2132TB151	PPPW_011	control	3	3	tolerant	5	PPPW_011_c_3_3	15.02	splitless
20220614a44.cdf	2132TB504	PPPW_046	drought	3	3	tolerant	6	PPPW_046_d_3_3	14.8	splitless
20220614a45.cdf	2132TB282	PPPW_017	control	3	3	tolerant	6	PPPW_017_c_3_3	15.08	splitless
20220614a46.cdf	2132TB155	PPPW_011	control	3	4	tolerant	5	PPPW_011_c_3_4	15.14	splitless
20220614a47.cdf	2132TB029	PPPW_003	drought	3	2	non-tolerant	5	PPPW_003_d_3_2	15.06	splitless
20220614a48.cdf	2132TB327	PPPW_023	control	3	3	tolerant	6	PPPW_023_c_3_3	14.8	splitless
20220614a49.cdf	2132TB452	PPPW_034	control	3	1	non-tolerant	6	PPPW_034_c_3_1	15.07	splitless
20220614a5.cdf	2132TB022	PPPW_003	control	3	1	non-tolerant	5	PPPW_003_c_3_1	14.8	splitless
20220614a50.cdf	2132TB333	PPPW_023	drought	3	3	tolerant	6	PPPW_023_d_3_3	15.17	splitless
20220614a51.cdf	2132TB497	PPPW_046	control	3	3	tolerant	6	PPPW_046_c_3_3	14.9	splitless
20220614a52.cdf	2132TB076	PPPW_004	drought	3	2	non-tolerant	5	PPPW_004_d_3_2	15.11	splitless
20220614a53.cdf	2132TB415	PPPW_033	drought	3	2	non-tolerant	6	PPPW_033_d_3_2	14.85	splitless
20220614a54.cdf	2132TB368	PPPW_025	control	3	1	tolerant	6	PPPW_025_c_3_1	15.13	splitless
20220614a55.cdf	2132TB414	PPPW_033	drought	3	3	non-tolerant	6	PPPW_033_d_3_3	14.99	splitless
20220614a56.cdf	2132TB366	PPPW_025	control	3	2	tolerant	6	PPPW_025_c_3_2	15.2	splitless
20220614a57.cdf	2132TB033	PPPW_003	drought	3	3	non-tolerant	5	PPPW_003_d_3_3	14.9	splitless
20220614a58.cdf	2132TB499	PPPW_046	control	3	4	tolerant	6	PPPW_046_c_3_4	15.08	splitless
20220614a59.cdf	2132TB367	PPPW_025	control	3	3	tolerant	6	PPPW_025_c_3_3	15.03	splitless
20220614a6.cdf	2132TB075	PPPW_004	drought	3	1	non-tolerant	5	PPPW_004_d_3_1	15.2	splitless
20220614a60.cdf	2132TB071	PPPW_004	drought	3	3	non-tolerant	5	PPPW_004_d_3_3	15.16	splitless
20220614a61.cdf	2132TB334	PPPW_023	drought	3	4	tolerant	6	PPPW_023_d_3_4	15.07	splitless
20220614a62.cdf	2132TB324	PPPW_023	control	3	4	tolerant	6	PPPW_023_c_3_4	15.2	splitless
20220614a63.cdf	2132TB158	PPPW_011	drought	3	1	tolerant	5	PPPW_011_d_3_1	15.16	splitless
20220614a64.cdf	2132TB199	PPPW_012	drought	3	4	tolerant	5	PPPW_012_d_3_4	15.14	splitless
20220614a65.cdf	2132TB329	PPPW_023	drought	3	5	tolerant	6	PPPW_023_d_3_5	15.13	splitless
20220614a66.cdf	2132TB456	PPPW_034	control	3	2	non-tolerant	6	PPPW_034_c_3_2	15	splitless
20220614a67.cdf	2132TB073	PPPW_004	drought	3	4	non-tolerant	5	PPPW_004_d_3_4	15.2	splitless
20220614a68.cdf	2132TB503	PPPW_046	drought	3	4	tolerant	6	PPPW_046_d_3_4	15.18	splitless
20220614a7.cdf	2132TB502	PPPW_046	drought	3	1	tolerant	6	PPPW_046_d_3_1	15.18	splitless
20220614a71.cdf	2132TB152	PPPW_011	control	3	5	tolerant	5	PPPW_011_c_3_5	14.96	splitless
20220614a72.cdf	2132TB109	PPPW_007	control	3	2	non-tolerant	5	PPPW_007_c_3_2	15.19	splitless
20220614a73.cdf	2132TB118	PPPW_007	drought	3	2	non-tolerant	5	PPPW_007_d_3_2	14.91	splitless
20220614a74.cdf	2132TB025	PPPW_003	control	3	2	non-tolerant	5	PPPW_003_c_3_2	15.03	splitless
20220614a75.cdf	2132TB240	PPPW_016	control	3	3	non-tolerant	5	PPPW_016_c_3_3	14.92	splitless
20220614a76.cdf	2132TB023	PPPW_003	control	3	3	non-tolerant	5	PPPW_003_c_3_3	14.95	splitless
20220614a77.cdf	2132TB032	PPPW_003	drought	3	4	non-tolerant	5	PPPW_003_d_3_4	14.91	splitless
20220614a78.cdf	2132TB243	PPPW_016	drought	3	3	non-tolerant	5	PPPW_016_d_3_3	15.2	splitless
20220614a79.cdf	2132TB325	PPPW_023	control	3	5	tolerant	6	PPPW_023_c_3_5	14.92	splitless
20220614a8.cdf	2132TB377	PPPW_025	drought	3	1	tolerant	6	PPPW_025_d_3_1	14.95	splitless
20220614a80.cdf	2132TB328	PPPW_023	drought	3	6	tolerant	6	PPPW_023_d_3_6	14.81	splitless
20220614a81.cdf	2132TB458	PPPW_034	drought	3	3	non-tolerant	6	PPPW_034_d_3_3	15.08	splitless
20220614a82.cdf	2132TB112	PPPW_007	control	3	3	non-tolerant	5	PPPW_007_c_3_3	14.82	splitless
20220614a83.cdf	2132TB453	PPPW_034	control	3	3	non-tolerant	6	PPPW_034_c_3_3	15.09	splitless
20220614a84.cdf	2132TB501	PPPW_046	drought	3	5	tolerant	6	PPPW_046_d_3_5	14.84	splitless
20220614a85.cdf	2132TB074	PPPW_004	drought	3	5	non-tolerant	5	PPPW_004_d_3_5	14.83	splitless
20220614a86.cdf	2132TB419	PPPW_033	drought	3	4	non-tolerant	6	PPPW_033_d_3_4	15.07	splitless
20220614a87.cdf	2132TB070	PPPW_004	drought	3	6	non-tolerant	5	PPPW_004_d_3_6	15.15	splitless
20220614a88.cdf	2132TB284	PPPW_017	drought	3	3	tolerant	6	PPPW_017_d_3_3	14.99	splitless
20220614a89.cdf	2132TB289	PPPW_017	drought	3	4	tolerant	6	PPPW_017_d_3_4	14.84	splitless
20220614a9.cdf	2132TB117	PPPW_007	drought	3	1	non-tolerant	5	PPPW_007_d_3_1	14.87	splitless
20220614a90.cdf	2132TB162	PPPW_011	drought	3	2	tolerant	5	PPPW_011_d_3_2	15.12	splitless
20220614a91.cdf	2132TB205	PPPW_012	drought	3	5	tolerant	5	PPPW_012_d_3_5	15.08	splitless
20220614a92.cdf	2132TB067	PPPW_004	control	3	2	non-tolerant	5	PPPW_004_c_3_2	15.18	splitless
20220614a93.cdf	2132TB066	PPPW_004	control	3	3	non-tolerant	5	PPPW_004_c_3_3	15.18	splitless
20220614a94.cdf	2132TB197	PPPW_012	control	3	2	tolerant	5	PPPW_012_c_3_2	15.1	splitless
20220614a95.cdf	2132TB198	PPPW_012	control	3	3	tolerant	5	PPPW_012_c_3_3	15.03	splitless
20220614a96.cdf	2132TB373	PPPW_025	drought	3	5	tolerant	6	PPPW_025_d_3_5	14.86	splitless
20220614a97.cdf	2132TB203	PPPW_012	drought	3	6	tolerant	5	PPPW_012_d_3_6	14.98	splitless
20220614a98.cdf	2132TB290	PPPW_017	drought	3	5	tolerant	6	PPPW_017_d_3_5	14.85	splitless
20220614a99.cdf	2132TB287	PPPW_017	drought	3	6	tolerant	6	PPPW_017_d_3_6	15.17	splitless
20220617a10.cdf	2132TB084	PPPW_004	drought	4	1	non-tolerant	7	PPPW_004_d_4_1	14.97	splitless
20220617a100.cdf	2132TB301	PPPW_017	drought	4	3	tolerant	8	PPPW_017_d_4_3	15.1	splitless
20220617a101.cdf	2132TB338	PPPW_023	control	4	4	tolerant	8	PPPW_023_c_4_4	14.84	splitless
20220617a102.cdf	2132TB081	PPPW_004	control	4	5	non-tolerant	7	PPPW_004_c_4_5	14.98	splitless
20220617a103.cdf	2132TB472	PPPW_034	drought	4	4	non-tolerant	8	PPPW_034_d_4_4	14.97	splitless
20220617a104.cdf	2132TB041	PPPW_003	drought	4	4	non-tolerant	7	PPPW_003_d_4_4	15.18	splitless
20220617a105.cdf	2132TB166	PPPW_011	control	4	3	tolerant	7	PPPW_011_c_4_3	14.86	splitless
20220617a106.cdf	2132TB043	PPPW_003	drought	4	5	non-tolerant	7	PPPW_003_d_4_5	14.94	splitless
20220617a107.cdf	2132TB337	PPPW_023	control	4	5	tolerant	8	PPPW_023_c_4_5	14.83	splitless
20220617a108.cdf	2132TB165	PPPW_011	control	4	4	tolerant	7	PPPW_011_c_4_4	15.06	splitless
20220617a109.cdf	2132TB299	PPPW_017	drought	4	4	tolerant	8	PPPW_017_d_4_4	15.03	splitless
20220617a11.cdf	2132TB128	PPPW_007	drought	4	1	non-tolerant	7	PPPW_007_d_4_1	14.8	splitless
20220617a112.cdf	2132TB467	PPPW_034	control	4	4	non-tolerant	8	PPPW_034_c_4_4	15.12	splitless
20220617a113.cdf	2132TB249	PPPW_016	control	4	5	non-tolerant	7	PPPW_016_c_4_5	15.02	splitless
20220617a114.cdf	2132TB424	PPPW_033	control	4	5	non-tolerant	8	PPPW_033_c_4_5	15.05	splitless
20220617a115.cdf	2132TB211	PPPW_012	drought	4	4	tolerant	7	PPPW_012_d_4_4	14.91	splitless
20220617a116.cdf	2132TB037	PPPW_003	control	4	5	non-tolerant	7	PPPW_003_c_4_5	14.89	splitless
20220617a117.cdf	2132TB123	PPPW_007	control	4	3	non-tolerant	7	PPPW_007_c_4_3	14.86	splitless
20220617a118.cdf	2132TB122	PPPW_007	control	4	4	non-tolerant	7	PPPW_007_c_4_4	14.92	splitless
20220617a119.cdf	2132TB465	PPPW_034	control	4	5	non-tolerant	8	PPPW_034_c_4_5	14.88	splitless
20220617a12.cdf	2132TB429	PPPW_033	drought	4	1	non-tolerant	8	PPPW_033_d_4_1	15.06	splitless
20220617a120.cdf	2132TB164	PPPW_011	control	4	5	tolerant	7	PPPW_011_c_4_5	14.88	splitless
20220617a121.cdf	2132TB124	PPPW_007	control	4	5	non-tolerant	7	PPPW_007_c_4_5	15.14	splitless
20220617a122.cdf	2132TB297	PPPW_017	drought	4	5	tolerant	8	PPPW_017_d_4_5	15.2	splitless
20220617a123.cdf	2132TB341	PPPW_023	drought	4	5	tolerant	8	PPPW_023_d_4_5	14.93	splitless
20220617a124.cdf	2132TB296	PPPW_017	drought	4	6	tolerant	8	PPPW_017_d_4_6	15.11	splitless
20220617a125.cdf	2132TB378	PPPW_025	control	4	5	tolerant	8	PPPW_025_c_4_5	15.06	splitless
20220617a126.cdf	2132TB470	PPPW_034	drought	4	5	non-tolerant	8	PPPW_034_d_4_5	15.21	splitless
20220617a13.cdf	2132TB425	PPPW_033	control	4	1	non-tolerant	8	PPPW_033_c_4_1	14.86	splitless
20220617a14.cdf	2132TB038	PPPW_003	control	4	2	non-tolerant	7	PPPW_003_c_4_2	14.8	splitless
20220617a15.cdf	2132TB471	PPPW_034	drought	4	1	non-tolerant	8	PPPW_034_d_4_1	15.2	splitless
20220617a16.cdf	2132TB516	PPPW_046	drought	4	1	tolerant	8	PPPW_046_d_4_1	15.07	splitless
20220617a17.cdf	2132TB172	PPPW_011	drought	4	1	tolerant	7	PPPW_011_d_4_1	14.92	splitless
20220617a18.cdf	2132TB292	PPPW_017	control	4	1	tolerant	8	PPPW_017_c_4_1	15.15	splitless
20220617a19.cdf	2132TB343	PPPW_023	drought	4	1	tolerant	8	PPPW_023_d_4_1	14.81	splitless
20220617a20.cdf	2132TB387	PPPW_025	drought	4	1	tolerant	8	PPPW_025_d_4_1	14.8	splitless
20220617a21.cdf	2132TB508	PPPW_046	control	4	2	tolerant	8	PPPW_046_c_4_2	14.98	splitless
20220617a22.cdf	2132TB250	PPPW_016	control	4	1	non-tolerant	7	PPPW_016_c_4_1	14.89	splitless
20220617a23.cdf	2132TB040	PPPW_003	drought	4	1	non-tolerant	7	PPPW_003_d_4_1	15.03	splitless
20220617a24.cdf	2132TB036	PPPW_003	control	4	3	non-tolerant	7	PPPW_003_c_4_3	14.99	splitless
20220617a25.cdf	2132TB468	PPPW_034	control	4	1	non-tolerant	8	PPPW_034_c_4_1	14.82	splitless
20220617a26.cdf	2132TB127	PPPW_007	drought	4	2	non-tolerant	7	PPPW_007_d_4_2	14.88	splitless
20220617a27.cdf	2132TB120	PPPW_007	control	4	1	non-tolerant	7	PPPW_007_c_4_1	14.92	splitless
20220617a28.cdf	2132TB252	PPPW_016	control	4	2	non-tolerant	7	PPPW_016_c_4_2	14.9	splitless
20220617a29.cdf	2132TB336	PPPW_023	control	4	1	tolerant	8	PPPW_023_c_4_1	14.89	splitless
20220617a32.cdf	2132TB513	PPPW_046	drought	4	2	tolerant	8	PPPW_046_d_4_2	15.09	splitless
20220617a33.cdf	2132TB339	PPPW_023	control	4	2	tolerant	8	PPPW_023_c_4_2	15	splitless
20220617a34.cdf	2132TB080	PPPW_004	control	4	2	non-tolerant	7	PPPW_004_c_4_2	14.89	splitless
20220617a35.cdf	2132TB464	PPPW_034	control	4	2	non-tolerant	8	PPPW_034_c_4_2	15.12	splitless
20220617a36.cdf	2132TB293	PPPW_017	control	4	2	tolerant	8	PPPW_017_c_4_2	14.95	splitless
20220617a37.cdf	2132TB206	PPPW_012	control	4	2	tolerant	7	PPPW_012_c_4_2	14.93	splitless
20220617a38.cdf	2132TB515	PPPW_046	drought	4	3	tolerant	8	PPPW_046_d_4_3	15.06	splitless
20220617a39.cdf	2132TB473	PPPW_034	drought	4	2	non-tolerant	8	PPPW_034_d_4_2	15.14	splitless
20220617a4.cdf	2132TB332	PPPW_023	drought	3	7	tolerant	6	PPPW_023_d_3_7	15.2	splitless
20220617a40.cdf	2132TB340	PPPW_023	drought	4	2	tolerant	8	PPPW_023_d_4_2	15.04	splitless
20220617a41.cdf	2132TB300	PPPW_017	drought	4	1	tolerant	8	PPPW_017_d_4_1	15.12	splitless
20220617a42.cdf	2132TB382	PPPW_025	control	4	1	tolerant	8	PPPW_025_c_4_1	14.96	splitless
20220617a43.cdf	2132TB083	PPPW_004	drought	4	2	non-tolerant	7	PPPW_004_d_4_2	14.82	splitless
20220617a44.cdf	2132TB335	PPPW_023	control	4	3	tolerant	8	PPPW_023_c_4_3	14.8	splitless
20220617a45.cdf	2132TB042	PPPW_003	drought	4	2	non-tolerant	7	PPPW_003_d_4_2	15.13	splitless
20220617a46.cdf	2132TB163	PPPW_011	control	4	1	tolerant	7	PPPW_011_c_4_1	14.82	splitless
20220617a47.cdf	2132TB421	PPPW_033	control	4	2	non-tolerant	8	PPPW_033_c_4_2	14.89	splitless
20220617a48.cdf	2132TB034	PPPW_003	control	4	4	non-tolerant	7	PPPW_003_c_4_4	14.8	splitless
20220617a49.cdf	2132TB168	PPPW_011	drought	4	2	tolerant	7	PPPW_011_d_4_2	14.85	splitless
20220617a5.cdf	2132TB207	PPPW_012	control	4	1	tolerant	7	PPPW_012_c_4_1	15.08	splitless
20220617a50.cdf	2132TB344	PPPW_023	drought	4	3	tolerant	8	PPPW_023_d_4_3	15.16	splitless
20220617a51.cdf	2132TB253	PPPW_016	control	4	3	non-tolerant	7	PPPW_016_c_4_3	14.85	splitless
20220617a52.cdf	2132TB256	PPPW_016	drought	4	1	non-tolerant	7	PPPW_016_d_4_1	14.86	splitless
20220617a53.cdf	2132TB255	PPPW_016	drought	4	2	non-tolerant	7	PPPW_016_d_4_2	15.01	splitless
20220617a54.cdf	2132TB167	PPPW_011	control	4	2	tolerant	7	PPPW_011_c_4_2	14.88	splitless
20220617a55.cdf	2132TB085	PPPW_004	drought	4	3	non-tolerant	7	PPPW_004_d_4_3	15.1	splitless
20220617a56.cdf	2132TB214	PPPW_012	drought	4	2	tolerant	7	PPPW_012_d_4_2	15.05	splitless
20220617a57.cdf	2132TB251	PPPW_016	control	4	4	non-tolerant	7	PPPW_016_c_4_4	15.08	splitless
20220617a58.cdf	2132TB430	PPPW_033	drought	4	2	non-tolerant	8	PPPW_033_d_4_2	15.02	splitless
20220617a59.cdf	2132TB078	PPPW_004	control	4	3	non-tolerant	7	PPPW_004_c_4_3	15.02	splitless
20220617a6.cdf	2132TB035	PPPW_003	control	4	1	non-tolerant	7	PPPW_003_c_4_1	15.2	splitless
20220617a60.cdf	2132TB385	PPPW_025	drought	4	2	tolerant	8	PPPW_025_d_4_2	15.2	splitless
20220617a61.cdf	2132TB209	PPPW_012	control	4	3	tolerant	7	PPPW_012_c_4_3	14.86	splitless
20220617a62.cdf	2132TB294	PPPW_017	control	4	3	tolerant	8	PPPW_017_c_4_3	15	splitless
20220617a63.cdf	2132TB380	PPPW_025	control	4	2	tolerant	8	PPPW_025_c_4_2	15.16	splitless
20220617a64.cdf	2132TB426	PPPW_033	drought	4	3	non-tolerant	8	PPPW_033_d_4_3	14.87	splitless
20220617a65.cdf	2132TB077	PPPW_004	control	4	4	non-tolerant	7	PPPW_004_c_4_4	15.2	splitless
20220617a66.cdf	2132TB121	PPPW_007	control	4	2	non-tolerant	7	PPPW_007_c_4_2	15.03	splitless
20220617a67.cdf	2132TB210	PPPW_012	control	4	4	tolerant	7	PPPW_012_c_4_4	15.2	splitless
20220617a68.cdf	2132TB384	PPPW_025	drought	4	3	tolerant	8	PPPW_025_d_4_3	14.86	splitless
20220617a69.cdf	2132TB514	PPPW_046	drought	4	4	tolerant	8	PPPW_046_d_4_4	15.08	splitless
20220617a7.cdf	2132TB079	PPPW_004	control	4	1	non-tolerant	7	PPPW_004_c_4_1	15.2	splitless
20220617a72.cdf	2132TB171	PPPW_011	drought	4	3	tolerant	7	PPPW_011_d_4_3	14.93	splitless
20220617a73.cdf	2132TB258	PPPW_016	drought	4	3	non-tolerant	7	PPPW_016_d_4_3	14.8	splitless
20220617a74.cdf	2132TB422	PPPW_033	control	4	3	non-tolerant	8	PPPW_033_c_4_3	15.03	splitless
20220617a75.cdf	2132TB507	PPPW_046	control	4	3	tolerant	8	PPPW_046_c_4_3	14.98	splitless
20220617a76.cdf	2132TB125	PPPW_007	drought	4	3	non-tolerant	7	PPPW_007_d_4_3	14.8	splitless
20220617a77.cdf	2132TB379	PPPW_025	control	4	3	tolerant	8	PPPW_025_c_4_3	15.17	splitless
20220617a78.cdf	2132TB169	PPPW_011	drought	4	4	tolerant	7	PPPW_011_d_4_4	15.01	splitless
20220617a79.cdf	2132TB466	PPPW_034	control	4	3	non-tolerant	8	PPPW_034_c_4_3	14.83	splitless
20220617a8.cdf	2132TB510	PPPW_046	control	4	1	tolerant	8	PPPW_046_c_4_1	15.11	splitless
20220617a80.cdf	2132TB381	PPPW_025	control	4	4	tolerant	8	PPPW_025_c_4_4	15.1	splitless
20220617a81.cdf	2132TB208	PPPW_012	control	4	5	tolerant	7	PPPW_012_c_4_5	14.86	splitless
20220617a82.cdf	2132TB082	PPPW_004	drought	4	4	non-tolerant	7	PPPW_004_d_4_4	15.18	splitless
20220617a83.cdf	2132TB254	PPPW_016	drought	4	4	non-tolerant	7	PPPW_016_d_4_4	14.85	splitless
20220617a84.cdf	2132TB086	PPPW_004	drought	4	5	non-tolerant	7	PPPW_004_d_4_5	15.19	splitless
20220617a85.cdf	2132TB511	PPPW_046	control	4	4	tolerant	8	PPPW_046_c_4_4	14.9	splitless
20220617a86.cdf	2132TB126	PPPW_007	drought	4	4	non-tolerant	7	PPPW_007_d_4_4	14.93	splitless
20220617a87.cdf	2132TB423	PPPW_033	control	4	4	non-tolerant	8	PPPW_033_c_4_4	15.08	splitless
20220617a88.cdf	2132TB170	PPPW_011	drought	4	5	tolerant	7	PPPW_011_d_4_5	14.89	splitless
20220617a89.cdf	2132TB428	PPPW_033	drought	4	4	non-tolerant	8	PPPW_033_d_4_4	15.17	splitless
20220617a9.cdf	2132TB215	PPPW_012	drought	4	1	tolerant	7	PPPW_012_d_4_1	14.84	splitless
20220617a90.cdf	2132TB469	PPPW_034	drought	4	3	non-tolerant	8	PPPW_034_d_4_3	14.84	splitless
20220617a91.cdf	2132TB427	PPPW_033	drought	4	5	non-tolerant	8	PPPW_033_d_4_5	14.97	splitless
20220617a92.cdf	2132TB039	PPPW_003	drought	4	3	non-tolerant	7	PPPW_003_d_4_3	15.09	splitless
20220617a93.cdf	2132TB509	PPPW_046	control	4	5	tolerant	8	PPPW_046_c_4_5	15.05	splitless
20220617a94.cdf	2132TB257	PPPW_016	drought	4	5	non-tolerant	7	PPPW_016_d_4_5	15.05	splitless
20220617a95.cdf	2132TB342	PPPW_023	drought	4	4	tolerant	8	PPPW_023_d_4_4	15.11	splitless
20220617a96.cdf	2132TB512	PPPW_046	drought	4	5	tolerant	8	PPPW_046_d_4_5	15.06	splitless
20220617a97.cdf	2132TB386	PPPW_025	drought	4	4	tolerant	8	PPPW_025_d_4_4	15.07	splitless
20220617a98.cdf	2132TB212	PPPW_012	drought	4	3	tolerant	7	PPPW_012_d_4_3	15.09	splitless
20220617a99.cdf	2132TB298	PPPW_017	drought	4	2	tolerant	8	PPPW_017_d_4_2	14.96	splitless
20220607a29.cdf	Blank_1_1	Blank_1	none	1	1	none	1	Blank_1	15	splitless
20220607a30.cdf	Blank_1_2	Blank_1	none	1	2	none	2	Blank_1	15	splitless
20220607a69.cdf	Blank_1_3	Blank_1	none	1	3	none	1	Blank_1	15	splitless
20220607a70.cdf	Blank_1_4	Blank_1	none	1	4	none	2	Blank_1	15	splitless
20220607a109.cdf	Blank_1_5	Blank_1	none	1	5	none	1	Blank_1	15	splitless
20220607a110.cdf	Blank_1_6	Blank_1	none	1	6	none	2	Blank_1	15	splitless
20220610a29.cdf	Blank_2_1	Blank_2	none	2	1	none	3	Blank_2	15	splitless
20220610a30.cdf	Blank_2_2	Blank_2	none	2	2	none	4	Blank_2	15	splitless
20220610a69.cdf	Blank_2_3	Blank_2	none	2	3	none	3	Blank_2	15	splitless
20220610a70.cdf	Blank_2_4	Blank_2	none	2	4	none	4	Blank_2	15	splitless
20220610a109.cdf	Blank_2_5	Blank_2	none	2	5	none	3	Blank_2	15	splitless
20220610a110.cdf	Blank_2_6	Blank_2	none	2	6	none	4	Blank_2	15	splitless
20220614a29.cdf	Blank_3-1	Blank_3	none	3	1	none	5	Blank_3	15	splitless
20220614a30.cdf	Blank_3_2	Blank_3	none	3	2	none	6	Blank_3	15	splitless
20220614a69.cdf	Blank_3_3	Blank_3	none	3	3	none	5	Blank_3	15	splitless
20220614a70.cdf	Blank_3_4	Blank_3	none	3	4	none	6	Blank_3	15	splitless
20220614a109.cdf	Blank_3_5	Blank_3	none	3	5	none	5	Blank_3	15	splitless
20220614a110.cdf	Blank_3_6	Blank_3	none	3	6	none	6	Blank_3	15	splitless
20220617a30.cdf	Blank_4_1	Blank_4	none	4	1	none	7	Blank_4	15	splitless
20220617a31.cdf	Blank_4_2	Blank_4	none	4	2	none	8	Blank_4	15	splitless
20220617a70.cdf	Blank_4_3	Blank_4	none	4	3	none	7	Blank_4	15	splitless
20220617a71.cdf	Blank_4_4	Blank_4	none	4	4	none	8	Blank_4	15	splitless
20220617a110.cdf	Blank_4_5	Blank_4	none	4	5	none	7	Blank_4	15	splitless
20220617a111.cdf	Blank_4_6	Blank_4	none	4	6	none	8	Blank_4	15	splitless

## Sheet: PeakTable
	20220607a10	20220607a100	20220607a101	20220607a102	20220607a103	20220607a104	20220607a105	20220607a106	20220607a107	20220607a108	20220607a11	20220607a111	20220607a112	20220607a113	20220607a114	20220607a115	20220607a116	20220607a117	20220607a118	20220607a119	20220607a12	20220607a120	20220607a121	20220607a122	20220607a123	20220607a124	20220607a125	20220607a126	20220607a127	20220607a128	20220607a129	20220607a13	20220607a14	20220607a15	20220607a16	20220607a17	20220607a18	20220607a19	20220607a20	20220607a21	20220607a22	20220607a23	20220607a24	20220607a25	20220607a26	20220607a27	20220607a28	20220607a31	20220607a32
Acetoacetic acid (1MEOX) (1TMS) BP	NA	NA	NA	NA	NA	NA	NA	NA	NA	NA	NA	NA	NA	NA	NA	NA	NA	NA	NA	NA	NA	NA	NA	NA	NA	NA	NA	NA	NA	NA	NA	NA	NA	NA	NA	NA	NA	NA	NA	NA	NA	NA	NA	NA	NA	NA	NA	NA	NA
Dodecane	247195	NA	NA	NA	NA	1.11457e+06	984835	346336	369492	NA	NA	345093	316216	457100	345899	283864	390274	862444	NA	NA	NA	NA	354692	858900	NA	776929	285387	NA	NA	261089	NA	234969	NA	NA	NA	217853	NA	NA	NA	210207	NA	NA	NA	NA	1.07766e+06	NA	NA	NA	NA
Isovaleric acid, 2-oxo- (1MEOX) (1TMS) BP	23245.4	19346.3	71851.2	63919.4	124252	47744.4	41048.3	23450	25091	13420.5	29537.6	22497.1	27115.7	24391.5	19285	213094	65574.6	40307.9	184762	26453.4	41553.9	54033.2	39575.8	91693.7	50092.2	36750.7	21205.1	19559.1	21369.9	49036.4	41967.2	14644.6	43570.9	32579.9	27475.2	38299.1	28048.5	46593.8	29899	41265.8	25890.4	115059	44690.1	21409.4	59971.1	27320.7	18536.1	38134.2	33524.1
Guanidine (3TMS)	1.18941e+06	971918	3.9284e+06	583893	6.85872e+06	1.31322e+06	2.20553e+06	1.34027e+06	1.52346e+06	187775	1.10632e+06	1.43692e+06	1.80249e+06	1.64316e+06	1.09084e+06	1.33395e+07	4.14952e+06	161239	1.12388e+07	1.58264e+06	1.86305e+06	790035	2.57973e+06	4.81242e+06	667542	193143	1.09756e+06	1.07441e+06	1.393e+06	3.24296e+06	2.27393e+06	689806	1.74956e+06	1.90521e+06	220300	2.05476e+06	812473	262517	1.64934e+06	2.43136e+06	1.62538e+06	6.0698e+06	2.40499e+06	1.22651e+06	586386	336334	949090	881123	71717.5
Acetoacetic acid (1MEOX) (1TMS) MP	NA	NA	NA	NA	NA	NA	6768.51	NA	NA	NA	NA	NA	NA	NA	NA	NA	NA	NA	NA	NA	NA	NA	NA	NA	NA	NA	NA	5429.58	16960.9	NA	NA	NA	NA	NA	NA	NA	19955.3	NA	NA	NA	NA	NA	56570.6	NA	NA	NA	NA	NA	NA
Valine (2TMS)	3.6975e+07	2.19809e+07	4.07721e+07	5.56873e+07	2.01803e+07	8.723e+07	3.64746e+07	2.28927e+07	2.20042e+07	2.6203e+07	5.36231e+07	2.29085e+07	2.03135e+07	1.98169e+07	2.07651e+07	2.35062e+07	3.45917e+07	3.99982e+07	2.39839e+07	1.87036e+07	8.91999e+07	6.10836e+07	1.60441e+07	5.38263e+07	3.66914e+07	3.87923e+07	2.14438e+07	2.58712e+07	1.54214e+07	1.4794e+07	4.77724e+07	2.13191e+07	5.64082e+07	2.92134e+07	5.26329e+07	2.79434e+07	5.98163e+07	7.31515e+07	2.00272e+07	2.53361e+07	1.66178e+07	6.88274e+07	8.51116e+07	3.30031e+07	6.80661e+07	7.07516e+07	2.41537e+07	6.14647e+07	5.71223e+07
Alanine, beta- (2TMS)	NA	NA	NA	123771	NA	NA	NA	NA	NA	29220.7	NA	NA	NA	NA	NA	NA	NA	NA	NA	NA	NA	NA	NA	NA	NA	NA	NA	NA	NA	NA	NA	NA	NA	NA	NA	NA	NA	NA	NA	NA	NA	NA	NA	NA	NA	NA	NA	NA	NA
Benzylalcohol (1TMS)	1.11865e+06	662759	1.78631e+06	1.89693e+06	706276	1.7552e+06	1.80075e+06	565451	576971	712578	3.26013e+06	602154	621393	579615	697238	554215	604755	1.67062e+06	681371	596573	3.54902e+06	1.71334e+06	621651	1.60908e+06	1.52511e+06	2.37587e+06	919349	962106	750614	909384	2.253e+06	1.01437e+06	2.74931e+06	1.02166e+06	2.37435e+06	1.03422e+06	2.27804e+06	3.7681e+06	883683	1.10044e+06	1.02165e+06	3.24366e+06	3.40894e+06	1.01582e+06	3.4053e+06	2.79827e+06	1.16712e+06	2.51162e+06	2.43677e+06
Cyclopropanecarboxylic acid, 1-amino- (2TMS)	NA	50255	46275.6	64188.8	19404.4	51162.5	1065.04	NA	NA	NA	131646	1836.71	1051.84	1438.98	NA	58888.7	26743.2	53490.8	NA	14619.6	NA	69643.6	20499.1	55702.2	60472.6	68531.3	NA	1179.5	NA	3244.82	42084	NA	NA	NA	NA	46137.7	95827	109315	26876.9	NA	40968.2	115515	NA	NA	NA	NA	NA	NA	NA
Pyridine, 3-hydroxy- (1TMS)	NA	2.86362e+06	7.76947e+06	4.65385e+06	2.38276e+06	3.72163e+06	7.16533e+06	4.03893e+06	3.57234e+06	1.90122e+06	NA	1.85424e+06	1.59296e+06	1.54531e+06	2.49439e+06	3.1e+06	1.9085e+06	NA	2.94232e+06	1.93647e+06	NA	5.0716e+06	1.82557e+06	7.19964e+06	4.2504e+06	4.4348e+06	2.35372e+06	1.70524e+06	1.55246e+06	1.75006e+06	3.59685e+06	NA	NA	NA	NA	NA	NA	NA	NA	NA	NA	NA	NA	NA	NA	NA	NA	NA	NA
Hydroxyurea (3TMS)	2262.54	1974.3	5789.44	7022.53	2926.3	5239.85	6615.59	2055.91	1856.79	2132.92	9682.53	1671.1	3161	3914.1	1822.4	2990.68	4506.59	5396.17	1283	2002.05	20610.9	11862.6	3096.31	8795.37	5391.21	6457.6	1434.3	1968.55	2081.15	3175.78	7556.54	4993.45	11101.4	5189.33	9767.58	3379.88	11163.2	23440.4	4304.14	2829.33	2869.25	15727.5	9013.26	4183.37	13234.8	13109.6	3497.04	9610.25	14382
Glyceraldehyde (1MEOX) (2TMS) MP	NA	NA	NA	NA	NA	NA	NA	NA	NA	NA	NA	NA	NA	NA	NA	NA	NA	NA	NA	NA	NA	NA	NA	NA	NA	NA	NA	NA	NA	NA	NA	NA	NA	NA	NA	NA	NA	NA	NA	NA	NA	NA	NA	NA	NA	NA	NA	NA	NA
Isocaproic acid, 2-oxo- (1MEOX) (1TMS) BP	NA	NA	NA	NA	NA	NA	NA	NA	NA	NA	NA	NA	2037.88	NA	NA	NA	NA	NA	986.657	NA	NA	NA	NA	NA	NA	NA	NA	NA	NA	NA	NA	NA	NA	NA	NA	NA	NA	NA	NA	NA	NA	NA	NA	NA	NA	NA	NA	NA	NA
Glycerol (3TMS)	NA	3053.97	4641.65	NA	471.295	3675.8	1786.69	588.673	777.719	467.541	NA	1459.64	NA	1328.75	2570.74	3337.29	2542.13	NA	1680.45	1664.08	NA	2215.52	3028.11	6278.53	4053.76	7670.07	1001.28	2911.54	NA	2239.5	1755.31	NA	NA	NA	NA	NA	NA	NA	58.6547	NA	NA	NA	1774.22	NA	578.22	NA	1050.93	973.704	NA
Acetoacetic acid (2TMS) BP	154389	125594	356185	396019	138192	331783	313674	106118	111669	141765	466342	111790	109962	113519	121869	111180	119861	310482	138066	117940	426923	341371	121162	327655	297471	295717	110426	109146	98668.6	104991	286934	139468	342868	141437	312154	147290	313709	498433	131959	142770	145738	452065	309804	117739	347649	286121	121371	265149	282689
Sulfuric acid (2TMS)	NA	1199.84	8534.04	5079.15	2408.28	7799.73	6366.1	1617.52	1469.34	2399.39	2896.43	2332.61	1032.65	NA	305.731	1973.09	1572.37	2750.84	4075.62	NA	4893.95	5951.68	1963.2	6903.66	4151.2	4660.26	1975.32	2548.62	2963.12	2679.27	7439.7	NA	NA	NA	NA	NA	NA	NA	NA	NA	NA	NA	NA	NA	NA	NA	NA	NA	NA
Butanoic acid, 4-hydroxy- (2TMS)	6080.34	2077.31	9923.61	NA	7433.06	24061.1	7747.7	4383.04	4501.6	7575.64	28464.3	2002.32	73.1078	6625.71	4621.94	3594.93	5265.84	NA	7408.64	6097.8	26916.7	2904.6	6812.26	27981.6	4921.03	2943.04	9950.57	4887.24	5567.77	3768.76	4089.39	13402.7	25699.7	5169.88	9587.68	12159.7	9207.98	17829.3	909.613	3262.81	13074.4	11312.2	34190	12891.4	6447.16	8070.03	6435.09	NA	3614.33
Malonic acid, methyl- (2TMS)	46830.4	72141.2	75361	150446	23122.9	41904.1	46038.2	55041	30661.4	16266.5	65094.6	29975.9	24280.9	11961.8	45398.1	22705.8	22529	91997.4	16144.4	18664.8	51562.2	104243	22550	98589.2	97909	74494.8	25280.3	27633.2	28845.5	10927	95542.2	20602.4	80261.2	32240	77316.8	33530.1	77487.2	131513	48536.3	49238.7	13710.3	119243	47258.2	35809.3	160861	111348	33576.3	116654	94346.7
Propane-1,3-diol, 2-amino-2-methyl- (3TMS)	6956.45	1322.88	NA	NA	NA	NA	1330.63	392.153	1289.65	NA	NA	NA	524.548	NA	287.747	NA	NA	NA	NA	429.624	NA	NA	1029.83	NA	NA	3709.52	NA	NA	184.278	NA	NA	NA	16510.6	7917.82	NA	3392.14	NA	NA	NA	NA	8077.64	NA	NA	NA	NA	NA	NA	NA	NA
Leucine (2TMS)	3.56514e+06	2.75453e+06	7.04989e+06	5.79326e+06	2.92261e+06	1.58842e+07	4.65638e+06	2.39367e+06	2.0793e+06	5.5481e+06	7.19026e+06	1.95077e+06	2.01502e+06	1.97981e+06	2.15756e+06	2.6088e+06	3.22612e+06	3.89866e+06	1.65649e+06	1.89073e+06	1.05913e+07	6.53414e+06	1.92521e+06	5.17555e+06	4.12985e+06	4.30831e+06	2.18241e+06	2.67281e+06	1.74838e+06	1.59676e+06	4.786e+06	2.72182e+06	6.07758e+06	4.62789e+06	4.79296e+06	4.10169e+06	4.34961e+06	8.68645e+06	2.0745e+06	2.70136e+06	1.7734e+06	6.64504e+06	1.03989e+07	1.89446e+06	8.7386e+06	6.06728e+06	2.73256e+06	4.96868e+06	6.19904e+06
1,3-Dihydroxyaceton (1MEOX) (2TMS) MP	89480.1	65337.9	204038	178077	58809.3	131318	133841	71507.8	35138.7	41250.9	131936	47819	46738.7	44530.1	38805.9	55237.2	50673	199267	55699	51195.9	157491	118815	59005.2	69577.5	101751	95499.4	44200.6	38254.8	81783.8	60813.7	90751.8	57760	99356.1	90944.3	132142	38609.3	144556	164781	51478.3	50583.8	62160.9	149350	246912	54084.5	169534	122990	64746.3	139810	115721
unknown_315800	NA	NA	NA	NA	NA	NA	NA	NA	NA	NA	NA	NA	NA	NA	NA	NA	NA	NA	NA	NA	NA	NA	NA	NA	NA	NA	NA	NA	NA	NA	NA	NA	NA	NA	NA	NA	NA	NA	NA	NA	NA	NA	NA	NA	NA	NA	NA	NA	NA
Isocaproic acid, 2-oxo- (1MEOX) (1TMS) MP	18814.4	NA	NA	NA	NA	NA	NA	NA	NA	NA	NA	NA	NA	NA	NA	NA	NA	NA	NA	NA	61205.1	NA	NA	NA	NA	NA	NA	NA	NA	NA	NA	18931.6	46457.1	23249.6	53967	NA	NA	88771.6	NA	27188.2	32116.2	74299.3	NA	29094.7	85933.2	56169.2	30550.8	NA	NA
Propargyl-glycine (2TMS)	30929.5	3515.59	16209.9	8558.89	4873.44	24210.5	5797.36	4098.48	1705.18	4920.9	NA	2590.85	2896.9	6752.97	3674.77	1433.71	14205.2	3795.59	3857.14	2091.79	85393	2372.53	2468.86	4340.61	5968.57	6147.81	2093.07	3209.22	1516.4	2230.99	6662.58	27516.4	65542.6	26030.9	59341.4	27286.1	46802	83923.5	24435.7	26521.4	26741	80845.3	69286.3	20784.3	78294.2	54373.1	26520.9	56330.3	60412
Acetoacetic acid (2TMS) MP	47990.8	49426.2	116007	119549	38859.5	112254	112682	60004.7	43017	50735	108691	37364.8	38483	39064.8	45160.3	40798.2	31919.3	96909.8	45657	38271.9	99929.8	132027	42906.9	151293	102014	111478	44093.5	46146.4	32690.6	42440.8	126578	54172.3	153795	35574.2	79440.8	48741.4	102085	150838	54726.7	41280.4	29845.3	167418	132658	32397.9	160687	138475	43922	111654	131184
Isoleucine (2TMS)	7.01957e+06	4.14338e+06	1.42626e+07	1.23033e+07	4.69431e+06	2.59924e+07	1.13912e+07	6.28206e+06	4.4353e+06	9.04348e+06	1.47787e+07	4.77675e+06	4.14721e+06	7.20458e+06	4.16766e+06	4.66872e+06	1.19211e+07	1.01039e+07	5.13385e+06	3.83946e+06	2.0478e+07	1.37248e+07	3.98233e+06	1.44108e+07	9.46162e+06	9.31214e+06	4.59535e+06	5.99096e+06	4.53611e+06	4.43463e+06	1.11255e+07	6.61823e+06	1.47429e+07	9.33845e+06	1.15755e+07	6.83285e+06	1.401e+07	1.76912e+07	4.44664e+06	4.51002e+06	3.62713e+06	1.64207e+07	2.19981e+07	5.65756e+06	2.07392e+07	1.44982e+07	5.1255e+06	1.27767e+07	1.27507e+07
Octanoic acid, n- (1TMS)	4.25554e+06	3.2009e+06	6.81807e+06	9.73869e+06	3.93929e+06	9.70915e+06	8.84035e+06	3.72979e+06	3.37683e+06	6.07677e+06	8.7775e+06	2.62343e+06	2.87878e+06	2.31291e+06	3.5455e+06	2.78341e+06	3.74913e+06	7.5594e+06	4.82248e+06	4.51557e+06	7.93554e+06	9.63697e+06	3.89939e+06	1.15818e+07	9.43013e+06	1.0436e+07	4.41514e+06	3.0644e+06	4.08249e+06	2.7727e+06	9.07101e+06	2.08588e+06	5.6822e+06	3.44561e+06	5.8022e+06	2.44706e+06	6.64847e+06	1.12075e+07	3.01032e+06	2.15071e+06	3.72607e+06	9.04211e+06	7.24002e+06	2.87441e+06	8.38917e+06	6.33989e+06	2.58353e+06	8.92449e+06	8.49073e+06
Nonadecanoic acid methyl ester	NA	1857.94	NA	NA	NA	NA	5966.37	1890.51	NA	NA	7806.02	NA	2202.37	2878.96	2375.91	2606.07	2498.23	3100.81	4338.27	NA	6012.81	NA	NA	NA	NA	4932.67	NA	NA	NA	NA	5149.1	NA	NA	1191.05	3129.8	NA	5360.62	NA	2201.88	1619.26	1886.38	5714.62	6753.28	2019.9	NA	5601.42	NA	4262.49	4991.46
Glycine (3TMS)	4.06083e+07	4.14567e+07	1.47388e+08	8.07523e+07	6.21251e+07	7.28767e+07	1.20121e+08	2.25422e+07	3.73918e+07	4.91844e+07	1.31459e+08	3.56052e+07	2.86815e+07	3.54657e+07	4.71309e+07	4.80006e+07	3.68384e+07	8.42003e+07	1.99563e+07	4.43733e+07	8.9871e+07	1.41889e+08	7.85943e+07	1.18814e+08	9.00337e+07	1e+08	3.40655e+07	2.49581e+07	5.43016e+07	3.74255e+07	6.9851e+07	4.90005e+07	1.18779e+08	7.47478e+07	6.17922e+07	5.50763e+07	6.16465e+07	1.70289e+08	6.07463e+07	4.74626e+07	5.75936e+07	9.67108e+07	9.40873e+07	5.29023e+07	1.64481e+08	1.05749e+08	5.12521e+07	8.74231e+07	1.3913e+08
Threonine, O-methyl-, L- (2TMS)	364476	291511	813858	880439	309399	781619	773632	275548	281919	338410	1.12793e+06	285538	271022	286158	308789	290185	284683	752549	336388	284642	969125	817328	291656	820557	705649	761671	276199	289233	258292	267724	750203	334808	793411	339863	722343	329703	743782	1.13631e+06	324116	335354	331709	1.01546e+06	968637	375443	1.08779e+06	878042	379950	838891	850703
Propane-1,3-diol, 2-hydroxymethyl- (3TMS)	NA	NA	NA	NA	NA	NA	NA	NA	NA	NA	NA	70872.8	NA	NA	NA	NA	NA	264322	NA	NA	NA	NA	42089.5	NA	NA	NA	NA	NA	NA	NA	NA	NA	38616.8	NA	NA	NA	NA	NA	NA	NA	NA	NA	NA	NA	NA	NA	NA	NA	NA
Phosphoric acid (3TMS)	5.96647e+07	5.38608e+07	1.20837e+08	1.32535e+08	3.77888e+07	1.63369e+08	1.12959e+08	5.08721e+07	5.96706e+07	5.12843e+07	1.61649e+08	4.18143e+07	4.25856e+07	4.63067e+07	5.44113e+07	5.36132e+07	3.44072e+07	1.04076e+08	5.29303e+07	4.68393e+07	1.51886e+08	1.81328e+08	4.30603e+07	1.65495e+08	1.35806e+08	1.33973e+08	5.56057e+07	4.9479e+07	3.56307e+07	4.34395e+07	1.50504e+08	5.30318e+07	1.54983e+08	5.74354e+07	1.01041e+08	5.27511e+07	1.06207e+08	2.13738e+08	5.58205e+07	6.03071e+07	4.63189e+07	1.89703e+08	1.38785e+08	5.5669e+07	1.90818e+08	1.80937e+08	6.87081e+07	1.44201e+08	1.69984e+08
Norleucine (2TMS)	70272.7	107430	NA	NA	NA	211934	NA	68003.3	59160	NA	NA	510.873	NA	NA	13321.3	NA	NA	NA	4636.94	5448.59	NA	208050	NA	362238	NA	NA	83521.2	NA	NA	NA	276198	79547	161772	166916	NA	56588.5	NA	298560	170345	94456.4	NA	352435	NA	96756.4	NA	155763	116810	NA	307956
Proline (2TMS)	2.80271e+07	2.20866e+07	6.34094e+07	3.31267e+07	2.35448e+07	6.22976e+07	5.81221e+07	2.19182e+07	1.79606e+07	4.92996e+07	7.65798e+07	1.84999e+07	1.70259e+07	1.9939e+07	1.8969e+07	2.17135e+07	2.38875e+07	3.09154e+07	1.80639e+07	2.0106e+07	6.82761e+07	5.42118e+07	2.3595e+07	6.9717e+07	3.12413e+07	3.9717e+07	1.69136e+07	1.99226e+07	2.32881e+07	1.46136e+07	3.28467e+07	2.59703e+07	4.64925e+07	3.38422e+07	3.37087e+07	3.22743e+07	3.58671e+07	7.94091e+07	1.65337e+07	2.47455e+07	2.3112e+07	6.08284e+07	8.26437e+07	2.66038e+07	8.37167e+07	4.34475e+07	2.39844e+07	3.65538e+07	4.61192e+07
Urea (2TMS)	2.04238e+06	1.02443e+06	3.43803e+06	4.51499e+06	1.49385e+06	3.66739e+06	1.55194e+06	1.82521e+06	1.20685e+06	3.5351e+06	3.20275e+06	5.96551e+06	2.02347e+07	1.07635e+06	2.70291e+06	1.41662e+06	1.12432e+06	4.76144e+06	1.36849e+06	5.60585e+06	4.23729e+06	3.99204e+06	1.30949e+06	4.57132e+06	3.52128e+06	1.83101e+06	728533	1.40694e+06	824995	1.14146e+06	4.55563e+06	3.48543e+06	4.85719e+06	1.38157e+06	3.57073e+06	NA	4.21782e+06	8.82343e+06	1.4583e+06	2.51762e+06	1.07735e+06	7.5007e+06	4.72057e+06	2.84055e+07	5.89592e+06	5.62353e+06	1.24798e+06	3.70177e+06	4.00774e+06
Butanoic acid, 4-amino- (2TMS)	45054.9	54825.5	92067.7	199964	57301	270267	198401	249891	74454.2	87818.7	225571	78178.5	195626	83757.3	58037	117671	190224	193534	144503	67607.6	463338	338103	108176	415943	149134	131107	72026.3	96539.7	98878.5	60520.5	234948	58199.6	334608	39763.2	111798	2.02402e+06	169863	463017	30088	68492.9	55471.1	1.00658e+06	155376	99124.2	348683	255756	65752.9	108606	186641
Glyceric acid (3TMS)	7.03066e+06	9.57553e+06	2.49854e+07	1.71142e+07	9.71238e+06	9.02556e+06	2.34233e+07	4.77738e+06	1.04895e+07	8.72611e+06	2.52391e+07	4.57592e+06	2.87075e+06	3.96639e+06	9.65703e+06	1.00867e+07	5.31875e+06	1.59089e+07	4.7402e+06	6.56404e+06	9.6664e+06	3.27467e+07	9.52356e+06	1.71411e+07	1.79805e+07	1.76448e+07	1.04879e+07	2.71175e+06	6.7824e+06	5.34268e+06	1.03733e+07	1.00492e+07	2.01473e+07	1.02813e+07	1.00006e+07	8.95177e+06	7.36737e+06	3.49277e+07	9.59564e+06	9.67496e+06	8.69665e+06	1.85246e+07	1.17112e+07	6.67476e+06	3.52039e+07	1.58437e+07	7.4187e+06	1.52096e+07	2.80398e+07
Oxamic acid (2TMS)	10408.5	82688.9	115470	136062	42733.5	NA	104607	50431.2	NA	NA	194881	9211.62	25447.9	34195.8	87202.3	59771.9	57980.1	119678	50699.5	29548.6	159291	13057.6	16766.6	117050	145575	NA	NA	NA	41789	54303.2	9877.03	NA	107274	74639.1	147652	NA	183918	34804.4	50695.3	58658.7	44993.3	337175	122753	NA	NA	48353.7	NA	172330	16057.9
Alanine (3TMS)	338637	334637	1.46997e+06	694534	527516	438235	1.06872e+06	145232	262352	315738	1.41503e+06	245411	302209	189067	446431	510639	216746	433771	102459	245301	863718	1.06525e+06	572442	447145	399466	941739	233705	172702	306329	150516	595575	503015	865747	759829	618806	766985	312351	1.66001e+06	371972	682571	491234	623427	1.37284e+06	244497	1.3525e+06	634596	608229	399974	1.09726e+06
2-Piperidinecarboxylic acid (1TMS)	NA	NA	NA	NA	NA	NA	NA	NA	NA	NA	NA	NA	NA	NA	NA	NA	NA	NA	NA	NA	NA	NA	NA	NA	NA	NA	NA	NA	NA	NA	NA	NA	NA	NA	NA	NA	NA	NA	NA	NA	NA	NA	NA	NA	NA	NA	NA	NA	NA
Pyridine, 2,3-dihydroxy- (2TMS)	311850	390403	763212	571820	222485	462334	673486	355815	419557	236834	750778	215119	186419	210727	333657	337246	227561	432744	347990	246650	489936	767319	241891	904005	669165	596188	390682	207584	191191	218125	523208	373195	714512	315016	395244	266619	457279	1.01003e+06	314371	363705	242761	1.15178e+06	631260	360135	1.2307e+06	586887	389409	764160	546824
Serine (3TMS)	1.71161e+08	1.49926e+08	4.68951e+08	4.69367e+08	1.91584e+08	4.87483e+08	4.49229e+08	1.49354e+08	1.41485e+08	1.94575e+08	4.83848e+08	1.73792e+08	1.58576e+08	1.74565e+08	1.59847e+08	1.54721e+08	1.8431e+08	4.38696e+08	1.69996e+08	1.59301e+08	4.94682e+08	4.85033e+08	1.78897e+08	4.66779e+08	3.88837e+08	4.59017e+08	1.42589e+08	1.77784e+08	1.8884e+08	1.5927e+08	4.70868e+08	1.55204e+08	4.22135e+08	1.76113e+08	3.83446e+08	1.76873e+08	3.95849e+08	5.50072e+08	1.63407e+08	1.69228e+08	1.75541e+08	4.35744e+08	4.60131e+08	2.12533e+08	5.06612e+08	5.0262e+08	1.93772e+08	4.51297e+08	4.6227e+08
Propanoic acid, 2-amino-2-methyl-3-hydroxy- (3TMS)	245766	167489	471078	368305	NA	58197.8	443883	148100	146204	148774	27717.7	162016	151084	32241.7	181468	162344	159142	323662	150762	141520	533097	386769	169054	458379	347705	447046	161615	147482	NA	7908.24	466726	217760	578652	243352	391071	221786	53199	569615	217105	222267	225220	486353	477359	248667	620453	73399.6	273398	590660	455842
Succinic acid (2TMS)	4.15971e+06	5.41754e+06	1.24835e+07	1.36085e+07	3.43149e+06	1.43163e+07	1.34736e+07	5.30797e+06	4.18042e+06	4.07157e+06	1.47092e+07	4.11195e+06	3.62493e+06	4.67903e+06	4.42578e+06	3.93595e+06	3.82781e+06	1.33268e+07	5.93001e+06	3.67508e+06	1.47986e+07	1.43694e+07	2.95145e+06	2.27212e+07	1.22406e+07	1.27603e+07	5.08682e+06	3.86251e+06	4.065e+06	4.85973e+06	1.4716e+07	7.14134e+06	1.17449e+07	5.29055e+06	1.0053e+07	3.67324e+06	8.58989e+06	2.61565e+07	3.05529e+06	4.16287e+06	3.14263e+06	1.73304e+07	7.05344e+06	4.28603e+06	3.10175e+07	9.9487e+06	4.62879e+06	1.2688e+07	1.10391e+07
Threonine (3TMS)	3.54692e+07	2.95166e+07	8.5566e+07	8.4881e+07	3.45944e+07	8.52413e+07	7.59685e+07	2.82828e+07	2.97563e+07	3.38522e+07	1.02688e+08	2.95139e+07	2.62247e+07	2.88327e+07	3.30601e+07	3.04492e+07	3.40012e+07	7.96493e+07	3.2873e+07	2.83702e+07	9.32302e+07	9.45639e+07	3.3285e+07	8.20839e+07	7.06754e+07	8.54579e+07	2.85164e+07	3.02949e+07	3.43651e+07	2.63867e+07	7.43963e+07	3.19835e+07	7.79752e+07	3.72668e+07	7.41039e+07	3.37711e+07	7.29119e+07	1.10324e+08	3.31446e+07	3.3451e+07	3.24127e+07	8.28841e+07	8.09353e+07	3.84994e+07	1.03048e+08	9.06623e+07	3.59151e+07	8.07231e+07	8.8525e+07
Fumaric acid (2TMS)	3.34309e+06	4.7098e+06	1.33036e+07	8.70442e+06	2.78569e+06	1.16438e+07	1.30388e+07	5.11253e+06	5.12625e+06	4.73361e+06	9.4273e+06	3.6956e+06	3.32841e+06	4.33069e+06	5.26275e+06	5.18137e+06	3.16484e+06	9.94562e+06	3.81432e+06	3.87644e+06	9.12772e+06	1.16903e+07	3.15274e+06	1.61404e+07	1.04488e+07	2.53347e+07	1.08991e+07	8.97359e+06	8.45721e+06	9.4137e+06	2.49062e+07	8.00792e+06	7.18496e+06	4.10058e+06	5.68909e+06	3.76268e+06	5.99658e+06	2.03922e+07	3.09981e+06	4.75253e+06	2.11754e+06	1.59638e+07	6.95673e+06	3.58519e+06	3.06784e+07	6.02947e+06	4.11349e+06	9.80263e+06	6.35531e+06
Maleic acid (2TMS)	360945	588773	1.68477e+06	1.00814e+06	440434	1.42102e+06	NA	459830	502441	499801	999398	335070	383647	NA	561710	520067	388584	1.12415e+06	390085	NA	1.07395e+06	NA	338452	NA	NA	NA	NA	NA	NA	NA	NA	NA	733598	403166	598412	330841	NA	NA	331631	NA	336025	NA	794529	312315	NA	641598	403016	NA	626279
1-Pyrroline-2-carboxylate (1TMS)	1.02128e+06	748944	1.69532e+06	2.04275e+06	666401	2.68497e+06	1.57153e+06	740190	628051	1.07832e+06	2.90427e+06	642744	540361	432869	643419	671368	631608	1.38315e+06	939958	686417	2.74265e+06	2.62156e+06	986689	2.0722e+06	1.69278e+06	1.84221e+06	576069	825176	657035	608829	1.80097e+06	494868	1.2208e+06	743958	1.01224e+06	801050	1.24102e+06	2.91182e+06	574311	454502	844265	1.63381e+06	2.20339e+06	564968	1.92231e+06	1.44548e+06	643893	1.57607e+06	1.84284e+06
Malonic acid, allyl- (2TMS)	NA	15000.9	NA	NA	NA	NA	NA	75686.3	3497.4	NA	NA	NA	NA	NA	NA	NA	NA	NA	NA	NA	NA	NA	NA	NA	NA	NA	8056.99	NA	NA	NA	NA	NA	NA	NA	NA	NA	NA	NA	NA	NA	NA	NA	NA	NA	NA	NA	NA	NA	NA
2-Piperidinecarboxylic acid (2TMS)	3.01504e+06	8.21991e+06	1.73518e+06	6.08795e+06	687411	5.26834e+06	1.4466e+06	1.7217e+07	6.28579e+06	745783	5.07133e+06	2.41907e+06	1.06054e+06	1.21134e+06	4.82135e+06	1.92746e+06	1.25269e+06	3.55151e+06	3.51634e+06	1.46244e+06	1.93765e+06	4.16834e+06	1.28174e+06	3.34036e+06	5.02758e+06	3.94571e+06	8.36589e+06	1.18e+06	899232	824769	2.10768e+06	2.14549e+06	6.54278e+06	1.53813e+06	4.16466e+06	2.71213e+06	4.65503e+06	6.56089e+06	3.92056e+06	3.10489e+06	1.10276e+06	8.19838e+06	3.46918e+06	2.51592e+06	1.26865e+07	8.6503e+06	1.78886e+06	6.36955e+06	5.00499e+06
Leucine, cyclo- (2TMS)	NA	NA	NA	NA	1339.74	NA	NA	NA	NA	NA	NA	NA	NA	NA	NA	NA	NA	NA	NA	NA	NA	NA	NA	NA	NA	NA	NA	NA	NA	NA	NA	NA	NA	NA	NA	NA	NA	NA	NA	NA	NA	NA	NA	NA	NA	NA	NA	NA	NA
Acetic acid, aminooxy- (3TMS)	534.589	NA	975.091	349.693	1272.7	NA	NA	NA	NA	NA	1496.54	NA	459.665	NA	NA	968.472	227.475	331.954	1198.17	NA	535.712	NA	519.299	2196.13	153.478	NA	NA	NA	NA	NA	NA	NA	459.807	498.279	1206.13	890.237	897.065	NA	500.892	782.415	779.377	1973.64	491.686	288.242	732.412	NA	357.884	147.07	1673.35
Succinic acid, 2,3-dimethyl- (2TMS)	25673.9	28084.7	80951.2	76840.8	36484.7	94569.2	86139.5	30009	28814.9	36717.4	77020.3	28752	28838.3	29164.3	30826.9	37071.6	32763.3	78727	41266.4	31779.8	68200	89554.3	34149	84814.5	70650.9	80175.2	29187.1	32988.3	28620	30613.5	83127.4	23622.4	47357.8	24905.6	45164.3	22462.5	43353.1	81853.9	22228.3	23792.2	27839.8	75179.9	70912.4	23731.9	80208.8	63467.1	29935	69875.9	62082.8
Propaonic acid, 2-amino-3-ureido- (2TMS)	726166	701532	1.93306e+06	2.13378e+06	713629	2.16887e+06	1.96848e+06	645468	674070	901652	2.43233e+06	689004	674638	723253	739971	667343	732756	1.84736e+06	866150	722401	2.18313e+06	2.17092e+06	719565	2.02269e+06	1.83112e+06	1.95509e+06	735575	764221	657639	706367	1.94513e+06	666446	1.78092e+06	676566	1.59781e+06	730586	1.65139e+06	2.57356e+06	679756	743839	756592	2.32504e+06	2.18684e+06	813726	2.36832e+06	2.07434e+06	835111	1.92029e+06	2.00257e+06
Nonanoic acid (1TMS)	NA	NA	NA	NA	NA	NA	NA	NA	NA	NA	NA	NA	NA	NA	NA	NA	NA	NA	NA	NA	NA	NA	NA	NA	NA	NA	NA	NA	NA	NA	NA	NA	NA	NA	NA	NA	NA	NA	NA	NA	NA	NA	NA	NA	NA	NA	NA	NA	NA
Phenylacetic acid (1TMS)	126286	132735	263206	188786	80531.5	136350	211420	119395	119409	59566.4	184768	81286.8	67964.6	65838.2	115012	126668	79519.4	131389	95491.8	80191.8	157070	234372	83471.6	348616	206503	178762	107432	66319.2	69881.8	80710.1	149316	140102	268134	126719	123170	105848	125728	337574	108353	136128	79275.7	315597	160959	128199	415043	198413	142890	280744	167958
Hexadecanoic acid methyl ester	5499.18	22604.3	20352	23951.1	9375.12	24983.7	17837.4	12436.8	9083.69	9522.29	15358.7	11153.1	7964.18	10294.3	9701.47	23235	17709.1	27863.5	16754.6	13995.3	8451.41	11252.1	12370.6	16968.3	13586.4	13163.6	10025.5	10342.3	8237.51	18267.8	19501.4	4840.35	7531.41	8093.8	7878.66	6197.71	9170.96	14186.4	5621.54	6958.14	12442.6	10798.1	9549.38	5589.24	10864.1	5133.71	7967.74	9394.72	6446.55
Oxamide (2TMS)	31955	14412.4	102624	93414	38331.3	142671	79333.4	16407.3	18286.2	61927.6	133466	18872.3	21749.6	24896.5	17723.4	25277.6	29570.7	56679.1	14855.6	12791.3	146888	90740.5	32899	65889.2	60355.7	34790.4	10620	38103.9	24690.5	18088.1	18099.3	43395.7	58697.4	37488.6	86706.2	33458.4	68233.5	102850	24769	23845.7	16361.8	72987.7	83148.3	13397.2	72521.7	30539.4	15469.7	42597	49252
Nicotinic acid (1TMS)	NA	696938	2.88474e+06	2.76451e+06	776186	1.94892e+06	2.08813e+06	1.41878e+06	1.03849e+06	1.1268e+06	NA	503271	438881	791311	755370	781003	706962	1.72579e+06	772852	547410	NA	2.34649e+06	634115	2.68795e+06	2.48378e+06	2.54117e+06	922436	932399	640439	794910	2.3246e+06	771312	1.97944e+06	NA	NA	NA	NA	NA	844249	676604	NA	2.45091e+06	1.60379e+06	NA	NA	NA	NA	NA	2.03865e+06
Itaconic acid (2TMS)	547323	2.37626e+06	4.63287e+06	4.71971e+06	1.72778e+06	4.61294e+06	3.9252e+06	1.80943e+06	1.88314e+06	1.82979e+06	1.09725e+06	1.03666e+06	1.26078e+06	1.4023e+06	2.00466e+06	1.92012e+06	1.75191e+06	4.66697e+06	2.10961e+06	1.88512e+06	1.20919e+06	5.91379e+06	1.36727e+06	4.52907e+06	3.97338e+06	4.94365e+06	2.42365e+06	1.97053e+06	1.80682e+06	2.24496e+06	6.77443e+06	623217	1.65128e+06	700834	1.41478e+06	724732	1.30115e+06	2.45265e+06	672127	723323	693652	2.42665e+06	1.91996e+06	674697	3.09171e+06	1.99394e+06	929765	1.54553e+06	1.52197e+06
Diethanolamine (3TMS)	239037	283322	813877	883887	281530	696305	563728	191910	200418	254987	954255	645539	547921	491651	227062	231270	262906	1.53742e+06	391700	669184	1.94962e+06	5.51875e+06	238698	1.60173e+06	978325	1.18641e+06	378818	385680	330172	381899	6.57217e+06	304793	1.54918e+06	250934	866422	320202	4.84028e+06	1.3805e+06	702334	273806	222958	9.65989e+06	589360	860664	670822	1.60125e+06	193506	3.41032e+06	978971
Pyrrole-2-carboxylic acid (2TMS)	21636.8	103887	273541	262227	97462.6	281689	251612	95758.1	92985.7	122638	61145	87879.5	84967.7	96034.7	93086.1	92096.6	92807.7	231366	102783	85524.8	58239.1	276124	89402.2	241731	198637	233689	78262.7	93558.9	84544.3	87173.2	252936	23296.5	64422.6	23389.5	50477.4	22016.4	55263.1	99116	32608.3	31791.3	31329.7	113609	104557	41446	136058	100159	41425.9	147430	154236
Uracil (2TMS)	106656	665442	1.98154e+06	1.92219e+06	737244	1.99675e+06	1.82471e+06	599688	645760	908103	316127	663669	637437	687787	703918	687306	683493	1.67662e+06	672434	592323	350874	1.96507e+06	636569	1.63395e+06	1.39078e+06	1.67322e+06	562045	639831	544259	551451	1.83979e+06	125624	393491	157034	327897	244543	382940	631867	211317	223955	229314	771357	734517	252364	844860	713384	335077	885867	899414
Pyruvic acid, 3-hydroxy- (1MEOX) (2TMS) MP	25749.5	16272.3	58765.8	148075	9228.85	33114.4	40028.9	22955.6	20004.5	24074	62588.2	11418.8	11330.8	12337.5	13253.3	17005.3	7122.55	56167.1	12311.7	14183.3	60507.5	137549	14797.6	171436	110319	67153.2	11307	7005.65	7563.66	14984.2	67930	41528.8	276549	33110.6	57446.4	23633.7	85447.6	224934	30924.1	24827.3	15655.7	251333	30564.5	18945.5	120305	146284	16142.3	156373	189972
Erythrose (1MEOX) (3TMS) BP	5077.14	NA	6347.39	NA	NA	NA	4989.86	NA	NA	509.484	NA	4497.74	894.656	1109.3	1103.03	751.609	2452.34	1335.53	87.1605	1531.37	NA	2105.04	2464.96	NA	2370.38	929.382	NA	404.721	NA	NA	3285.1	3859.03	NA	2957.26	253.491	5183.93	NA	NA	NA	816.433	NA	1878.19	1321.04	3415.83	NA	4934.45	2213.2	12997.9	4276.91
Alanine, beta- (3TMS)	569730	322592	1.24382e+06	940475	373478	1.12817e+06	840354	610369	354097	310748	1.18731e+06	630183	358540	407130	340985	421506	391480	835424	211336	362484	965372	965495	494478	910373	881325	831183	295759	423415	392696	315096	1.13928e+06	467181	1.2429e+06	486346	889884	615248	928739	1.74743e+06	371199	432976	381577	1.74225e+06	842765	698688	1.83127e+06	999457	499380	1.35567e+06	868938
Cyclopropanecarboxylic acid, 1-amino- (3TMS)	NA	NA	NA	NA	NA	121583	NA	4908.58	NA	NA	65201.3	NA	NA	NA	NA	NA	NA	41934.2	NA	NA	NA	46110.2	NA	NA	NA	NA	NA	NA	NA	NA	NA	NA	46296.7	NA	NA	28906.3	NA	79686.5	NA	NA	NA	NA	NA	NA	NA	3387.42	23611.2	NA	NA
Norvaline, 3-hydroxy- (3TMS)	NA	57426.4	NA	NA	58176.5	NA	NA	NA	NA	73453.3	NA	NA	NA	NA	NA	NA	46845.8	NA	NA	NA	NA	NA	42852.4	NA	NA	NA	NA	75569.7	NA	77975.9	382745	NA	NA	NA	NA	NA	NA	NA	NA	NA	NA	NA	NA	NA	NA	NA	NA	NA	NA
Tartronic acid (3TMS)	64188.5	70965.2	158653	115496	34919.5	108830	151077	67473.4	61542.8	32625.5	154307	31433.6	34161.4	32119.5	69935.5	61143.5	37986.3	120185	52809.9	37955.9	136316	211777	44857.5	299040	198615	162148	72312.4	24831.7	25476.2	46421.4	152302	71188.7	208533	61144.8	89163.4	42472	78186.2	273249	58025.3	68768.9	35037.4	242136	138804	57965.3	296518	188683	80544.3	199292	168005
Erythrose (1MEOX) (3TMS) MP	NA	NA	NA	NA	NA	NA	NA	NA	NA	NA	NA	NA	NA	NA	NA	NA	NA	NA	NA	NA	NA	NA	NA	NA	NA	NA	NA	NA	NA	NA	NA	NA	NA	NA	NA	NA	NA	NA	NA	NA	NA	NA	NA	NA	NA	NA	NA	NA	NA
Fumaric acid, 2-methyl- (2TMS)	472861	1.59969e+06	3.88091e+06	3.47883e+06	1.34883e+06	3.72354e+06	3.2489e+06	1.18567e+06	1.38537e+06	1.57526e+06	1.07e+06	835505	997600	1.1759e+06	1.42085e+06	1.4414e+06	1.42921e+06	3.6153e+06	1.52198e+06	1.41934e+06	1.15145e+06	4.54069e+06	1.19973e+06	3.04312e+06	2.89261e+06	3.46058e+06	1.49475e+06	1.5165e+06	1.2844e+06	1.52056e+06	4.78239e+06	551935	1.46525e+06	589804	1.32112e+06	672737	1.26164e+06	2.16737e+06	638163	644931	706514	2.14505e+06	1.91171e+06	660718	2.63922e+06	1.92234e+06	848397	1.44326e+06	1.53573e+06
Diisopropanolamine (3TMS)	2467.26	10029.8	21805.4	22646.9	8759.59	25109.7	19243.2	6423.83	8825.38	10313	1126.57	3535.88	4034.63	6263.96	9572.58	6793.21	9480.11	22964	11294.8	9044.07	3445.85	27944.1	8611.78	11478	21033.7	26864	10586	12003	9148.82	10995.1	36013.8	NA	5593.15	2409.89	5542.05	702.571	5909.31	3774.5	2389.01	731.874	3654.73	7300.31	10171.4	2069.6	5759.72	12722.2	3510.67	10474.9	9076.1
Homoserine (3TMS)	NA	NA	NA	209036	NA	48300.9	NA	NA	NA	NA	NA	NA	NA	NA	NA	NA	NA	NA	16783.6	NA	NA	NA	NA	NA	2380.12	4900.62	NA	NA	NA	NA	NA	NA	NA	NA	NA	NA	NA	NA	NA	NA	NA	NA	NA	NA	NA	NA	NA	NA	NA
Hydroquinone (2TMS)	50140.8	149684	421811	428713	149955	381214	365985	128957	142227	187101	157234	127592	114102	130010	129698	136097	143638	349985	154506	121928	131459	399704	141271	364926	309676	337654	122009	151137	122698	123484	352565	61846.5	125610	62892.5	127802	58838.6	167342	193512	86703.7	66043.6	67299.1	229355	253239	96259.4	233399	221829	70978	292245	289037
Hydantoin, 1-methyl- (2TMS)	95288.8	171194	2.5043e+06	129547	319675	151956	1.8532e+06	176731	94897.7	288068	666288	206582	137318	126641	183614	330781	113041	88358.8	61834	196871	659154	183098	488460	3.27035e+06	120884	269037	215593	95319.4	444125	260145	102794	419513	253215	321155	122491	392933	88117	1.29199e+06	113321	310649	298315	296240	261358	346801	2.06911e+06	126259	332771	159244	198276
Lactic acid dimer (2TMS)	NA	NA	304935	NA	NA	NA	207144	NA	NA	NA	NA	NA	NA	NA	NA	NA	NA	NA	NA	NA	NA	NA	NA	368539	NA	NA	NA	NA	NA	NA	NA	42013.2	NA	NA	NA	40131.4	NA	59888.9	NA	33869.3	NA	NA	NA	42413.5	173929	NA	19082.6	NA	NA
Serine, O-acetyl- (2TMS)	3.11096e+06	1.46228e+06	5.3494e+06	6.26274e+06	2.04543e+06	3.0125e+06	5.85517e+06	3.40529e+06	2.11987e+06	1.25122e+06	6.4252e+06	1.8564e+06	2.02294e+06	1.81501e+06	2.01499e+06	1.86826e+06	1.96711e+06	3.57049e+06	1.95546e+06	3.06462e+06	7.12531e+06	7.84666e+06	3.09049e+06	1.10729e+07	4.66855e+06	9.13293e+06	1.57993e+06	1.97524e+06	3.25347e+06	3.82444e+06	6.95156e+06	2.16056e+06	5.26915e+06	2.50457e+06	3.96951e+06	2.43891e+06	2.57316e+06	4.73557e+06	2.55231e+06	2.26729e+06	3.32044e+06	1.57712e+07	3.14364e+06	4.16883e+06	6.37676e+06	6.09902e+06	3.23489e+06	6.22902e+06	5.84797e+06
Isobutanoic acid, 3-amino- (3TMS)	3.11096e+06	1.46228e+06	5.3494e+06	6.26274e+06	2.04543e+06	3.0125e+06	5.85517e+06	3.40529e+06	2.11987e+06	1.25122e+06	6.4252e+06	1.8564e+06	2.02294e+06	1.81501e+06	2.01499e+06	1.86826e+06	1.96711e+06	3.57049e+06	1.95546e+06	3.06462e+06	7.12531e+06	7.84666e+06	3.09049e+06	1.10729e+07	4.66855e+06	9.13293e+06	1.57993e+06	1.97524e+06	3.25347e+06	3.82444e+06	6.95156e+06	2.16056e+06	5.26915e+06	2.50457e+06	3.96951e+06	2.43891e+06	2.57316e+06	4.73557e+06	2.55231e+06	2.26729e+06	3.32044e+06	1.57712e+07	3.14364e+06	4.16883e+06	6.37676e+06	6.09902e+06	3.23489e+06	6.22902e+06	5.84797e+06
Phosphonic acid, hydroxymethyl- (3TMS)	356.069	NA	414.48	NA	NA	828.886	1950.34	1168.45	NA	293.601	809.933	218.01	347.262	205.425	650.428	NA	519.8	1230.03	683.338	NA	1537.38	247.139	275.725	NA	NA	NA	NA	633.077	NA	711.193	377.691	NA	445.66	536.252	609.196	576.202	840.454	732.617	496.237	771.723	306.257	NA	NA	NA	526.823	630.99	237.453	NA	860.06
Threitol (4TMS)	397597	292839	1.31113e+06	584667	344517	927386	1.02759e+06	412419	312546	459943	1.10232e+06	369577	544291	383850	390357	371697	336190	633481	202534	519907	1.28279e+06	1.10083e+06	428992	1.12317e+06	593267	768730	241135	296640	382197	383239	716958	478433	708771	418281	519088	775948	559370	1.18447e+06	213211	428682	358806	2.03018e+06	719947	512503	1.31008e+06	721966	341602	775545	781373
Serine, cyclo- (2TMS)	NA	NA	NA	NA	NA	NA	NA	NA	NA	NA	35823.7	NA	NA	NA	NA	NA	NA	NA	NA	NA	66846.8	NA	NA	NA	NA	NA	NA	NA	NA	NA	NA	NA	55445.7	NA	40280.5	NA	NA	36205.5	NA	NA	NA	68871.1	NA	2263.97	53498.2	38296.6	NA	NA	75615.1
Phosphomycin (2TMS)	17399.9	26222.9	65562.3	78890.3	24525.6	73249.5	51690.7	23772.8	27941.7	31732.3	68244.4	20660.4	19521.6	20417.2	25844.3	24272	22966	59216.4	25515.9	23626.5	65638.6	77807.9	24176.1	73268.5	62575	76551.2	25545.9	23853.1	23373.1	18497.6	69832.1	16083.4	46518.4	22793	35985.5	15245.3	47997.3	66688.4	23726.3	14069.9	15477.7	60336.1	44056.3	15043.8	55711.5	46449.7	20258.5	65613.4	71073.1
Proline, 3-hydroxy-, trans- (3TMS)	12590.5	7369.77	18486.9	22721.5	8138.98	26723.5	21834.7	7955.98	8592.35	10783	45909.5	8514.55	7850.86	8946.51	8847.22	9124.95	8513.34	21983.6	10490.6	8613.49	36556.7	21977.9	8712.14	14079.1	15735.1	20513.2	6531.22	9737.77	6668.85	9254.97	20656.2	10363	26565.1	10087.8	25109.9	10494.2	27695.8	42950.9	9168.75	10723.5	10441.2	25912.9	36660.2	12225.4	40446.5	31391.7	12519.1	20937.2	25796.6
Pentanedioic acid, 2-methyl- (2TMS)	62600.3	51170.7	102656	117629	44031.6	126699	108927	45435.4	47866.7	55259.9	196274	47714.2	40556.5	45985.1	50188.9	41889.9	52764.2	120394	59093.6	46531.2	155554	121397	44429.7	99820.4	107632	112044	47006.9	49654.3	40354.2	40198.5	120584	54689.8	129482	53461.3	122677	52044.9	118441	178624	49369.6	53220.7	53987.6	163316	156096	64833.4	171825	149705	67409.4	140262	143679
Glutaric acid (2TMS)	187188	262343	307773	358685	178758	281757	261273	151867	170802	130362	361014	117575	93684.9	99699.3	153571	105692	211363	425189	191318	136641	319823	315980	186084	380074	344109	356901	170789	106552	175748	100449	323681	150117	275830	184453	335790	110654	325569	371329	107688	98648.4	196549	416299	313121	114095	309319	295425	119142	327474	325672
Pentanedioic acid, 3-methyl- (2TMS)	13129.9	669559	672250	4.84031e+06	148878	1.86781e+06	909145	1.15883e+06	719744	223814	62978.1	677605	592565	221703	729634	851361	168963	3.56357e+06	796319	768735	45044.4	4.38354e+06	130249	6.58483e+06	3.5727e+06	3.87655e+06	788082	276330	695122	656545	2.67748e+06	61097.9	338890	53462.2	48815.4	33131.2	56972.3	260970	32388.6	33554.4	8545.68	423769	43617.9	25620.4	382640	112023	35632.7	266949	258966
Thymine (2TMS)	6158.93	9561.53	31760.9	29758.3	8669.19	31430.3	32026.3	11527.1	9150.13	13281.1	20071.7	10675	9610.02	22582.7	13349.3	15325	11882.6	31432.7	13097.3	9838.4	15588.7	41353.5	11519.1	37679.3	23759.8	23341.4	13082.9	12971.5	11062.2	11761.2	37736.5	6756.43	18156.5	8231.79	11936.6	7114.35	15082.4	17731.4	7478.94	6429.41	4850.25	22547.5	17016.5	5655.5	16370.1	20025.6	7207.67	10893.3	16650.3
Benzylamine (2TMS)	32960.2	21548.5	53497.2	48939.9	19190	44370.3	42974.5	23949.8	17686.3	16629.2	53945.6	15133.4	15732.8	22721	19170.1	14860.7	19207.6	42181.3	19120.7	14820.1	42125.9	34427.9	16991.7	38935	33872.3	39445.3	14433.5	15175.5	15530.7	16975	37877.8	20198.5	57452.4	20522.1	51765.3	28499.9	54525	64956.5	24680.6	20947.3	20577.2	83948.9	73122	27567.4	83620.3	64557.4	23121.6	44901.9	52302.5
Butanoic acid, 4-amino-3-hydroxy- (3TMS)	1379.65	1950.46	2601.13	NA	4751.55	NA	3889.95	6070.81	3455.28	NA	6776.11	2835.06	NA	1036.14	1483.7	2318.77	1863.7	NA	NA	NA	424.105	NA	NA	NA	NA	NA	3012.61	4144.06	NA	NA	NA	7763.71	23195.5	4395.6	2678.01	4847.27	291.764	18001.4	14980.2	5638.24	1867.05	14914.7	12114.4	4616.28	42926.4	3556.24	7164.49	5634.3	NA
Thiazole, 4-methyl-5-hydroxyethyl- (1TMS)	11081.8	NA	19557.6	NA	NA	NA	12745.6	NA	NA	NA	41843.2	NA	1867.9	7016.52	NA	NA	1619.26	NA	NA	NA	44592.4	NA	1808.29	NA	NA	NA	NA	NA	NA	NA	NA	22742.3	NA	6642.49	7134.54	33996.9	13266.5	22069.7	NA	18922.8	3758.51	27581.7	53913.7	14624.1	20542.9	NA	4355.96	NA	NA
Malonic acid (3TMS)	55337.2	79335.5	95447.3	115995	34024.7	95796.4	99378.7	59659.6	60596.6	66057.7	94278.9	33091.6	35072.5	35435.3	68367.9	42442.3	20335	112275	37260.5	40990	175264	135205	25772	385276	163044	153709	86913.3	40725.9	24656.6	37926.8	144245	94077.8	170063	65909	94372.2	61717.8	111271	305991	50191.7	56772.2	22533.8	372593	106699	40234.5	454170	146996	64273.7	160836	111600
Malic acid, 2-methyl- (3TMS)	112111	258627	383352	349705	135086	318442	354841	247277	206662	91825.5	390324	136581	87215.7	85924.8	209197	239708	72847.8	294790	157127	154679	274714	449429	111311	781696	416256	417143	266046	96107.5	109425	106515	363369	218939	406548	178766	234727	205245	191047	958334	111037	213434	93097.9	721674	208069	138352	1.11262e+06	256935	188145	428635	282921
Acetamide, 2-phenyl- (2TMS)	NA	40832.8	21117.2	285903	4678.42	119887	32206.1	69207.4	43072.2	7042.72	1573.2	42751.4	36973.3	6711.89	45607.9	50151.1	5840.51	220983	47131.7	45913.5	NA	243254	4926.03	385537	202754	226508	47865.1	9317.76	42460.1	40078.4	151625	1910.71	9269.25	1849.56	1664.05	1624.87	4644.27	9983.17	904.027	2895.42	405.968	9501.79	2091.15	NA	10192.7	4787.77	1005.48	5401.01	9359.32
Decanoic acid (1TMS)	1.75107e+06	1.10758e+06	2.24986e+06	2.13593e+06	1.3714e+06	2.54428e+06	2.44441e+06	1.44019e+06	1.11208e+06	1.30889e+06	2.77684e+06	711019	632950	694904	1.03455e+06	977265	1.46013e+06	1.78432e+06	1.10397e+06	1.17393e+06	1.9905e+06	2.44105e+06	1.32797e+06	2.81905e+06	2.34406e+06	2.51032e+06	1.40036e+06	949136	1.32876e+06	912694	2.88106e+06	735378	1.65647e+06	1.24176e+06	1.2075e+06	633756	1.50153e+06	2.98248e+06	821697	701850	1.42891e+06	3.24121e+06	2.1827e+06	685776	3.07393e+06	1.87624e+06	939558	2.46463e+06	2.67337e+06
Picolinic acid (1TMS)	10001	9946.86	24911.3	19958.3	15093.6	26398.4	31782.2	16051.6	9008.82	11202.5	18798.4	12863.5	15967.7	13349.6	20886.6	14526.2	38667.7	25611.9	12939.3	8653.59	51671.1	27220.1	9058.98	33768.1	21223.8	23864.8	9892.19	9142.41	12853.6	6975.75	13428.4	25730.1	55738.1	19375.5	51055.9	27788.8	17634.3	74781	5563.82	14693.8	6318.45	74474.8	28742.9	2665.96	64237.1	83545.3	23188.6	41864.2	81469.2
Phenol, 2-amino- (2TMS)	8239.07	NA	37385.6	146.183	14359.3	NA	NA	7477.57	11409.4	11228.4	19711.7	NA	8577.37	3321.87	8246.75	6337.24	5738.75	2815.17	2080.23	3036.01	13900.6	7222.26	8830.02	15788.7	14443.9	NA	4865.33	13469	9010.38	6113.24	4692.61	3546.54	15994.2	5986.76	9965.88	5307.47	8700.66	10084.5	9951.75	4278.5	7468.18	13011.9	20233.2	8382.2	11876	18774.7	6796.39	28009.2	19747.6
Aniline, 3,4-dimethyl- (1TMS)	5275.06	3700.62	11560.3	5147.95	4204.07	10737.4	5767.85	326.349	3180.13	2321.67	15815.4	2300.8	2003.15	NA	3283.11	2600.51	4298.08	337.1	2034.91	NA	12790.1	3329.1	4838.34	6887.35	5040.4	1434.13	2587.38	3933.03	1832.7	2381.36	2692.75	4594.12	5765.28	3286.98	12259.6	3358.19	10910.7	14068.3	5568.47	3977.19	8970.98	10327	12052.2	4944.28	9839.38	6190.9	2419.98	7449.85	8600.6
Butyric acid, 2,4-diamino-, DL- (3TMS)	67790.9	99089	364089	1.58841e+06	100757	457873	235055	109739	125764	216907	520670	82208.4	79149.2	79193.9	102236	144468	82358.8	1.03038e+06	88071.6	100863	753216	1.4247e+06	78850.6	2.00554e+06	1.15875e+06	1.2702e+06	112812	59317.6	117896	127808	975492	176812	1.31847e+06	123029	1.12187e+06	75879.5	1.25255e+06	885170	91692.2	90616.2	78930.7	1.17193e+06	162514	68313.2	740568	632955	102129	997298	843399
unknown_438200	2366.36	16657.6	45234.1	33971.9	23648	6180.03	27409.4	10367.6	10152.5	10190.9	50209.2	9150.8	13297.4	5457.29	18630.6	28232.1	17057.6	13448	6109.37	8151.41	11590.3	46078.3	28369.5	36863.9	13476.8	44735.9	18022.2	4480.48	23662.8	4627.49	24430.4	11667.5	11035.4	9850.74	11660.6	23546	4389.52	36330.4	3169.22	13858	9486.83	NA	17828.1	9068.01	55473.8	11371.7	14292.6	4062.17	26919.1
Propane-1,2-diol, 3-amino (4TMS)	74738.6	31405.7	145700	193799	60885.4	235128	129833	24368.6	33676.8	111989	309008	51745	83394	54494.8	47357.4	43017.8	71763.3	192994	27371.9	53179.9	285755	249656	85600.5	96980.1	114740	272739	57363.2	100686	104815	83780.9	297025	46088.9	134700	77945.5	208398	67244	169216	178134	84037.3	48501.9	84199.2	123314	221232	62016.1	108718	260419	51526.2	142592	255149
Malic acid (3TMS)	3.20753e+07	3.80212e+07	7.04616e+07	8.2351e+07	2.48145e+07	8.80645e+07	7.38265e+07	3.40001e+07	3.71753e+07	3.32773e+07	1.02136e+08	2.68154e+07	2.43666e+07	2.37644e+07	3.59161e+07	3.28496e+07	1.94634e+07	7.9109e+07	3.0188e+07	2.98906e+07	8.07709e+07	8.68302e+07	1.80286e+07	9.88823e+07	7.92427e+07	8.02301e+07	3.78648e+07	2.87772e+07	2.16839e+07	2.3636e+07	7.60057e+07	3.44235e+07	7.25595e+07	3.10768e+07	5.72921e+07	3.4903e+07	6.02227e+07	1.45732e+08	2.80097e+07	3.73036e+07	1.89392e+07	1.15719e+08	6.35665e+07	3.09283e+07	1.51555e+08	6.71374e+07	3.43631e+07	8.13618e+07	6.65877e+07
Homocysteine thiolactone (1TMS)	34962.7	79663.6	251095	242518	75032.4	220267	295856	67763.2	57225.5	60845.7	330526	82231.8	64248	75106.4	85426.9	87487.8	89703.9	257002	115210	84942.5	190641	328854	89657.4	232825	133976	253366	77310.1	79316.1	65431.6	82866.3	224264	42032	162545	47684.8	77515.1	69199.9	74904.9	318300	87727.9	114643	58498	281291	135614	41492.4	261972	200151	74318.3	233027	106931
Erythronic acid (4TMS)	1.03973e+06	1.05242e+06	2.1464e+06	1.76611e+06	892526	2.7232e+06	1.83548e+06	944206	1.03435e+06	938786	3.55661e+06	761104	973035	827202	1.12664e+06	952157	649845	1.82453e+06	869133	1.06482e+06	2.95573e+06	4.28108e+06	815648	3.23428e+06	1.75528e+06	2.16597e+06	1.40635e+06	691756	818683	623975	2.83125e+06	935826	2.8296e+06	1.1539e+06	1.53149e+06	1.23491e+06	1.32103e+06	4.24538e+06	759557	1.06271e+06	851415	2.929e+06	1.96121e+06	1.04196e+06	4.89905e+06	2.54545e+06	806325	2.04013e+06	3.01687e+06
Proline, 4-hydroxy-, trans- (3TMS)	202350	170588	446847	500019	169824	518675	454619	173809	178173	213670	668068	167023	159758	169275	183284	177085	173149	448696	209469	174634	549264	526853	168264	507221	438344	469402	183606	187256	150666	165394	462049	186606	438303	182739	398163	192305	424447	668218	176723	188647	170151	602440	516659	215792	660119	507991	220492	489025	491720
Hydrocinnamic acid (1TMS)	44850.2	38654.4	116945	132712	45815.2	142551	140057	48060.5	48370.2	67972.3	139299	51256.6	45101.1	52149.9	50376.7	44995.5	48161.8	130905	66515.1	49227.3	91191	129265	48139.9	123258	116650	131911	52485.2	67619	41493.8	50200.6	137048	33301.3	82173.5	33194.8	85140.3	35797.2	91019.4	111290	36617.3	36952.3	38469.3	95987.8	131864	53714.5	141722	116907	49221	114365	108830
Tartronic acid, 2-(methylaminomethyl)- (1MEOX) (2TMS)	3353.07	5359.23	12492.9	14907.8	3238.12	30393.5	29021.7	3725.89	4808.57	12536	21408.2	4265.69	3414.13	9687.04	6730.08	5222.34	2997.08	21319.7	9655.06	7755.2	8540.69	6568.07	3074.87	5895.29	16921.5	9873.35	8567.85	9249.46	3304.17	9253.08	17208	3821.42	1544.48	2512.7	3984.31	NA	3427.14	22660.5	3187.84	6553.82	3575.37	13064.2	29403.4	5549.48	35383.9	21990.5	6531.66	24335	13584.3
Oxaloacetate (1MEOX) (2TMS) BP	257293	368686	1.03019e+06	1.36083e+06	270533	872480	988408	346980	382831	475258	831718	253259	260781	340626	362008	342486	272114	917870	357354	332976	730772	1.5722e+06	269148	1.70004e+06	1.5991e+06	1.23258e+06	374926	286466	233392	296218	1.07501e+06	486135	2.26985e+06	471708	652702	309688	740172	1.9502e+06	343230	322366	201900	2.2687e+06	617277	304023	1.84099e+06	1.02712e+06	350330	1.70437e+06	1.57175e+06
Mevalonic acid-1,5-lactone (1TMS)	NA	NA	NA	NA	NA	NA	NA	32522.9	NA	NA	NA	NA	157332	NA	NA	9860.81	119433	NA	NA	NA	1.1586e+06	101958	29337	NA	NA	NA	NA	NA	NA	NA	140265	NA	198745	NA	NA	247613	84957.7	470833	NA	NA	NA	695066	NA	NA	NA	436069	NA	NA	264358
Butanoic acid, 4-amino- (3TMS)	4.57372e+06	4.30807e+06	1.10436e+07	1.11512e+07	3.63876e+06	1.10672e+07	1.51363e+07	5.63657e+06	4.14717e+06	5.73006e+06	1.50492e+07	3.72991e+06	9.5848e+06	6.44794e+06	3.95202e+06	6.24051e+06	1.01398e+07	1.07648e+07	4.19932e+06	3.54168e+06	6.2288e+07	2.17939e+07	5.62358e+06	1.24656e+07	1.04575e+07	1.03938e+07	3.88327e+06	3.79988e+06	3.84687e+06	3.63906e+06	1.81425e+07	8.22933e+06	2.16405e+07	6.18903e+06	1.20065e+07	1.75578e+07	1.59723e+07	4.39126e+07	4.59493e+06	5.05643e+06	4.42337e+06	5.00695e+07	1.26873e+07	5.90738e+06	2.36246e+07	2.57172e+07	4.68391e+06	1.18931e+07	2.63895e+07
Proline, 4-hydroxy-, cis- (3TMS)	727.662	8757.51	15176.4	1782.86	804.452	7196.37	16662.4	16795.9	8375.22	1579.03	NA	4517.39	4728.24	4958.26	9901.29	7700.51	3838.14	9621.51	4377.78	2079.38	9662.34	19116.9	NA	17710.3	6597.1	10041.6	9667.41	861.434	5136.87	5761.42	5564.83	6463.64	6673.1	3225.85	1390.11	1366.48	452.887	10405.2	NA	4363.05	NA	24644.3	NA	7388.26	35139.7	4679.84	1079.33	13416.3	NA
Nicotinamide (2TMS)	12234.4	7127.52	18255.7	3330.69	737.414	NA	14234.5	22698.6	4950.82	NA	7439.39	3953.18	3816.23	3084.38	4063.43	3733.95	3628.62	4392.59	978.522	NA	17184.6	3195.36	NA	3139.26	NA	NA	375.603	NA	5759.38	7417.41	NA	12321.1	19736.4	12330.1	9802.33	634.671	NA	3058.76	1281.09	11160.8	NA	26565.6	NA	6067.43	15416	5006.41	2115.49	15018.9	NA
Aspartic acid (3TMS)	1.65943e+08	1.69079e+08	4.61315e+08	4.54798e+08	1.81683e+08	4.33992e+08	4.36814e+08	1.46366e+08	1.69241e+08	1.86965e+08	5.78901e+08	1.35228e+08	1.48591e+08	1.4809e+08	1.83751e+08	1.6771e+08	1.72342e+08	3.9851e+08	1.75418e+08	1.58918e+08	4.66674e+08	5.4662e+08	1.6798e+08	4.60999e+08	4.04769e+08	5.03662e+08	1.6924e+08	1.56422e+08	1.68307e+08	1.46428e+08	4.43722e+08	1.61021e+08	4.26192e+08	1.8745e+08	3.39342e+08	1.78681e+08	3.30301e+08	6.2001e+08	1.78204e+08	1.86769e+08	1.60746e+08	4.34651e+08	4.41961e+08	1.89972e+08	5.82683e+08	4.89681e+08	2.01286e+08	4.07971e+08	5.02682e+08
Threonic acid (4TMS)	3.05578e+06	5.25334e+06	1.15744e+07	2.95455e+07	3.76232e+06	2.23155e+07	9.19826e+06	5.6534e+06	5.89541e+06	5.6104e+06	1.83796e+07	4.23099e+06	4.3616e+06	3.47201e+06	5.60806e+06	7.01179e+06	3.69727e+06	1.98018e+07	5.78242e+06	5.45006e+06	2.085e+07	3.26671e+07	3.37173e+06	4.36186e+07	2.76788e+07	2.71739e+07	6.28422e+06	2.73827e+06	5.45278e+06	4.4746e+06	2.36858e+07	6.09252e+06	3.95343e+07	6.07581e+06	2.18373e+07	4.88528e+06	2.61843e+07	2.92402e+07	5.40949e+06	4.48839e+06	3.24426e+06	3.77081e+07	7.52105e+06	3.77185e+06	2.89786e+07	1.94817e+07	4.48855e+06	2.663e+07	2.93754e+07
Serine (4TMS)	675961	NA	1.91695e+06	1.92233e+06	801332	2.18872e+06	NA	NA	NA	750545	NA	709307	665998	628608	NA	NA	717760	1.89202e+06	NA	NA	1.99096e+06	NA	825703	NA	NA	1.79304e+06	NA	657281	727991	NA	1.78833e+06	NA	NA	794545	1.62901e+06	709812	1.46162e+06	NA	NA	NA	727393	NA	1.70564e+06	743126	NA	NA	NA	NA	NA
Erythronic acid-1,4-lactone (2TMS)	NA	6226.2	NA	NA	NA	NA	NA	NA	NA	NA	NA	NA	523.634	NA	NA	1091.73	NA	NA	NA	NA	NA	NA	NA	NA	NA	NA	NA	NA	NA	481.38	NA	NA	NA	NA	NA	NA	NA	NA	NA	NA	NA	NA	NA	NA	NA	NA	NA	NA	NA
Iminodiacetic acid (3TMS)	NA	NA	NA	NA	NA	NA	NA	NA	NA	NA	NA	187163	478536	389267	NA	NA	NA	NA	224236	NA	1.29309e+06	1.11408e+06	NA	2.89907e+06	777815	NA	NA	NA	NA	NA	1.60491e+06	NA	1.922e+06	NA	NA	488057	1.26412e+06	NA	471326	NA	NA	4.27597e+06	NA	NA	NA	1.02584e+06	NA	1.54815e+06	NA
Butanoic acid, 4-acetamido- (2TMS)	NA	NA	NA	NA	NA	NA	NA	NA	NA	NA	3476.38	NA	NA	NA	NA	NA	2107.13	NA	NA	NA	NA	NA	NA	NA	NA	6249.29	NA	NA	NA	NA	7339.16	NA	NA	NA	NA	NA	NA	NA	NA	NA	NA	NA	NA	1233.59	NA	NA	NA	NA	NA
Butanoic acid, 4-methylthio-2-oxo- (1MEOX) (1TMS) MP	NA	382.461	NA	11668.9	NA	20429.3	NA	3564.94	14493.1	330.609	NA	6948.24	5542.48	NA	NA	NA	1193.24	8044.08	14219.9	4846.16	NA	NA	4254.74	NA	26232.5	10370.1	NA	4854.61	NA	8601.47	12999.1	NA	NA	35366.7	81468.7	NA	21738.6	NA	NA	NA	NA	33394.8	NA	NA	NA	NA	85243.4	NA	NA
Asparagine (4TMS) MP	105390	121810	216999	180416	62635.5	118250	74228.2	171561	161899	37346.5	109648	226966	78080.9	37881.4	79363.2	40385.8	91071.7	127856	78353.8	78588.8	85825.5	159163	107180	222779	184307	222745	65465	59366.6	53165.6	27716.7	206578	47102.5	390103	83160.8	184858	213242	259056	189947	42102.9	46852.5	51039	228877	137166	233776	218182	197480	71531.3	200806	179516
Norbornane-2-carboxylic acid, 2-amino- (2TMS) BP	25804.8	17576.1	67722.3	82258.2	24160	124553	57201	11804.6	13279.3	19007.6	43009.8	23666.7	22943	20052.5	14687.1	15846.8	18054.3	58979.6	22652.4	18750.7	44678.9	61822.4	19100.1	50475.6	35587.3	45700	15942.7	29916.7	22650.6	17253.1	52213.7	13927.4	24207.1	8756.93	29961	20060.5	45486.8	50969.2	16018.3	14983.5	24620.6	41557.3	74001.7	12812.9	25942.8	24187.9	11769.3	35953.5	42600.2
Putrescine (3TMS)	1.32869e+06	1.11512e+06	3.11327e+06	3.18912e+06	1.19022e+06	3.26414e+06	3.12964e+06	1.11116e+06	1.11595e+06	1.40242e+06	4.25259e+06	1.15893e+06	1.06759e+06	1.10411e+06	1.22503e+06	1.13988e+06	1.18194e+06	2.87889e+06	1.35596e+06	1.14229e+06	3.57929e+06	3.54013e+06	1.22939e+06	3.26872e+06	2.80351e+06	3.14238e+06	1.1863e+06	1.22004e+06	1.15174e+06	1.11213e+06	3.05095e+06	1.22812e+06	3.02187e+06	1.24786e+06	2.60019e+06	1.28164e+06	2.67787e+06	4.24685e+06	1.14011e+06	1.2222e+06	1.20103e+06	3.66921e+06	3.56622e+06	1.43532e+06	4.3479e+06	3.35107e+06	1.43254e+06	3.22976e+06	3.36913e+06
Ribose, 2-deoxy- (1MEOX) (3TMS) MP	NA	11054.2	NA	NA	NA	NA	NA	NA	NA	NA	NA	NA	NA	NA	NA	NA	NA	NA	NA	NA	NA	NA	NA	NA	NA	NA	NA	NA	NA	NA	NA	4223.44	4499.04	2067.21	NA	NA	NA	NA	1899.29	756.172	1611.66	NA	NA	NA	NA	NA	1266.8	NA	NA
Oxaloacetate (1MEOX) (2TMS) MP	53613.2	48375.2	53449.3	61199.2	24601.8	108294	124438	76835.2	70008.8	51362.9	70200.9	54078.6	51318	47007.3	78106.3	72065.5	51225.7	135895	64379	62053	70404.2	177765	39584.6	205637	143789	236640	110587	68683.3	57714.8	67988	191772	53914.4	68414.6	53464.1	51971.8	38442.4	46564.6	101486	35692.8	46416.1	18138.3	79219.6	38153.1	35207.4	132737	41554	34094.4	83500.2	35680.8
Malic acid, 2-isopropyl- (3TMS)	83308.6	455743	1.25723e+06	587777	240909	117995	1.00271e+06	351756	297618	98778.2	824389	147204	102188	103440	328918	317847	41523.1	389912	114415	198466	162736	1.2658e+06	309366	2.19849e+06	817634	1.11498e+06	492120	68920.8	269026	200601	589241	450466	1.23375e+06	393717	337149	334021	183443	2.49264e+06	281510	376391	228114	807551	206769	200083	2.45454e+06	509682	438991	592080	901134
Maleamic acid (3TMS)	61143	42355	483350	52153	43030.1	NA	143708	12543.5	14011.1	NA	406713	20172.9	NA	4193.68	51218	54728.4	NA	32132.6	497.396	15605.9	NA	419653	18932.5	485300	108687	432165	62949.6	NA	26099.7	NA	10955.8	177732	359470	130844	211661	135457	60556.2	766172	62835	151544	18971.6	280423	68711.7	148153	754879	287543	160077	38032.8	331656
Methionine (2TMS)	2.89859e+06	2.93353e+06	1.01957e+07	7.08194e+06	3.41565e+06	4.92405e+06	8.09e+06	3.19148e+06	2.56359e+06	2.65046e+06	9.40944e+06	3.23349e+06	1.95843e+06	2.2016e+06	3.8386e+06	3.63775e+06	2.7714e+06	6.64828e+06	2.4684e+06	2.96609e+06	5.45471e+06	1.02917e+07	2.89568e+06	9.75293e+06	7.44056e+06	1.01142e+07	3.12383e+06	1.89775e+06	2.99884e+06	1.70684e+06	5.94157e+06	4.35559e+06	1.14043e+07	4.46334e+06	7.12715e+06	5.02076e+06	7.76354e+06	1.41385e+07	3.63847e+06	4.17835e+06	2.76651e+06	7.62549e+06	7.46994e+06	3.97493e+06	1.56289e+07	8.59727e+06	4.17499e+06	8.86953e+06	1.00019e+07
Norbornane-2-carboxylic acid, 2-amino- (2TMS) MP	1983.12	1755.89	2170.71	11307.7	1062.45	20845.2	12190.3	1830.05	1642.48	4135.08	21328.2	2121.15	1994.93	1858.85	1630.57	533.818	1980.43	14472.1	8087.33	1062.6	10499.4	15168.5	3415.87	6846.58	7045.35	2689.33	793.049	10965.2	3919.35	2718.05	2904.69	1636.73	4796.15	3464.8	10646.6	1596.58	12278	8548.33	3431.76	2703.95	3397.31	14258.8	9519.76	4799.61	2149.05	8479.62	NA	5096.73	4019.67
Propane, 1,2-diamino- (4TMS)	313240	227699	202846	501790	102974	315205	555431	404090	291733	33275.6	784229	109229	127654	79992.5	236955	79487.9	279900	337254	107984	112521	317828	186180	187833	61978	238857	289884	257366	52553.6	396688	45757.5	242029	60520.4	377309	908402	1.31063e+06	236616	570137	644801	625870	325305	307131	188875	253094	258061	175361	759258	139792	431467	588611
Sorbitol, 1,4:3,6-dianhydro- (2TMS)	NA	NA	NA	NA	NA	NA	NA	NA	NA	NA	NA	NA	NA	NA	NA	NA	NA	NA	NA	NA	NA	NA	NA	NA	NA	NA	NA	NA	NA	NA	NA	NA	NA	NA	NA	NA	NA	NA	NA	NA	NA	NA	NA	NA	NA	NA	NA	NA	NA
Glycine, 2-phenyl- (2TMS)	30349.3	18411.6	54057.8	70752.7	23685.6	73973	68959.3	23753.2	24291.8	29495.8	105795	23696.6	20671.2	24341.4	25618.5	22763.3	23661.4	62044.4	26195.8	23188.3	76961.1	65256.2	25113.4	59314.4	56092.4	53655.8	19113	21367.6	21559.6	18471.2	55795	26845.7	62564.5	29400.3	57501.6	27788.8	58762.1	100352	28846.9	26759.6	26488.6	83157.6	90162.2	28815.3	78329.6	70136.7	28178.5	66074.9	59177.8
Cysteine (3TMS)	45837.9	24300.1	66941.2	44944.2	20982.8	45644.4	53131.3	22094.8	22537	19741.6	113627	18741.4	17921.5	30875.9	22562.2	16129.5	23641.4	32019.4	20284	17273.8	74380.2	54300.7	29169.4	42424.9	36452.2	52536.8	17839.2	16270.4	19264.9	19022.5	41844.9	39383.5	94435	34096	84467.7	38563.1	75710.5	117982	33085	31265.5	27433.9	58445.6	87416.5	34521.6	111674	98719.5	32817.4	74937.1	90649.2
Thymine, 5,6-dihydro- (2TMS)	364944	298465	468984	329216	130192	206624	258121	568554	395328	95219.2	568910	464043	145578	195559	174917	84663	165066	209540	214193	192438	411926	379829	229393	729152	476180	423625	199266	113743	210233	115354	415438	279125	1.11869e+06	272041	638855	477903	635449	875109	209752	209200	162966	647190	501419	512165	964924	699737	233621	606384	643041
Asparagine (4TMS) BP2	892800	1.18262e+06	1.79305e+06	1.16035e+06	505180	750731	760672	2.37427e+06	1.66041e+06	276978	682700	2.00879e+06	574526	373143	868420	442688	722679	1.0388e+06	971815	864429	534950	1.46008e+06	796462	3.38956e+06	1.92668e+06	1.9147e+06	950720	491659	933766	388208	1.94327e+06	447464	3.81951e+06	667421	1.26889e+06	1.72856e+06	1.65463e+06	2.22142e+06	363215	432183	361550	2.32641e+06	771370	1.89781e+06	2.87246e+06	1.69873e+06	770241	1.72706e+06	1.40149e+06
Undecanoic acid (1TMS)	238193	178240	564073	407023	185040	582894	618920	218972	213659	180146	795554	166245	114820	179677	161156	245777	223032	333243	205784	163373	371996	364742	170601	473235	366485	406749	198350	251129	168138	233335	483637	224496	444841	187348	317639	179369	362229	924441	156024	215949	216356	529218	600198	193032	832268	404315	323235	431384	456063
Salicylic acid (2TMS)	46882.8	93349.2	249530	273609	87306.4	242981	224031	81202.2	82872.5	101477	154944	70505.1	66898.2	75382	93273	76866.1	83357.5	224308	90277.3	75814.4	129143	251916	79795.6	195675	193669	195977	89063.8	83883.3	65923.9	66165.6	223351	46178.5	128484	54012.4	120848	55141	121668	157175	96881.7	71906.3	56258.6	164751	169498	45896.7	162669	182342	56150.3	125192	156531
Glutaric acid, 2-hydroxy- (3TMS)	NA	NA	NA	NA	NA	NA	NA	NA	NA	NA	NA	NA	NA	NA	NA	NA	NA	NA	NA	NA	NA	NA	NA	NA	NA	NA	NA	NA	NA	NA	NA	NA	NA	NA	NA	NA	NA	NA	NA	NA	NA	NA	NA	NA	NA	NA	NA	NA	NA
Alanine, beta-, N-(2-hydroxyethyl)- (3TMS)	24918.1	6.85262e+06	1.92957e+07	1.99204e+07	7.04061e+06	1.83923e+07	1.75311e+07	6.27743e+06	6.45189e+06	7.87039e+06	43423.1	5.89022e+06	5.82727e+06	6.1294e+06	6.84039e+06	6.29796e+06	6.50931e+06	1.55386e+07	7.56208e+06	6.41362e+06	90780.8	1.99661e+07	6.27745e+06	1.84149e+07	1.6113e+07	8.129e+07	3.1587e+07	2.99477e+07	2.67552e+07	2.91645e+07	8.02275e+07	33868.1	70204.3	22380	41079.8	50730.3	46902.1	73754.6	23067.1	21520.8	18521.9	99962.8	67917.9	30078.7	97118.5	66566.7	27087.8	42513.3	41428.4
Lyxose (1MEOX) (4TMS) BP	1868.64	5617.7	12065.1	20285.1	6267.01	19893.3	14387.4	4270.99	5038.8	9327.38	759.937	5260.3	7499.94	7085.66	6415.36	5327.06	7541.59	16507.6	9888.65	8153.31	7974.29	19224.5	6246.2	12839.7	12460.9	110065	38985.9	39490.4	35929.7	38963.4	101906	522.893	NA	518.655	1191.82	3648.65	2824.01	2484.82	1667.47	1301.43	327.623	4344.47	3095.25	2576.5	3318.34	4361.58	736.218	NA	205.271
Phosphonoacetic acid (3TMS)	NA	5004.43	6211.89	6065.17	1300.12	10582.2	4863.77	2321.79	1840.88	5348.96	NA	1755.31	3156.43	NA	2447.85	3622.74	1734.99	6533.57	4062.84	3292.83	NA	NA	1345.5	3549.68	7025.86	56823.2	25270.5	20128	14970.5	17363.7	58411.7	NA	NA	NA	NA	NA	NA	NA	NA	NA	NA	NA	NA	NA	NA	4118.04	NA	NA	NA
Creatinine (3TMS)	127.098	NA	1014.95	NA	1106.12	NA	1824.25	NA	NA	362.683	986.585	NA	NA	NA	1542.64	NA	523.791	3077.65	1561.92	NA	NA	2451.03	NA	NA	NA	395.255	NA	1484.32	NA	460.573	4054.06	NA	NA	NA	NA	NA	NA	NA	NA	NA	508.732	NA	935.981	NA	NA	NA	NA	NA	NA
Hexadecanoic acid (1TMS)	1053.65	730.587	1934.24	NA	558.647	7761.65	1985.21	727.394	400.558	659.985	2179.82	101.987	842.567	1520.15	1429.74	2116.74	1147.35	1335.53	1444.54	1212.5	1863.83	3515.18	1525.74	956.728	5649.44	NA	1115.13	1206.01	497.826	2076.84	1529.78	975.948	415.006	666.842	842.244	877.978	1911.71	2265.37	976.647	64.1483	420.212	3303.77	2289.6	485.924	1885.64	808.11	1157.73	2097.01	2099.48
Ornithine (3TMS)	612433	621699	3.63285e+06	1.36528e+06	660831	2.2965e+06	2.13821e+06	1.2556e+06	492485	814564	1.67231e+06	516348	353416	537521	579528	674643	1.86766e+06	852251	553312	520467	1.33173e+06	1.95173e+06	795220	3.01742e+06	1.5855e+06	1.84389e+06	832456	731380	733758	533777	1.52009e+06	903313	1.96363e+06	750920	1.26504e+06	949602	1.16895e+06	3.03463e+06	554451	739546	445967	2.30435e+06	1.83902e+06	854577	4.14012e+06	1.86987e+06	826727	1.23274e+06	1.7993e+06
Phenethylamine (2TMS)	223811	255215	676097	474173	191425	333994	607762	162225	191375	191138	456722	130362	152662	114649	276573	180008	129845	275524	138864	230519	483759	937690	264129	590097	445745	758130	180243	129400	193942	186021	427052	283335	591011	185750	288477	281355	180382	538767	223680	168356	302384	714155	334601	176499	519932	301840	219512	327050	494472
Serine, N-acetyl- (2TMS)	185376	191172	551819	346056	141506	238230	476746	150357	150791	141286	335616	91934.6	100316	72272.5	214054	130044	114814	182914	94255.3	165765	362328	717056	208513	487146	341743	588814	130813	82604.9	150985	129943	279125	230556	490355	177912	238981	235604	143983	459125	192149	134059	237802	606138	244247	156649	449280	268265	163486	245427	403534
Acetic acid, 4-chlorophenyl- (1TMS)	NA	449570	NA	206867	9796.64	NA	NA	NA	NA	NA	NA	NA	NA	NA	NA	NA	NA	24031.9	NA	NA	NA	100635	718.055	139264	95809	6433.57	NA	NA	7110.75	1352.4	60283.8	341613	453792	NA	NA	NA	20528	203806	NA	NA	NA	391061	NA	NA	NA	136557	NA	121076	213310
Adipo-2,6-lactam (2TMS)	14886	215059	87325.1	77093.1	40647.2	92797.2	46534.5	15248.6	10860	70222.4	87362.8	20603.3	26172.6	13873.7	15285.6	26860.5	27154.3	62201.4	17649.4	23442.2	157469	70757.2	36937.4	80313.5	39494.9	60500.6	23314.7	28350.9	55421	17634.2	57770.4	164372	44172.2	20600.8	67588.1	24534.3	50242.2	61766	25313.7	23303.3	22611.1	84684.8	74686	30452	78840.3	75918	31984.6	62644.1	79203.4
Glutamine [-H2O] (3TMS) MP	408582	1.5059e+06	7.47637e+06	2.06519e+06	1.86021e+06	1.95696e+06	4.46554e+06	1.4104e+06	929629	1.07253e+06	1.48243e+06	1.5191e+06	752152	558394	1.28445e+06	1.61968e+06	930647	1.55425e+06	794123	1.42842e+06	792940	4.52041e+06	2.59332e+06	5.74923e+06	1.78662e+06	3.06227e+06	1.46703e+06	1.31966e+06	2.98993e+06	920278	3.76602e+06	545724	1.95095e+06	571879	741948	850723	606435	3.04406e+06	496722	828875	814623	844650	1.54692e+06	1.02545e+06	5.22174e+06	1.48608e+06	1.02224e+06	1.15146e+06	2.49855e+06
Methionine, seleno- (1TMS)	NA	35387.7	91658.6	32888.4	27622.6	27080.9	47135.4	16368.1	11831.4	9761.61	NA	16363.8	7900.21	5606.6	15290.6	21825.4	9576.89	28329.3	12047.9	17992.7	NA	57106.4	33595.6	82202.5	19123.8	45569.1	21566.1	18884.3	46471.1	13325.4	47537.4	7034.89	2402.79	1488.35	NA	1001.52	NA	7521.99	884.475	4101.6	5545.18	NA	4626.59	5876.37	46983.6	4890.17	6578.25	4229.53	24694.9
Uracil, dihydro- (2TMS)	NA	NA	NA	NA	NA	NA	NA	NA	NA	NA	NA	NA	NA	NA	NA	NA	NA	NA	NA	NA	NA	NA	NA	NA	NA	NA	NA	NA	NA	NA	NA	NA	NA	NA	NA	NA	NA	NA	NA	NA	NA	NA	NA	NA	NA	NA	NA	NA	NA
Triethanolamine (3TMS)	83961.5	85363.3	460897	440247	79025.2	186901	229563	83312.4	57088	98041.7	345458	187304	105464	69952.7	73390.5	61681	59806.9	234941	70333.9	134599	234739	215592	151247	641361	282272	205722	92370.2	86996.7	78637.3	75763.9	254145	120845	301219	100517	463860	229469	573079	593339	75574.2	95785	64650.6	346110	404480	158283	444369	362484	98121.5	238565	288627
Xylose, D- (1MEOX) (4TMS)	59554.8	96005.4	239830	161100	53929.8	136939	176885	103307	95315.1	58288.4	293859	41157.1	53369.6	58311.7	87302.2	89788	40414.7	115510	52384.6	61618.6	154159	269535	52659.6	246360	172034	188491	122287	43538.6	49194	48673.2	133836	118056	282018	94876.8	115618	90071.4	155784	367244	71673.2	96173.8	55021.4	198565	153993	68752.8	415355	154244	81969	211139	206965
Glutaric acid, 3-hydroxy-3-methyl- (3TMS)	9930.16	8470.42	11496.5	11488.3	7925.68	16595.3	11881.8	4712.05	6103.83	4543.41	28871	3810.03	5087.39	5120.6	5325.32	7491.99	3653.56	11497.4	4233.67	5069.57	26277.8	11324.8	5617.78	15427.2	10132	8343.08	5396.62	4859.71	4935.17	4357.01	11257.4	6041.03	8351.99	6013.62	12474.2	7364.26	17560.3	32512	6464.12	7490.77	8899.75	21229.7	24119.3	8738.91	20308.4	8925.18	5767.04	13137.4	10250.6
Perillic acid (1TMS)	3.06278e+06	1.48202e+06	3.99205e+06	4.4581e+06	1.52947e+06	7.1046e+06	6.88123e+06	2.39115e+06	2.04764e+06	2.986e+06	9.81365e+06	2.38963e+06	2.28454e+06	2.37836e+06	2.52559e+06	2.31064e+06	2.49508e+06	6.41182e+06	3.05169e+06	2.45756e+06	8.22896e+06	7.42867e+06	2.35747e+06	7.14523e+06	6.31873e+06	6.44759e+06	2.46841e+06	2.45658e+06	2.13156e+06	2.36343e+06	6.08952e+06	2.70971e+06	6.68975e+06	2.6862e+06	6.0575e+06	2.86191e+06	6.30287e+06	9.75601e+06	2.53745e+06	2.72024e+06	2.53065e+06	8.55608e+06	7.99465e+06	2.86669e+06	8.90315e+06	7.48563e+06	2.89984e+06	6.21032e+06	6.64397e+06
Butyric acid, 2,4-diamino-, DL- (5TMS)	38148.9	NA	NA	4867.04	3897.33	102600	68653.5	NA	744.027	47332.7	191531	24368.4	31182.3	24134.9	12598.9	10153.7	27812.8	77525.3	44647.1	35275	160694	56027.8	5495.02	76030	64404.6	18638.4	5516.31	34183.1	20941.7	19685.5	36263.8	37417.3	87198.4	48052.5	94848.6	53748.1	109843	188813	45298.2	44681.2	45506.1	135122	194743	57785.3	194818	138547	47239.5	110848	104782
Barbituric acid (3TMS)	2279.04	4871.85	13919.6	11694.7	4941.49	10793.1	11490.1	3371.98	4100.11	4497.77	7152.74	3598.56	3577.71	3449.14	4425.11	3127.84	3175.67	9112	4484.7	3969.73	6333.67	9847.74	3102.15	13182.2	6626.34	9782.55	3946.76	3959.54	4713.3	2830.59	14436.5	1887.43	6625.94	2189.46	4374.76	2946.08	5018.77	9058.12	2120.88	2691.31	7730.69	8202.45	8183.91	2658.23	8699	5626.33	3301.62	5918.29	6911.66
Xylose (1MEOX) (4TMS) MP	376768	566365	1.42207e+06	1.01223e+06	365475	898173	1.13804e+06	591410	548813	408849	1.708e+06	315824	355847	378857	507234	523774	295063	812321	353074	394334	962866	1.65269e+06	359948	1.52099e+06	1.03996e+06	1.23011e+06	697197	301983	341503	327174	993822	652988	1.67924e+06	549234	728868	560437	915768	2.09045e+06	439123	554947	339423	1.25937e+06	939793	441232	2.3546e+06	992027	485429	1.25041e+06	1.29938e+06
Valeric acid, 5-amino- (3TMS)	NA	NA	NA	NA	NA	NA	NA	NA	NA	NA	NA	NA	NA	NA	NA	NA	NA	NA	NA	NA	NA	NA	NA	NA	NA	NA	NA	NA	NA	NA	NA	NA	NA	NA	NA	NA	NA	NA	NA	NA	NA	NA	NA	NA	NA	NA	NA	NA	NA
Ethanol, 2-(4-hydroxyphenyl)- (2TMS)	10945	2269.02	12777.1	13007.4	2336.16	NA	23543.6	11964.7	5833.36	166.538	11939	10292.3	9737.04	2744.68	8647.4	8061.03	6208.66	2915.53	NA	7352.3	10834.2	30857.4	7682.31	7705.47	10231.8	21255.6	2362.6	NA	NA	4715.44	15615.8	8857.85	25216.3	9254.29	12314.8	10893.1	14037.3	25705.7	6469.71	6535.35	3693.39	23077.1	15686.6	12296.1	35644.1	18010.9	3199.37	28491	17118
Ribitol (5TMS)	1.65883e+06	1.20378e+06	4.59438e+06	3.41511e+06	954662	2.71192e+06	3.99124e+06	1.55268e+06	1.1269e+06	1.06516e+06	3.72462e+06	1.63532e+06	1.51388e+06	963687	1.61621e+06	1.40871e+06	791083	2.75445e+06	890537	1.37756e+06	3.06915e+06	5.92027e+06	1.59876e+06	3.6574e+06	2.79123e+06	4.3343e+06	1.29022e+06	833611	1.143e+06	1.34986e+06	4.07678e+06	1.43467e+06	4.52554e+06	1.53171e+06	2.74705e+06	1.84311e+06	2.65334e+06	4.80636e+06	1.33743e+06	1.49366e+06	1.15556e+06	4.40572e+06	2.30526e+06	1.58114e+06	5.32896e+06	3.42621e+06	1.12858e+06	4.30433e+06	3.37163e+06
Nicotinic acid, 6-hydroxy- (2TMS)	32722.5	26136.1	161360	161538	24581.5	68923.5	114668	35658.3	29987.6	31328.9	22898.1	26201.4	22217.5	24748.2	34351.8	27826.2	23938.7	72057.1	43878.9	20286.9	23777.8	80360.7	30391.1	57637.4	58233.8	69909.3	24363.6	30677.2	22808.3	23827.8	71932.5	14691.2	43530.8	17836.2	30564.1	14931.3	26422	39132.6	13798.7	12994.9	13070.3	37117.3	26500.7	11834.5	40154.2	41623.2	11373.9	38790.9	37923.2
Pyroglutamic acid (2TMS)	1.16253e+08	1.13668e+08	3.69007e+08	3.05767e+08	1.30919e+08	3.07572e+08	3.19901e+08	1.17502e+08	1.10064e+08	1.36248e+08	3.66936e+08	1.17985e+08	1.04796e+08	1.09986e+08	1.21088e+08	1.21471e+08	1.20011e+08	2.64747e+08	1.17432e+08	1.15589e+08	2.81825e+08	3.93911e+08	1.36288e+08	3.78609e+08	2.51452e+08	3.19033e+08	1.09252e+08	1.18618e+08	1.30519e+08	1.01858e+08	3.28449e+08	1.07768e+08	3.01587e+08	1.26948e+08	2.28281e+08	1.21764e+08	2.2873e+08	4.17768e+08	1.03237e+08	1.16295e+08	1.15153e+08	3.00923e+08	3.0495e+08	1.37829e+08	4.22053e+08	3.2088e+08	1.33008e+08	2.64173e+08	3.50648e+08
Glutamic acid (3TMS)	2.25748e+08	2.14758e+08	5.99873e+08	6.16041e+08	2.36063e+08	6.22115e+08	5.7789e+08	2.06347e+08	2.07475e+08	2.57037e+08	7.19534e+08	2.08289e+08	2.00421e+08	2.14523e+08	2.23362e+08	2.10733e+08	2.21735e+08	5.41072e+08	2.41079e+08	2.09708e+08	6.13014e+08	6.66645e+08	2.21821e+08	6.48442e+08	5.10856e+08	5.95287e+08	2.12372e+08	2.18473e+08	2.15049e+08	2.00294e+08	5.86895e+08	2.05781e+08	5.38558e+08	2.24432e+08	4.58391e+08	2.19901e+08	4.76016e+08	7.54709e+08	2.03917e+08	2.21528e+08	2.20738e+08	6.70946e+08	5.94697e+08	2.54817e+08	7.35103e+08	6.13033e+08	2.49533e+08	5.59546e+08	6.09612e+08
Ribulose (1MEOX) (4TMS) MP	2347.92	2496.97	5765.53	7329.23	2069.03	NA	3197.8	1138.22	1128.68	1247.19	7519.38	1771.21	1396.36	1449	NA	2676.51	NA	8306.56	2870.48	2129.03	4154.56	6861.73	2249.64	5838.21	6979.58	5197.06	NA	2398.76	1978.47	2102.37	6627.26	1389.61	5173.42	1405	3442.57	1972.86	3947.52	7721.18	1598.57	1777.68	1766.32	5791.6	5310.8	1191.62	5904.27	4743.49	1958.7	5649.51	4456.2
Ribulose (1MEOX) (4TMS) BP1	NA	NA	NA	NA	NA	NA	NA	NA	NA	NA	NA	NA	NA	NA	NA	NA	NA	NA	NA	NA	NA	NA	NA	NA	NA	NA	NA	NA	NA	NA	NA	NA	NA	NA	NA	NA	NA	NA	NA	NA	NA	NA	NA	NA	NA	NA	NA	NA	NA
Tartaric acid (4TMS)	10212.5	10994.1	47540.3	35554.1	24865.9	48359.5	40200.6	13521.7	17850.1	13891.8	27934.4	13702.8	22411.2	10756.3	9893.3	26173.8	10899.8	25629.9	107943	17973.6	33470.8	42842.2	11069	54930.3	42030.9	46575.9	15703.3	11746.1	10479.1	15394.7	44722.4	14838	31785.7	13189.6	18697	45222	20049	89072.1	11998.1	14990.3	10396.4	64538.9	32759.3	11311	48894.9	32039.3	15712.8	40155.1	33209.7
Benzoic acid, 3-amino-2,3-dihydro- (2TMS)	19765.2	42969.2	123196	119214	52749.5	135152	NA	10140.8	8829.13	5218.2	77903.6	9910.56	7610.52	15296.7	15039.8	40541.5	33803.9	80067.7	33996.1	51410.8	35449	141599	57380.1	133939	126334	149801	32993.8	19162.6	29511.1	11010.3	110449	25572.5	34445.5	32265.9	43142.5	109050	82969.8	92900.6	65765.9	29041.7	36052.8	174669	NA	NA	7449.4	NA	32509.5	27920.4	69158.1
Cytosine (2TMS)	266460	428156	957845	854301	338569	848062	101919	52633.8	45333.3	52185.7	779019	184725	40132.5	97086.9	123508	289799	287640	612163	305173	268821	425068	914866	350935	844348	670288	636899	182620	121564	109973	77754.6	661220	266139	421007	326907	461552	375282	569699	819589	285555	254011	297793	975298	74999.9	41160	152567	NA	286802	392266	720093
Acetic acid, 2-hydroxyphenyl- (2TMS)	29308.3	38098.3	105541	121527	44380	110142	7718.19	9483.69	9750.97	14007.7	109788	25299.4	9560.67	16921	19825.6	34464.6	31177	75358.6	38606.3	35381	70691.6	113248	39020.5	114946	103780	94222.8	27665.2	22060.9	19121.8	15414.6	89569.8	35180.7	61057.7	37997	60003.8	38185.9	86656	130568	33391.3	38705.7	40037.2	130140	11533.9	1687.48	33077.4	1934.48	40952.1	36932.3	77233.9
Maleamic acid (2TMS) BP	58656.3	96394.6	197805	400365	102440	435751	NA	NA	NA	NA	195634	NA	NA	NA	NA	109624	71785.2	125306	92571.4	76055	76564.9	273582	73865.1	236151	292655	155495	NA	NA	NA	NA	149117	56119.7	NA	62535.9	105651	120139	213480	179704	153871	60587.1	81642.3	376820	NA	NA	NA	NA	68535.3	NA	148585
Aspartic acid, 3-hydroxy-, threo- (4TMS)	67735.6	71608	159349	27236	12708.7	96174.2	8560.56	31278.8	56899.9	NA	39366.8	NA	NA	13864.7	20273.2	29459.2	NA	NA	14674.3	3458.95	10318	96904.5	NA	68528.4	44023.7	NA	43420.2	4217.46	NA	11811.3	61324.5	76998.7	211585	49998.3	39084.6	39878.7	49667.3	290478	14211.2	52112.7	NA	62399	73071.7	21218.3	109197	98520.2	54530.1	NA	33859.3
Quinazoline, 4-hydroxy- (1TMS)	291513	358266	675706	154662	70385.5	494628	221373	216534	272048	26406.8	314001	33581.9	45997.6	157026	207159	229635	39595.6	70641.8	169933	112798	179795	767606	3186.92	379837	331482	107491	240986	106180	54824.1	108057	513375	391191	1.00169e+06	315136	213022	201979	230095	1.38861e+06	90133.6	239588	285.907	450892	369958	129425	680713	434248	257203	253736	333992
Nicotinamide (1TMS)	63140.7	450870	1.69128e+06	269381	442933	257587	1.26049e+06	517819	371569	443302	211446	457393	394415	431907	382658	431754	531772	1.2455e+06	NA	NA	100036	1.29378e+06	328544	1.34831e+06	216160	NA	40770.5	362067	444415	310099	153753	66607.1	74399.2	408272	NA	87960.9	167072	235923	59435.8	68992.4	87843.7	269985	NA	NA	NA	NA	NA	75370.7	171739
Aminomalonic acid (3TMS)	159869	192773	592922	358880	187892	317581	249190	104157	52392.6	65232.4	507378	83694.2	18985.2	48205.7	70468	190040	115548	185454	136891	118672	137413	526818	190119	523757	337646	256408	96014.4	71866	124323	31818.3	275106	128407	359154	168720	231887	196796	306350	494186	187520	162184	148384	344663	177934	141489	753440	242306	141798	167454	445329
Rhamnose (1MEOX) (4TMS) MP	783866	755213	3.73077e+06	1.90335e+06	1.71669e+06	6.61701e+06	3.43879e+06	901495	741500	2.46029e+06	7.22542e+06	1.2863e+06	1.26713e+06	1.37845e+06	919051	1.47743e+06	1.86298e+06	2.60634e+06	875387	1.03533e+06	6.285e+06	5.63501e+06	1.11484e+06	3.20137e+06	2.13712e+06	1.49311e+06	732458	1.52263e+06	2.11593e+06	1.34087e+06	1.5634e+06	1.2893e+06	1.8472e+06	1.75712e+06	2.63219e+06	1.76228e+06	2.37874e+06	5.07159e+06	966391	1.41886e+06	867068	4.04174e+06	4.7652e+06	987475	3.71711e+06	2.35978e+06	1.2301e+06	2.88243e+06	3.07232e+06
Putrescine (4TMS)	3.42165e+06	2.34439e+06	1.41353e+07	3.02778e+06	3.69182e+06	5.01999e+06	7.31609e+06	3.25995e+06	1.87306e+06	2.07188e+06	7.37639e+06	3.13551e+06	2.69101e+06	1.31428e+06	1.50635e+06	1.87354e+06	3.02613e+06	3.02985e+06	862599	2.32877e+06	2.72825e+06	5.31755e+06	6.14802e+06	9.91778e+06	2.70592e+06	4.04013e+06	2.05321e+06	1.96759e+06	2.82817e+06	1.27608e+06	6.00101e+06	2.67428e+06	1.12286e+07	4.30216e+06	4.61444e+06	5.1132e+06	4.84339e+06	1.4302e+07	1.59943e+06	3.40561e+06	2.03287e+06	7.42517e+06	6.51832e+06	3.85271e+06	1.67582e+07	7.55979e+06	3.4045e+06	4.07477e+06	9.45302e+06
Tropic acid (2TMS)	412835	368674	879843	1.4256e+06	377328	1.90011e+06	911468	287298	361370	602067	1.87188e+06	435550	551583	353215	456135	334392	487330	1.40408e+06	426021	360122	1.60047e+06	1.75411e+06	505167	926743	950940	1.34972e+06	272628	408503	615494	400235	1.206e+06	247511	1.04646e+06	381196	1.13996e+06	366090	854511	1.19482e+06	513057	305677	580498	1.10406e+06	1.03075e+06	430422	964947	1.37651e+06	274141	1.11064e+06	1.41975e+06
Cytosine, 5-methyl- (2TMS)	30561.8	NA	NA	41496	NA	60907	14881.1	NA	NA	11182.7	220842	5283.7	NA	NA	NA	8595.77	NA	35130.5	9428.44	NA	169567	NA	NA	NA	NA	22900.7	10196.8	NA	NA	3066.08	NA	17910	88474	41995.3	128773	41717.6	75364.3	100406	52337.7	27112.4	68120.2	93709.4	87591.2	36914.8	71770	83027.7	17607.9	85541.4	85746.1
Butanoic acid, 2,4-diamino- (4TMS)	NA	NA	NA	NA	NA	NA	NA	NA	NA	NA	NA	NA	NA	NA	NA	NA	NA	NA	NA	NA	NA	NA	NA	NA	NA	NA	NA	NA	NA	NA	NA	NA	NA	NA	NA	NA	NA	NA	NA	NA	NA	NA	NA	NA	NA	NA	NA	NA	NA
Fucose (1MEOX) (4TMS) MP	3.08721e+06	2.87507e+06	1.16081e+07	7.58437e+06	2.68842e+06	7.55104e+06	9.87126e+06	3.92329e+06	2.9652e+06	3.32045e+06	1.07841e+07	3.84857e+06	3.59985e+06	3.4615e+06	2.78861e+06	4.08619e+06	2.55603e+06	6.43598e+06	1.94133e+06	3.46563e+06	8.96664e+06	1.13705e+07	2.38874e+06	1.26207e+07	6.76447e+06	7.27407e+06	2.75541e+06	2.41631e+06	3.02218e+06	2.98976e+06	7.35604e+06	4.68337e+06	1.12043e+07	4.20526e+06	5.59653e+06	5.42698e+06	6.52768e+06	1.42468e+07	2.75411e+06	4.27962e+06	1.8809e+06	1.45607e+07	7.21272e+06	4.01465e+06	1.51078e+07	1.02237e+07	3.91132e+06	8.8147e+06	9.74367e+06
Ribulose (1MEOX) (4TMS) BP2	NA	NA	NA	NA	NA	NA	60876.3	NA	NA	NA	NA	NA	NA	NA	NA	NA	NA	NA	NA	NA	41567.9	NA	16126.5	NA	NA	NA	NA	NA	NA	NA	NA	30587.5	NA	NA	NA	NA	NA	NA	27285.6	NA	20294.3	104652	10983	NA	NA	NA	13274.7	NA	138844
Phenylpyruvic acid (1MEOX) (1TMS) BP	NA	NA	NA	NA	NA	NA	NA	NA	NA	NA	NA	NA	NA	NA	NA	NA	NA	NA	NA	NA	NA	NA	NA	NA	NA	NA	852.406	NA	NA	NA	1581.41	NA	NA	NA	396.591	NA	NA	NA	NA	NA	NA	NA	NA	NA	NA	NA	NA	NA	NA
Glutaric acid, 2-oxo- (1MEOX) (2TMS) MP	4.05825e+06	3.86378e+06	9.08146e+06	6.12053e+06	2.30102e+06	7.08305e+06	6.78242e+06	3.43401e+06	3.34792e+06	3.96217e+06	1.09911e+07	2.75534e+06	2.03596e+06	3.02329e+06	3.45717e+06	3.80782e+06	3.00766e+06	7.63721e+06	3.23079e+06	2.51611e+06	1.01928e+07	9.894e+06	2.5336e+06	5.58469e+06	4.70744e+06	7.52306e+06	3.52972e+06	2.10031e+06	2.78383e+06	2.22428e+06	6.86224e+06	4.866e+06	9.24726e+06	5.50476e+06	7.07287e+06	3.39106e+06	6.10676e+06	1.38328e+07	3.64599e+06	3.97574e+06	2.55341e+06	1.1249e+07	6.58799e+06	3.47815e+06	1.56819e+07	8.40047e+06	3.64278e+06	7.61129e+06	9.55067e+06
Glycolic acid-2-phosphate (3TMS)	35572	19643.8	55569.6	43270.3	9707.26	8763.35	33762	22701.3	30735.4	14132.3	28281	15486.2	7444.2	13297.5	29766.8	9085.1	4972.52	18926.5	8638.18	16112.8	8258.89	104461	14025	290190	101916	53225.8	22623.8	13802.3	2512.97	19280.7	43225.2	27340.9	106996	14688.1	19929.7	25957.4	44400.4	127536	37983.1	18855.7	3328.12	74037.6	27149.4	22176.9	126155	102505	18789.5	52673.8	56873.1
Arabinonic acid-1,4-lactone (3TMS)	NA	NA	NA	NA	NA	NA	NA	21736.5	54446.9	5350.2	NA	NA	NA	NA	977.141	NA	NA	NA	NA	NA	NA	NA	NA	NA	NA	NA	NA	NA	NA	2377.58	NA	NA	NA	NA	NA	NA	NA	NA	NA	NA	NA	NA	NA	NA	NA	NA	NA	NA	NA
Tartronic acid, 2-(methylaminomethyl)- (1MEOX) (3TMS)	NA	NA	NA	NA	NA	NA	NA	NA	NA	NA	NA	NA	NA	NA	NA	NA	NA	NA	NA	NA	NA	NA	NA	NA	NA	NA	NA	NA	NA	NA	NA	NA	NA	NA	NA	NA	NA	NA	NA	NA	NA	NA	NA	NA	NA	NA	NA	NA	NA
Phosphoenolpyruvic acid (3TMS)	975250	395002	1.19922e+06	838166	156932	250760	695780	581344	579925	328501	667612	418696	173458	256594	396000	224810	93479.1	460216	287374	220203	258366	1.40348e+06	242642	2.19854e+06	1.0167e+06	936003	482169	207569	50075.1	278116	955999	721424	2.34323e+06	404301	698225	564446	964329	2.37559e+06	412855	497389	40871.5	2.63058e+06	674096	402979	2.43108e+06	2.52598e+06	330923	1.44094e+06	1.92412e+06
Muconic acid, trans,trans- (2TMS)	26039.6	15184	49190.3	42132.3	15179	52448.3	53643.7	19297.3	22856.1	23668.2	57108.6	18718.9	15324.3	23418.5	21667.9	23053.3	23038.8	48436.9	25296.3	15100.8	35435.1	60903.7	18330.4	64598.2	46893.5	54673.3	20826.5	22868.3	12743.6	20649.2	51026.3	21415.4	49866.7	17171.2	34797.8	15488.6	36592.4	76209.1	17999.5	19380.6	13926	63744.5	54103.3	19049.3	79074.8	64200.4	23814.6	61619.7	67022.3
Cyclohexane-1,2-dicarboxylic acid, trans- (2TMS)	61319.6	54175	136125	134196	57791.5	192299	186446	68919.2	87830.8	95263.6	176402	72366.1	59005.3	74423	71176.4	80308.1	83429.4	162215	85919.3	68931.8	150541	212533	62696.8	187546	154303	157776	66395.2	73347.3	57779.9	66576	178778	62527.8	130373	56553.8	99482.9	49355.4	118495	203955	59659.3	55716.7	64633.4	195914	209526	62323.1	215731	153018	74610.3	225002	206321
Dodecanoic acid (1TMS)	3.12255e+06	2.58198e+06	7.20271e+06	6.72002e+06	2.77068e+06	9.00774e+06	8.63581e+06	3.15488e+06	3.73748e+06	4.27404e+06	9.41045e+06	3.37913e+06	3.04415e+06	3.39401e+06	3.45953e+06	3.34606e+06	3.81282e+06	8.06393e+06	3.8226e+06	3.20288e+06	7.5953e+06	9.98148e+06	3.32681e+06	8.87852e+06	7.43287e+06	8.08316e+06	3.23102e+06	3.44502e+06	3.3378e+06	2.9403e+06	8.49415e+06	2.81274e+06	6.15038e+06	2.76687e+06	5.20729e+06	2.58623e+06	5.93795e+06	9.74254e+06	2.778e+06	2.78174e+06	3.20192e+06	8.64731e+06	9.24607e+06	3.28638e+06	1.07851e+07	7.47543e+06	3.60059e+06	1.04131e+07	1.02076e+07
Fucose (1MEOX) (4TMS) BP	NA	4.18759e+06	1.15622e+07	NA	4.47058e+06	NA	1.4567e+07	5.20305e+06	6.2809e+06	7.18264e+06	1.51257e+07	NA	NA	NA	5.64112e+06	NA	NA	NA	NA	NA	NA	NA	5.33308e+06	1.42324e+07	1.23774e+07	NA	5.3021e+06	5.72765e+06	NA	4.90925e+06	NA	4.54672e+06	NA	4.39903e+06	NA	NA	NA	1.53708e+07	NA	4.53224e+06	5.14471e+06	1.41897e+07	1.51745e+07	NA	1.70699e+07	1.24959e+07	NA	1.7184e+07	1.65903e+07
Homocysteine (3TMS)	112461	91146	498232	177851	110307	124049	359434	90375.6	76578.7	73650.6	576579	93195.9	40241.3	57036	176616	117007	51044.1	150504	51387.5	74200.9	208635	528772	129814	240905	165217	271983	141722	56918.9	89311.7	69021.7	266753	235224	502070	200033	253937	252514	207642	562069	150122	173882	154979	197315	200907	141015	654497	285088	176150	300294	632814
Alanyl-alanine (2TMS)	234944	231466	889668	324080	1.33543e+06	2.88677e+06	576050	280979	186806	170565	3.21042e+06	1.02948e+06	1.0811e+06	184541	235328	270732	1.22729e+06	345154	137562	646352	303676	716702	436627	903434	291074	NA	212835	1.06837e+06	1.46853e+06	167594	441874	243091	747013	1.91219e+06	271820	1.24685e+06	NA	4.20995e+06	169945	293216	162147	499411	3.26292e+06	1.06455e+06	3.74756e+06	600544	308204	214740	683812
Butanoic acid, 4-acetamido- (1TMS)	146560	190962	802628	246262	189806	448758	501084	225564	144176	173270	454616	176158	89983.8	101905	175882	236746	160091	205186	96750.4	172364	280744	597959	272488	956850	306812	393236	249033	157858	300690	92007.8	360766	207483	716488	218487	196333	283575	224523	1.05171e+06	139943	219230	153216	295569	383326	221149	1.5877e+06	463227	268542	229302	509844
Acetonitrile, 4-hydroxyphenyl- (1TMS)	130504	145388	967245	198018	216834	350628	593968	267789	127673	155040	392991	195594	80926.6	102433	149789	259215	138285	190999	89266.3	207151	266324	695398	367887	1.19144e+06	254532	442132	284774	130504	356368	89146	455455	249801	1.0467e+06	250067	190750	363624	238502	1.40858e+06	163021	278779	210637	269443	323302	285678	2.13131e+06	608105	345470	225410	673868
Propionic acid, 3-ureido- (3TMS)	127365	147085	655530	165981	146930	293417	385070	176283	113483	137431	380575	141319	65192.9	77236.8	139425	185404	128770	135061	59779.3	132841	222831	438714	211752	783870	230207	293255	213922	122088	236720	60333.2	233554	183267	657296	195061	166161	247339	186903	928796	117976	193206	124277	236461	314768	194525	1.40426e+06	384937	229548	185049	399382
Phenylalanine (2TMS)	4.14594e+06	5.44445e+06	1.70323e+07	9.91073e+06	4.78583e+06	1.91325e+07	1.26045e+07	5.53624e+06	5.16283e+06	6.85397e+06	1.25416e+07	4.37935e+06	3.67031e+06	4.76892e+06	5.45169e+06	7.32231e+06	6.37866e+06	9.42795e+06	3.65005e+06	4.48096e+06	1.22032e+07	1.71057e+07	4.77893e+06	2.01054e+07	1.07239e+07	1.15892e+07	6.49431e+06	5.32586e+06	6.13019e+06	3.25961e+06	8.95363e+06	6.67286e+06	1.40762e+07	7.10465e+06	7.50498e+06	6.18057e+06	9.22931e+06	2.08112e+07	4.08437e+06	5.63671e+06	3.66522e+06	1.32428e+07	1.17306e+07	4.52361e+06	2.58129e+07	9.55935e+06	5.75113e+06	1.04611e+07	1.08784e+07
Cytosine (3TMS)	11550.4	35196.9	105334	NA	36104.9	NA	NA	26722.4	25541.2	30160.7	53382.3	NA	NA	NA	25271.8	NA	NA	NA	NA	NA	27737	NA	NA	115006	64375.3	NA	25854.4	25185.5	NA	NA	NA	13393.8	NA	15473.5	27556.9	NA	NA	64200.2	NA	18387.2	17192.1	60191.4	35573.2	9547.31	44079.7	22059.7	15976.4	50954.6	76111.4
Paracetamol (2TMS)	NA	NA	NA	NA	NA	NA	NA	NA	NA	NA	NA	NA	NA	NA	NA	NA	NA	NA	NA	NA	NA	NA	NA	NA	NA	NA	NA	NA	NA	NA	NA	NA	NA	NA	NA	NA	NA	NA	NA	NA	NA	NA	192.528	NA	NA	NA	NA	NA	NA
Ribonic acid (5TMS)	132644	129544	264159	183873	93207.8	340157	200515	181300	104698	73322.5	339719	106049	103044	101888	110383	112891	74534.9	175591	78879.1	107603	244095	623403	88827.3	493685	185269	232733	172755	80882	115094	81439.2	428111	118215	473623	143526	157473	139806	134111	614220	60030.7	125943	72359	392431	227443	120083	720591	343206	97428.5	261566	356569
Aspartic acid, N-acetyl- (3TMS)	NA	872.699	NA	NA	NA	NA	NA	NA	NA	1398.92	NA	NA	NA	1674.46	NA	NA	NA	NA	NA	NA	NA	NA	NA	NA	NA	NA	NA	1165.23	NA	573.116	NA	NA	NA	NA	NA	NA	NA	NA	NA	NA	NA	NA	NA	NA	NA	NA	NA	NA	NA
Acetic acid, 3-hydroxyphenyl- (2TMS)	NA	2408.27	NA	11227.5	1090.89	998.764	NA	NA	NA	655.051	NA	2217.52	1480.43	2025.19	660.419	403.144	1302.99	2552.7	1851.29	436.307	NA	NA	821.33	NA	4061.07	817.215	NA	1164.21	NA	1908.5	NA	NA	NA	NA	NA	NA	NA	NA	NA	NA	NA	NA	NA	NA	NA	NA	NA	NA	NA
Naphthalene, 1,8-ethylene-	NA	1383.92	NA	11677.5	NA	11323.2	3010.01	NA	NA	4404.01	8365.98	4853.29	4694.43	3990.26	NA	266.909	1712.05	9760.46	6315.07	3881.89	5186.92	NA	1054.19	NA	10485.2	15332.1	3985.68	3698.56	56.842	4089.36	15181	NA	NA	NA	4303.21	2707.49	11799	NA	4503.38	1749.5	2414.44	7201.78	21678.6	7938.24	4298.1	9946.39	10303.6	37051.5	15442.1
Benzoic acid, 4-hydroxy- (2TMS)	384389	1.50258e+06	4.37949e+06	4.08172e+06	1.53023e+06	4.28345e+06	4.07768e+06	1.40825e+06	1.44788e+06	1.95166e+06	1.39837e+06	1.56548e+06	1.43347e+06	1.6139e+06	1.60115e+06	1.52542e+06	1.60454e+06	3.91049e+06	1.67441e+06	1.49105e+06	1.1811e+06	4.75748e+06	1.52822e+06	4.26009e+06	3.43215e+06	3.93935e+06	1.40157e+06	1.47343e+06	1.38402e+06	1.32585e+06	4.1192e+06	440523	1.17447e+06	464288	888030	483877	1.02071e+06	1.63608e+06	461924	481054	505538	1.81531e+06	1.5689e+06	613746	2.02371e+06	1.5877e+06	657228	3.07192e+06	3.04621e+06
Anthranilic acid (2TMS)	46592.7	149997	366568	371228	134425	250959	218062	92791.6	228563	118385	117494	73383.2	58396.7	84919.7	89419.4	83765.9	98971.5	228152	95238.5	67800.4	65775.3	234677	217747	252356	211210	249358	64821.8	79586.3	109859	68127	167390	40417.7	64788.1	72384.8	122015	45740.7	111262	103812	72809.1	35369	94055.3	149255	112466	72985.9	117976	75652.4	29379.4	140358	140834
Glutamic acid, N-methyl- (3TMS)	1.38064e+07	7.38148e+06	2.06011e+07	2.26649e+07	7.8757e+06	3.38108e+07	3.13288e+07	1.05637e+07	1.08851e+07	1.43101e+07	4.67837e+07	1.11554e+07	1.06317e+07	1.16504e+07	1.18346e+07	1.07008e+07	1.17985e+07	2.99374e+07	1.37921e+07	1.13317e+07	3.91142e+07	3.39748e+07	1.1468e+07	3.21583e+07	2.84298e+07	2.96406e+07	1.08846e+07	1.15504e+07	1.01322e+07	1.05835e+07	2.95259e+07	1.26968e+07	3.23674e+07	1.30424e+07	2.87039e+07	1.34026e+07	3.01649e+07	4.70022e+07	1.27593e+07	1.33696e+07	1.37362e+07	4.2502e+07	4.16931e+07	1.60549e+07	4.6996e+07	3.98039e+07	1.61659e+07	3.68121e+07	3.78076e+07
Galactose, 3,6-anhydro- (1MEOX) (3TMS)	67570.7	88669	10385.9	62729.8	1830.33	270788	29461.6	143852	97274.8	25690.1	75053.8	43463.5	81236.4	54266.3	105583	91876	31049.3	100191	80910.5	82441.1	NA	272640	24975	122926	32505.6	114573	108971	55543.6	92676.3	47441	396586	50901.5	62133	36290.1	7449.36	27832.2	NA	159228	NA	40268.6	NA	2062.93	36334.4	27413.9	165561	60741.1	24839.4	11588.1	25492.6
Ethanesulfonic acid, 2-mercapto- (2TMS)	37439.7	31507.8	202468	41943.1	40192.1	47372.5	107274	45843.6	25880	23787.8	113947	28418	14920.4	15731.6	34028.1	44344	16720.4	29621.1	14357.1	38709.2	61054.4	120662	84039.7	180770	44951.9	71605.2	30869.5	18667.1	63577.8	16099.3	94501.6	42397.3	257450	46897.5	67422.5	70240.1	44711.7	228813	33021.7	50314.6	51626.1	41621.9	86788.6	51485.9	257093	126156	53498.5	43061	158053
Coumarine	NA	NA	NA	NA	NA	NA	NA	NA	NA	NA	NA	NA	NA	NA	NA	NA	NA	NA	NA	NA	NA	NA	NA	NA	NA	NA	NA	NA	NA	NA	NA	NA	NA	NA	NA	NA	NA	NA	NA	NA	NA	NA	NA	NA	NA	NA	NA	NA	NA
Caproic acid, 6-amino- (3TMS)	363254	268446	800627	856646	295502	871508	821758	272092	291019	392235	1.17731e+06	303712	287717	292571	319767	298939	318979	795932	356700	300147	1.01545e+06	926612	305617	833465	717077	822068	299847	310571	283062	285702	823991	334997	826347	327481	712884	340244	731667	1.15511e+06	305097	330735	318054	997750	983929	407760	1.11579e+06	961100	384457	879156	914784
Acetic acid, 4-hydroxyphenyl- (2TMS)	17733.6	58391.6	156320	150047	46553.6	153912	164220	67662.8	67047.6	75059.4	51445.8	87905.7	64569.7	77673.7	77307	68085.9	67395.4	176339	76800	75775.2	42273.8	243574	71017.3	208545	178480	183497	67245.7	65692.2	55195.4	65651.1	207510	17523.2	63642.1	17437.9	31700.7	27159.8	51021.7	66678.3	13989.6	19372.8	15652.7	75389.3	59748.8	32040.1	99588.8	61521.5	24842.8	88419.4	83550.5
Inositol, allo- (6TMS)	117820	70526.5	141951	315444	43624.3	131389	103344	75918.4	128232	48282.5	357054	71229.3	50025.8	39975.7	61860.6	37223.6	56928.5	148826	85408	59467.6	72923.8	248261	70697.7	109738	208691	243298	59373.6	43870.9	43999.4	25427.1	120263	28982.1	210502	64445.7	195615	121291	221072	146172	186696	32880.9	61380.5	211755	88168.8	172181	252554	255537	44417.4	386307	311464
Asparagine (3TMS)	6.80716e+06	7.46269e+06	1.09506e+07	8.16168e+06	3.25153e+06	5.7259e+06	5.1623e+06	1.18437e+07	1.0071e+07	1.81046e+06	5.93388e+06	1.22621e+07	4.37005e+06	2.38515e+06	4.97984e+06	2.89366e+06	3.97146e+06	7.17175e+06	4.38276e+06	4.54677e+06	5.75766e+06	8.58028e+06	5.29733e+06	1.61923e+07	9.77352e+06	1.16856e+07	4.28876e+06	2.94028e+06	4.41068e+06	2.14507e+06	1.16827e+07	3.8671e+06	2.92361e+07	6.09362e+06	1.10093e+07	1.18779e+07	1.40961e+07	1.36583e+07	3.43715e+06	3.43988e+06	3.05692e+06	1.65941e+07	7.88184e+06	1.22686e+07	1.59204e+07	1.22773e+07	5.13864e+06	1.34733e+07	1.18757e+07
Adipic acid, 2-amino- (3TMS)	70053.5	80055.6	56757.2	119036	359003	195028	82206.6	126776	65772	427939	144571	165783	46879.4	61544.3	43735.5	79458.3	211507	77229.4	47044.6	28653.1	974566	104144	23561.3	297635	219617	116266	76340.9	55554.8	43279.7	45238.3	203404	79569.3	134540	51717.3	79215.9	168522	148390	186919	58366.1	74149.6	270639	506397	352782	58171.8	234960	179699	47488.3	196358	92678.6
Calystegine A3 (1MEOX) (3TMS)	NA	NA	NA	NA	NA	NA	NA	NA	NA	NA	2383.14	NA	NA	NA	NA	NA	NA	NA	NA	NA	NA	NA	NA	NA	NA	NA	NA	NA	NA	NA	NA	NA	NA	NA	NA	NA	130.641	NA	NA	NA	NA	7324.94	16071.6	1726.14	NA	4660.47	NA	NA	4185.97
Cysteinesulfinic acid (3TMS)	106140	69374.3	233424	225268	26605.8	312253	240069	103115	74687.3	39976.6	518631	60412.1	54597.8	48073.5	63667	69466.8	22152.8	164904	42920.1	51119.6	364066	337100	29601	356349	227020	226321	62903.9	43221.6	36800.6	53652.5	230131	116013	446876	86850.6	228060	106946	240555	638670	73976.6	107171	47255.1	585900	636672	193421	927793	645422	186735	575971	601657
Methionine, N-acetyl- (2TMS)	NA	17327.1	NA	NA	3819.12	17582.3	NA	7575.39	24839.3	NA	NA	NA	562.016	NA	NA	NA	NA	NA	NA	NA	NA	NA	NA	NA	NA	NA	10992.7	5326.62	NA	NA	NA	NA	NA	3892.69	NA	NA	NA	NA	NA	15510.3	NA	NA	NA	NA	9903.63	NA	NA	21223.7	NA
Glucose, 1,6-anhydro, beta- (3TMS)	1.51901e+06	2.25772e+06	5.48465e+06	5.13441e+06	1.94065e+06	5.34149e+06	4.2413e+06	2.16937e+06	2.37594e+06	2.05142e+06	4.50821e+06	1.89268e+06	1.60711e+06	1.75707e+06	1.98351e+06	1.90398e+06	1.74882e+06	4.38541e+06	1.75207e+06	1.5304e+06	3.40554e+06	5.4964e+06	2.08427e+06	4.33229e+06	3.68278e+06	4.61305e+06	1.51898e+06	2.05534e+06	2.00424e+06	1.29943e+06	4.10401e+06	1.11173e+06	3.15746e+06	1.43104e+06	3.04736e+06	1.37266e+06	3.27673e+06	4.60487e+06	1.73485e+06	1.43475e+06	1.95486e+06	4.5692e+06	4.74584e+06	1.99189e+06	5.23044e+06	4.52179e+06	1.8011e+06	7.52845e+06	6.28808e+06
unknown_558700	99337.5	NA	NA	NA	80467.5	NA	NA	NA	NA	NA	NA	NA	111042	NA	NA	NA	85997.4	NA	NA	NA	605873	NA	NA	NA	NA	NA	NA	NA	106426	NA	NA	148035	NA	98903.8	335119	121975	320818	2.71444e+06	NA	147210	60839.2	826761	NA	140482	1.03408e+06	NA	129973	NA	NA
Glucose, 2-deoxy- (1MEOX) (4TMS) MP	4389.26	3070.18	22312.8	14165.4	9177.05	28302.2	16809.9	2112.82	10903	6990.91	14135.5	7363.68	3134.5	3964.2	5839.86	1816.46	7224.32	10661.1	887.875	NA	12151.2	7225.17	5101.4	8178.39	NA	20315.5	2290.6	2371.24	5562.27	NA	14118.6	3932.44	11374.9	21135.2	11131.1	7919.72	12670	14733.4	5576.85	5987.17	6717.29	9055.34	20535.3	9803.53	15852.9	20346.7	8357.44	13669.9	16894.6
Aspartic acid, N-formyl- (3TMS)	NA	NA	NA	NA	NA	99366.7	NA	NA	NA	NA	NA	NA	NA	NA	NA	NA	NA	NA	NA	NA	NA	NA	39860.3	NA	NA	NA	NA	NA	32019.5	NA	NA	NA	NA	NA	NA	NA	NA	NA	NA	NA	NA	NA	NA	NA	NA	NA	NA	NA	NA
Mannopyranoside, 1-O-methyl-, alpha- (4TMS)	632298	881206	2.24071e+06	1.87041e+06	827410	2.08239e+06	1.74577e+06	876134	790809	956486	3.23918e+06	778875	624952	644779	800086	1.0064e+06	770315	1.69646e+06	679424	709935	3.33515e+06	2.49036e+06	995379	1.82689e+06	1.53851e+06	1.80883e+06	731037	844949	956355	554476	1.86933e+06	723308	3.62084e+06	913806	2.93199e+06	741519	3.10402e+06	3.66332e+06	819011	845772	827792	2.95646e+06	2.17472e+06	823505	3.89971e+06	3.97025e+06	952390	3.23352e+06	4.29794e+06
Galactose, 2-deoxy- (1MEOX) (4TMS) BP	4389.26	3070.18	22312.8	14165.4	9177.05	28302.2	16809.9	2112.82	10903	6990.91	14135.5	7363.68	3134.5	482.999	5839.86	1816.46	6960.93	5638.06	887.875	953.766	11905.6	7225.17	5101.4	8178.39	12560.8	7280.16	2290.6	1071.44	3371.1	1442.25	2964.47	3932.44	11374.9	21135.2	9266.73	NA	12670	14733.4	NA	5987.17	6717.29	10647.2	NA	NA	15852.9	20346.7	NA	13669.9	16894.6
Imidazole-4-acetic acid, 1-methyl- (1TMS)	19239.4	45077	111349	102581	47561.2	123715	104792	57535.3	47952.8	52638.4	69737.6	47521.5	35866.7	34972.4	50587.5	57678.3	48716.5	104658	40707.4	38357.8	31199.6	155450	53838.5	130370	93991.6	114410	47364	56063.5	54738.9	33218	106025	NA	49220.6	28657.5	42709.1	28378.2	57028.9	101473	26441.2	33069.4	32716.5	79478.2	87955.6	38402.4	156428	79125.6	41452	109392	128042
Cytosine, 5-methyl- (3TMS)	925.586	NA	21258.1	3238.96	2513.91	4897.16	13995.8	NA	NA	NA	2686.45	810.285	7166.39	NA	NA	2809.03	6105.9	19016.6	2520.68	NA	2527.89	19093.6	2094.73	11336.7	19949.7	16114.6	NA	NA	5217.55	NA	9233.05	5197.6	5138.05	1764.35	1363.54	635.614	3353.11	9800.86	728.994	3169.51	NA	NA	2227.4	1200.45	NA	6008.24	2191.61	7343.35	4318.49
Calystegine B2 (1MEOX) (4TMS)	4775.4	3756.9	6610.43	7552.8	2119.81	18967.7	10645	12312.3	6915.24	3196.3	6442.8	922.565	694.524	3924.12	6295.46	8268.62	2881.35	5859.37	1643.27	5197.5	6085.35	16180.3	NA	34018.2	10614.3	21656.2	6792	1638.25	6596.43	5486.21	8629.83	12571.8	47558.2	7275.06	11807.8	6847.47	14956.2	7923.74	5926.92	5594.51	3201.96	16956.1	NA	8536.81	2023.77	13278.5	5162.62	11065.7	18988.9
Cadaverine (4TMS)	223650	NA	NA	501730	NA	NA	NA	NA	NA	NA	NA	180132	195561	218128	NA	169487	218626	476356	261407	199864	751955	534424	NA	NA	NA	531916	NA	NA	176838	NA	NA	NA	507418	NA	478407	191199	521432	NA	235020	NA	NA	NA	NA	262049	NA	680857	228759	NA	634113
Cinnamic acid, 2-hydroxy-, cis- (2TMS)	3.8811e+06	2.28632e+06	5.98632e+06	6.82114e+06	2.37936e+06	8.30844e+06	7.31053e+06	2.41789e+06	2.47074e+06	3.26063e+06	1.46156e+07	2.75131e+06	2.43963e+06	2.6871e+06	2.79705e+06	2.59243e+06	2.8444e+06	7.18039e+06	3.36887e+06	2.78101e+06	1.19476e+07	7.99333e+06	2.58243e+06	8.14306e+06	6.91557e+06	7.33428e+06	2.79471e+06	2.95149e+06	2.36419e+06	2.63595e+06	7.30252e+06	3.83727e+06	9.7558e+06	3.77353e+06	8.45526e+06	4.13453e+06	9.10939e+06	1.50363e+07	3.6219e+06	4.06919e+06	4.00969e+06	1.31463e+07	1.23797e+07	4.7053e+06	1.39912e+07	1.08336e+07	4.57504e+06	9.94525e+06	1.00707e+07
Malic acid, 3-oxalo- (TMS)	7.88246e+06	5.47262e+06	1.78319e+07	1.50959e+07	6.28178e+06	1.47502e+07	1.49777e+07	5.85181e+06	6.20697e+06	7.93119e+06	1.59244e+07	4.64285e+06	6.05221e+06	6.12921e+06	6.47307e+06	5.93325e+06	6.30162e+06	1.41588e+07	6.08758e+06	5.57659e+06	1.63312e+07	1.86266e+07	6.9345e+06	1.24803e+07	1.47126e+07	1.58192e+07	5.61042e+06	5.12849e+06	6.7031e+06	5.91474e+06	1.56492e+07	5.98476e+06	1.4651e+07	6.90701e+06	1.35963e+07	5.52032e+06	1.34126e+07	1.46192e+07	6.73064e+06	5.76012e+06	5.78306e+06	1.57507e+07	1.34905e+07	6.14266e+06	1.46316e+07	1.91122e+07	6.46189e+06	1.70535e+07	1.84131e+07
Ornithine (4TMS)	749350	653356	3.68109e+06	1.66575e+06	686613	1.12257e+06	1.78536e+06	1.72098e+06	1.0399e+06	483503	1.52594e+06	423911	286224	410011	666259	693771	739605	1.31497e+06	340479	470830	740753	2.03569e+06	1.05847e+06	3.617e+06	1.61827e+06	1.93915e+06	1.00262e+06	333123	688898	339152	1.30804e+06	1.1455e+06	2.29085e+06	1.09156e+07	1.13628e+06	959290	864581	3.52017e+06	611785	842594	591691	4.99306e+06	1.04671e+06	666117	8.14478e+06	1.25814e+06	997771	1.11927e+06	1.83816e+06
Tagatose (1MEOX) (5TMS) BP	274882	NA	464303	490454	297095	874446	412482	NA	NA	375537	1.05646e+06	194715	284838	200864	NA	164461	333471	647670	197853	196725	1.20504e+06	835075	455936	NA	NA	575499	NA	230668	483978	219090	678719	18556.4	354849	NA	824089	198344	547373	NA	215960	NA	458833	NA	449046	282409	NA	1.00731e+06	182801	NA	947196
Kojic acid (2TMS)	165387	156290	547558	500876	200102	555026	225740	52233.6	67211.4	131816	610780	106764	75070.7	130389	82934.1	201857	188620	301110	145840	151615	369083	524832	191539	552584	318595	266762	62449.4	147504	104000	113194	377650	139961	292494	149983	289419	218562	377858	497531	291780	141556	203498	502653	379893	92641.5	324253	294011	202850	312762	467090
Levulinic acid, 5-amino- (1MEOX) (3TMS) MP	597413	161329	998823	796524	293059	674640	557190	177701	162103	472817	3.62584e+06	194216	211218	277793	171561	145133	255195	905379	127353	119243	4.50809e+06	748301	249014	471827	855017	686055	136967	163017	280043	140785	594084	852463	4.65336e+06	815800	4.19018e+06	562714	4.48274e+06	4.25159e+06	529417	718311	536933	4.21617e+06	1.86716e+06	668927	4.32032e+06	5.1569e+06	794294	4.40586e+06	5.06114e+06
Octopamine (3TMS)	34114.7	NA	NA	NA	NA	13121.6	NA	NA	974375	387.356	369576	NA	NA	NA	NA	NA	1712.05	NA	NA	NA	553100	NA	NA	NA	NA	NA	NA	NA	NA	NA	NA	13226.3	372392	11768.8	497948	6441.02	519945	178738	88.4475	19462.2	42130.1	295495	176009	30360.3	175792	714394	39714.9	418850	544124
1,4-Naphthoquinone, 2-methyl-	20293	7181.88	41336.4	64558.6	29019.2	180366	34961.2	2273.77	3463.71	68800.1	378062	25607.3	26097.6	19762.9	15259.6	11624.4	46516.6	65230.2	19913.3	22588.7	467230	83966	104986	22214	22266.4	62995	6662.58	30484.6	59398.1	19614.6	73079.1	14188	124820	25894.8	348023	17304	261407	99578.5	14950.4	12670.3	126382	72609	128641	27527.6	116344	554114	20680	133643	496584
Psicose (1MEOX) (5TMS) BP	274882	170678	464303	490454	297095	874446	412482	164082	161096	375537	1.05646e+06	194715	284838	200864	284346	164461	333471	647670	197853	196725	1.20504e+06	835075	455936	434602	309489	575499	164604	230668	483978	219090	678719	209234	354849	323381	824089	198344	547373	296511	215960	217568	458833	438105	449046	282409	473338	1.00731e+06	182801	635643	947196
Glycerol-3-phosphate (4TMS)	NA	1.35559e+06	NA	NA	NA	NA	1.43499e+06	1.29791e+06	856308	844101	NA	695401	623639	709391	854909	NA	NA	NA	NA	NA	1.83849e+06	NA	NA	4.63031e+06	NA	2.61016e+06	845774	733622	745934	722673	2.52223e+06	NA	3.33704e+06	1.38697e+06	2.01998e+06	NA	NA	3.83156e+06	NA	NA	NA	4.65669e+06	1.75904e+06	783431	3.24319e+06	3.10903e+06	1.17992e+06	1.87978e+06	2.78705e+06
unknown_576300	94054.7	NA	188317	51637.1	12580.7	NA	NA	NA	NA	188256	1.50535e+06	NA	589.431	15819.7	NA	NA	10367.1	96559.9	NA	NA	1.66797e+06	NA	65660.6	NA	NA	10135.1	NA	NA	8190.75	NA	NA	190727	1.46616e+06	168580	1.86862e+06	66228.4	2.07539e+06	972105	111103	101494	229224	1.59998e+06	566742	71191.2	804735	1.93217e+06	94931.3	1.59619e+06	1.83163e+06
Phenylpyruvic acid (2TMS)	NA	NA	NA	NA	NA	NA	NA	NA	NA	NA	NA	NA	19748.2	NA	NA	121701	2200.92	173298	53336.4	78660.4	94260.1	NA	NA	NA	NA	NA	NA	NA	NA	NA	NA	NA	251413	NA	119030	102219	128685	NA	NA	NA	NA	NA	27919.5	68916.2	NA	112003	117234	NA	79598.4
Glyceraldehyde-3-phosphate (1MEOX) (3TMS) MP	NA	NA	NA	NA	NA	NA	NA	NA	NA	NA	62114.9	NA	NA	NA	NA	NA	NA	NA	NA	NA	NA	NA	NA	NA	NA	NA	NA	NA	NA	NA	NA	NA	NA	NA	NA	NA	NA	NA	NA	NA	NA	NA	NA	NA	NA	NA	NA	NA	NA
Allose (1MEOX) (5TMS) MP	60376.5	92836.1	178593	145154	34829.1	110423	141237	70090.4	NA	57972.6	275974	27880.9	43442.5	43495	93384.9	76624.2	35931	104048	30565.4	50530.5	285317	203375	40117.5	191240	208123	276219	96509.7	27190.7	30504.9	38536.8	87102.6	73679.6	NA	42214.8	NA	NA	NA	253999	45114.8	63057.8	59637.6	254713	125608	43247.3	214651	276556	49744.7	269102	270820
Quinic acid (5TMS)	7.32898e+06	1.99114e+07	5.04455e+07	3.62989e+07	1.02518e+07	8.02297e+06	4.63568e+07	1.88968e+07	1.67757e+07	5.72576e+06	3.04111e+07	9.81851e+06	3.95656e+06	5.64361e+06	2.02579e+07	1.74388e+07	3.66211e+06	2.32959e+07	7.60124e+06	1.14131e+07	1.11634e+07	5.34406e+07	1.19465e+07	6.76032e+07	5.42551e+07	5.46967e+07	2.36183e+07	2.63155e+06	1.02038e+07	8.78367e+06	2.54495e+07	2.11475e+07	5.60219e+07	1.58839e+07	1.9442e+07	1.64298e+07	1.68529e+07	7.5112e+07	1.56388e+07	1.73755e+07	9.71591e+06	5.18286e+07	5.89905e+06	1.09455e+07	8.61482e+07	1.79959e+07	1.70909e+07	4.23801e+07	3.37798e+07
unknown_579700	NA	918725	2.13225e+06	NA	NA	5485.88	1.96242e+06	817826	718153	99581.3	1.06974e+06	NA	NA	NA	915108	NA	NA	NA	NA	NA	19500.5	NA	605604	2.54984e+06	2.1666e+06	NA	1.08853e+06	9332.03	NA	360746	789567	921215	NA	612968	NA	NA	NA	2.58426e+06	NA	755614	472011	1.62305e+06	NA	NA	2.77007e+06	NA	NA	1.41763e+06	1.03048e+06
Psicose (1MEOX) (5TMS) MP	4.74455e+06	4.90602e+06	3.44068e+07	5.98316e+06	5.08981e+06	6.50166e+06	2.68811e+07	3.07349e+06	3.79869e+06	4.86627e+06	2.22044e+07	3.1705e+06	2.61332e+06	4.25052e+06	4.91928e+06	5.1994e+06	4.03667e+06	6.38588e+06	2.1608e+06	3.9801e+06	1.38792e+07	1.89524e+07	8.4076e+06	1.52385e+07	8.72628e+06	9.41431e+06	5.16896e+06	2.33021e+06	5.45579e+06	2.28427e+06	7.17601e+06	6.69513e+06	2.39746e+07	6.14892e+06	5.78422e+06	1.13257e+07	6.34156e+06	2.70282e+07	6.11199e+06	6.37974e+06	3.95564e+06	1.05646e+07	8.76595e+06	4.04586e+06	2.86233e+07	9.26356e+06	5.49269e+06	5.56857e+06	2.47179e+07
Fructose (1MEOX) (5TMS) MP	4.74455e+06	4.90602e+06	3.44068e+07	5.98316e+06	5.08981e+06	6.50166e+06	2.68811e+07	3.07349e+06	3.79869e+06	4.86627e+06	2.22044e+07	3.1705e+06	2.61332e+06	4.25052e+06	4.91928e+06	5.1994e+06	4.03667e+06	6.38588e+06	2.1608e+06	3.9801e+06	1.38792e+07	1.89524e+07	8.4076e+06	1.52385e+07	8.72628e+06	9.41431e+06	5.16896e+06	2.33021e+06	5.45579e+06	2.28427e+06	7.17601e+06	6.69513e+06	2.39746e+07	6.14892e+06	5.78422e+06	1.13257e+07	6.34156e+06	2.70282e+07	6.11199e+06	6.37974e+06	3.95564e+06	1.05646e+07	8.76595e+06	4.04586e+06	2.86233e+07	9.26356e+06	5.49269e+06	5.56857e+06	2.47179e+07
Iminodiacetic acid, N-(2-hydroxyethyl)- (3TMS)	NA	1.45699e+07	NA	NA	NA	NA	NA	9.0429e+06	1.11875e+07	NA	6.32146e+07	NA	NA	NA	1.45714e+07	NA	NA	NA	NA	NA	NA	NA	NA	4.5774e+07	2.63586e+07	NA	1.55281e+07	NA	NA	NA	NA	1.94628e+07	NA	1.75364e+07	NA	NA	NA	7.88664e+07	NA	1.88955e+07	NA	2.92621e+07	NA	NA	8.44905e+07	NA	NA	1.44789e+07	NA
Glutamic acid, N-acetyl- (3TMS)	1.51295e+06	NA	3.73773e+06	4.92034e+06	1.62887e+06	4.83614e+06	4.04181e+06	NA	NA	1.81e+06	4.37755e+06	1.55253e+06	1.51746e+06	1.57732e+06	NA	1.53001e+06	1.60983e+06	4.4676e+06	1.94025e+06	1.61749e+06	4.37678e+06	4.82871e+06	1.04332e+06	NA	NA	4.67925e+06	NA	1.62298e+06	1.41785e+06	1.49333e+06	4.49119e+06	NA	3.69229e+06	NA	3.27739e+06	1.52612e+06	3.54927e+06	NA	1.44218e+06	NA	1.24531e+06	NA	4.37859e+06	1.70388e+06	NA	4.28706e+06	1.76801e+06	NA	3.9942e+06
Benzoic acid, 2,3-dihydroxy- (3TMS)	NA	NA	NA	NA	NA	NA	NA	30628.8	26545.4	NA	NA	NA	NA	NA	15627.3	NA	NA	NA	32248.2	3473.27	NA	NA	NA	NA	24198.3	48218.4	50394.1	NA	NA	3059.46	NA	1786.25	NA	16003.3	NA	NA	NA	NA	NA	NA	NA	1604.16	NA	6219.83	NA	86213.1	37088.1	38801.1	NA
Mannitol (6TMS)	118284	20757.8	505010	466133	151685	1.28365e+06	424924	NA	6378.98	436496	2.29444e+06	132850	153747	158014	17391.7	NA	189338	277909	106524	24554.5	528560	219101	NA	NA	NA	NA	NA	274863	284490	127159	314296	NA	NA	4389.12	138463	528.107	NA	101425	170871	NA	688419	NA	1.64311e+06	83450.9	NA	473226	NA	NA	751354
Tagatose (1MEOX) (5TMS) MP	NA	127058	NA	NA	NA	NA	NA	147711	139018	NA	NA	NA	NA	NA	244165	NA	NA	NA	NA	NA	NA	NA	NA	322230	353873	NA	NA	NA	NA	NA	NA	154354	NA	280216	NA	NA	NA	11205.3	NA	166496	47399.6	NA	NA	NA	44262.8	NA	NA	424558	NA
Aconitic acid, cis- (3TMS)	NA	7.97483e+07	NA	NA	NA	NA	NA	7.3935e+07	7.78352e+07	NA	NA	NA	NA	NA	8.28847e+07	NA	NA	NA	NA	NA	NA	NA	NA	2.23544e+08	1.98058e+08	NA	8.17096e+07	NA	NA	NA	NA	7.59925e+07	NA	7.92398e+07	NA	NA	NA	2.77414e+08	NA	7.9347e+07	NA	2.59903e+08	NA	NA	2.72967e+08	NA	NA	2.13936e+08	NA
Sorbose (1MEOX) (5TMS) BP	3.26836e+06	127058	NA	NA	3.65719e+06	NA	NA	147711	139018	NA	NA	2.22519e+06	2.04361e+06	3.64234e+06	244165	3.23194e+06	3.30791e+06	NA	1.85122e+06	2.64398e+06	NA	NA	NA	322230	353873	NA	NA	2.08486e+06	3.5304e+06	1.63522e+06	NA	154354	1.23579e+07	280216	NA	6.62408e+06	NA	11205.3	3.53533e+06	166496	NA	NA	NA	2.60818e+06	44262.8	NA	3.42349e+06	NA	NA
Gulose (1MEOX) (5TMS) MP	NA	NA	NA	NA	NA	NA	NA	NA	NA	NA	NA	NA	NA	40850.5	NA	NA	NA	NA	NA	NA	14308	NA	NA	NA	NA	NA	NA	NA	NA	66183.5	NA	NA	NA	NA	NA	NA	NA	NA	NA	NA	17107.6	NA	NA	NA	NA	NA	NA	NA	7989.98
Galactopyranoside, 1-O-methyl-, alpha- (4TMS)	3.28432e+06	5.72022e+06	7.0127e+06	1.09557e+07	3.22255e+06	NA	8.61274e+06	4.37583e+06	5.25553e+06	3.11072e+06	NA	3.66746e+06	3.12456e+06	3.06894e+06	6.16973e+06	4.1582e+06	2.0967e+06	8.7364e+06	4.71042e+06	4.51889e+06	3.87406e+06	1.13539e+07	3.25547e+06	1.22418e+07	1.19479e+07	2.71234e+07	6.45345e+06	2.30882e+06	2.69133e+06	3.14905e+06	7.03556e+06	3.86006e+06	6.3106e+06	4.26459e+06	2.59344e+06	4.12211e+06	2.49455e+06	1.25403e+07	2.88323e+06	4.06187e+06	3.22946e+06	1.14271e+07	NA	4.8078e+06	1.10618e+07	NA	4.7693e+06	8.9261e+06	5.46829e+06
Fructose (1MEOX) (5TMS) BP	3.26836e+06	2.91657e+06	2.32323e+07	NA	3.65719e+06	NA	1.87548e+07	1.82894e+06	2.4032e+06	3.92365e+06	NA	2.22519e+06	2.04361e+06	3.64234e+06	2.59943e+06	3.23194e+06	3.30791e+06	NA	1.85122e+06	2.64398e+06	NA	NA	5.60831e+06	NA	NA	NA	3.04401e+06	2.08486e+06	3.5304e+06	1.63522e+06	NA	3.98667e+06	1.23579e+07	3.32453e+06	NA	6.62408e+06	NA	NA	3.53533e+06	3.90399e+06	2.28423e+06	NA	NA	2.60818e+06	NA	NA	3.42349e+06	NA	1.56862e+07
Farnesol (1TMS) BP2	NA	1.34646e+06	1.83931e+06	NA	NA	2.14805e+06	2.08832e+06	1.19471e+06	1.22672e+06	724485	1.97024e+06	NA	NA	738363	1.39159e+06	NA	NA	NA	NA	NA	1.90211e+06	2.18716e+06	625181	3.72804e+06	3.11509e+06	NA	1.42783e+06	NA	736249	817626	NA	1.03922e+06	NA	1.11177e+06	NA	NA	NA	4.11513e+06	NA	1.0738e+06	717712	3.74709e+06	1.18759e+06	NA	4.16242e+06	1.8383e+06	NA	3.3012e+06	1.97469e+06
Shikimic acid (4TMS)	6.39427e+07	1.11979e+08	1.71299e+08	2.28546e+08	6.32612e+07	1.4509e+08	1.84665e+08	9.01496e+07	9.60414e+07	5.30036e+07	1.9493e+08	6.82059e+07	5.61692e+07	5.06963e+07	1.19849e+08	8.5029e+07	3.98629e+07	1.69697e+08	6.99524e+07	8.4741e+07	1.41151e+08	2.7074e+08	5.77934e+07	3.09321e+08	2.45066e+08	2.56197e+08	1.22698e+08	3.72909e+07	5.61855e+07	5.71453e+07	1.62917e+08	8.87295e+07	2.42748e+08	9.32419e+07	1.27659e+08	9.30974e+07	1.28051e+08	3.84954e+08	8.34839e+07	9.27294e+07	6.75155e+07	2.99328e+08	5.80216e+07	9.38354e+07	3.47658e+08	1.18057e+08	1.05588e+08	2.47136e+08	1.73738e+08
Orotic acid (3TMS)	2.10489e+06	3.55347e+06	5.60949e+06	7.58312e+06	2.08164e+06	4.7991e+06	6.16517e+06	2.90698e+06	3.09739e+06	1.74438e+06	6.33623e+06	2.26931e+06	1.86578e+06	1.68311e+06	3.8406e+06	NA	1.31335e+06	5.67513e+06	130456	NA	4.6016e+06	8.82735e+06	1.91307e+06	9.93645e+06	7.95358e+06	NA	3.896e+06	1.23754e+06	1.86192e+06	1.89584e+06	5.41135e+06	2.8514e+06	7.89944e+06	3.02176e+06	4.21167e+06	NA	4.1852e+06	1.24639e+07	2.69783e+06	3.00702e+06	2.20549e+06	9.79441e+06	1.88404e+06	3.11852e+06	1.12511e+07	3.92455e+06	NA	8.10608e+06	5.69609e+06
Galactose (1MEOX) (5TMS) MP	1.15893e+06	1.28938e+06	1.48779e+06	1.7694e+06	1.189e+06	1.81664e+06	1.54404e+06	1.26439e+06	1.23642e+06	1.18414e+06	1.8083e+06	1.21759e+06	1.16662e+06	1.19109e+06	1.29101e+06	1.30323e+06	1.18405e+06	1.6787e+06	1.32123e+06	1.20582e+06	1.52857e+06	1.69738e+06	1.17371e+06	1.69456e+06	1.56337e+06	1.64734e+06	1.37362e+06	1.14876e+06	1.24256e+06	1.12877e+06	1.65785e+06	1.17423e+06	1.36404e+06	1.31674e+06	1.26171e+06	1.26732e+06	1.33934e+06	1.86352e+06	1.20554e+06	1.25229e+06	1.05931e+06	1.77607e+06	1.71201e+06	1.23452e+06	1.83629e+06	1.53891e+06	1.28037e+06	1.54749e+06	1.44798e+06
Ethanolaminephosphate (4TMS)	212078	15422.4	520752	2.88628e+06	86183	2.53062e+06	1.51342e+06	NA	15576.8	54449.4	2.68055e+06	47689.9	68983.6	NA	33325.7	47320.8	76628.1	1.38409e+06	26874.5	26470.6	2.35857e+06	2.57959e+06	NA	1.75795e+06	922442	1.43778e+06	20898.5	NA	67577.8	39770.1	2.36989e+06	52601.8	903262	50296.6	1.22638e+06	150135	NA	3.10202e+06	191921	92343.4	96872.7	1.97245e+06	2.63301e+06	198237	1.6362e+06	470356	201985	304587	169920
Galactose (1MEOX) (5TMS) BP	NA	1.28938e+06	NA	NA	NA	NA	NA	1.26439e+06	1.23642e+06	NA	1.8083e+06	NA	NA	NA	1.29101e+06	NA	NA	NA	NA	NA	NA	NA	NA	1.69456e+06	1.56337e+06	NA	1.37362e+06	NA	NA	NA	NA	1.17423e+06	NA	1.31674e+06	NA	NA	NA	1.86352e+06	NA	1.25229e+06	NA	1.77607e+06	NA	NA	1.83629e+06	NA	NA	1.54749e+06	NA
Talose (1MEOX) (5TMS) MP	NA	1.28938e+06	NA	NA	NA	1.81664e+06	NA	1.26439e+06	1.23642e+06	NA	1.8083e+06	NA	NA	NA	1.29101e+06	NA	NA	NA	NA	NA	NA	NA	NA	1.69456e+06	1.56337e+06	NA	1.37362e+06	NA	NA	NA	NA	1.17423e+06	NA	1.31674e+06	NA	NA	NA	1.86352e+06	NA	1.25229e+06	NA	1.77607e+06	1.71201e+06	NA	1.83629e+06	NA	NA	1.54749e+06	1.44798e+06
Imidazole-4-acetic acid (2TMS)	NA	603444	NA	714707	233785	NA	NA	178789	187559	173596	1.25958e+06	181404	96091	262283	247319	200118	271423	858203	NA	181036	1.14107e+06	NA	126208	NA	NA	733470	222236	NA	239387	177216	NA	444484	881022	462066	945503	277448	1.00061e+06	NA	324859	518733	NA	NA	887974	NA	NA	1.02866e+06	NA	3.30596e+06	1.0079e+06
Glutaric acid, 3-oxo- (1MEOX) (3TMS)	752510	521908	2.62995e+06	2.88562e+06	367775	3.16076e+06	2.68872e+06	456028	635444	651028	4.35541e+06	311532	464111	560946	757535	603722	509051	2.51674e+06	874027	468421	3.25473e+06	3.35819e+06	417626	3.43621e+06	3.3049e+06	2.97105e+06	753819	584036	387224	379963	2.66527e+06	718730	3.21253e+06	580467	1.95224e+06	797616	2.46388e+06	4.78803e+06	464881	755432	575624	4.89144e+06	3.41675e+06	729841	4.53133e+06	2.98328e+06	NA	3.62761e+06	3.63914e+06
Methionine sulfoxide (3TMS)	181728	562212	NA	NA	NA	NA	NA	NA	NA	953902	NA	NA	NA	NA	NA	NA	NA	NA	NA	NA	NA	NA	646295	NA	NA	NA	NA	NA	NA	NA	NA	NA	2.0795e+06	NA	1.92978e+06	185319	1.8692e+06	NA	NA	NA	167045	NA	NA	160845	NA	NA	204956	2.28616e+06	2.61488e+06
Homoserine lactone, N-butanoyl-	139741	3950.51	NA	NA	52184.8	NA	NA	1586.39	NA	NA	NA	44217.6	77772	95799.2	NA	104557	48868.2	NA	24637.4	124718	NA	423491	NA	NA	NA	NA	NA	72813.1	40078.2	74624.2	NA	107216	NA	101253	NA	423269	NA	6.24302e+06	NA	102903	106223	5.46279e+06	NA	130070	5.31766e+06	NA	127476	NA	NA
Synephrine (3TMS)	131174	58115.1	NA	NA	NA	NA	NA	59305.7	26440.6	NA	NA	NA	NA	152232	8804.26	NA	NA	NA	NA	NA	NA	NA	NA	NA	NA	NA	NA	NA	38702.1	NA	NA	130429	NA	90966.5	NA	NA	NA	2.31134e+06	64885.1	88311.8	6982.85	NA	NA	94471.4	NA	NA	55919.6	NA	NA
Sorbitol (6TMS)	NA	NA	NA	NA	NA	NA	NA	NA	NA	NA	NA	7.64713e+06	NA	NA	NA	1.11204e+07	NA	2.08733e+07	5.74558e+06	9.13852e+06	NA	NA	NA	NA	NA	2.78724e+07	NA	NA	NA	NA	NA	1.28864e+06	NA	1.47397e+06	NA	NA	NA	2.88093e+08	NA	NA	NA	2.40386e+08	NA	NA	2.59919e+08	NA	NA	NA	NA
Galactitol (6TMS)	9.64562e+06	1.19132e+07	6.83221e+07	2.34782e+07	8.79341e+06	2.21561e+07	5.85557e+07	1.2516e+07	1.21214e+07	9.77812e+06	5.07728e+07	7.64713e+06	7.52902e+06	1.18186e+07	1.09678e+07	1.11204e+07	1.33978e+07	2.08733e+07	5.74558e+06	9.13852e+06	3.24144e+07	4.88057e+07	1.88669e+07	4.54181e+07	2.89137e+07	2.78724e+07	1.36929e+07	4.86941e+06	9.78846e+06	4.62477e+06	2.39181e+07	1.37647e+07	5.73199e+07	1.33094e+07	1.43463e+07	2.11019e+07	2.54916e+07	6.78509e+07	2.56883e+07	1.38241e+07	6.33645e+06	3.81253e+07	2.42129e+07	8.87793e+06	7.81354e+07	2.62503e+07	1.0332e+07	2.06063e+07	5.353e+07
Imidazole, 5-amino-4-carboxamide (4TMS)	7933.46	9014.07	24385.3	NA	NA	NA	NA	NA	NA	NA	NA	NA	NA	10068.8	NA	NA	NA	NA	NA	NA	NA	NA	NA	NA	18755.9	NA	NA	NA	NA	7642.49	NA	7875.63	NA	9230.21	NA	8123.41	19900.9	NA	12029.8	NA	7210.76	NA	NA	NA	NA	NA	10574	NA	NA
Dihydroxyacetone phosphate (1MEOX) (3TMS) MP	53473.5	43976.4	114428	98647.9	34144.5	94686.3	95888.5	38235.3	33438.2	55400.5	163187	43960.3	38335.9	30411.9	36849.6	37883.5	29697.4	87718.1	34379.6	54608.1	137954	176425	57124.8	96151.2	93143.9	86453.9	34505.9	28911.6	32550.3	41222.7	98919.7	91015.7	229394	67860.4	93113	62911.7	143143	342463	77290.1	45732.9	46627.3	170226	130332	85921.4	253450	261880	78582.2	155359	185040
Citric acid (4TMS)	6.57627e+07	7.34937e+07	1.68148e+08	1.94017e+08	6.36514e+07	2.31698e+08	1.60435e+08	6.46598e+07	7.06495e+07	7.32224e+07	2.22764e+08	5.13348e+07	5.74569e+07	6.00906e+07	7.33443e+07	7.68395e+07	6.31074e+07	1.62268e+08	6.25691e+07	6.35237e+07	2.21681e+08	2.19563e+08	4.75396e+07	2.31647e+08	1.63876e+08	1.84631e+08	8.12841e+07	6.09177e+07	6.12133e+07	5.952e+07	1.71917e+08	7.28815e+07	1.5458e+08	7.51896e+07	1.29867e+08	6.32521e+07	1.16007e+08	2.69002e+08	6.33052e+07	7.36661e+07	5.27732e+07	2.55141e+08	1.2501e+08	7.47961e+07	2.8201e+08	1.43844e+08	7.72766e+07	1.71285e+08	1.5605e+08
Levulinic acid, 5-amino- (1MEOX) (3TMS) BP	138775	184084	299167	500288	182483	604112	318273	164476	177291	208103	472384	151648	163980	173244	181984	172455	177690	429018	183543	181105	444253	492021	112929	512192	409953	465121	176465	208727	169795	187387	530811	115297	287250	NA	303008	112673	288846	430036	120726	154055	157671	520523	381258	191725	NA	406499	186523	359596	264249
Glycylglycine, DL- (4TMS)	NA	NA	NA	NA	NA	NA	NA	NA	NA	NA	NA	NA	NA	NA	NA	NA	NA	NA	NA	NA	NA	NA	NA	NA	NA	NA	NA	NA	NA	NA	NA	NA	NA	NA	NA	NA	288846	NA	NA	NA	NA	NA	NA	NA	428159	406499	NA	NA	NA
Glyceric acid-2-phosphate (4TMS)	108105	72599.9	141380	115367	18034.1	23422.6	82869.3	81845.2	94230.4	31734.8	52052.4	32466.6	22014.6	26090	52492.8	24683.5	10589.5	46808	20514.1	25716.4	40077.9	294214	25237.1	371210	162409	137103	78466.1	17406.1	6305.8	23553.6	143927	94460.2	375231	41537.8	82035	76001.2	123146	463996	71947	56131.7	8419.51	479311	55448	47686.9	379746	440705	34857.9	203715	222683
Dihydroxyacetone phosphate (1MEOX) (3TMS) BP	42572.1	33694.8	77404.2	87635.5	25887.7	75121.1	70869.4	29688.9	29898.7	44337.4	130503	31138	29742.1	24954.6	29909.7	28740	24191.1	76097.1	27337	41227.7	126707	138150	38372.6	71425.7	77001.9	71525	26880	20907.9	22554.4	32708.3	74206.8	66481.8	166660	51654.3	72523	43693.3	105712	261176	60327.7	35161	35260.2	146773	95043.6	63248.6	179470	188680	53380.4	113913	137043
Citric acid, 2-methyl- (4TMS) BP	17748.2	5162.75	14897.4	94646.5	14681.2	4900.09	4885.23	6389.15	10166.5	1010.33	12022.3	15096.9	16824.8	NA	10396.9	10144.4	17523.5	62041.9	NA	8946.69	37594.7	37184.2	NA	80126	75740	77600.7	6707.34	3908.57	9149.73	10338.8	9605.31	23746	37584	16434.9	46012.7	16479.8	11668.4	47272.4	18797.4	9219.86	NA	77307.5	NA	NA	92007.7	8252.68	NA	NA	NA
Glutamine, DL- (3TMS)	2.6537e+07	3.00986e+07	1.27705e+08	4.6354e+07	3.48883e+07	3.95362e+07	9.04765e+07	3.31497e+07	2.31959e+07	2.277e+07	8.40267e+07	3.19162e+07	1.56723e+07	1.16042e+07	3.01203e+07	3.46838e+07	1.57308e+07	3.63695e+07	1.2849e+07	2.76877e+07	5.10985e+07	9.57042e+07	4.79767e+07	1.2411e+08	4.14876e+07	7.25901e+07	3.18528e+07	2.20938e+07	4.2956e+07	1.42035e+07	7.56516e+07	3.44108e+07	1.29923e+08	3.67427e+07	4.64617e+07	4.72234e+07	3.87791e+07	1.49647e+08	3.02908e+07	4.01039e+07	3.34538e+07	4.4852e+07	7.49121e+07	4.03259e+07	2.01784e+08	8.70787e+07	4.43106e+07	4.69859e+07	1.10739e+08
Dodecanoic acid, 3-hydroxy- (2TMS)	113345	NA	968077	162315	187120	183289	730969	NA	NA	123700	476247	157772	NA	126690	NA	199836	160780	152107	42754	141353	250055	NA	314516	NA	NA	NA	NA	114820	236393	74048.3	343289	NA	815913	NA	168120	325375	211988	NA	369093	NA	178534	109936	352732	194873	NA	371908	225895	151525	665748
Idose (1MEOX) (5TMS)	NA	1.77374e+06	1.16358e+07	NA	NA	NA	9.16052e+06	1.91393e+06	1.79504e+06	1.36561e+06	7.14543e+06	NA	NA	1.57077e+06	1.66907e+06	NA	NA	NA	NA	NA	4.27402e+06	NA	3.32156e+06	6.37861e+06	3.80422e+06	NA	2.0782e+06	NA	1.59779e+06	698892	NA	2.23962e+06	NA	2.03967e+06	NA	NA	NA	9.8855e+06	NA	2.18189e+06	1.03476e+06	4.60326e+06	3.04485e+06	NA	1.14119e+07	3.51017e+06	NA	2.59218e+06	8.5573e+06
Aconitic acid, trans- (3TMS)	7.90429e+06	1.76432e+07	1.52129e+07	3.11651e+07	7.89489e+06	1.67684e+07	1.56543e+07	1.62836e+07	1.596e+07	3.36003e+06	7.64301e+06	9.77888e+06	8.13834e+06	5.76542e+06	1.70434e+07	1.34542e+07	7.17586e+06	2.84494e+07	1.24904e+07	1.14413e+07	1.32562e+07	3.61615e+07	1.83074e+06	4.69241e+07	3.49327e+07	3.66233e+07	1.9867e+07	5.71261e+06	6.96808e+06	5.85792e+06	2.28683e+07	1.0883e+07	2.19674e+07	1.18731e+07	1.41747e+07	9.85868e+06	1.49274e+07	3.55859e+07	8.05128e+06	1.07792e+07	2.14949e+06	3.53448e+07	8.29476e+06	9.96829e+06	4.01367e+07	1.23883e+07	1.05444e+07	3.20517e+07	1.40326e+07
15-Crown-5 ether	NA	56134.1	NA	NA	6702.75	219986	NA	9138.66	17555.3	NA	NA	16491.1	NA	NA	56372.4	82389.7	NA	27055.5	157207	59242.3	NA	4654.93	NA	137405	NA	171794	142197	163831	NA	90192.9	114891	NA	NA	NA	NA	NA	NA	NA	NA	NA	NA	NA	NA	NA	NA	NA	NA	NA	NA
Farnesol (1TMS) MP	NA	1.33842e+06	1.07562e+06	1.87829e+06	516239	1.24789e+06	896133	1.09904e+06	1.16499e+06	281289	310988	577723	554938	424225	1.21876e+06	1.03708e+06	551299	1.87095e+06	1.01691e+06	867709	703599	2.42696e+06	109859	2.85309e+06	2.31194e+06	NA	1.59664e+06	471037	513108	391856	1.60075e+06	537352	NA	722711	782723	NA	827808	2.1453e+06	412072	680048	141473	2.40059e+06	538494	NA	3.02479e+06	709376	748279	2.15491e+06	729021
Shikimic acid, 3-dehydro- (1MEOX) (3TMS) MP	489310	332634	501439	762383	87571.5	372322	777061	278489	221180	NA	470595	219689	81264.8	120630	241725	233452	120235	565363	206025	188318	587519	1.07102e+06	23641.2	1.00626e+06	746247	916926	360822	78852.3	111978	123611	692362	243024	978807	405356	434492	442545	299308	1.49588e+06	338954	224854	212451	1.30698e+06	656866	349117	1.32207e+06	674188	261067	925597	655428
Glyceric acid-3-phosphate (4TMS)	4.52689e+06	3.90659e+06	8.98869e+06	6.31391e+06	1.43222e+06	1.3164e+06	6.7436e+06	2.77833e+06	4.30506e+06	2.15355e+06	4.12704e+06	2.07748e+06	985633	1.33927e+06	3.47249e+06	1.46058e+06	567882	3.50179e+06	1.14815e+06	1.4763e+06	1.42178e+06	1.06716e+07	1.80923e+06	1.33644e+07	7.34239e+06	7.91473e+06	3.99138e+06	1.04552e+06	512247	1.40259e+06	5.18802e+06	3.89364e+06	1.06246e+07	2.77469e+06	3.98054e+06	3.97999e+06	3.81233e+06	1.76196e+07	3.23883e+06	3.26199e+06	343316	9.37398e+06	3.37843e+06	2.39754e+06	1.76617e+07	9.06742e+06	2.03166e+06	8.05053e+06	9.35639e+06
Gluconic acid, 2-oxo- (1MEOX) (5TMS) MP	20325.1	17031.5	45760.2	46815.9	9593.5	NA	42397.7	6679.93	14805.7	10906.4	NA	12091.6	1459.41	2685.56	10693.6	4693.15	NA	1152.83	5181.98	13430.1	NA	53504	11118.6	72996.7	33197.5	29288.9	12502	1299.8	NA	2779.52	8993.94	22592.8	68058.6	9306.15	16924.6	28900.6	9417	158586	31123.3	21216.6	NA	73458.8	NA	12161.4	95849.6	64776.1	4877.45	65763	31437.6
Gulonic acid, 2-oxo-, DL- (1MEOX) (5TMS)	20325.1	17031.5	45760.2	NA	9593.5	1681.2	42397.7	10396	14399.5	8060.45	9502.55	12091.6	3206.69	7188.87	10693.6	4693.15	2980.12	NA	2387.03	1862.66	NA	51782.8	11118.6	72996.7	33197.5	16141.3	12142.9	1311.01	3173.07	6271.18	NA	22592.8	63828.3	9306.15	16924.6	28900.6	9417	158586	31123.3	21216.6	1762.25	41018.4	NA	12161.4	95849.6	64776.1	4877.45	45723.5	31437.6
Arginine [-NH3] (3TMS)	412646	813153	4.65838e+06	1.07282e+06	619728	842093	3.52606e+06	1.09128e+06	565494	367966	1.05527e+06	598515	224841	519916	889673	945026	652497	886210	261591	444958	626746	2.43705e+06	1.04535e+06	3.46601e+06	1.7234e+06	2.46977e+06	1.02512e+06	330888	675617	454361	1.83941e+06	921672	2.01833e+06	657465	724375	875392	568576	2.47619e+06	452371	741380	467008	1.29791e+06	525349	669731	3.97687e+06	1.02963e+06	873847	1.37518e+06	1.69764e+06
Glucose, 2-amino-2-deoxy-, D- (1MEOX) (5TMS)	123484	NA	352120	232870	77442.7	70177.1	235969	NA	NA	94439.6	366580	56391.6	38179.6	80869.3	70007.4	62370.5	54990	191656	51073.7	30556.8	326285	213092	84433.3	NA	NA	204955	77496	46829.4	59755.6	51781.9	121924	NA	636590	NA	456725	128098	510328	NA	125648	153787	49938.1	NA	189492	110129	661911	504078	141318	NA	502296
Homoserine lactone, N-hexanoyl- (1TMS)	49940.9	14266.5	2874.79	NA	10732.1	NA	NA	17510.8	3617.19	164.071	40170	11482.5	8795.78	3374.98	2636.68	NA	6664.61	112061	4525.37	4598.89	21754.9	NA	16347.7	14318.3	NA	NA	2096.96	712.594	2838.43	2029.55	NA	20125.1	40932.3	7481.6	17292.6	15695.1	NA	NA	12540	9775.81	8198.72	47395	18642.6	6466.11	NA	31574.4	10701.3	12074.9	31029.7
Glucose, 2-amino-2-deoxy- (1MEOX) (5TMS) MP	9111.3	5431.71	NA	NA	3626.13	NA	NA	NA	2271.39	NA	NA	19326.1	950.401	NA	NA	920.28	NA	NA	NA	314.103	NA	NA	14388.4	9078.04	NA	NA	NA	NA	NA	NA	NA	6570.19	3758.63	NA	NA	6675.84	NA	NA	172.24	4295.99	10816.7	7854.53	NA	NA	NA	NA	NA	NA	NA
Gulonic acid, 2-oxo-, DL- (1MEOX) (5TMS) MP	NA	2884.2	NA	NA	NA	NA	NA	426.833	NA	NA	NA	NA	NA	NA	1503.68	942.523	NA	NA	2889.08	NA	NA	NA	321.517	NA	NA	NA	3536.12	NA	NA	NA	NA	NA	NA	NA	NA	NA	NA	NA	NA	NA	747.836	NA	NA	NA	NA	NA	NA	NA	NA
Vanillic acid (2TMS)	151129	539329	1.30692e+06	1.34279e+06	478223	1.18427e+06	1.17752e+06	461490	477190	550198	169136	492630	407799	435824	489333	455869	474197	1.25159e+06	455855	440908	NA	1.52038e+06	421347	1.28278e+06	1.07762e+06	1.21585e+06	413783	382564	413014	355327	1.23634e+06	141521	426216	184116	380631	188338	440082	538815	191395	186178	NA	808915	465126	244143	694121	595804	244682	914254	908776
Imidazole, 5-amino-4-carboxamide (3TMS)	26481.1	25577.2	55981.4	64501.2	23217.4	42818	83835	25159.1	28478.9	24793.2	59245.1	19796.8	19420.2	24966.7	27391.9	36320	20990.5	56125.9	30914.1	24992.7	25591.4	78444.7	16572.7	80840.8	40462.1	41261.4	28916.6	35288.2	9405.52	22644.7	104615	22810.3	39371.3	24054.5	44773.9	23641.3	55102	96124.8	22612.8	23631.8	15193.8	54024.1	38591.4	34534.9	56794.1	39436.9	24808.7	33524.3	34761
Benzoic acid, 3,4-dihydroxy- (3TMS)	285070	839544	2.24685e+06	2.28624e+06	802118	2.25023e+06	2.19041e+06	806729	851138	1.02144e+06	1.13047e+06	826343	753833	840079	900877	1.08148e+06	812782	2.10681e+06	907901	812149	1.0748e+06	2.67184e+06	815722	2.34565e+06	1.95679e+06	2.2716e+06	825732	777357	756720	774882	2.38724e+06	338092	849995	393080	915755	345473	786210	1.18351e+06	411719	557168	471714	1.15864e+06	1.05394e+06	393929	1.33274e+06	1.17358e+06	677271	1.60993e+06	1.55574e+06
Glucopyranoside, 1-O-methyl-, alpha- (4TMS)	3.82604e+06	4.5802e+06	1.45961e+07	1.70733e+07	5.64276e+06	1.96127e+07	1.61775e+07	4.89488e+06	4.56206e+06	7.50406e+06	1.59899e+07	5.34972e+06	6.88847e+06	5.58524e+06	5.50642e+06	5.76685e+06	6.67303e+06	1.7286e+07	5.57509e+06	5.21395e+06	1.56808e+07	1.77017e+07	5.99579e+06	1.24239e+07	1.15431e+07	1.62601e+07	4.1782e+06	5.67962e+06	7.34742e+06	6.03748e+06	1.43801e+07	4.06093e+06	7.72763e+06	5.03818e+06	1.09765e+07	3.45073e+06	8.61433e+06	1.15833e+07	5.04428e+06	4.52925e+06	6.243e+06	1.07718e+07	1.17518e+07	4.20494e+06	1.16145e+07	1.08297e+07	4.28431e+06	1.2626e+07	1.19414e+07
Lysine (4TMS)	909390	751211	1.8282e+06	2.24706e+06	637296	4.66903e+06	1.5963e+06	1.0709e+06	758148	1.52292e+06	2.50039e+06	737569	790342	995639	706140	758767	3.34048e+06	1.6777e+06	1.00332e+06	779527	2.85573e+06	2.231e+06	531520	2.39512e+06	1.64574e+06	1.72576e+06	611585	1.02908e+06	543049	547062	2.00295e+06	765667	1.94581e+06	1.43167e+06	1.80695e+06	966222	2.19352e+06	3.11455e+06	690376	811921	606204	2.74472e+06	3.53536e+06	1.18289e+06	2.70154e+06	2.31816e+06	1.01697e+06	2.07324e+06	1.85334e+06
Putrescine, N-acetyl- (2TMS)	4.2675e+06	3.29216e+06	5.90567e+06	6.20032e+06	3.41531e+06	1.05529e+07	5.06203e+06	3.69071e+06	3.45409e+06	4.59238e+06	NA	2.82422e+06	2.82043e+06	3.57759e+06	3.3408e+06	3.04269e+06	8.28936e+06	5.1593e+06	3.5341e+06	3.0213e+06	NA	6.33514e+06	2.84241e+06	6.67946e+06	5.43989e+06	5.42301e+06	3.36659e+06	3.68945e+06	2.7156e+06	2.49148e+06	5.91889e+06	3.29812e+06	6.07794e+06	4.72393e+06	5.54349e+06	3.73054e+06	6.33249e+06	8.08627e+06	3.04897e+06	3.48252e+06	3.02782e+06	NA	NA	4.92274e+06	7.92457e+06	6.9302e+06	4.43113e+06	6.4706e+06	6.02765e+06
Phenylalanine, N-acetyl- (2TMS)	144611	83324.1	1.22123e+06	1.61864e+06	166921	1.50415e+06	1.09753e+06	163047	106767	363331	1.4062e+06	124164	211940	196890	124421	101509	422116	1.2709e+06	206274	139808	1.51276e+06	1.3353e+06	115188	1.12524e+06	1.21985e+06	1.30975e+06	116023	216858	209858	168011	1.45853e+06	82390.6	913112	245767	915425	94894.2	982467	1.48445e+06	118247	83846.7	177445	1.62245e+06	1.7308e+06	217995	1.48368e+06	1.60543e+06	174366	1.25797e+06	1.27865e+06
Aspartic acid, N-(aminocarbonyl)- (4TMS)	225320	NA	1.64641e+06	1.74807e+06	215882	1.53287e+06	1.41043e+06	NA	NA	349256	1.88065e+06	135922	141997	175960	NA	148467	250803	1.374e+06	168582	150005	1.75874e+06	1.6581e+06	184097	NA	NA	1.57336e+06	NA	190187	172018	144054	1.59596e+06	NA	1.33458e+06	NA	1.05638e+06	178103	1.16276e+06	NA	161380	NA	NA	NA	2.0985e+06	266505	NA	1.94099e+06	245800	NA	1.73009e+06
Orotic acid, 4,5-dihydro- (3TMS)	202449	118615	5.74393e+06	6.04902e+06	180444	5.40687e+06	5.10329e+06	207137	209667	782919	7.39588e+06	168514	168464	193525	188458	151816	216545	4.78452e+06	242371	189375	6.59761e+06	6.06302e+06	225148	5.27509e+06	4.98306e+06	5.49529e+06	234657	228932	182903	162908	5.56957e+06	177028	4.971e+06	187497	3.68091e+06	176598	4.07687e+06	8.04438e+06	204155	168513	194253	7.82006e+06	7.64813e+06	277463	8.44341e+06	7.01906e+06	278418	6.02987e+06	6.40668e+06
Serine, O-phospho- (4TMS)	46207.5	28574.9	1.13742e+06	1.19329e+06	44055.9	1.05652e+06	1.00748e+06	54650.6	47605.6	167910	1.46603e+06	43422.3	39691.1	46013.2	46418.2	36488.7	43050.6	939884	52264.9	43431.2	1.30855e+06	1.14923e+06	50178.1	1.00879e+06	951893	1.05846e+06	39506.5	47089.3	41566.2	41946.2	1.07024e+06	50056.3	934138	46414.1	709360	46553.6	784760	1.51608e+06	46636.1	47419.2	41684.5	1.51102e+06	1.54543e+06	61927.8	1.57886e+06	1.33922e+06	59099.7	1.14689e+06	1.21485e+06
Tetradecanoic acid (1TMS)	3.2193e+06	2.20565e+06	2.4063e+07	2.59386e+07	2.5031e+06	2.54391e+07	2.38213e+07	3.34789e+06	3.57314e+06	5.7588e+06	3.24822e+07	3.30022e+06	3.01533e+06	3.26645e+06	3.68104e+06	3.25163e+06	3.91087e+06	2.30307e+07	4.04053e+06	3.63455e+06	2.84389e+07	2.79646e+07	3.35978e+06	2.5153e+07	2.28703e+07	2.49592e+07	3.54978e+06	3.33696e+06	3.03758e+06	2.86399e+06	2.50271e+07	3.08652e+06	2.24627e+07	3.15424e+06	1.73482e+07	3.09997e+06	1.89865e+07	3.55204e+07	3.09824e+06	3.07694e+06	3.13174e+06	3.34463e+07	3.24151e+07	4.04661e+06	3.69012e+07	3.01159e+07	3.99545e+06	2.7507e+07	2.84091e+07
Methionine, N-formyl- (1TMS)	NA	NA	NA	86437.3	NA	NA	NA	NA	NA	NA	NA	NA	NA	NA	NA	NA	7515.65	NA	NA	NA	62714.5	NA	NA	NA	NA	10514.3	NA	NA	NA	NA	54403.8	NA	NA	NA	NA	NA	48043	NA	NA	NA	NA	NA	NA	NA	NA	NA	NA	NA	NA
Galactonic acid-1,4-lactone (4TMS)	819262	527573	1.11101e+06	843426	491621	2.00718e+06	902019	554250	422232	606921	2.49275e+06	467343	682986	521289	520418	607296	628800	687146	544479	543716	2.24416e+06	1.06024e+06	723050	1.33149e+06	737226	639906	560566	767456	613531	510121	898551	801478	1.50111e+06	822994	1.31747e+06	812953	1.19263e+06	2.54044e+06	449290	713727	707337	1.62236e+06	1.41233e+06	1.01693e+06	3.0056e+06	1.64256e+06	866069	1.49366e+06	1.5245e+06
Glucuronic acid (1MEOX) (5TMS) MP	70772.4	90613.8	51427.4	17037.5	66333.8	50714.4	53206.4	113035	76486	38961.3	10165.8	74331	62886.4	41157.2	66477.5	85665.8	60153.1	22083.9	60151.2	55462.6	NA	52512.6	73687.8	115066	50657.4	47390.5	92610.6	51886.9	67538.4	46286.2	14933.7	68736.3	91169.2	82476.3	543.779	96383.3	2277.5	46060.3	42018.2	81130.1	34567.3	13861.7	NA	71650.7	73915.8	NA	73407.1	35841.9	9426.88
Glucose, 2-amino-2-deoxy- (5TMS) BP	NA	NA	146601	193684	NA	205780	95024.7	NA	NA	NA	287936	NA	NA	NA	NA	NA	NA	104846	NA	NA	381044	105988	NA	NA	114007	147029	NA	NA	NA	NA	184158	NA	28736.8	NA	73839.5	NA	80324.3	212830	NA	NA	NA	196058	501964	NA	182955	295826	NA	169034	286615
Arabinoheptulosonic acid enol, 3-deoxy- (5TMS) MP	NA	NA	1.04304e+06	1.32978e+06	NA	1.41509e+06	752552	NA	NA	NA	1.94265e+06	NA	NA	NA	NA	NA	NA	644100	NA	NA	2.89323e+06	937170	NA	NA	712438	1.10016e+06	NA	NA	NA	NA	1.4302e+06	NA	49034.3	NA	233991	NA	146823	1.58475e+06	NA	NA	NA	1.01019e+06	3.98312e+06	NA	1.46402e+06	1.99131e+06	NA	879523	1.70678e+06
Homovanillic acid (2TMS)	5789.28	NA	67464.6	47953.9	17155.5	NA	36130.9	NA	NA	NA	122973	NA	NA	NA	NA	10095.3	NA	39983.7	NA	NA	145114	44403.5	NA	NA	25638.1	33743.5	NA	11471.9	NA	12874.3	43070.4	7242.61	43962.3	7519.57	49136.4	5833.69	51542	85959.3	NA	NA	7793.77	51096	171646	6879.14	66758.7	89561.8	3148.24	47899.1	89456.6
Homogentisic acid (3TMS)	NA	8544.82	32236.5	25352.8	8763.65	28240.7	24820.5	7877.73	8830.06	NA	NA	6755.5	6784.4	9886.46	10161.1	NA	9957.01	29554.2	9913.05	NA	26950.2	34756.4	8095.41	26511.1	24563.7	NA	8504.6	7870.14	7444.47	5995.02	26492.7	8999.32	22823	9046.82	NA	NA	NA	34341.8	7263.87	8341.22	5956.23	28508.5	30490.5	8453.98	NA	28588.3	NA	24809.2	28431.3
Acetic acid, 3,4-dihydroxyphenyl- (3TMS)	NA	10960.7	NA	NA	NA	NA	NA	3773.02	13798.7	NA	NA	NA	8843.3	NA	8617.42	NA	NA	NA	NA	NA	NA	35646.1	12034.5	NA	14422	NA	6649.93	11444.3	NA	NA	7744.02	4577.11	NA	NA	NA	16851.3	37463.3	34909	NA	11337.7	10668.1	51262.3	NA	25394	37735.3	NA	NA	63602.6	NA
Galacturonic acid (1MEOX) (5TMS) MP	NA	463086	NA	897141	NA	NA	NA	496223	336927	NA	NA	NA	NA	NA	430559	NA	NA	NA	NA	NA	NA	NA	NA	1.58557e+06	827627	NA	463224	NA	NA	NA	NA	435816	NA	526948	NA	NA	NA	1.66e+06	NA	423714	379354	1.15949e+06	NA	NA	1.80198e+06	NA	NA	1.04052e+06	NA
Dehydroascorbic acid dimer (2MEOX) MP	1.81511e+07	1.95663e+07	5.06304e+07	3.08878e+07	1.49207e+07	2.29183e+07	4.76564e+07	2.07055e+07	1.79796e+07	1.26538e+07	4.45568e+07	1.60686e+07	1.36696e+07	1.41617e+07	1.96305e+07	1.84243e+07	1.53592e+07	2.62937e+07	1.84423e+07	1.50153e+07	3.64676e+07	4.22445e+07	1.53116e+07	5.25979e+07	3.54777e+07	3.68983e+07	2.02116e+07	1.42053e+07	1.52044e+07	1.53229e+07	3.36327e+07	1.94431e+07	4.24692e+07	1.8419e+07	2.78079e+07	1.69835e+07	2.82706e+07	6.04197e+07	1.76289e+07	2.04694e+07	1.48103e+07	5.42962e+07	3.97381e+07	1.95926e+07	6.81325e+07	4.35772e+07	2.20782e+07	4.68624e+07	3.4979e+07
Galactonic acid (6TMS)	326246	420557	930434	897141	383695	1.11319e+06	622359	394072	269753	287804	935270	306034	292463	257167	335836	451533	354805	576341	584077	352807	741634	1.06907e+06	352925	1.1228e+06	677090	723388	317025	297352	363555	280494	665869	328837	545676	351925	439046	376762	NA	874910	NA	339351	NA	726003	284085	202368	683720	242466	320135	395270	528718
Glycylglycine, DL- (3TMS)	27196.1	33229.3	66298.2	7830.84	NA	21565.7	117798	57145.8	68951.2	54899.7	101738	42918	51077.7	49735.9	82218.7	84813.1	26783.2	83971.4	75938.8	52798	131964	170098	39582.6	184268	128261	112063	68586.6	34323.8	55338.5	60564	103476	70251.3	136072	31153.6	96751.8	19193.9	74504.3	108627	58419.1	63537.9	69971	140670	73154.6	53703.5	224394	148200	56685.4	209260	205037
Histamine, 1-methyl- (2TMS)	194596	117339	311365	249822	104807	268342	440908	234099	239784	243411	515194	202252	201749	215679	250353	222907	198400	461024	238513	193078	514453	669626	199925	690701	520046	525101	212848	168527	197723	180191	502449	227654	644914	196519	440555	164860	477304	631752	214382	224137	197623	714503	422827	246995	902875	694977	247674	853281	897375
Octanoic acid, 8-amino- (4TMS)	NA	33229.3	10664.9	26556.6	NA	NA	2170.32	57145.8	68951.2	NA	NA	NA	NA	NA	10214	522.697	NA	NA	NA	NA	NA	15438.9	NA	184268	128261	25851.8	68586.6	NA	NA	NA	NA	22622.3	39531.7	NA	NA	NA	NA	108627	6313.29	NA	NA	140670	NA	NA	224394	NA	NA	209260	NA
Cinnamic acid, 2-hydroxy-, trans- (2TMS)	NA	NA	NA	NA	NA	NA	NA	NA	NA	NA	NA	NA	NA	NA	NA	NA	NA	NA	NA	NA	NA	NA	NA	NA	NA	NA	NA	NA	NA	NA	NA	NA	NA	NA	NA	NA	NA	NA	NA	NA	NA	NA	NA	NA	NA	NA	NA	NA	NA
Glucuronic acid (1MEOX) (5TMS) BP	NA	9211.5	226949	NA	11039.9	76433.3	107786	NA	NA	38261.9	252186	2174.48	20672.1	13402.7	22423.3	12647.6	NA	NA	1322.51	21773.4	374242	NA	10206.7	607460	230869	NA	2579.6	5273.61	32377	8825.61	160627	4670.23	357171	2391.37	181189	18457.3	NA	364482	22831.6	1299.49	18712.2	911649	336159	3351.77	1.00822e+06	618049	4484.34	417818	402399
Glutamic acid, N-acetyl- (2TMS)	65801	117241	310921	219312	56613.3	37988.2	187772	166288	89613.7	20188.1	75457.1	62779.3	26283.2	27818.6	114612	58429	10951.7	133849	31607.9	40027.6	46224.7	283791	78075	413518	225846	269425	136732	20685.6	32178.1	37601.5	152248	164743	413240	113444	145381	110438	107079	271777	104508	70233.6	27798.1	305751	NA	56218.1	492281	156718	52749.8	222943	236371
Lysine, N-epsilon-acetyl- (3TMS)	149420	194783	420017	146163	97260.5	126494	335949	218264	178500	84267.2	304638	127004	90333.8	95711	181822	178114	123756	152555	146093	121048	260579	352289	120098	573061	306870	280211	207577	98633.7	113499	111927	224465	187808	362753	170100	195605	155835	190132	554378	158606	193515	103904	522589	269580	163801	672897	369428	202603	424695	309614
Benzene, hexachloro-	27378.5	NA	NA	NA	7143.57	NA	NA	NA	15413.1	3143.26	52349	NA	NA	NA	NA	NA	NA	NA	NA	12273.9	47095.2	NA	4307.35	NA	NA	NA	18291.7	3778.08	4558.36	1619.1	NA	18783.9	NA	21786.3	42136.7	21271.4	28353.3	NA	15847.9	20842.4	38837.6	NA	39962.8	20179.1	NA	21636.3	17242	NA	NA
Metanephrine (3TMS)	NA	133727	NA	221396	109953	195137	NA	166695	133158	48236.9	NA	103525	108015	92914.2	NA	155024	116727	201962	113637	83391	NA	138662	178821	NA	219943	NA	137235	89121.2	189112	106637	219998	NA	NA	NA	NA	NA	NA	NA	NA	NA	NA	28400.7	NA	NA	NA	NA	NA	247602	NA
Tyramine (3TMS)	247246	150422	599564	949899	123273	260496	289911	299963	194712	226039	135725	198100	101167	386539	119184	116636	120348	730738	120014	99769.3	256271	264316	125123	463521	1.29086e+06	1.23902e+06	265950	164680	230266	118352	227506	180760	245719	120127	617173	217748	742086	166152	560630	634237	115699	999437	67731.3	176793	294417	1.45637e+06	111244	3.23048e+06	511980
Pyridine-2,6-dicarboxylic acid (2TMS)	NA	11739.9	25769.5	29073.3	8223.29	24286.7	27374.5	13999.2	11652.7	11282.7	NA	11306.6	9453.75	10002.7	12630.9	9586.49	8881.49	23669.1	9780.57	8710.87	NA	27545.8	6746.98	25054.3	22666	23560.4	10899.3	8059.76	12055.1	8831.28	23468.5	NA	17269.9	6048.81	NA	NA	NA	17562.6	NA	NA	NA	23264.9	NA	NA	28361.7	NA	NA	NA	6168.52
Erythrose-4-phosphate (1MEOX) (4TMS) BP	NA	12169.1	30559.9	35585.6	9883.99	36430	27098.2	20855.2	13885.7	12561.9	NA	14582.3	11162.6	10144	12856.7	13820	13732.3	31152.2	12934.6	9678.96	NA	40524.9	9132.06	37162.9	32050	33591.3	13648.2	6768.12	16186.2	10079.7	30560.4	15103	58310.7	13502.6	NA	NA	NA	52782.2	8922.96	11768.3	NA	75444.7	NA	NA	66344.3	40986.7	12557.7	64548.4	35371.6
Cyclohexene-1,2,3,4-tetrol epoxide, (1alpha,2beta,3alpha,4beta)- (4TMS)	223101	216788	51934.9	153793	211650	34245	NA	280440	171117	NA	NA	166767	94175.6	89771.7	156526	140554	195547	89210.6	120091	71612.6	NA	NA	169572	179384	54318.9	NA	188556	2174.48	208882	94742.9	30965.2	262137	308356	217363	75405.4	82279	47492.2	NA	112531	193398	152653	560464	NA	189773	35303.6	16912.2	194877	181705	NA
Histidinol (3TMS)	380850	326777	668495	333863	293234	277935	414990	298714	274187	151145	476387	200248	164761	166819	265301	244912	288611	336665	183305	190972	540338	399315	292022	623643	384571	373630	277770	112938	263329	156593	333637	380024	799454	385761	463651	281889	441515	671057	279068	344794	286180	856214	359663	357929	867311	589865	322907	645124	472747
Tyrosine, meta- (3TMS)	NA	NA	NA	NA	NA	NA	NA	44180.7	NA	NA	NA	33503.3	27908.9	NA	NA	NA	NA	NA	NA	31355.9	NA	NA	NA	NA	NA	NA	NA	NA	NA	NA	NA	NA	NA	NA	NA	41461.1	NA	NA	NA	NA	NA	NA	NA	NA	NA	NA	NA	NA	NA
Hippuric acid (2TMS)	NA	NA	NA	NA	NA	NA	NA	NA	NA	NA	NA	NA	NA	NA	NA	NA	NA	NA	NA	NA	NA	NA	NA	NA	NA	NA	NA	NA	NA	NA	NA	NA	NA	NA	NA	NA	NA	NA	NA	NA	NA	NA	NA	NA	NA	NA	NA	NA	NA
Gulonic acid-1,4-lactone (4TMS)	1.53744e+06	1.54679e+06	1.91439e+06	4.01119e+06	980409	1.66881e+06	1.4842e+06	2.13634e+06	1.50243e+06	650864	2.4891e+06	2.0729e+06	1.61354e+06	433544	1.21722e+06	622338	1.48797e+06	3.63726e+06	726097	1.86287e+06	1.25805e+06	6.60725e+06	840221	3.69553e+06	4.14785e+06	3.96675e+06	1.00264e+06	610679	801363	466489	4.32395e+06	745682	6.49174e+06	1.08654e+06	2.43757e+06	2.60485e+06	2.46042e+06	6.09173e+06	1.02029e+06	924813	315200	4.57225e+06	1.81346e+06	2.04152e+06	4.9501e+06	4.70159e+06	809396	5.50757e+06	4.24041e+06
Gluconic acid, 2-amino-2-deoxy- (7TMS)	49830.3	53695.3	72900.7	147657	31882.5	79054.6	54824.1	67381.8	47719.8	9157.14	20408.3	106429	106305	29941	37683.9	NA	52785.1	125113	28915.2	111189	12368.8	179865	20845	114332	154589	110100	27668.2	27483.3	25657.8	25937.8	107329	41208.3	152635	24119.3	103876	168821	84879.3	245440	41551.7	12015.2	11216.5	56453.5	76833.4	134460	171510	124609	11193.2	188544	118662
Saccharic acid (6TMS)	1.53744e+06	1.54679e+06	1.91439e+06	4.01119e+06	980409	1.66881e+06	1.4842e+06	2.13634e+06	1.50243e+06	650864	2.4891e+06	2.0729e+06	1.61354e+06	433544	1.21722e+06	622338	1.48797e+06	3.63726e+06	726097	1.86287e+06	1.25805e+06	6.60725e+06	840221	3.69553e+06	4.14785e+06	3.96675e+06	1.00264e+06	610679	801363	466489	4.32395e+06	745682	6.49174e+06	1.08654e+06	2.43757e+06	2.60485e+06	2.46042e+06	6.09173e+06	1.02029e+06	924813	315200	4.57225e+06	1.81346e+06	2.04152e+06	4.9501e+06	4.70159e+06	809396	5.50757e+06	4.24041e+06
Erythrose-4-phosphate (1MEOX) (4TMS) MP	26513.1	73254.2	180193	192280	68742	227475	114820	46963.2	40175.6	46669	242477	46448.2	37844.2	43176.3	44146.2	61279.7	58165.7	138193	62430.1	51317.2	64458.4	207218	57418.1	217696	122663	142465	35411.8	44930.1	37529.5	34647	150903	26637.1	89752.1	24315.7	49445.1	63611.4	82987.2	151372	55875.6	39601.8	33700.4	129155	86270.2	22963.2	94172.8	57638.7	32351.6	96954.5	152870
Pyridoxine (3TMS)	NA	NA	14637	4325.31	184.861	3731.45	3272.92	NA	NA	138.165	1576.54	NA	NA	NA	NA	NA	NA	4325.69	NA	NA	14436.3	5297.49	NA	1864.53	4241.34	9411.33	NA	NA	348.387	NA	9273.81	NA	NA	NA	1461.66	NA	8881.38	1397.71	NA	NA	NA	3898.01	31008.8	227.501	13816.3	13912.2	NA	5198.16	12698.2
Lactic acid, 3-(4-hydroxyphenyl)- (3TMS)	134895	NA	251265	248784	NA	335494	282880	NA	82859.4	104563	490253	71858.1	61688.3	80806.2	78909.6	69166.5	85235.2	274490	89001.3	NA	428784	311101	82699	272996	261616	301082	66546	82468.3	65772.6	66089.9	329083	119580	NA	124980	NA	139145	320176	NA	106361	NA	NA	462219	517426	NA	527090	502509	NA	439381	488677
Mandelic acid, 3,4-dihydroxy- (4TMS)	NA	NA	NA	NA	NA	NA	NA	NA	NA	NA	NA	NA	NA	NA	NA	NA	NA	NA	NA	NA	NA	NA	NA	NA	NA	NA	NA	NA	NA	NA	NA	NA	NA	NA	NA	NA	NA	NA	NA	NA	NA	NA	NA	NA	NA	NA	NA	NA	NA
Orotic acid, 4,5-dihydro- (4TMS)	NA	NA	30397.9	14922.2	NA	13540.4	18001.1	NA	NA	NA	37216.9	NA	NA	NA	NA	NA	NA	11803.6	NA	NA	43161.1	17776.5	NA	12162.9	12590	17311.1	NA	NA	NA	NA	20710.5	NA	14140.8	NA	6676.63	NA	7313.69	27316.2	NA	NA	NA	31630.6	59544.4	NA	43912.6	44797.5	NA	27225.7	50143.3
Mandelic acid, 4-hydroxy-3-methoxy- (2TMS)	179.49	NA	10635.7	1590.82	NA	8116.05	7232.62	NA	NA	1136.16	18075.2	NA	NA	534.105	NA	NA	76.8226	5442.49	NA	NA	27912.8	7030.36	218.242	2000.43	7632.47	8927.94	202.398	75.4392	NA	NA	10374.3	NA	8311.9	NA	9424.14	NA	13186	11249.2	NA	NA	2054.26	12235.9	30967.3	319.164	16421.5	20249.8	1723.52	7031.46	41158.1
Hexadecan-1-ol, n- (1TMS)	178597	125062	409227	602158	123757	515957	421249	140861	151509	181836	779272	159360	133525	144775	163174	152053	197390	697427	191912	225643	654299	603605	162448	604636	469634	458031	177638	122486	115826	107920	677026	159589	498245	164227	475664	182512	570507	779447	188855	182539	192133	861516	777211	183200	855901	667615	191352	618948	749990
Cinnamic acid, 3-methoxy-, trans- (1TMS)	539839	324481	1.09874e+06	491377	242762	370960	781326	243626	321572	209671	1.28755e+06	331142	237826	208007	374581	372418	289946	402770	222510	235083	898732	906722	330912	717734	623470	644906	384751	242169	138810	189601	455346	732921	854711	687280	841895	517627	769812	1.59781e+06	497781	592373	288883	1.10873e+06	1.07058e+06	628910	1.75598e+06	1.09539e+06	522080	1.45462e+06	979956
Prolyl-glycine (2TMS)	72442.1	58001.6	264311	111546	52197	75188.5	184118	37218	58501.1	45637.7	223548	50871.1	40516.3	33794.9	69223.1	76734.5	51324.5	87064.5	34019.3	37358.2	171366	182792	64791.5	NA	112438	142439	80202	46245.2	23896.6	35751.7	92605	131316	131472	118424	127044	86941.5	110968	273442	77543.4	109006	47778.1	140655	194234	104339	392984	180239	88128.1	260669	203185
Homoglutamine (3TMS)	41879.4	25913	111381	28967.2	24661.7	24456.5	68616	842.105	29614.2	22388.9	111337	22215.5	27993	24173	41282.7	38751.9	29875	33234	19408.9	20970.4	60694.5	76336.7	29262.9	36548.6	40264.7	56473.3	34921.4	27997.1	4511.61	12860.1	24693.9	73489.8	39574.1	58508	64139.4	41609.2	43294.3	106010	36020.5	58142.6	26162	40362.6	85295.7	60177.3	120511	55997.6	41714.5	132449	58374.9
Homoserine lactone, N-heptanoyl- (1TMS)	7010.78	1418.25	NA	NA	NA	NA	NA	NA	NA	NA	27631.1	NA	NA	NA	1052.07	NA	NA	NA	991.305	NA	21902.8	NA	1465.34	NA	NA	NA	NA	NA	NA	NA	NA	2054.86	13782.4	5180.99	15407.8	3633.56	19069.2	9858.26	NA	1622.17	3054.43	840151	31216.2	7869.77	NA	12080.1	8322.22	9937.36	NA
Ornithine, N2-acetyl- (4TMS)	107357	115765	561881	162114	80462.5	NA	379125	108865	124079	47527.6	351754	88960.2	66479.6	45504.2	119128	132154	71665.5	143185	53831.5	58549.2	217527	336579	117782	467381	168211	243255	181685	69338.8	40345	53123.9	133387	210570	254038	159685	174854	133970	155477	643001	95231	170398	67805.8	270081	328746	165338	1.13036e+06	233898	158356	418731	291693
Propanoic acid, 2-amino-3-ureido- (3TMS)	163454	148491	432170	248692	109390	153244	280527	72462.8	107833	64725.4	467588	147186	88040.9	60875	124988	123196	125371	176442	76135.3	54746.5	248032	271251	123908	186834	201635	200391	152923	101984	25729.3	48522.9	94401	260011	79815.5	177061	184550	164973	143659	461815	130441	208347	93703.3	252053	414335	221266	513652	232857	141846	420924	134770
Sedoheptulose, 2,7-anhydro-, beta- (4TMS)	49571.2	157563	1.55757e+06	1.43129e+06	18291.1	1.43768e+06	1.3308e+06	4135.83	98244.4	2.07072e+06	1.59561e+06	852968	701153	180335	15866	413985	131842	2.31172e+06	69635.4	370948	771757	1.66099e+06	69279.1	1.51975e+06	601890	182851	154649	780418	NA	774668	335466	473848	17708.5	48262.7	70965.2	553619	461655	2.4045e+06	1.14389e+06	441014	57819.4	1.71183e+06	828263	722967	4.90825e+06	613950	114101	2.37121e+06	1.50667e+06
Sebacic acid (2TMS)	38815.4	35793	51018.3	36253.5	13447.1	24933.9	37772.7	55470.5	34503.2	12237.5	53089	14747.9	13570.6	14175.3	30009.6	21337.9	10247.3	66684.1	23382.2	13127.4	52776	53280.2	15150.3	119751	41439	45387.5	32227	9431.94	13114	11215.5	41247.1	50487	104888	40236.5	44968.1	21587.3	41541.5	94180.1	27955	35777.2	14115.3	121778	42702.7	26391.2	137588	64690.3	30417.9	103902	52856
Benzoic acid, 4-amino- (2TMS)	199465	128406	476541	331977	96556.6	99510.3	365234	158673	104782	103861	419462	133308	94115.3	74182.5	127406	78895.7	72812.9	322525	102508	100861	281726	355737	134117	400793	321087	427721	124844	51345.5	80094.1	112228	229155	199171	409639	122505	389354	174347	458289	312490	178665	NA	146914	283665	198271	187747	363399	334795	95910.6	535304	324796
Panthenol (3TMS)	NA	NA	20639	28907	NA	NA	14387.4	NA	NA	14402.5	NA	28389.9	7777.75	NA	NA	9314.02	33556.5	341310	NA	1543.78	NA	NA	NA	20194.6	NA	NA	NA	15840.2	NA	25015.7	NA	5936.27	NA	246116	NA	NA	NA	7933.87	32758.2	1444.31	NA	11752.5	NA	NA	182865	NA	NA	NA	NA
Ascorbic acid (4TMS)	540284	1.6281e+06	9.02391e+06	2.8267e+06	540792	3.06234e+06	6.69528e+06	1.06017e+06	1.19186e+06	3.95736e+06	3.31229e+06	4.88178e+06	2.45441e+06	983868	459325	3.07402e+06	713711	4.77249e+06	719411	2.01287e+06	1.55692e+06	5.84076e+06	771517	1.23191e+07	3.20903e+06	1.55048e+06	1.49553e+06	3.03333e+06	407787	4.03323e+06	1.68582e+06	3.95326e+06	1.21625e+06	512904	700210	2.83262e+06	1.22926e+06	1.11971e+07	7.18343e+06	3.10368e+06	536824	1.19981e+07	2.04598e+06	3.0116e+06	4.07632e+07	2.49428e+06	1.00789e+06	8.29041e+06	2.74667e+06
Mannosamine, N-acetyl- (4TMS)	NA	NA	NA	NA	NA	NA	NA	NA	NA	NA	NA	NA	NA	NA	NA	NA	NA	NA	NA	NA	NA	NA	NA	NA	NA	NA	NA	NA	NA	NA	NA	NA	NA	NA	NA	NA	NA	NA	NA	NA	NA	NA	NA	NA	59810.5	NA	NA	NA	NA
Pimelic acid, 2,6-diamino- (4TMS)	NA	NA	NA	NA	NA	NA	NA	NA	NA	NA	NA	NA	NA	NA	NA	NA	NA	NA	NA	NA	NA	NA	NA	NA	NA	NA	NA	NA	NA	NA	NA	NA	NA	NA	NA	NA	NA	NA	NA	NA	NA	NA	NA	NA	NA	NA	NA	NA	NA
Tyrosine, meta- (2TMS)	6652.77	54776.9	173324	186533	60324.8	209981	182385	63041.4	72677	115330	34593.8	59643	57798.1	81697	72050.6	83692.7	70392.5	174242	100431	73388.4	39352.5	301146	99388.7	257803	253884	283352	95865.5	83743.6	69421.5	86513.1	279046	12057.9	42814	17978.8	48310.5	22524.7	44731.3	93832.4	24122	20841.4	27345.3	68061.3	62118.3	19878.7	61407	163772	51643.2	61274.9	128375
Inositol, myo- (6TMS)	3.08653e+07	2.64323e+07	7.35352e+07	7.81103e+07	2.57294e+07	9.1748e+07	6.30754e+07	2.54858e+07	2.6085e+07	3.63016e+07	1.05598e+08	2.34413e+07	2.50116e+07	2.72421e+07	2.66003e+07	2.50017e+07	2.80495e+07	7.83385e+07	2.72108e+07	2.28514e+07	9.04196e+07	1.08724e+08	2.71478e+07	8.54947e+07	6.98786e+07	7.9838e+07	2.45662e+07	2.81773e+07	2.6573e+07	2.42541e+07	8.89514e+07	2.76255e+07	8.04122e+07	3.20988e+07	6.90451e+07	2.70566e+07	6.84812e+07	1.10001e+08	3.36849e+07	2.98264e+07	2.73072e+07	9.88394e+07	7.73525e+07	3.0334e+07	1.06393e+08	1.10899e+08	3.18422e+07	8.47182e+07	1.01207e+08
Histamine (3TMS)	245868	175246	743474	609238	205799	783775	772149	108239	121221	412060	854506	132883	262010	298403	145179	116130	214421	677836	273110	287131	843288	1.14484e+06	277963	753921	747382	751288	125138	259941	188413	250753	926876	182446	766195	226753	618557	138745	426363	1.1214e+06	253271	228874	201813	775101	430537	126170	588445	1.05456e+06	133031	679483	1.00275e+06
Hydantoin, 5-propionate- (4TMS)	NA	NA	NA	NA	NA	NA	NA	NA	NA	1787.51	NA	14529	NA	6893.26	NA	22729.9	NA	NA	NA	NA	NA	44325	NA	NA	68412	50250.7	NA	6311.4	NA	NA	22718.5	NA	NA	NA	NA	NA	23489.2	NA	NA	NA	NA	NA	NA	NA	NA	17272	NA	NA	7111.73
Histidine, N-tau-methyl- (2TMS)	238778	230084	NA	238221	28405.7	34989	34534.7	397188	269583	NA	NA	82505	42217	31590.4	237974	173496	32760.4	250864	177191	121398	188819	475992	NA	1.01696e+06	626829	445973	434705	15206.1	26679.1	32739.5	137950	257569	467155	199992	233332	153844	321700	741891	165170	221370	NA	1.09106e+06	58821.7	170997	1.01146e+06	115654	101929	568260	94157
4-(Methylamino)benzoic acid (2TMS)	558026	362635	646337	1.30067e+06	277749	828959	701148	596250	499260	296473	1.14081e+06	354284	302127	278390	451405	363575	378459	1.06287e+06	445525	371448	883910	1.2979e+06	291721	1.30871e+06	1.11884e+06	1.15174e+06	546622	299836	288184	258677	846911	481458	1.06541e+06	485819	796749	420033	937751	1.50114e+06	454121	410472	300540	1.80716e+06	1.02848e+06	494488	1.91262e+06	1.11051e+06	446115	1.41079e+06	1.04096e+06
Galactaric acid (6TMS)	142024	120554	392858	366364	74301.1	181845	280454	189008	156848	61772.1	335822	91049.5	77558.2	88591.3	112249	77110.8	115254	299553	83797.2	94978.5	129062	623935	82784.8	419452	339965	363156	136790	66995.1	76833	104690	326700	183673	590449	120194	198483	127906	197524	NA	124990	96867.8	24156.6	453309	106201	NA	534311	373828	68812.5	493358	343530
Glucuronic acid-3,6-lactone (1MEOX) (3TMS) MP	91162.5	44007.9	75167	191400	33247.6	120522	41651.9	113533	65780.5	36454.6	136425	38351.9	40852.6	38831.3	48169.6	34925.2	60035.4	113626	36762	47078.2	104553	189169	28646.2	153123	137504	148167	74785	29555.8	29589	11753.6	92153.9	44282.1	128623	75851.4	75293	56713	104144	118984	54286.3	36056.2	23002.8	236332	NA	57330.3	193058	137766	34828.3	139463	82721.6
Pyruvic acid, 4-hydroxyphenyl- (1MEOX) (2TMS) BP	60950.9	15696.2	33325.8	103882	17085.5	63405.4	13292.9	62340.7	30988	22562.9	84053.1	20942	22848.9	26831.5	19807.6	13857	45001.1	41898.2	14516.3	21365.7	99391.3	102036	14299.7	53201.7	45003	81489.2	27422	15872.8	15216.2	5402.99	50349.7	20083	73993.6	45542.5	44612.4	28355.6	74364.9	43207.5	20883.9	13430.3	3843.98	81199.4	61798.4	35735.3	42550.6	116290	12390.7	47282.9	75046
Tyrosine (3TMS)	1.05265e+07	6.4139e+06	1.28222e+07	1.44089e+07	5.34109e+06	1.83871e+07	9.26123e+06	9.40251e+06	6.67018e+06	8.19205e+06	1.6265e+07	5.22074e+06	5.42268e+06	6.51843e+06	6.178e+06	5.86344e+06	9.16209e+06	1.01157e+07	5.22796e+06	5.16187e+06	1.86826e+07	1.47428e+07	4.67091e+06	2.02141e+07	1.13871e+07	1.06497e+07	6.5362e+06	5.08964e+06	5.35488e+06	3.3937e+06	1.00908e+07	7.77836e+06	1.53067e+07	1.20578e+07	1.13383e+07	7.63563e+06	1.58043e+07	2.03304e+07	5.13748e+06	6.29753e+06	3.82855e+06	2.25177e+07	1.56417e+07	7.67627e+06	2.73693e+07	1.49437e+07	6.00213e+06	1.49974e+07	1.18463e+07
Hypoxanthine (2TMS)	86311.4	77343	168760	186980	64825.4	216392	149787	104163	76169.7	96177.7	127619	62477.1	62522.7	75004.2	70639.9	63271.4	96220.8	148311	67744.6	56903.3	154134	177916	54672.5	219178	142615	141976	65249.9	59873.2	54605.9	48021.6	143860	61929.7	126975	106878	85377.4	58915	130911	177104	34351.2	45502.5	24659.2	208374	133688	68030.5	228969	140567	47765.6	134795	105881
Pyridoxal (1MEOX) (2TMS) MP	23271.6	17351.9	20806.4	21835.8	5614.91	10705.2	15170.8	31234.4	19349.4	7612.65	22034.8	6879	3892.99	10024.7	14445.3	8463.24	11267	12320.9	6679.98	4558.79	23914.5	12659.3	2556.55	95700	18909.4	12506.6	23697.1	3716.91	5705.29	4184.88	8284.75	33287.9	53799.8	15591.1	19780.5	13634.6	25026.4	84369.1	7556.21	21365.3	5008.97	120432	21492	25125.6	162033	22823.6	21838.9	51274.1	17487
Glucaric acid-1,4-lactone (4TMS)	2521.59	NA	NA	NA	NA	NA	NA	NA	NA	NA	NA	NA	NA	NA	NA	NA	NA	NA	NA	NA	NA	NA	NA	NA	NA	NA	NA	NA	NA	NA	NA	6861.19	129102	NA	NA	55384.3	NA	21938	88050.9	1846.69	NA	NA	NA	NA	NA	NA	NA	NA	NA
Hydantoin, 5-propionate- (3TMS)	3990.5	2294.77	NA	NA	5182.21	NA	NA	3416.44	9401.89	NA	NA	NA	NA	2048.24	4019.47	5353.94	2439.37	NA	5214.52	NA	NA	NA	1441.95	NA	NA	NA	1741.79	NA	2700.91	950.465	NA	NA	NA	4771.63	NA	NA	NA	NA	NA	677.445	2432.76	NA	NA	304.807	NA	NA	966.855	NA	NA
1,4-Naphthoquinone, 2-methyl- (1MEOX) MP	253136	149725	548782	468767	184853	692058	549719	159618	167595	300871	849020	224585	290725	188835	216551	192281	208430	503774	185039	210600	948101	828353	288333	479981	326968	506041	155777	161625	296612	182544	519703	178223	500148	259016	512367	226444	473326	597333	203925	184555	290887	390285	573217	213738	524998	731411	144743	563927	773674
Propanoic acid, 3-amino-3-(4-hydroxyphenyl)- (2TMS)	10389.1	19545.6	129666	68121.4	43031.1	137449	112036	NA	4204.93	71669.5	153311	41407.8	57105.4	39975.7	36949.5	38850.1	45692.5	106959	35442.9	37048.9	202862	43990.7	57917.9	40718	26505.3	85580.6	17324.5	33458.3	65920.2	33020.4	107264	23751.4	NA	15565.2	58386.7	13694.9	48672.3	64348.8	NA	16143	43257.5	NA	104857	30455.3	17594	20695.4	16151.4	19372.6	27815.5
Lactic acid, 3-imidazole- (3TMS)	7352.3	12783.4	77207.6	45124.8	26146.7	85838	78920.3	10582.8	9444	41338.5	43113.1	25194.6	37355.3	15788.7	21117.4	15564.1	19950.9	42415.4	15750.5	15923.8	86936	92179.8	42755.9	24062.3	6577.61	57485.5	9524.37	16908.6	51059.7	21047.4	57713.4	NA	7510.19	12143.9	23638	6525.89	11809.9	NA	4812.48	5032.72	17846.3	NA	11519.1	1435.69	NA	33511.6	NA	NA	45445.4
Pyridoxamine (3TMS)	32386.8	22557.6	56698.8	47265.9	23425.6	70077.5	57970.9	27368.9	27716.2	40655.1	91689.1	25068.3	31529.6	20342.1	24233.7	23190.5	27702	47258.3	18150.3	20524.6	97703.2	67742.1	25269.3	57452.6	31874.6	51081.3	20634.8	18447.9	33863.2	17899.9	52311.6	21629.3	58461.6	32834.6	58217.1	26318.6	49125.2	74862	23850.1	26866.5	25163.9	48826.8	100171	28191.3	75868.9	91501.8	26286.9	53576.5	73393.5
Hydantoin, 5-(4-hydroxybutyl)- (3TMS)	125889	201437	299377	174081	101882	69863.7	201067	180886	187895	59068.1	149118	74317.9	46280	49633.7	184255	120231	55971.8	120764	58141.8	82206.2	106637	286698	103712	399665	358339	313237	300438	47882.5	68766.9	54965.2	165200	235912	476967	194846	168152	185802	177216	431825	151789	183318	87222.1	421620	119669	168237	789091	246534	214996	384605	246003
Glucoheptose (1MEOX) (6TMS) MP	49222.9	42355	90085.7	229588	24313.3	46692.9	163912	45010.4	45973.4	99106.3	89189.3	27650.8	26243.9	66625.9	38915.8	35504.5	74180.7	38704.8	64482.5	60699.2	77131.3	90981.9	33966.8	95985.4	61800.3	60973.4	48710.7	118367	28286.2	57399.6	210216	57449.3	124976	51744.2	62240.2	45093.7	63127.7	128519	38985.8	50097.9	30443.5	131707	54325.4	48309.7	178513	100759	48985.8	133164	90077.6
Octopamine (4TMS)	375991	170513	418383	279396	90000.1	344673	217469	110062	2.68789e+06	179486	331273	83931.9	156939	198899	141172	175025	187457	172160	102161	127138	370659	575818	138865	415807	351164	270870	152220	199699	NA	95125	331879	140020	267426	139399	241577	171344	209460	279961	342898	120466	128826	358248	442284	132032	378397	402073	119531	364956	369038
Hydrocaffeic acid (3TMS)	NA	444380	1.45214e+06	1.24014e+06	425355	1.29623e+06	1.52511e+06	480218	472680	453645	NA	490980	483536	550849	509013	575323	526112	1.23985e+06	475776	374946	1.20666e+06	1.75114e+06	497884	1.36833e+06	1.2422e+06	1.30306e+06	431046	271698	431848	452122	1.23601e+06	55856.5	1.24256e+06	NA	1.06923e+06	678659	NA	NA	NA	NA	NA	NA	NA	513516	2.10952e+06	NA	NA	1.46268e+06	NA
Hexadecanoic acid methyl ester, n-	1.16471e+07	1.12046e+07	3.06e+07	3.30285e+07	1.10939e+07	3.3076e+07	3.00347e+07	1.03658e+07	1.07623e+07	1.38822e+07	3.94335e+07	1.09174e+07	1.05333e+07	1.15266e+07	1.17663e+07	1.0586e+07	1.16011e+07	2.85117e+07	1.35319e+07	1.13244e+07	3.42501e+07	3.42905e+07	1.105e+07	3.15929e+07	2.85142e+07	3.09909e+07	1.14604e+07	1.18732e+07	1.07046e+07	1.10646e+07	3.0532e+07	1.08902e+07	2.91348e+07	1.10802e+07	2.53166e+07	1.17392e+07	2.6671e+07	4.17292e+07	1.10242e+07	1.1996e+07	1.20156e+07	3.78267e+07	3.45184e+07	1.34462e+07	3.86827e+07	3.2804e+07	1.35096e+07	3.11654e+07	3.14213e+07
Tyrosine (2TMS)	680378	444380	1.45214e+06	1.45055e+06	427397	1.49356e+06	1.52511e+06	550078	472680	505895	2.08042e+06	490980	483536	550849	525320	589909	526112	1.23985e+06	619883	511525	1.20666e+06	1.75114e+06	497884	1.36833e+06	1.2422e+06	1.36525e+06	505740	595343	431848	452122	1.39295e+06	455934	1.51032e+06	471945	1.34011e+06	678659	1.46903e+06	2.13872e+06	562456	525717	524255	1.65046e+06	1.65076e+06	585141	2.10952e+06	1.71861e+06	768671	1.46268e+06	1.27587e+06
Phenylalanine, N-acetyl- (1TMS)	2824.3	19843.2	74914.6	74378.6	15584.2	59184.8	51084.4	16086.3	20162.7	32266.5	25861.2	29285.4	17722.2	33106.5	14793	5608.8	16919.9	26615.5	63963	41090.2	47109.1	49198	2863.45	34893.4	49378.4	39894	16828.2	30405	31823.3	29720.7	72228.7	3674.58	64151.4	NA	33577.3	15624.4	31887.2	143988	NA	18975.3	13452.9	92850.3	51505.6	18509.3	30302	63511.3	16660.3	93062.2	87871.6
Histamine, N-omega-acetyl- (2TMS)	78688.4	109989	311918	341739	116696	331792	306772	90713.5	97789.5	145907	315317	105154	104439	114719	110258	96317.1	111721	284958	136879	111797	278138	337277	109200	283379	280379	314382	108253	123857	109293	118030	324562	80417.2	228213	79352.4	212466	91823.6	214449	336562	87549.1	99380.3	108596	294291	296860	109643	287141	271508	113881	250675	259185
Lysine, 5-hydroxy- (5TMS)	328372	302234	487891	272076	152822	759040	255942	131560	412038	208676	812460	191405	98001.9	135594	166662	199072	207656	266407	244002	193469	432383	345064	205595	699906	400852	416646	115607	151192	125317	116780	338976	146236	437633	213971	319940	210476	481484	865724	243708	148264	247452	518408	619596	229589	729704	287413	252600	536463	352042
3-(2,4-Dihydroxyphenyl)-propanoic acid (3TMS)	NA	NA	NA	464.347	752.65	4536.91	NA	NA	NA	766.076	NA	NA	NA	NA	NA	NA	NA	NA	NA	NA	NA	NA	NA	NA	NA	NA	NA	NA	NA	169.287	2972.62	NA	NA	NA	NA	NA	NA	NA	NA	NA	NA	NA	NA	NA	NA	NA	NA	NA	NA
Galactosamine, N-acetyl- (1MEOX) (5TMS) MP	195289	324019	868772	876839	335417	1.44922e+06	928447	372664	276500	559355	1.24762e+06	350863	402586	353906	284258	239494	432167	891380	276169	319194	1.42463e+06	1.33845e+06	398779	954072	653513	877374	245124	317391	541583	340690	953208	254197	816649	345999	734417	378834	582378	879904	204742	180123	337569	1.32363e+06	757161	265959	736100	1.06241e+06	142441	659537	961931
Glucuronic acid-3,6-lactone (1MEOX) (3TMS) BP	NA	6265.31	18399.2	35428	11271.5	30285.1	NA	NA	2717.81	629.145	19005.1	1243.5	630.554	720.491	278.755	8536.46	6819.25	19906.9	7864.2	8727.1	5248.3	27662.1	6707.04	20966.5	22419.9	16280.2	1722.33	833.909	625.262	NA	19933.4	NA	NA	NA	6782.93	1533.4	12393.4	9361.97	2901.08	1434.59	5479.04	24758.2	1288.46	NA	NA	NA	903.231	NA	8707.13
4-Pyridoxic acid (3TMS)	51494.2	70042.9	164889	196576	65287.6	155037	6945.56	11460.5	12905.8	10590.6	164830	27680.7	11269.6	18367	25879.2	76002.4	48263.6	99660.7	50676.3	52057.1	77441	192291	54445.5	236434	147351	124441	30317.8	16437.6	17698	12335.2	109335	52609.9	90285	61355	93949.1	79049.1	140027	180467	89863.6	55056.7	57683.1	230574	6540.02	3739.41	42055.9	7530.36	52954.3	63747.2	131800
Galactosamine, N-acetyl- (1MEOX) (5TMS) BP	836496	1.19421e+06	3.05911e+06	3.1027e+06	1.10808e+06	2.62167e+06	887739	406011	293899	366038	3.0728e+06	535402	379319	364201	580383	1.33757e+06	720930	1.54405e+06	738483	921458	1.51361e+06	3.89951e+06	1.01907e+06	4.01523e+06	2.34749e+06	2.31352e+06	558184	340818	517438	306685	2.15684e+06	767742	1.63632e+06	1.05637e+06	1.46649e+06	1.27765e+06	1.95229e+06	3.18127e+06	1.42989e+06	932621	909522	3.37225e+06	482217	185942	1.28226e+06	466492	819456	1.13644e+06	2.35162e+06
Glucoheptose (1MEOX) (6TMS) BP	112250	79786.6	159798	41435.8	56092.2	7026.49	85535.9	70016.6	67464.1	19159.3	107131	31355	20796.4	28035	56064.7	49899	45683.5	25038	38459.8	32909.2	103504	72559.9	46574.2	124706	74906.8	53570.3	71109.7	25039.7	24678.6	25291.8	39241.8	108643	174399	100202	106037	79257.5	108549	193627	80556.2	100065	53081.1	222729	90339.9	99835.4	279871	146340	107499	172929	109264
Homoserine lactone, N-hexanoyl-	368994	NA	NA	165055	NA	53312.3	125779	242613	224118	73621	254849	96168.5	75186.8	43565.1	NA	NA	43576.4	104895	43364.1	85834.2	82773	252869	130249	507552	262106	196391	228724	58796.7	32764.8	39813.6	169939	321530	572095	322355	313198	260277	360317	588410	259233	301308	NA	712293	88414.7	320787	780160	506596	329593	540971	330175
Adenine (2TMS)	728737	1.98893e+06	5.63701e+06	4.49713e+06	1.66084e+06	3.50073e+06	6.08439e+06	2.2938e+06	1.65356e+06	1.70192e+06	1.92419e+06	1.51916e+06	1.62549e+06	1.68561e+06	1.76169e+06	1.58797e+06	2.70878e+06	3.85485e+06	1.4888e+06	1.32909e+06	2.31018e+06	5.50374e+06	1.42263e+06	4.70133e+06	3.77398e+06	4.22159e+06	1.59001e+06	1.33879e+06	1.37096e+06	1.24735e+06	4.26761e+06	1.02772e+06	2.94339e+06	1.60997e+06	1.81529e+06	1.11488e+06	2.25713e+06	4.74366e+06	922716	1.01482e+06	740652	3.20554e+06	2.18248e+06	1.37254e+06	4.40392e+06	3.60992e+06	1.08907e+06	2.31248e+06	3.37491e+06
Pantothenic acid, D- (3TMS)	NA	37711.1	54100.3	37385.7	NA	NA	9875.1	NA	NA	3901.93	36943.6	NA	14514.6	1781.69	19427.9	2749.72	NA	41813.3	NA	NA	NA	NA	NA	NA	NA	NA	37283	NA	NA	NA	NA	NA	NA	NA	56305.7	NA	51361.3	86219.2	NA	NA	3629.29	NA	14211.5	38223.5	NA	NA	NA	NA	NA
Adipamide (2TMS)	NA	NA	NA	36640.4	NA	53162.9	71655.5	NA	25778.9	27091.5	23471.4	23231.6	20329.4	18718.7	26159	24003.3	21995.2	59311.6	25033.6	20552.3	33244.8	69352.9	24244.3	74475.3	63988	71036.3	NA	25548.4	22503.9	25009	66068.8	NA	NA	NA	NA	NA	NA	NA	NA	NA	NA	NA	35691.7	NA	NA	NA	NA	NA	48797.3
Hippuric acid, 2-hydroxy- (3TMS)	NA	29717.5	71686.5	72592.9	28873.9	398023	370511	NA	NA	NA	501385	9825.41	NA	NA	142421	NA	NA	NA	161751	NA	423932	NA	NA	332150	282742	NA	117297	NA	116207	126464	NA	NA	NA	120248	264138	129779	324019	443821	NA	NA	146169	400698	479791	NA	482004	394878	159608	NA	339939
Benzimidazole, 5,6-dimethyl- (1TMS)	30559.9	37937.1	42749.9	54532.1	26417.9	53019.4	33603.8	48883	31582.3	4484.2	8779.28	35765.8	29073.1	13925.8	30965.8	27731.7	20341	55495.4	22246.8	19503	17011.6	67256.6	19082.5	60774	33197.5	51794.4	31235.4	11664.5	37848.5	17364.7	54058.7	22139.7	40095.2	19532.9	28143.6	20445.3	15385.1	36715.3	12879.8	21720	8717.63	61265.9	5218.98	27159.9	80726	45597.3	20755	60668.8	42124.7
Adenine (3TMS)	12957.2	25163.3	37861.2	46176.7	15711.2	50758.3	37002.8	42838.9	23094.8	13139.3	24391.3	15153.1	14365.7	11708.2	21171.4	20313.8	19556.8	47026.7	22288.7	12800.9	15650	50262.2	12656.1	55778.3	45763.1	42372.4	25629.6	11733.9	14757.8	11898.3	39994.5	13153.8	29413.5	14783.5	21992.4	13603.5	19548.2	45300.7	10663.1	9971.17	7136.49	82375.6	13610.2	9782.54	93800.2	35202.6	7523.51	36638.1	29520
Pyruvic acid, 4-hydroxyphenyl- (1MEOX) (2TMS) MP	28667.9	34440.6	55070.1	44431.1	25558.6	69541.5	50478.1	41987.9	29209.9	23454.8	52072.4	25670.9	22944	18265.8	31672.1	24716.9	24928.4	54054.4	23346.2	21977.7	41121.5	62380.7	23063.5	69762.3	44174.8	49142.4	32288.3	22399.3	30175.8	22547.3	46773.9	24327.1	38406.9	25546.5	39397.4	23925.1	29476.9	58619.5	19549.7	26849	18488.3	58036.1	42299.8	35827	112040	58748.5	24932.6	57735	46061.3
Pyruvic acid, 4-hydroxyphenyl- (1MEOX) (3TMS) BP	78.5875	3766.43	4463.63	7962.69	3094.91	14375.2	10046.8	4490.64	NA	7707.64	4342.98	3805.35	2132.92	2535.25	2457.84	929.548	6968.91	NA	3594.5	1330.88	14009.4	NA	2307.13	4865.18	1802.75	3378.36	3317.18	6647.82	4793.98	5265.86	5404.51	NA	NA	1256.81	5425.52	NA	NA	NA	NA	2410.42	4213.32	2463.2	6314.91	6198.85	34211.4	4480.58	3048.26	NA	NA
Cinnamic acid, 4-hydroxy-, trans- (2TMS)	21316.6	74206.1	200327	183148	67940.6	186148	194720	77251.4	70677.9	76962.9	63021.5	49143	47008.3	58426.9	68871.4	57477.2	55777.2	164983	68784.7	55509.4	44352.5	195379	55707.2	192286	151249	185812	73487.9	58791.6	59226.6	65009.9	192954	27852.1	44886.6	21765.9	41871	24766.3	40335.3	91111.2	26143.2	23908.8	22600.9	89543.5	69893.5	36438.8	124671	68808.3	26547	NA	102612
Homoserine lactone, N-2-oxocaproyl- (1MEOX) (1TMS) BP	NA	NA	NA	NA	NA	21290.4	NA	6310.9	6732.75	7923.52	NA	3534.94	6937.93	NA	4122.37	4523.55	NA	11891.1	6947.27	NA	NA	21120.2	NA	20735.4	15442.8	23253.3	NA	12399.6	NA	12972.7	NA	2384.36	NA	NA	5292.65	NA	NA	NA	NA	3410.55	NA	23572.8	33807.9	9409.26	66485.7	29233.1	8576.72	83959.1	58198.2
Cinnamic acid, 3,4,5-trimethoxy-, trans- (1TMS)	5860.1	9379.36	NA	NA	873.521	3740.24	2763.2	17729.6	10862.8	643.948	NA	2268.05	1835	1481.06	9686.48	4715.39	410.053	3746.7	6528.9	3204.04	3370.52	7704.91	1691.37	43857.3	17087.2	10356.7	18846.3	1494.51	1079.08	1658.82	7263.08	6294.42	11969.1	4418.75	6255.5	4172.04	3311.74	23160.2	3333.08	NA	1506.86	38909.3	6403.77	6739.99	44751	8764.67	4732.02	NA	181.886
beta-D-Galactopyranoside, 1-isopropyl-, 1-thio- (4TMS)	22474.1	NA	38474.9	21993.4	41878.2	25218.1	453.38	22926.2	15123.9	27634.3	NA	18588.8	22991.5	29590.2	24078.8	3658.88	26170.6	59759.4	11914.3	9725.74	NA	70268.8	15818.6	39443.3	42630.2	19463.6	28803.7	20863	NA	12969.8	14436.5	11569.9	NA	20754.5	25569.9	23189.5	33792.3	NA	2947.63	11103.5	NA	7854.53	34326.2	NA	45669.8	43161.9	19652.9	72211.3	46141.8
Aspartic acid, N-(aminocarbonyl)- (3TMS)	56172.6	29168.2	108663	90582.1	29074	118903	140722	40287.7	38718.4	49691.3	179275	26904.1	31751.6	41613.1	40885	44285.6	37244	108894	33079.1	28595.8	177284	91170.9	41521.5	113125	90118.2	104945	36143.6	39667.8	40201.1	42852.2	83896.3	61839.3	127013	70419.4	134358	52912.5	113372	188559	49186.1	53679.5	41002.8	137089	149947	62774.8	186572	142122	62461.5	93500.9	93889.4
Cembrene	598997	69753.9	201589	254803	83079	641256	610212	206836	237154	289486	2.05616e+06	210059	201301	254295	270656	255144	271305	670327	231686	250101	1.68165e+06	772901	303729	698221	683221	567428	227454	209953	145549	158468	585628	555806	1.40124e+06	579507	1.19237e+06	578831	1.22366e+06	1.8287e+06	505235	493985	428892	1.56676e+06	1.31196e+06	540779	1.44984e+06	1.29751e+06	501982	583254	865298
Hippuric acid (1TMS)	33232.8	23829.9	40749.2	11281.9	14082	30885.5	42303.8	21542.6	24112.1	1965.15	51399.1	13395.9	13821	17499.2	22691	29670.5	13970.7	21471.5	39073.5	18017.5	82499.6	37195.8	14099	62007.9	35582.4	37535.8	22496.3	12067.2	19175.9	18827.7	29440.9	38384.3	87210.1	32418.7	40278.5	29822.9	32085.3	71060.5	23472.1	33930.6	17046.6	71285	37738.4	34264.3	101979	62332.4	32086.8	41636	41664.8
Dopamine (4TMS)	NA	NA	NA	NA	NA	NA	NA	NA	NA	2150.19	NA	NA	265.016	2146.44	NA	NA	NA	NA	NA	1662.17	NA	NA	NA	NA	NA	NA	NA	NA	NA	NA	NA	NA	3735.05	NA	NA	NA	NA	NA	NA	NA	NA	NA	27774.4	NA	NA	NA	NA	NA	NA
Caffeic acid, cis- (3TMS)	231793	127735	215474	260232	110920	1.73282e+06	217641	106673	200694	156086	688930	93503.7	158328	131444	281715	463422	142024	327584	232567	189926	1.25265e+06	766978	129243	361140	335760	411212	200337	120822	261726	119022	500009	275617	551552	581005	611819	202620	731304	475479	283977	219408	293888	290892	593128	191474	371535	546869	311449	464026	877375
Hexadecenoic acid, 9-(Z)- (1TMS)	213744	167813	471883	502977	179606	615704	594969	186361	197898	267651	747322	204802	197757	221615	210760	191985	229086	553534	248161	199800	636082	602274	206391	556060	524170	572767	210861	223853	199575	206394	580123	201412	541264	204099	464584	210083	502376	754201	202711	215382	225546	666964	653493	244589	692290	601759	245115	548005	574000
Tyramine, 3-methoxy- (3TMS)	NA	89258.5	156626	NA	NA	NA	NA	NA	NA	NA	NA	NA	NA	NA	NA	NA	NA	NA	458741	NA	NA	NA	NA	NA	NA	NA	NA	NA	NA	NA	NA	NA	NA	NA	NA	NA	NA	NA	NA	NA	NA	NA	NA	NA	NA	NA	NA	960087	NA
Ethanesulfonic acid, 2-cyclohexylamino- (2TMS)	5339.1	2981.48	9607.44	9854.47	4378.78	10397.7	13620.2	5276.72	5844.59	5256.44	12522.3	3280.44	5324.99	10350.4	5923.79	3891.5	15411.4	16708.3	6206.99	354.201	NA	16209.4	3610.73	NA	17230.9	11694.7	77.8453	4092.07	4911.33	3897.38	14433.8	NA	19300.1	NA	1199.99	3947.6	27066.5	NA	NA	4468.02	5238.92	NA	12875.7	5648.87	NA	20144.6	NA	NA	NA
Glucosamine, N-acetyl- (1MEOX) (4TMS)	9319.89	52016.7	46791.1	48286.4	10069.9	61047.6	48887.2	56763.4	46905.5	8014.81	7232.74	35428	17105.4	28832.7	17626.5	10259.3	7037.75	23566.1	8969.39	24603.2	NA	104970	2445.48	106542	46204.1	25072	26199.8	14119.4	8136.66	15905.4	25683	26359.6	64078.3	18128.8	NA	26341.2	25032.9	74078.7	8293.59	2325.86	NA	157614	26130.5	15033.8	48255.7	4206.6	4330.96	71034.7	17440.2
Indole, 5-cyano- (1TMS)	22251.9	42636.3	143049	97825.3	15773.2	349330	102059	14508.8	32524.8	95041.6	530236	111628	101334	71785.5	44351	24053.3	37258	89460.2	39129.2	73925.9	222862	275376	16424.6	159706	84980.3	93061.1	24708.1	85460.4	34355.5	62378.9	195894	53646.7	239916	30326.5	101674	108758	76056.7	191895	34682.6	26515.6	14934.3	298050	156878	117458	201388	308313	14102.9	107703	370527
Mannosamine, N-acetyl- (1MEOX) (4TMS)	NA	51398.6	19310.5	23056.8	NA	4472.47	17225.8	1735.79	22513.6	13078.8	5646.2	2397.17	6073.43	5851.11	22370.3	2074.11	NA	11646.7	27055.8	5796.11	14274.5	81166.1	NA	19566.7	18948.4	17543.4	20957.9	NA	NA	11140.8	40660.2	3587.73	39359.5	NA	NA	2809.34	1600.35	NA	5148.58	NA	905.543	3229.87	NA	526.786	NA	34654.6	NA	8725.3	33295.5
Pyruvic acid, 4-hydroxyphenyl- (1MEOX) (3TMS) MP	1224.41	14856.9	5287.28	10900.7	1527.65	3907.19	7723.55	3356.86	5439.36	4688.98	3263.06	1988.29	2980.97	3085.38	7063.79	970.326	678.433	5810.47	7445.83	2953.91	10616.6	23606.1	NA	6183.4	3819.89	5725.85	6394.02	NA	2313.1	4237.84	13249.1	2221.4	10007.3	NA	NA	1905.9	1328.18	NA	2210.26	2470.68	1436.66	4135.1	13722.8	3602.47	NA	9985.14	NA	1529.02	8408.32
Glucoheptonic acid-1,4-lactone (5TMS)	269046	259262	411560	364274	131992	594994	493556	82722.8	156840	293999	1.18636e+06	115212	158252	158432	209881	135951	171499	367475	227328	130777	1.16295e+06	794053	220598	317267	254322	312208	136792	175207	153995	152342	424087	245705	704177	277368	635394	236617	569876	620037	247606	204635	310793	420564	737455	209617	427642	759523	222359	296366	670290
Ribose-5-phosphate (1 MEOX) (5TMS) MP	NA	33933.2	41854.5	NA	11142.5	NA	8152.79	19829.9	17546.9	NA	NA	NA	NA	5257.88	21078.5	4249.23	6283.49	NA	8332.54	5510.65	NA	NA	2355.84	NA	NA	NA	32491.6	NA	4672.05	392.48	NA	20105.4	NA	4539.16	NA	6900.28	NA	NA	7587.87	21299.2	5428.17	NA	NA	5313.14	NA	NA	30642.8	NA	NA
Ribose-5-phosphate (1 MEOX) (5TMS) BP	NA	33933.2	41854.5	NA	11142.5	NA	8152.79	19829.9	17546.9	NA	NA	NA	NA	5257.88	21078.5	4249.23	6283.49	NA	8332.54	5510.65	NA	NA	2355.84	NA	NA	NA	32491.6	NA	4672.05	392.48	NA	20105.4	44488.1	4539.16	NA	6900.28	NA	15428.8	7587.87	21299.2	5428.17	NA	NA	5313.14	NA	17880.8	30642.8	NA	NA
Ribulose-5-phosphate (1MEOX) (5TMS) BP	1.2308e+06	940978	1.54463e+06	2.53901e+06	519109	149489	1.13975e+06	646257	411395	318205	1.24239e+06	786817	155780	159921	444230	60147.2	398948	3.05395e+06	148927	194724	357269	1.13359e+06	667115	1.91932e+06	2.82946e+06	1.54445e+06	222760	449923	68652.3	172730	595521	304593	839137	131552	965230	684342	997177	5.16624e+06	407038	387666	79741.7	2.66568e+06	690967	691557	4.9972e+06	1.98413e+06	339534	2.84671e+06	353817
Saccharin (1TMS)	9117.12	NA	NA	17983.4	4776.94	2867.42	15828.1	NA	NA	NA	4782.94	NA	NA	NA	NA	505.088	NA	30830.5	NA	NA	3680.23	NA	5750.28	NA	14244.2	12995.3	NA	NA	NA	NA	7909.77	NA	NA	2195.95	6049.03	NA	5023.13	23933.3	NA	3673.95	3606.91	NA	10677.9	7160.76	22647	NA	NA	NA	NA
Levodopa (4TMS)	NA	NA	NA	NA	NA	NA	NA	NA	18168.3	NA	NA	1668.29	NA	4994.33	NA	NA	NA	NA	NA	NA	NA	NA	NA	NA	NA	NA	NA	NA	NA	NA	NA	NA	NA	NA	NA	7538.73	NA	NA	NA	NA	NA	NA	NA	NA	NA	NA	NA	NA	NA
Normetadrenaline (4TMS)	22746.7	31168.2	53738.9	13039	29728.2	22022.6	NA	11263.9	16824.4	11751.4	76723.7	14654.4	10385	10645	19294	19768	18793.6	10725.4	11468	21356.1	41785.5	61017	9773.14	NA	10227	5707.15	25125.5	4889.27	15406.9	4404.29	11711.1	39489.2	86153.8	67454.8	36480.2	40437.9	33703.1	59497.3	32045	34112.3	28927.5	44460.8	42326.5	33218.5	66264	43615.8	29206.7	29665	51083.9
Galactosamine, N-acetyl- (1MEOX) (4TMS)	45737.9	26181	147212	101850	48862.3	139007	131282	22288.7	17207.2	85624.1	132186	33982.4	41976.7	37908.4	29325.2	32039.3	44683.8	124498	23360.2	27686.9	223679	85411.1	62766.9	81414.3	79365	88462.2	12892.2	54342.7	48158	41742.9	53042.5	24439.9	45327.6	41089.5	102836	36423.3	80570.4	149275	30388.7	38269.3	58835.8	47832.3	96995.5	53124.8	149274	111503	35570.2	101410	77862.7
Homoserine, O-succinyl- (3TMS)	219130	NA	200571	322532	61497.9	66205.4	156915	93267.4	66014.4	57357	313944	111834	35157.5	36281.1	65365.5	NA	NA	440814	NA	39683	193121	167987	93374.4	332911	NA	217318	38483.8	64751.3	34193.2	35256.1	101085	94079.6	226499	73334.1	229522	139853	NA	NA	89878.5	NA	35197.1	494478	NA	158129	NA	393107	NA	NA	84860.1
Ribulose-5-phosphate (1MEOX) (5TMS) MP	1.97839e+06	1.30279e+06	2.09411e+06	3.66929e+06	668921	213715	1.61977e+06	900197	601440	432102	2.05294e+06	1.09567e+06	235352	232898	620316	108378	542815	4.69411e+06	188602	269045	835897	1.6139e+06	907613	2.87122e+06	4.15115e+06	2.17225e+06	321528	623358	98885.9	231614	925509	524010	1.45189e+06	240462	1.59572e+06	1.11479e+06	1.6705e+06	8.8767e+06	692630	651628	158285	4.58764e+06	1.13315e+06	1.17925e+06	8.50666e+06	3.23992e+06	587918	4.92545e+06	654989
Taurine, N-tri(hydroxymethyl)methyl- (4TMS)	16330.7	7905.79	21348.4	28029.9	5687.03	1318.02	12651.7	5654.64	3356.08	2662.15	16338.7	7546.13	1085.65	493.02	2355.93	NA	2306.67	33648.3	NA	767.595	14162.9	2279.49	5749.31	22268.4	28632.1	13433.3	1202.71	4777.14	711.442	624.186	3855.71	5312.2	9927.13	3817.67	20886.4	10444.3	12776.6	62924	4615.1	5616.86	3372.89	32615.8	12532.1	13696.4	67202	28530.1	4386.63	33255.5	NA
Phytol (1TMS) BP	917.824	NA	NA	NA	NA	NA	NA	NA	NA	NA	NA	NA	NA	NA	NA	NA	NA	NA	NA	NA	NA	NA	NA	NA	NA	NA	NA	NA	NA	NA	NA	NA	NA	NA	NA	NA	NA	NA	NA	NA	NA	NA	NA	NA	NA	NA	3009.63	NA	NA
Coniferylaldehyde, trans- (1MEOX) (1TMS) MP	NA	34277.5	31766.2	23584.2	15502	55807.8	NA	NA	NA	NA	106121	24348.8	NA	9489.64	NA	23640	14804.8	114843	11791.1	16646.5	NA	59763.9	10345.1	38755.6	68894.4	38986	23282.6	14015.4	NA	NA	7901.62	NA	NA	49924.2	75207.1	19871.9	80328.7	62461.5	28163.6	25764.3	39778.8	100237	NA	NA	NA	NA	NA	NA	148837
Glucoheptonic acid (7TMS)	39210.3	24639.7	NA	NA	NA	NA	24697.1	41523.7	36539.7	35634.3	91235.8	18697.4	42518.6	44842.8	114724	NA	25687.7	82283.3	25704.2	NA	50527.1	NA	NA	NA	63196.2	NA	37824.1	10366.8	66183.4	36563.1	NA	14007.1	237827	32901.2	60402.4	27025.9	49813.2	71556.8	38495.2	24794.3	13651.3	165324	13003	10412	135143	43914.7	34586.4	347100	57735.7
Indole-3-acetonitrile (1TMS)	21698.9	7685.47	22613.1	31185.8	10062.8	68346.5	60355.9	23017	22346.1	32831.5	77600.3	22377.3	22808.7	25929.7	25019	22665	27220.1	62294	30431.8	21547.1	77120.2	70472.3	22217.8	74755.2	56153.3	53084.3	18072.8	18848.6	20522.7	20047.7	52651.2	23061	61934.9	22536.5	50230.1	20919.6	51067.4	76469	22017.9	19828.6	24868.8	77695.5	67660.2	26074.3	76363.6	78206.8	25599.5	62608.6	66014.1
Indole-3-acetamide (3TMS)	209697	86152	246541	238712	94054.9	472866	453455	180877	177289	225020	632378	182644	169672	183565	202686	195132	202803	460046	223627	181803	522283	575711	194971	540720	469415	405253	153595	154619	145754	145067	406406	190904	453196	188498	396069	187461	410788	649636	185321	189424	181968	593754	496088	211975	640935	513548	207783	493891	510280
Homoserine lactone, N-heptanoyl-	NA	NA	NA	NA	NA	NA	NA	NA	NA	NA	NA	NA	NA	NA	NA	NA	NA	NA	NA	NA	856483	NA	NA	NA	NA	NA	NA	NA	245713	NA	NA	NA	NA	NA	NA	NA	NA	NA	NA	NA	291552	NA	NA	NA	NA	NA	NA	NA	NA
Spermidine (5TMS)	467998	588942	2.45737e+06	824829	635759	913681	2.10665e+06	666106	329984	683935	2.04961e+06	532336	313487	337259	449586	569129	454557	654473	305729	342310	718325	1.4172e+06	960802	1.56315e+06	544926	1.08073e+06	659499	693663	530248	251325	1.16817e+06	554186	1.08446e+06	539072	888447	472723	666606	2.24293e+06	238763	803607	585365	896001	1.51182e+06	535694	4.74852e+06	1.02275e+06	722633	880867	974086
Indole-3-acetic acid (2TMS)	NA	NA	NA	NA	NA	NA	NA	NA	NA	NA	NA	908.53	NA	NA	NA	NA	NA	NA	NA	NA	NA	NA	NA	NA	NA	NA	NA	NA	NA	NA	NA	NA	NA	NA	NA	NA	NA	NA	NA	NA	542.308	NA	308.044	NA	NA	NA	NA	NA	NA
Histidinol (4TMS)	NA	NA	2808.37	1043.35	NA	NA	NA	NA	NA	7823.6	796.601	NA	2975.49	NA	NA	NA	NA	NA	NA	4359.25	15276.2	NA	1788.8	NA	NA	NA	NA	NA	NA	NA	2040.62	8953.65	21113.4	2266.34	2516.51	NA	13965.5	NA	1052.99	2098.43	NA	14203.4	31873.7	6988.48	19322.2	29341	5294.41	9387.11	44024.1
Spermidine (4TMS)	126952	140950	288077	194642	120234	194756	217005	107592	121405	96868.6	426581	99803.6	81262.9	80827.2	132407	115585	99975.1	185325	81344	108695	246659	428317	119473	355283	212013	256849	135722	71594.8	103210	57242.6	233851	144300	349062	177561	199095	162096	210956	420890	119356	145319	123240	375065	217690	153033	539579	300335	111803	279641	432186
Homoserine lactone, N-2-oxocaproyl- (1MEOX) MP	NA	32451	96170	125786	26732.8	61844.3	79786.8	34156.4	36020.3	46961.3	134589	53230.9	41687	56770.5	38585.1	41105.9	35439.2	96364.3	40493.6	35836.4	NA	133184	38494.3	113152	96030.7	115823	42002.4	43910.7	28454.9	39476.9	133654	NA	NA	NA	103984	NA	190707	190980	43081.4	NA	NA	259421	254249	115573	NA	NA	NA	NA	NA
Cysteinyl-glycine (3TMS)	3065.88	NA	18149.4	18427.7	2799.33	38617.9	71813.8	22679	21691	29671	17975.2	18965	25793.3	48710.8	23510.3	33982.7	17082.6	61290.5	32732.8	24818.9	6411.8	68021.2	21598.1	98197.8	66857.8	64685.5	25257.9	44273.6	9832.75	24847.3	92844.1	6941.77	6034.09	NA	6237.1	5512.12	12857.2	40175.8	621.926	4706.15	2147.87	21426.8	40028	13494.3	51821.4	36373.2	12072.6	24953.7	20693.4
Kynurenine (4TMS)	NA	NA	NA	NA	NA	NA	NA	NA	NA	NA	NA	3878.33	361.883	NA	NA	NA	NA	NA	11734.1	2690.4	NA	NA	NA	NA	NA	NA	NA	NA	NA	473.814	12914.9	NA	NA	NA	NA	NA	NA	NA	NA	NA	NA	NA	NA	NA	NA	NA	NA	NA	NA
Heptadecanoic acid (1TMS)	511849	225773	634798	708029	224267	1.07331e+06	1.03047e+06	412819	416395	494537	1.49285e+06	436303	382294	427016	445678	414052	425770	1.05702e+06	505028	425128	1.2635e+06	1.33734e+06	417298	1.2036e+06	1.02994e+06	1.03186e+06	404456	416216	343139	359557	1.07034e+06	458257	1.127e+06	431537	951104	465032	1.07209e+06	1.52867e+06	438428	431924	381634	1.40071e+06	1.53931e+06	633729	1.79297e+06	1.47075e+06	550594	1.42931e+06	1.43709e+06
Phytol (1TMS) MP	NA	NA	NA	NA	NA	NA	NA	NA	NA	NA	NA	NA	NA	1054.18	NA	NA	NA	10787.2	NA	NA	NA	NA	NA	NA	NA	NA	NA	NA	NA	1133.94	NA	NA	NA	NA	NA	NA	NA	NA	NA	NA	NA	NA	278.425	1437.89	NA	NA	NA	NA	NA
Prephenic acid (1MEOX) (3TMS)	55609.9	22580.5	93646	40994.4	12485.3	2302.14	95993.1	24165	27621.7	9461.84	94255.6	19573.2	9533.25	22121.8	24586.4	2253.9	14909.6	36988.4	15717.9	14296.9	81698.8	38201.8	1702.09	145537	90254.6	41063.7	24498.9	5283.8	450.152	17231.3	20436.1	115662	181317	59485.1	87793.7	64916.6	146394	226848	66473.5	60238.1	11356.9	302475	44213.3	57173.4	268381	116193	45805.7	177485	85990.4
Theophylline (1TMS)	9348.03	19769.7	44275	35058.2	17640	46877.5	NA	18219.5	14307.8	13166.4	28071	14232.4	9887.83	12738.4	13495.1	15708.7	13877	33849	13913.1	11999.9	26381	41673.4	14135.1	71678.5	44720.5	34755.7	18213.9	15155.1	14242.6	12096	36614.3	15989.4	18286.2	31504.6	17137.2	12049.3	22563.8	52711.3	12346.3	15986.5	8029.82	58596.4	42913	16999.6	81606.2	42580.7	18623.6	NA	34085.4
Acrylic acid, 4-imidazole- (2TMS)	33974.1	229330	549938	626946	222752	714506	331112	124320	112387	150377	548271	141485	116198	136074	139405	188702	162454	461951	196633	176421	99243.4	659912	195708	706389	411805	475894	117547	162045	119211	115698	522980	45350.3	146787	418983	125008	136708	210029	260477	132973	85211.3	79820	384992	98319.5	14083	123293	45054.9	48033.7	209686	375555
Leucyl-glycyl-glycine (4TMS)	38165.4	43079.8	69656.6	44829.5	11093.7	17977.7	36672.8	42640.6	35206.1	39609	58958.5	28453.6	11516.3	30650.4	21774.9	44670.2	2940.21	62201.4	19728.5	11801.3	19854.8	125782	14497.5	136899	79089.7	55570.6	44135.4	8828.42	9146.07	9198.23	62403.3	68020	172517	47154.1	50867.9	39672.1	87805.7	133471	43279.7	44704.5	5863.64	162799	55554.6	34573.5	221699	145648	39897.8	108791	136892
Lipoamide, alpha- (2TMS)	NA	NA	NA	NA	NA	NA	NA	NA	NA	NA	11905.7	NA	NA	NA	NA	NA	NA	NA	NA	NA	NA	NA	NA	NA	NA	NA	NA	NA	NA	NA	NA	NA	NA	NA	NA	15026.5	NA	NA	4413.07	NA	NA	NA	NA	NA	NA	NA	NA	NA	NA
Cystineamine (4TMS)	NA	NA	NA	NA	NA	1695.85	NA	NA	NA	NA	NA	NA	NA	NA	NA	NA	NA	NA	NA	NA	NA	NA	NA	NA	NA	NA	NA	NA	NA	NA	NA	NA	NA	NA	NA	NA	NA	NA	NA	NA	NA	NA	NA	NA	NA	NA	NA	NA	NA
Histidine, N-tau-methyl- (3TMS)	NA	15860.2	28856.9	43688.7	22547	72725.2	94976.4	NA	NA	51684.9	11682.4	NA	20697.7	39754.3	35140.1	NA	NA	NA	30350.4	NA	11174.6	NA	NA	NA	NA	39811.2	23654.3	26686.1	34034.6	22556.7	50548.1	56377.6	NA	14948.4	NA	4031.53	NA	NA	NA	1095.38	8281.14	NA	NA	NA	NA	NA	NA	NA	NA
Octanoic acid, 3-hydroxy- (2TMS)	74595.1	59057.4	173205	188058	63018.5	190448	153991	62446.5	68195	75755.2	250793	79563.3	67802.9	70315.5	78157.3	78310	77569.9	214594	78086.5	73890.6	221109	286823	67772.9	254416	202352	193282	69514.9	75451.4	58592.2	57640.7	195383	85054.3	189302	77936.2	168232	75400.5	183554	272881	65006.2	74505.3	68609.6	250889	215625	77946.7	252181	239784	79980.8	218584	228441
Caffeic acid, trans- (3TMS)	379542	328717	680651	781384	286283	1.68097e+06	681827	263014	440072	440181	961637	225334	284624	340702	475766	728729	325190	778843	380120	333642	1.16618e+06	1.3864e+06	277686	941616	840653	1.00461e+06	421676	351833	310770	269347	1.05346e+06	406161	849205	600891	776382	359928	1.02644e+06	1.03234e+06	395906	480185	268472	778199	1.3228e+06	453246	1.08488e+06	924787	600821	1.03166e+06	1.31493e+06
Cinnamic acid, 2,5-dimethoxy-, trans- (1TMS)	68869.8	72693.4	216088	231804	77549.4	215874	215076	65229.8	68289.6	95539.9	255132	68437.3	69000.9	73280.6	70898.7	62440	68881.9	189391	87119.8	69067.4	216944	206840	74459.4	189391	186283	203828	75886.5	79264.2	72202.2	77799.1	213950	65274.8	180032	65523.7	147675	61135	155558	258597	66132.7	71470.9	79083.4	223141	213632	78151	229666	206990	81314.6	178340	170037
Hexadecanoic acid, 3-hydroxy- (2TMS)	32667.2	25393.1	92227.2	97538.7	30763.2	96868.4	97366.7	24830.1	27844.4	42319.2	136589	31273.6	34624.8	34206.8	26643.6	22177.6	31157.1	94938.7	35952	29924.8	116194	102167	29938.1	98817.5	75954.4	98896.4	30622.4	30962.7	31482.2	36504.5	95854.7	31921.6	93079.2	35876.1	81033.3	36942	85145	124447	37874.2	35842.4	38248.5	117067	121737	37059.5	117575	121192	38821.9	93772.2	101303
Cystathionine (4TMS)	172891	153079	1.31327e+06	378939	345951	223208	1.20177e+06	135536	133220	311380	499595	208694	137533	184313	253424	396859	126594	314908	117038	195007	631236	1.16791e+06	342951	653861	322040	703545	147958	120757	320538	186178	817516	372954	1.16409e+06	358379	473035	373028	334028	606306	225753	385631	286698	367048	394238	304020	646913	983943	413484	403278	1.75971e+06
Caffeine	654.896	105712	285311	203158	95839.5	269599	263255	104529	119021	123988	10492.5	51569.1	51959.5	87895.9	102284	117915	98668.2	243108	100088	70130.9	66221.8	122389	94589.3	260839	206140	208900	77591.3	87761.3	93632.6	105343	202589	29528.3	NA	10041.5	8168.95	11600.4	NA	63494.6	1302.51	30178.8	28520.5	128323	105929	55270.6	167414	NA	53511	146405	18697.8
Ferulic acid, trans- (2TMS)	561812	1.65882e+06	4.47961e+06	3.59373e+06	1.4788e+06	4.56486e+06	4.1953e+06	1.67665e+06	1.65081e+06	1.89339e+06	1.87773e+06	841128	779828	1.32842e+06	1.41874e+06	1.69906e+06	1.52398e+06	3.51914e+06	1.48128e+06	995194	1.63898e+06	2.97436e+06	1.31558e+06	3.64191e+06	2.98713e+06	3.31778e+06	1.34319e+06	1.41736e+06	1.51947e+06	1.52035e+06	3.28307e+06	591457	1.0871e+06	632080	1.0807e+06	471973	1.162e+06	2.12329e+06	544024	656941	675317	2.21912e+06	2.06918e+06	752148	2.73707e+06	1.29471e+06	833532	2.12364e+06	1.62268e+06
Muramic acid, N-acetyl- (1MEOX) (5TMS) MP	NA	43462.3	170219	32768	39018	22918.8	206639	46874.2	55576.5	61270.1	NA	NA	NA	29990.1	25022	19730.9	11999.3	47924.8	7713.12	NA	NA	NA	NA	NA	NA	NA	14404.3	34767.3	46046.6	66622.4	25039	NA	NA	NA	NA	NA	NA	NA	NA	NA	NA	NA	NA	NA	NA	NA	NA	NA	NA
Cinnamic acid, 3,5-dimethoxy-, trans- (1TMS)	6080.34	36684.8	104818	73983.1	33255.8	95960.4	96653.1	36641.8	34382.5	38601.1	19731.7	15197.1	14266.1	29557.2	27290	33543.4	32725.4	74705	32334.2	17820.8	19905	42624.1	26731.7	62853.2	52409	63141.9	26061.6	32700.8	36872.1	35265.5	65636.7	5639.91	10429.4	4919.81	9908.64	3811.8	4126.06	18430.2	4845.06	7588.94	8764.43	30408.2	38473	14549	42280.8	20590.2	11982.9	30400.3	18334.1
Malic acid, 3-oxalo- (1MEOX) (4TMS) BP	NA	NA	NA	NA	NA	28193.8	324971	53316.7	51315.4	96222.1	NA	NA	26873.5	NA	50548.5	NA	NA	90708.2	NA	17338.7	51096.3	NA	11102.1	NA	25728.2	15195.9	18324.8	58798.7	35704.1	49796.8	NA	NA	NA	NA	NA	NA	NA	NA	NA	NA	NA	NA	NA	NA	NA	NA	NA	NA	NA
Citrulline (3TMS)	22484.8	70926.1	212992	191113	61060.1	246718	274668	71753.2	84833.2	111732	72270.7	91890.7	85771.9	82978.7	83056	68995.1	83197.9	236567	103865	76342.3	86481.2	207245	71242.3	198361	188863	231905	90587.6	109376	95514.8	92065.5	254189	37908	79351	25735.5	48561.9	35992.4	35889.1	90419.1	21240.4	33401.8	42325.5	46311.2	113739	49573.1	175644	67222.5	56029.8	127938	107682
Fructose-1-phosphate (6TMS) MP	NA	NA	NA	NA	NA	NA	NA	NA	NA	NA	NA	NA	NA	NA	NA	NA	NA	NA	NA	NA	NA	NA	NA	NA	NA	NA	NA	NA	NA	NA	NA	NA	NA	NA	NA	NA	NA	NA	NA	NA	NA	NA	NA	NA	NA	NA	NA	NA	NA
Hippuric acid, 2-hydroxy- (2TMS)	191774	406081	929095	1.04342e+06	385170	953919	NA	NA	NA	NA	751895	190350	NA	145375	176354	499400	316954	648243	358102	336643	292476	1.28787e+06	352800	1.49425e+06	916059	789361	194930	163151	143317	NA	700150	209352	286255	255458	360517	360608	560180	824761	406422	252331	299058	1.12705e+06	NA	NA	NA	NA	261607	NA	705121
Malic acid, 3-oxalo- (1MEOX) (4TMS) MP	NA	NA	NA	NA	NA	NA	NA	NA	NA	NA	NA	NA	NA	NA	NA	NA	NA	NA	NA	NA	NA	NA	NA	NA	NA	NA	NA	NA	NA	NA	NA	NA	NA	NA	NA	NA	NA	NA	NA	NA	NA	NA	NA	NA	NA	NA	NA	NA	NA
Fructose-1-phosphate (1MEOX) (6TMS) MP	5821.3	49151.5	83321.1	121923	13233.8	16366.8	47674.6	56807	7438.4	14648	9372.56	30971.4	8358.96	7721.98	4825.76	6369.67	24456.5	86416	12206	12159.3	13035.7	187055	81611.7	130900	203925	31489.5	6419.32	13180.4	9206.57	6518.96	29389.3	5521.72	41703.4	NA	4526.04	10366.9	11222	563227	13458.9	4280.44	7490.57	494487	25858	12309.4	414632	272255	12423.7	153021	19804.8
Gluconic acid-6-phosphate [-H2O] (5TMS)	NA	NA	NA	4583.28	NA	NA	6258.79	2032.79	1732.32	2684.35	586.618	1083.5	1994.01	1867.86	1976.26	NA	4741.05	9402.78	6127.96	3494.28	1741.06	NA	NA	NA	NA	NA	1262.07	3152.13	1259.69	2024.82	3622.03	1466.61	NA	779.835	NA	NA	NA	NA	724.339	NA	NA	3836.43	2405.12	NA	1313.84	2377.28	1455.39	1199.38	NA
Kynurenic acid (2TMS)	NA	NA	NA	NA	NA	NA	NA	NA	NA	NA	NA	NA	NA	NA	NA	NA	NA	NA	NA	NA	NA	NA	NA	NA	NA	NA	NA	NA	NA	NA	NA	NA	NA	NA	NA	NA	NA	NA	NA	NA	NA	NA	NA	NA	NA	NA	NA	NA	NA
Cystathionine (3TMS)	40362.9	102777	273273	248417	92985.3	182926	62303.5	23195.7	28474.3	33894.9	141655	32617.3	20633.8	29362.8	38926.8	80160.8	44437.4	85903.9	42321.6	47993.8	36060.1	181708	53259.8	253631	126207	174211	37615.8	8039.37	11835.1	15529.9	99177.9	63185.9	102761	53808.6	96823.3	76447.2	187430	271953	88925.2	69740.8	59368	270650	57180.7	12482.7	146926	37853.9	61157.2	89547.8	122131
Fructose-6-phosphate (1MEOX) (6TMS) MP	149211	139692	431508	245425	121915	242623	437461	129347	176681	180308	534036	99871.9	149996	152659	210681	150769	70428.4	197242	84364.4	175947	246296	515348	179014	645193	437950	341799	142310	102954	86732.7	142477	228731	248245	480777	143226	241524	157591	294638	958496	182057	146505	92232	374203	398233	174966	901670	549304	173843	332713	553613
Shikimic acid-3-phosphate (5TMS)	NA	NA	NA	NA	NA	NA	NA	NA	NA	NA	NA	NA	NA	NA	NA	NA	NA	NA	NA	NA	NA	NA	NA	NA	NA	NA	NA	NA	NA	NA	NA	NA	NA	NA	NA	NA	NA	NA	NA	NA	NA	NA	NA	NA	NA	NA	NA	NA	NA
Octadecenoic acid, 6-(Z)- (1TMS)	1.36436e+06	2.28022e+06	5.1913e+06	5.92502e+06	2.03475e+06	5.20146e+06	1.81762e+06	785262	851198	893184	3.57463e+06	956610	714836	809254	958036	2.92251e+06	1.12708e+06	2.52363e+06	1.26763e+06	1.25663e+06	2.29319e+06	5.71226e+06	1.4877e+06	6.91278e+06	3.16559e+06	5.45917e+06	1.07247e+06	770498	757681	702091	2.84959e+06	1.45296e+06	2.33525e+06	1.69839e+06	2.23933e+06	2.1863e+06	3.69883e+06	4.25899e+06	2.22325e+06	1.00632e+06	1.00511e+06	5.55854e+06	2.25785e+06	1.07493e+06	3.3786e+06	2.19166e+06	1.39233e+06	3.02747e+06	4.79865e+06
Fructose-6-phosphate (1MEOX) (6TMS) BP	86618.9	75681.6	217599	132187	62912.8	130094	183233	61268.3	91106.4	78001.6	283190	44714.5	65219.4	69051.9	102724	103285	34042.4	99251.5	40917.8	88136	124821	280121	95170	382414	209144	181753	72023.4	43545.7	37502	63446.6	122521	158567	301773	95994.7	134902	106229	174394	585354	123523	84078	45570.2	230873	190366	84726.5	502162	310447	103718	182848	357208
Octadecanoic acid (1TMS)	3.86684e+07	2.47474e+07	6.99271e+07	7.68857e+07	2.63545e+07	1.08991e+08	1.00112e+08	3.4459e+07	3.61177e+07	4.63857e+07	1.305e+08	3.60806e+07	3.48577e+07	3.8431e+07	3.90088e+07	3.67017e+07	3.88629e+07	9.76162e+07	4.45325e+07	3.71629e+07	1.08905e+08	1.13884e+08	3.7391e+07	1.07102e+08	9.52823e+07	1.00705e+08	3.69101e+07	3.87451e+07	3.45701e+07	3.53057e+07	1.00321e+08	3.61075e+07	9.21607e+07	3.66224e+07	8.00567e+07	3.74709e+07	8.59256e+07	1.29423e+08	3.64708e+07	3.71891e+07	3.71641e+07	1.20252e+08	1.2225e+08	4.6755e+07	1.34943e+08	1.15663e+08	4.5901e+07	1.08448e+08	1.10587e+08
2-Naphthoic acid, 1,4-dihydroxy (3TMS)	NA	NA	NA	NA	NA	NA	NA	NA	NA	NA	NA	NA	NA	NA	NA	NA	NA	NA	NA	NA	NA	NA	NA	NA	NA	NA	NA	NA	NA	NA	NA	NA	NA	NA	NA	NA	NA	NA	NA	NA	NA	NA	NA	NA	NA	NA	NA	NA	NA
Glycyl-phenylalanine (4TMS)	94912.3	89826	267589	194665	54326.9	210628	235336	109910	98231.3	95765.7	273697	70171.1	82890.5	100994	98047.8	92339.4	56578.4	153249	61806.1	73593.7	223355	287271	88955.9	506359	274737	259904	101174	72116.8	52787	91804.5	207314	145025	321471	83111.7	195897	100298	253693	426015	93959.2	98252.8	54666.3	322436	231107	92475.8	426222	375533	99934.8	286157	315556
Glucose-6-phosphate (1MEOX) (6TMS) MP	11640.7	NA	NA	NA	NA	14504	NA	NA	NA	11203.7	41643.2	NA	8544.47	NA	NA	NA	6525.93	19919.8	5086.69	3705.27	42792.8	NA	5145.25	NA	NA	NA	NA	10621.6	NA	NA	NA	NA	NA	6781.41	26117.7	4941.57	12744	NA	6516.26	NA	13991.1	NA	38641.8	13904.1	NA	34466.4	NA	NA	23294.4
Indole-2-carboxylic acid, 5-hydroxy- (3TMS)	2603.09	1478.34	NA	NA	NA	NA	4069.69	NA	NA	NA	NA	NA	NA	NA	6217.53	6620.83	NA	NA	1699.05	NA	931.915	NA	4081.32	NA	NA	NA	1861.48	NA	3034.63	3028.25	NA	NA	2591.43	526.99	NA	499.815	NA	NA	NA	281.864	138.375	NA	1252.91	453.898	NA	2922.48	NA	5697.69	1673.35
Glucose-6-phosphate (1MEOX) (6TMS) BP	124151	133570	459813	320076	78838.3	260689	348359	144269	137950	121445	412256	86566.7	105749	133780	134255	120667	60030.4	177291	72007.3	92608.9	314396	393805	111050	813534	390937	345442	134233	92100	54646.3	124538	220577	268497	530153	100785	292631	135124	373908	657272	128972	141220	65963.2	483443	290551	117181	706820	552091	134425	435628	433122
Guanine (3TMS)	3344.33	9516.71	26598.5	24742.2	11131.3	33416.1	17386.7	6027.23	6125.36	11803.2	16005.3	7241.11	6035.96	10459.6	7585.33	9919.19	8319.79	30861.4	16819.6	7623.44	10212	37983.7	10297.3	35192.4	24529.6	35621	5463.77	9021.1	6606.51	6717.56	18455.2	3999.6	9806.87	4152.02	10104.9	8855.22	15674.7	17042.6	8250.76	3788.64	4726.12	25143.1	9430.9	2284.95	7956.95	7790.51	3672	15685.8	16749.1
Kynurenine (3TMS)	23996.4	51190.7	159700	194432	61142.4	245034	107644	31354.4	33683.4	55658.3	197157	37569.7	33116	48500.4	41820.2	54923	52927.8	142848	59268	49156.7	54994.2	203287	57138.4	241204	142291	149147	27968.8	53606.7	28892.3	38043.2	151155	32431	70211.4	20006.2	62865.8	46026.4	86943.4	130504	42396.2	34304.7	29718.1	169139	67903.1	23521	93241.2	77465.1	21963.8	80908.7	135861
Tyrosine, N-acetyl- (2TMS)	235.762	19154.5	56725.3	58900.4	20071.7	NA	10760.4	6097.48	3471.19	13978.1	45682.9	5064.75	5103.84	6499.45	4713.85	NA	NA	12840.7	2499.76	6940.82	19176.8	32093.1	11932.2	47197.7	30220.5	18136.3	NA	8571.52	4441.01	3035.81	14026.2	12167.1	12485.5	6503.56	11505.2	9569.11	17057.3	52029.3	6352.4	8562.82	2686.1	57832.8	43315.8	13431.4	59839.4	33140.8	13737.1	NA	40908.7
Cinnamaldehyde, 3,5-dimethoxy-4-hydroxy-, trans- (1MEOX) (1TMS) MP	38453.5	1913.26	9421.45	13182.3	5403.64	75449.1	64363.8	22499.4	21451.4	30472.8	125510	22880.7	22899.2	24018.7	27048.2	22542.7	27579.3	69458.1	30254	25826.1	102650	66433.7	22838.4	65470.6	57476.2	50971.8	20790.5	22370.8	16687.7	18771.9	58908.9	31789.1	73965.3	35613.1	71513.1	36534.6	77162.8	118323	33371.7	34599.2	33369.8	107549	108766	40258.8	110308	91712.1	32919.6	76250.6	71512.3
myo-Inositol-1-phosphate (7TMS)	143865	120301	371178	287098	79071.9	280412	333272	133731	168183	142686	417646	86512.5	98853.6	126560	127325	128918	76724.8	196959	71797	92640.4	308495	584962	91063.3	583400	336372	315742	122529	116002	64724.7	99482.9	440195	149391	509462	115092	212546	110721	233905	714791	107207	127618	70125.6	485414	298436	100531	701098	573941	129808	353414	486724
Biotin, dethio- (3TMS)	1495.1	27819.5	19047.5	4683.6	3550.96	NA	8343.26	64278.3	19394.3	2903.93	NA	3127.93	1973.91	5190.74	5207.42	7656.95	1176.28	NA	204.537	508.866	NA	24013.1	NA	68778.4	17708.4	6214.58	28741.5	4005.41	795.788	4158.4	28563.2	6456.48	20151.4	NA	NA	NA	NA	23518	NA	3828.49	NA	55665.2	NA	NA	75644.1	15348.5	5924.97	1987.98	7077.95
Tryptophan (2TMS) (copy 1)	3.04441e+06	1.26189e+06	3.33635e+06	3.58211e+06	1.1747e+06	6.84315e+06	6.41587e+06	2.54781e+06	2.46922e+06	3.17605e+06	9.81175e+06	2.52995e+06	2.33588e+06	2.60329e+06	2.58923e+06	2.38621e+06	2.64395e+06	6.41395e+06	2.9715e+06	2.4639e+06	8.25387e+06	7.36479e+06	2.48337e+06	7.28244e+06	6.4282e+06	6.64379e+06	2.54339e+06	2.53045e+06	2.30767e+06	2.39732e+06	6.6177e+06	2.81914e+06	7.05358e+06	2.83687e+06	6.25303e+06	2.95322e+06	6.37152e+06	9.92787e+06	2.67579e+06	2.80368e+06	2.69448e+06	9.11559e+06	8.88752e+06	3.52081e+06	1.04106e+07	8.76705e+06	3.49583e+06	8.18766e+06	8.19346e+06
Cystine (4TMS)	2.75822e+06	1.30488e+06	3.10329e+06	3.24777e+06	1.07993e+06	6.21525e+06	5.86106e+06	2.83729e+06	2.37975e+06	2.81906e+06	9.02482e+06	2.35914e+06	2.11896e+06	2.35993e+06	2.42657e+06	2.2379e+06	2.40484e+06	5.83742e+06	2.73353e+06	2.27357e+06	7.73764e+06	6.78724e+06	2.25707e+06	7.17591e+06	5.9562e+06	6.06936e+06	2.57374e+06	2.3443e+06	2.11809e+06	2.19229e+06	6.18986e+06	2.72214e+06	6.67333e+06	2.64238e+06	5.69528e+06	2.68989e+06	5.8858e+06	9.56587e+06	2.45057e+06	2.72214e+06	2.47647e+06	9.16839e+06	8.23561e+06	3.27209e+06	1.05461e+07	7.97579e+06	3.32739e+06	7.66691e+06	7.59935e+06
Neuraminic acid, N-acetyl- (7TMS)	57008.9	43852.4	116044	112716	33968.8	106534	116615	64258.8	57197.5	57692.6	106825	35317.6	35631.8	43708.4	49513.5	46502.4	48156.8	125162	46414.7	29648.9	112818	133359	55249.3	125247	123869	143747	47679.3	33959.9	53107	46409.2	109066	41050.7	96842.5	55881.4	103030	38847.9	113664	92853.3	51126.4	40152.9	43550.5	55508.2	100497	46522.8	100045	114857	47859.9	153729	105455
Indole-3-acetamide (2TMS)	NA	375.785	2202.59	5362.92	584.04	NA	13995.8	3058.97	NA	194.912	7316.06	NA	869.982	1361.82	NA	1222.41	646.507	5493.96	1659.54	961.404	2229.34	8193.37	NA	2193.41	5383.9	5325.25	1734.98	1325.28	638.098	3052.84	9684.11	5931.8	17982	2453.42	13345.1	3186.56	11633.5	4969.64	5175.58	3084.95	2233.33	5323.59	15630.3	NA	NA	19804.2	7428.08	13961.5	13670
Tryptamine, 5-methoxy- (2TMS) BP	NA	NA	NA	12007.1	NA	NA	18365.9	NA	NA	NA	62528.2	NA	NA	NA	NA	NA	NA	NA	NA	NA	NA	3270.95	NA	NA	NA	NA	NA	NA	5510.93	6740.26	NA	NA	NA	NA	NA	NA	NA	2829.18	NA	5548.83	NA	NA	NA	NA	109480	NA	NA	NA	17822.2
Kynurenine (2TMS)	196555	277725	663461	744718	267075	615028	8219.86	30616.4	27884.7	29878.2	643484	116332	36923.1	63882.2	89973.9	377553	201177	382488	209039	230154	276179	945101	261276	1.236e+06	693424	535022	101679	62823.5	63306.4	37253.5	469666	189603	328911	247485	378204	365055	587610	738384	434348	219493	260163	1.02043e+06	NA	NA	91326.7	5659.54	216470	223161	593592
Indole-3-pyruvic acid (1MEOX) (2TMS) MP	NA	105775	282370	399132	129562	NA	NA	901.684	NA	NA	NA	NA	NA	NA	NA	168106	NA	NA	NA	NA	NA	NA	NA	418710	381767	NA	NA	NA	NA	2577.13	NA	NA	NA	NA	NA	195602	NA	NA	192575	NA	NA	533052	NA	NA	NA	NA	NA	NA	NA
Gluconic acid-6-phosphate (7TMS)	63028.1	145912	427680	339578	66978.8	212974	327453	202646	121962	222594	317014	129213	143402	110128	77603.8	147561	81304.3	355890	41591.8	84468	351332	551564	93904.4	823368	305805	274194	137042	127674	30385.7	149440	497889	305179	295965	74485.3	225838	153422	269834	1.05596e+06	185583	147055	42725.3	1.50211e+06	216597	165095	1.57023e+06	408881	91163.8	508400	288510
unknown_802800	5730.1	3642.44	1184.99	4179.12	3863.81	NA	NA	496.193	837.616	2847.19	NA	6315.73	2863.08	2276.71	3252.14	7384.49	3296.39	NA	4618.34	4624.67	NA	NA	5280.67	23507.8	6146.41	NA	2103.77	4057.4	NA	2465.53	NA	9104.97	NA	3112.86	5961.13	5656.4	2294.92	746.122	9894.02	6402.19	2594.53	4322.92	NA	NA	14041.1	NA	NA	NA	NA
Quinoline-2-carboxylic acid, 4,8-dihydroxy- (3TMS)	71174.1	49751.5	173099	116987	43402.8	123586	144245	55950.6	43652.4	82362.4	90589.2	47734.8	52596.5	55272.4	55889.9	49803.6	39887.9	120473	45902.2	45278.6	94525.2	241341	73887.5	180311	115403	155250	42353.7	49042.6	45197.7	60082.6	187677	47697.9	146167	39772.5	76928.4	48100.2	99315.1	135804	42565.6	34500.1	21251.8	160330	107564	42432.2	128108	203204	35276	96777	158111
Dihydrosphingosine (3TMS) BP	3.96279e+06	3.576e+06	8.62925e+06	1.17871e+07	3.21061e+06	1.15072e+07	8.07967e+06	3.82413e+06	3.56658e+06	5.26685e+06	1.10195e+07	3.29573e+06	3.36722e+06	3.19997e+06	3.83716e+06	3.10158e+06	3.92659e+06	1.04004e+07	3.71871e+06	3.02277e+06	1.30268e+07	1.29112e+07	3.79425e+06	1.1982e+07	9.11942e+06	1.09091e+07	3.32069e+06	2.86623e+06	4.25744e+06	3.01122e+06	7.57635e+06	3.20334e+06	7.60728e+06	3.66428e+06	8.79486e+06	3.04818e+06	8.23209e+06	1.08283e+07	4.19769e+06	2.71068e+06	3.59052e+06	1.33255e+07	8.65705e+06	3.61009e+06	1.0557e+07	1.01073e+07	2.35473e+06	1.12185e+07	9.69243e+06
Sphingosine (3TMS)	68869.8	349.079	7742.28	NA	27248.8	314871	40809.6	420.608	28417.2	103234	145905	NA	NA	11175.1	27460.9	NA	83295.7	NA	72988.2	NA	362992	149458	162945	NA	NA	NA	9422.2	46263.6	86239.4	6004.48	61210.4	NA	79143.5	46276.1	13706.9	NA	NA	NA	6889.6	NA	136943	NA	157775	NA	NA	269186	NA	NA	390906
3-Indoleacetic acid, 5-methoxy- (2TMS)	NA	NA	55290.6	NA	NA	NA	61938.7	NA	NA	NA	NA	NA	NA	NA	NA	NA	NA	NA	NA	NA	53886.5	NA	NA	NA	NA	NA	NA	NA	NA	NA	NA	NA	NA	NA	1077.34	NA	12598.1	128404	NA	NA	NA	52635.5	116473	NA	145426	55648.9	NA	16956.1	NA
Galacturonic acid-1-phosphate (6TMS)	1.08754e+06	651778	2.04988e+06	1.40126e+06	745265	2.2012e+06	2.26609e+06	721573	861183	1.08908e+06	3.42996e+06	912556	849276	1.01583e+06	934346	859998	970748	1.97068e+06	838512	795461	2.84688e+06	3.0286e+06	997242	2.14768e+06	1.89457e+06	2.36047e+06	805592	835775	938375	891191	2.42602e+06	1.13751e+06	2.53979e+06	1.27217e+06	1.97045e+06	1.05966e+06	2.1075e+06	2.9562e+06	986011	996336	919374	2.64518e+06	2.83056e+06	1.26014e+06	2.89048e+06	3.36779e+06	1.17783e+06	2.85362e+06	3.25834e+06
Tryptophan (2TMS) (copy 2)	203543	136249	501989	374430	162375	444728	420535	120341	144468	261949	667405	161327	150001	192080	158820	149063	188780	352365	126476	135990	518162	587317	182246	399551	370273	449858	138690	132804	176737	154507	445977	219350	504553	270741	411036	241700	416275	542660	195024	165531	144124	468648	472647	199212	485593	580715	181832	489438	571651
Tetracosane, n-	407504	75345.8	299775	273420	102715	920450	874057	292726	295414	362788	1.37792e+06	303738	252712	324330	293183	314724	321397	748259	335507	260578	1.13614e+06	973627	295427	857095	754135	671877	240519	234162	234120	211345	660772	362918	766442	372817	733182	353468	691909	1.43473e+06	352315	331646	326375	1.02206e+06	1.47027e+06	566910	1.70234e+06	1.31836e+06	511285	1.25159e+06	1.28731e+06
Flavone, 2,3-dihydro- (1MEOX) BP	NA	NA	NA	NA	NA	NA	NA	NA	NA	NA	NA	NA	NA	NA	NA	NA	NA	NA	NA	NA	NA	NA	NA	NA	NA	NA	NA	NA	NA	NA	NA	NA	NA	NA	NA	NA	NA	NA	NA	NA	NA	NA	NA	NA	NA	NA	NA	NA	NA
Sinapic acid, trans- (2TMS)	148005	165647	452100	423456	150708	477298	417158	175296	163484	196486	496742	141444	128924	157987	176486	165988	163023	406530	151452	144760	323386	530551	187881	404661	335643	387293	136176	162862	154612	149335	470247	118711	290058	101761	203014	96127.7	226903	331315	101684	97279.9	106622	321629	344962	115551	358683	289206	110813	259322	283627
Eicosanoic acid methyl ester, n-	1.34477e+07	1.25745e+07	3.54929e+07	3.81424e+07	1.24761e+07	3.92891e+07	3.57158e+07	1.20238e+07	1.27261e+07	1.67895e+07	4.57661e+07	1.30595e+07	1.23491e+07	1.37895e+07	1.37211e+07	1.25343e+07	1.39761e+07	3.353e+07	1.58247e+07	1.32369e+07	3.89599e+07	4.03009e+07	1.32451e+07	3.73427e+07	3.44455e+07	3.65857e+07	1.32438e+07	1.40293e+07	1.26104e+07	1.275e+07	3.58341e+07	1.22168e+07	3.32925e+07	1.27645e+07	2.9095e+07	1.36593e+07	3.06731e+07	4.71438e+07	1.26622e+07	1.37387e+07	1.36143e+07	4.3769e+07	4.08658e+07	1.56587e+07	4.47766e+07	3.85077e+07	1.52571e+07	3.55121e+07	3.71978e+07
Flavone, 2,3-dihydro- (1MEOX) MP	832652	894064	2.4968e+06	2.68571e+06	895043	2.59873e+06	2.41297e+06	810354	860606	1.13702e+06	2.76545e+06	881874	838187	932213	933067	850563	934806	2.26147e+06	1.08101e+06	894661	2.36179e+06	2.70021e+06	900989	2.49193e+06	2.31844e+06	2.49417e+06	906031	971148	869635	880595	2.4657e+06	758699	2.04612e+06	797617	1.80679e+06	859387	1.8984e+06	2.91353e+06	802100	874090	878498	2.73534e+06	2.46052e+06	957886	2.69366e+06	2.31908e+06	956366	2.18589e+06	2.25394e+06
Dihydrosphingosine (3TMS) MP	594102	644436	1.85411e+06	1.65268e+06	754093	2.28158e+06	1.59161e+06	824283	761925	1.05688e+06	2.71732e+06	731387	693559	618217	798389	710487	653656	1.47827e+06	745712	743452	2.16433e+06	2.6475e+06	878568	2.41296e+06	1.14987e+06	1.29331e+06	874210	661482	863627	648973	1.7307e+06	546146	2.21931e+06	768972	1.27629e+06	827368	1.0068e+06	1.58424e+06	689811	610961	610574	1.57733e+06	1.65666e+06	845367	1.70666e+06	2.91693e+06	680914	863584	2.53963e+06
Spermidine [?] (5TMS)	NA	NA	NA	NA	2919.19	NA	NA	12367.5	NA	NA	NA	6553.39	6455.42	8694.99	NA	8726.44	NA	NA	NA	NA	NA	NA	9825.75	NA	NA	NA	10081.9	10142.5	10964.1	NA	NA	NA	NA	NA	NA	NA	NA	NA	NA	NA	NA	NA	NA	NA	NA	NA	NA	NA	NA
Abscisic acid (1MEOX) (1TMS) (copy 1)	382013	NA	494228	583595	135176	1.05798e+06	943231	283348	300968	384071	1.37698e+06	314264	288924	345889	326116	299354	326690	825890	370032	311396	1.14728e+06	1.04403e+06	306308	945421	825537	872287	306291	325877	285315	301159	898497	349333	875160	352712	777424	367132	841684	1.38942e+06	317972	341568	334236	1.20472e+06	1.22153e+06	442357	1.4912e+06	1.21717e+06	436414	1.10345e+06	1.16099e+06
Fluoranthene	1.09811e+06	350084	943062	1.06671e+06	373098	2.11021e+06	1.88842e+06	644836	692883	831512	3.63811e+06	703893	628402	688912	726177	677071	742878	1.79912e+06	851303	697131	3.07633e+06	2.09324e+06	702261	1.97555e+06	1.74339e+06	1.75213e+06	651369	661919	595963	608668	1.78836e+06	1.01956e+06	2.58458e+06	991501	2.26047e+06	1.04066e+06	2.31172e+06	3.462e+06	970145	1.02036e+06	1.01783e+06	3.19019e+06	3.45274e+06	1.30485e+06	3.67739e+06	3.13154e+06	1.23784e+06	2.81609e+06	3.02781e+06
Biopterin, 5,6,7,8-tetrahydro- (6TMS)	1296.21	NA	4453	NA	1872.99	8447.02	12152.7	1954.54	1572.28	2173.63	NA	NA	1925.48	2211.58	2799.54	2469.84	2548.12	NA	4209.27	2889.94	9941.36	6629.13	2319.79	5294.62	5296.2	6449.59	1668.81	1652.53	1545.74	2224.37	NA	3352.25	2098.61	1779.17	2573.75	3441.18	NA	NA	3326.56	3026.63	3387.14	NA	9576.03	1694.11	NA	1876.36	3472.04	8590.91	1751.3
Indole-3-acetic acid, 5-hydroxy-, 1H- (2TMS)	42026.8	78850	7.47593e+07	1.0408e+08	1004.55	1.22534e+08	8.11115e+07	24286.8	11561	1.59757e+06	1.11536e+08	18794.7	923.899	NA	3104.27	10720.8	6534.91	4.24598e+07	3825.76	NA	8.74061e+07	7.67065e+07	52187.1	6.61094e+07	5.23083e+07	5.30517e+07	10587.9	17690.5	9672.31	NA	5.23016e+07	92571.8	4.6531e+07	23659.9	2.3219e+07	10609.3	4.2922e+07	1.19914e+08	19780.6	26338.7	25140.5	8.82762e+07	1.00954e+08	12724.6	1.37692e+08	8.82808e+07	6770.25	5.00522e+07	6.36983e+07
Nivalenol (4TMS)	NA	NA	1.89894e+07	2.61632e+07	NA	2.97856e+07	2.0074e+07	NA	NA	NA	2.68034e+07	NA	NA	NA	NA	NA	NA	1.06155e+07	NA	NA	2.09956e+07	1.86687e+07	NA	1.59666e+07	1.30843e+07	1.29389e+07	NA	NA	NA	NA	1.31753e+07	NA	1.09576e+07	NA	5.15733e+06	NA	1.05301e+07	2.87425e+07	NA	NA	NA	2.17157e+07	2.44776e+07	NA	3.28705e+07	2.11912e+07	NA	1.21419e+07	1.50244e+07
Lipoamide, alpha- (1TMS)	NA	NA	832579	1.35315e+06	NA	1.45663e+06	838503	NA	NA	NA	NA	NA	NA	NA	NA	NA	NA	NA	NA	NA	NA	NA	NA	NA	228399	123851	NA	NA	NA	NA	202160	NA	NA	NA	NA	NA	NA	NA	NA	NA	NA	NA	955637	NA	1.24615e+06	NA	NA	NA	NA
Abscisic acid (1MEOX) (1TMS) (copy 2)	602463	199982	645452	717694	202999	1.48936e+06	1.4528e+06	494144	492541	643690	2.0731e+06	520608	493138	546448	532053	467244	536792	1.35989e+06	630097	524460	1.77671e+06	1.49957e+06	501285	1.44682e+06	1.3113e+06	1.41078e+06	493119	560484	472167	508070	1.44072e+06	555299	1.4282e+06	550774	1.29391e+06	573184	1.37088e+06	2.11716e+06	553835	597214	586772	1.97792e+06	2.09777e+06	785560	2.3043e+06	1.95486e+06	786232	1.79046e+06	1.76724e+06
beta-Alanyl-lysine (6TMS)	9951.51	63072.7	139125	176518	63731.5	136224	152754	56429.9	52687.4	65882.6	415696	53519.1	17433.5	61254.7	56704.1	45575.7	57631.9	131634	68469.8	58701	34670.6	121836	50641.8	127585	123026	139135	48192.1	58205.4	46322.6	56195.6	133518	16849.9	234063	96248.5	24991.3	30143.6	228867	31269.6	10373.5	13651.9	31236.1	352598	545594	232161	NA	439637	192133	427393	NA
Eicosatetraenoic acid, 5,8,11,14-(Z,Z,Z,Z)- (1TMS)	1.41264e+06	949270	7.05537e+06	6.21251e+06	1.85275e+06	7.31952e+06	5.73769e+06	659063	958875	3.06312e+06	7.36542e+06	1.58402e+06	2.10048e+06	2.12215e+06	1.56923e+06	1.48759e+06	2.27833e+06	5.71393e+06	1.23293e+06	1.50216e+06	8.63454e+06	8.94341e+06	2.68416e+06	2.38792e+06	3.30906e+06	4.81566e+06	843110	1.43847e+06	1.65888e+06	1.55955e+06	6.15213e+06	1.34129e+06	2.96443e+06	1.95241e+06	3.77067e+06	1.4546e+06	3.40182e+06	3.72915e+06	1.511e+06	1.25755e+06	2.61602e+06	2.66901e+06	4.53049e+06	1.25122e+06	2.52729e+06	4.86301e+06	1.10863e+06	3.63135e+06	6.16542e+06
Homoserine lactone, N-dodecanoyl- (1TMS)	347266	509042	1.29485e+06	1.58924e+06	512163	1.664e+06	NA	105105	100397	139264	1.02508e+06	173647	117817	151475	173448	598897	330632	679339	354752	323252	559205	1.39609e+06	415792	1.55493e+06	831108	1.67353e+06	270517	117865	172108	129146	1.04838e+06	334734	598304	393265	561609	498876	1.02823e+06	1.0591e+06	430164	240315	265816	1.4439e+06	NA	NA	665933	NA	376770	883798	1.26569e+06
Eicosanoic acid (1TMS)	NA	NA	NA	NA	NA	NA	NA	NA	NA	NA	NA	NA	NA	NA	NA	NA	NA	NA	NA	NA	NA	NA	NA	NA	NA	NA	NA	NA	NA	NA	NA	NA	NA	NA	NA	NA	NA	NA	NA	NA	NA	NA	NA	NA	NA	NA	NA	NA	NA
Sucrose (8TMS)	2.29758e+07	2.20329e+07	6.17713e+07	6.5633e+07	2.33536e+07	6.41283e+07	6.13277e+07	2.01989e+07	2.15951e+07	2.86162e+07	7.95333e+07	2.08472e+07	2.06638e+07	2.10602e+07	2.30649e+07	2.14459e+07	2.28321e+07	5.54716e+07	2.51587e+07	2.17632e+07	6.26324e+07	6.6648e+07	2.23907e+07	6.28846e+07	5.42673e+07	6.10287e+07	2.23931e+07	2.12811e+07	2.09644e+07	2.05069e+07	5.95762e+07	2.09514e+07	5.58547e+07	2.21113e+07	4.48583e+07	2.237e+07	4.69822e+07	7.96658e+07	2.21302e+07	2.29602e+07	2.38583e+07	6.68694e+07	6.69668e+07	2.55466e+07	7.6458e+07	6.36991e+07	2.6084e+07	5.45705e+07	6.14937e+07
Hyoscyamine (1TMS)	161970	183876	513124	495438	240693	305686	356142	123859	166564	206112	533956	146279	132395	172291	165399	165123	176515	544484	209160	155343	352772	504860	164432	419509	531218	457152	196883	172972	185535	207739	354973	99205.6	270878	103020	268036	148657	267907	484655	153662	130791	105770	433788	326278	84217.3	465496	496990	141088	226510	401027
Ethylenediaminetetraacetic acid (4TMS)	NA	NA	NA	NA	NA	NA	NA	NA	NA	NA	NA	NA	NA	NA	NA	NA	NA	NA	NA	NA	NA	NA	NA	NA	NA	NA	NA	NA	NA	NA	NA	NA	NA	NA	NA	NA	NA	NA	NA	NA	NA	NA	NA	NA	NA	NA	NA	NA	NA
Stilbene, 3,5-dihydroxy-, trans- (2TMS)	10491.9	15147.8	35674.5	40338	15316.1	45126	35304.6	12510.6	11529.2	16513.2	47126.1	14137	13870.4	16040.2	12391.1	14271.3	13537.7	43326.4	21596	14939.5	43071.8	41062.8	13305.9	44920	39066.1	38983.3	13169.5	19842.5	12128.4	14059.3	47260.3	12695.4	30359.1	10367.5	38064.5	12484.1	38743.6	44811.2	12742	11853.8	16026.1	72455	36245.6	15524.2	35175.1	31682.3	17494.3	41914.9	32048.3
Glycyl-phenylalanine (3TMS)	NA	NA	NA	NA	NA	NA	NA	NA	NA	NA	NA	NA	NA	NA	NA	NA	NA	NA	NA	NA	NA	NA	NA	NA	NA	NA	NA	NA	NA	NA	NA	NA	NA	NA	NA	NA	NA	NA	NA	NA	NA	NA	NA	NA	NA	124084	NA	NA	NA
Porphobilinogen (4TMS)	NA	NA	NA	NA	NA	NA	NA	NA	NA	NA	NA	NA	NA	NA	NA	NA	NA	NA	NA	NA	NA	NA	NA	NA	NA	NA	NA	NA	NA	NA	NA	NA	NA	NA	NA	NA	NA	NA	NA	NA	NA	NA	NA	NA	NA	NA	NA	NA	NA
Tryptophan, 5-hydroxy- (4TMS)	NA	1862.71	3815.34	478.679	254.946	NA	NA	NA	NA	NA	796.601	NA	NA	NA	NA	177.013	NA	NA	220.807	94.5173	NA	NA	NA	858.881	567.624	NA	NA	334.379	NA	NA	NA	320.541	NA	NA	NA	NA	NA	2258.62	NA	NA	NA	NA	NA	NA	NA	NA	NA	NA	NA
Lactose, alpha- (1MEOX) (8TMS) MP	889953	1.25255e+06	2.97167e+06	1.93216e+06	737774	1.66275e+06	2.38581e+06	1.39972e+06	1.13421e+06	730959	1.98807e+06	785149	857594	1.08368e+06	1.33249e+06	1.00168e+06	719763	1.58991e+06	1.63232e+06	1.00321e+06	2.63486e+06	3.55398e+06	819670	4.23351e+06	2.23103e+06	2.24426e+06	1.22074e+06	500813	1.52619e+06	1.53265e+06	2.67239e+06	1.11905e+06	3.32669e+06	1.08594e+06	1.63554e+06	1.05123e+06	1.68332e+06	2.98099e+06	1.10805e+06	1.19427e+06	956863	3.41519e+06	1.44121e+06	1.04907e+06	3.0588e+06	4.06162e+06	963956	2.54721e+06	3.98171e+06
Salicin (5TMS)	6029.89	756.339	3408.83	4199.19	529.191	5506.38	6011.98	1044.85	1731.38	2338.94	6302.81	609.117	1989.45	2046.23	NA	1612.58	4366.92	4523.83	2018.64	2835.52	8164.02	12941.3	1948.59	7036.84	1430.02	3076.58	2120.31	1050.03	2468.96	2875.98	5505.05	5069.56	11349	4233.52	10237.8	1240.11	9538.93	10877.8	3156.18	4642	3023.9	8590.41	9244.29	4022.13	19939	7524.83	4901.3	11595.7	10515.6
Saccharopine (5TMS)	48405	55070.6	165269	175466	48562.7	200637	190862	60680.5	50832.5	83628.1	165900	67879.6	64036.9	73416.9	64117.6	61317.7	69356.8	183727	83416.1	62938.1	144079	181374	57155	185605	165471	186381	67078.3	79112.3	57823	68401.3	192745	54134.7	127926	48153.4	121788	50553	140735	185457	54220.2	52311	52599.8	196043	169943	57045.3	186505	161926	65695	129183	109623
unknown_854700	NA	25283.5	80441	92227.3	26285.9	130009	120473	43058.5	24665.2	59112.5	NA	47951.9	45013.4	48931.2	40796.1	34645.4	40922.5	122867	50722.7	42541.4	NA	113599	34178.2	112975	110348	123052	43504.8	54518.1	45389.3	49532.9	126263	NA	97682	NA	NA	NA	NA	NA	NA	NA	40046.3	NA	NA	NA	NA	NA	NA	NA	NA
Pyridoxal-5-monophosphate (1MEOX) (3TMS) MP	NA	NA	34659.6	91860.4	23631.8	NA	NA	NA	NA	NA	NA	NA	NA	NA	NA	NA	NA	NA	NA	NA	NA	NA	NA	NA	NA	NA	33904.5	NA	NA	NA	NA	NA	NA	NA	NA	NA	NA	NA	NA	NA	NA	NA	NA	NA	NA	NA	13597.3	63125.9	NA
Lactulose (1MEOX) (8TMS) MP	10326	41679.7	101011	154215	NA	146725	180864	73810.9	61020.5	42821.3	160013	100825	87577.6	53469.6	18999.3	36985.4	1099.46	101037	153494	77932.9	52921.1	304635	914.862	127707	23884	116755	59014.5	43992.3	14155.5	108772	112854	52521.2	177059	NA	30768.5	89408.5	42604	346450	60861.2	52043.7	NA	261179	45353.6	49801.7	482290	164442	12428.2	63407.4	158916
beta-D-Fructofuranosyl-(2,1)-beta-D-Fructofuranose (1MEOX) (8TMS) BP	NA	NA	NA	NA	NA	NA	NA	NA	NA	NA	NA	3684.65	NA	NA	NA	NA	NA	17287.3	NA	NA	NA	NA	NA	NA	NA	NA	NA	NA	NA	NA	14876.7	NA	NA	NA	27990.3	NA	1704.86	NA	11977.7	NA	NA	NA	NA	NA	NA	NA	NA	NA	NA
Uridine (4TMS)	NA	NA	NA	NA	NA	NA	NA	2621.46	NA	NA	NA	NA	NA	NA	NA	NA	NA	NA	NA	NA	NA	NA	NA	NA	NA	NA	NA	NA	NA	NA	NA	NA	NA	NA	NA	NA	NA	NA	NA	NA	NA	NA	NA	NA	NA	NA	NA	NA	NA
Lactitol (9TMS)	NA	NA	NA	NA	NA	90893.4	NA	26523.2	NA	NA	NA	NA	NA	NA	NA	NA	NA	NA	NA	NA	NA	NA	NA	NA	NA	NA	NA	7199.34	NA	NA	NA	NA	NA	NA	NA	NA	NA	NA	NA	NA	NA	NA	NA	NA	NA	NA	NA	NA	NA
alpha-D-Mannopyranosyl-(1,2)-D-mannopyranose (1MEOX) (8TMS) MP	427674	251682	559617	652628	375052	797157	523348	187804	400323	448498	694616	191677	201055	257969	250410	197748	310949	680412	217486	176996	1.05513e+06	734673	305048	759199	599498	608930	303109	263339	314817	248427	454066	295301	573781	463622	583140	301576	632307	704636	391253	254958	409441	469631	636529	476865	816884	773854	351397	673392	780547
Neopterin, 7,8-dihydro- (6TMS)	1718.25	NA	3528.4	NA	1303.17	4437.32	NA	1161.34	1487.12	2113.19	3779.69	909.466	1299.49	NA	NA	1480.97	NA	3803.31	1106.36	NA	3627.21	4372.9	1186.69	NA	3106.09	NA	1308.77	NA	1274.36	1307.01	NA	1164.87	3468.6	1368.88	3066.42	1218.42	2673.78	4183.01	1651.64	1271.3	1655.41	NA	3625.45	1564.9	4115	3832.99	1462.21	3215.25	4432.81
Maltose (1MEOX) (8TMS) MP	314474	331421	647668	330727	216975	162257	673889	81389.9	3.37151e+06	88686	412369	75954.4	93215.1	79315.1	285592	290032	107523	168586	108265	100201	165674	958723	355502	360423	415788	533396	300729	58775.3	234283	98904.1	359489	189062	591812	290448	154668	243110	90464.2	489979	259311	290312	246170	187240	218010	148681	569467	594672	193375	194165	1.04602e+06
4-Hydroxyphenyl-beta-glucopyranoside (5TMS)	200366	NA	NA	NA	NA	NA	394516	273013	852647	192729	448316	170330	148972	139405	164538	NA	183026	474539	NA	NA	456767	NA	NA	NA	NA	526313	159943	98595.9	177319	125304	516293	197430	639514	270387	388718	NA	482421	NA	NA	198314	NA	NA	277355	202735	487093	577131	179162	570081	656553
Zeatin, trans- (3TMS)	32217	20236.1	48071.7	26969.4	15571	64650.2	NA	32533.5	NA	NA	66634.5	11667.7	NA	9988.67	29575	19202.6	10408	31139.3	24402.6	11468.1	NA	61034.5	17020.9	63994.8	23323.7	39586.9	10809.8	13466.9	29788	NA	40393.9	16946.6	38390.4	21827	36126.6	16550.5	31168.6	49321.7	15463.4	20267.9	18141.4	48472.7	NA	NA	NA	NA	28000.2	NA	NA
Tryptamine, N-acetyl-5-hydroxy- (3TMS)	42909.7	NA	NA	NA	6240.6	14430.8	32608.5	21848.5	32604.3	30697.3	52479	6144.51	25861.9	13450.8	8872.2	NA	8299.83	23265.1	13846.9	16221.7	56266.5	26600.8	19821	NA	33372.9	16734.2	29613.3	4374.45	19394.1	14110.4	14893	16711.1	46570.2	21490.8	44215.8	12745.3	46967.4	51519.5	11204	22470.4	10238.7	48180.2	27798	11994.6	90963.7	29897.3	22159.3	119378	77758.7
Flavone, 3-hydroxy- (1TMS)	1.70232e+06	2.24817e+06	5.05198e+06	5.96878e+06	2.20731e+06	4.51212e+06	239071	317005	348817	331054	5.38998e+06	789291	331928	532849	706546	2.75142e+06	1.45459e+06	2.84607e+06	1.47801e+06	1.62016e+06	2.44737e+06	6.75549e+06	1.80747e+06	8.48516e+06	4.74957e+06	3.85684e+06	756108	553191	509315	340863	3.30257e+06	1.5967e+06	2.83431e+06	2.06784e+06	3.01735e+06	2.85259e+06	4.57235e+06	5.84925e+06	3.58818e+06	1.73318e+06	2.08639e+06	8.10315e+06	227319	127710	1.27221e+06	333044	1.61614e+06	1.92847e+06	4.36396e+06
Cellobiose, D- (1MEOX) (8TMS) BP	1.17233e+06	573283	1.48511e+06	1.04387e+06	992577	698177	774370	244872	721900	644936	934390	260136	340874	593979	622816	485847	730703	1.01673e+06	506395	440320	1.59531e+06	1.3883e+06	865787	936294	863409	1.0313e+06	463263	384283	531478	414253	1.33529e+06	731425	1.28969e+06	1.19395e+06	1.45051e+06	908717	1.56928e+06	1.08346e+06	864739	780304	1.55989e+06	1.57515e+06	1.2331e+06	1.3681e+06	1.20143e+06	2.14311e+06	1.12775e+06	1.03818e+06	1.92076e+06
Uridine, 2*-deoxy- (3TMS) BP	166716	98056	342584	288213	181967	179118	90515	NA	153976	58906.5	NA	NA	2121.04	55640.1	63052.6	50597.8	80382.4	156777	32879.3	39857.7	NA	342662	140136	211970	214294	182068	27215.7	22698	37949.4	28912.1	354271	NA	243104	152449	168032	NA	NA	373648	71454.4	74491.7	304180	410169	218664	232434	183900	464411	158845	112344	382568
Trehalose, alpha,alpha*-, D- (8TMS)	79257.9	50847.3	393267	57487.3	47928.9	50204.7	5373.49	153123	14776.7	11630.5	125620	20172.9	15792.2	129929	14958.8	12877.4	21490.4	34940	9469.11	26547.9	31512.1	82596.6	73535.8	157099	36396.1	70705.2	27723.6	10392.3	38072.2	1785.55	59686.1	19391.8	125223	49710.3	61988.8	40322.8	39817.1	25945.4	21473.2	17091.6	39257.8	82588	51028.7	9773.71	73992.9	19663.1	21691.2	47701.3	57738.3
Uridine, 2*-deoxy- (3TMS) MP	161558	NA	270648	212476	NA	NA	293227	NA	NA	207386	593698	NA	167447	178404	173778	156088	136251	271124	134070	154211	452183	581299	142482	NA	176972	239994	122765	141457	NA	103982	299539	NA	345594	NA	222109	NA	254466	NA	108156	125718	125488	NA	476657	184923	435711	405151	144426	299657	431316
Uridine (3TMS)	196248	160765	352922	384112	177824	750640	342575	202396	NA	259575	1.06508e+06	205919	193578	143379	199531	199512	208342	396494	128871	140925	650184	967393	199192	682210	310624	397159	159787	204204	218999	104316	546440	167439	675535	286873	378658	244378	374779	986565	NA	179304	130488	670052	636624	157262	813572	552982	180029	464657	740192
Maltose (1MEOX) (8TMS) BP	367603	386086	1.46737e+06	1.45147e+06	703179	2.36905e+06	1.36104e+06	316883	1.17071e+06	611009	2.76671e+06	267936	290692	590747	394739	768921	663881	1.2679e+06	310481	269939	1.33143e+06	1.61641e+06	324978	1.22551e+06	1.28839e+06	1.44859e+06	366788	629271	722302	458240	938918	571689	1.10168e+06	974575	1.22902e+06	404600	1.24403e+06	2.51117e+06	608946	737847	356637	1.20184e+06	2.00346e+06	296305	2.07776e+06	1.20282e+06	665019	1.35438e+06	1.32738e+06
Piceatannol (4TMS) BP	226915	246940	782844	751703	363988	1.0511e+06	641943	145055	1.07605e+06	299499	1.33544e+06	140881	159165	281814	217101	381968	334110	619430	169782	147265	675778	909147	202751	608503	646937	689174	196739	299637	331386	221628	475029	306402	611711	478850	641995	247399	655804	1.30361e+06	337659	401841	234013	688058	917010	169936	959691	614637	329833	730493	830287
Spermine (6TMS)	729.602	27387.5	60591.2	56363.7	50130	47190.9	57292.2	22821.3	10518.4	23601.6	60321.7	35867.8	12817.6	14836.7	27309	16765.2	30743	95468.8	15140.4	13463.5	27594.7	40533.6	25977.6	33906.8	26663.7	91573.5	37148.7	29369.3	34432.5	13933.5	36780	19108.9	841.801	29589.3	56739	17887.7	46005.1	67127.3	7153.08	34126.9	19639.1	32699	73862.5	35225.1	193283	6224.11	30020.2	87136.3	4027.47
Leucrose (1MEOX) (8TMS) MP	2.0484e+06	605743	1.72391e+06	1.88156e+06	615784	4.2316e+06	3.74126e+06	1.29913e+06	1.46139e+06	1.7202e+06	6.88841e+06	1.3804e+06	1.28883e+06	1.44227e+06	1.51118e+06	1.39454e+06	1.55532e+06	3.65706e+06	1.71223e+06	1.4539e+06	5.81799e+06	4.23565e+06	1.41317e+06	4.08315e+06	3.6558e+06	4.66563e+06	1.73402e+06	1.82188e+06	1.63152e+06	1.66507e+06	4.87689e+06	1.88937e+06	4.5478e+06	1.91966e+06	4.07577e+06	1.92559e+06	4.39448e+06	6.87404e+06	1.79213e+06	1.84938e+06	1.81033e+06	6.20684e+06	6.70707e+06	2.6758e+06	7.93854e+06	6.76269e+06	2.53813e+06	5.90924e+06	6.37202e+06
alpha-D-Galactopyranosyl-(1,4)-D-galactopyranoside (1MEOX) (8TMS) MP	NA	NA	NA	NA	NA	NA	NA	4816.1	NA	NA	NA	NA	NA	NA	NA	NA	NA	43287.8	21656.5	NA	NA	NA	NA	301845	107291	13323.8	NA	NA	70186.1	15788.1	NA	NA	NA	NA	NA	NA	NA	NA	NA	NA	NA	NA	NA	NA	NA	NA	NA	5956.33	NA
Docosenoic acid methyl ester, 13-(Z)-	1238	6518.06	19313.2	21380	6690.56	NA	2197.15	3205.69	NA	NA	3179.74	410.757	84.9878	267.554	NA	NA	966.768	NA	NA	NA	NA	NA	NA	NA	2226.64	10754.7	713.257	NA	2105.91	NA	5265.94	144.154	NA	NA	453.831	NA	1909.53	2819.06	NA	440.29	4589.78	NA	NA	NA	NA	NA	NA	NA	NA
Maltitol (9TMS)	153922	154802	611334	799370	248045	961660	610161	135303	139515	229988	1.0806e+06	152632	176800	237381	191588	276728	235871	661043	131187	161854	498259	705839	234488	308401	565921	757500	128915	237754	261995	182872	511910	193219	482251	322038	494226	164903	512527	938233	278335	242559	204642	399531	770244	124422	753925	429795	226456	588492	476699
Thymidine (3TMS)	NA	105808	245566	365321	123361	283719	309583	70708.4	90184.6	130797	375099	59677.6	73972.3	104289	109206	123396	130570	276726	74127.1	65192.1	NA	316843	97547.3	179226	243498	364176	109222	111261	141476	103834	295786	70265.6	278846	150682	NA	NA	NA	227496	NA	120137	NA	NA	NA	NA	199762	NA	85971.7	NA	NA
Turanose (1MEOX) (8TMS) MP	NA	241534	757465	811604	274350	667675	707619	195432	216822	274636	970617	133987	155773	205991	246886	255780	247941	686385	177938	148931	540162	836453	226739	624124	620279	828205	257248	224750	281314	194503	571447	196563	803493	326641	514865	NA	NA	800774	322916	237686	NA	546778	599638	NA	860276	652443	235506	651147	NA
Biotin (3TMS)	46578.1	16588.9	49772.2	54959.2	NA	76002.7	77756	25430.3	25325.9	38354.4	161763	30431.5	27136.7	32307.8	32111.8	28271	28392.4	67430.3	34598.1	28053.5	140613	85364.6	27923.3	77005.7	72173.5	66087.6	21839.5	26475.1	23517.9	20344.7	71622.7	42703.6	115822	43828.2	97224	45657.7	101203	153215	38974.6	39759.3	42657.2	141643	138199	55911.1	158709	134639	52107.9	119504	120741
Flavone	15636	16272.3	151203	157285	18598.9	151795	141677	NA	NA	36743.3	92925.7	26601.9	26188.1	26800.5	24842.2	22964.4	25279.6	104079	28876.8	26261.5	116127	119188	26717.1	108648	123323	128805	25827.1	28130.7	23530.8	23853.4	123622	18726.6	69482.8	19369	67465.4	20391.5	107617	104072	17795.6	19748	22243.8	132662	201037	26196.9	177774	190183	27096.9	126490	127593
Lactobionic acid (TMS) MP	44651.3	116378	243659	96678.8	70106.2	240573	181403	35131	NA	120725	418382	148782	101669	94882.3	79047.5	128018	84261.4	118075	202361	111378	325911	299541	141823	308072	88373.9	106532	108232	72770.3	97259.5	40562.6	84241.4	41057	242948	139710	111452	130802	193526	291160	106033	111215	122182	245036	305000	241732	244783	274777	103924	124649	155601
Tryptophan, 5-hydroxy- (3TMS) MP	29749.7	9517.66	47891.1	71841.9	31390.9	105573	66402.7	7481.13	6374.3	42891.6	NA	38306.1	41058.2	26004.8	34027.1	47027.9	40768.9	83299.7	44267.1	NA	NA	107441	32853.2	72271	37285.3	52371.2	15874.6	30077.8	39057.8	15072.2	63655.9	NA	NA	41786	81626.1	NA	79096.3	62660.7	30688.5	NA	42320.4	51129.9	101133	NA	NA	117898	32775.3	64809.6	NA
Trehalose, alpha,beta- (8TMS)	7090.34	NA	NA	NA	7034.89	NA	NA	NA	34281.4	6837.94	1066.58	19100.7	24073.5	NA	NA	1938.8	7576.51	11883.4	28257.4	11330.6	34815.7	NA	4832.5	NA	NA	NA	NA	6927.15	13363.4	3453.83	NA	NA	3463.88	2316.35	3865.74	NA	276.522	NA	NA	NA	8656.58	NA	18624.8	40592.4	NA	39442.4	12187.4	NA	NA
unknown_893700	272666	765838	1.95029e+06	2.21185e+06	792219	2.73971e+06	1.34706e+06	426039	448119	591532	1.96923e+06	517856	467531	527010	516504	655768	615919	1.68018e+06	722009	632688	786338	2.38433e+06	679376	2.53507e+06	1.59633e+06	1.80354e+06	417110	592521	421973	429364	1.85153e+06	276971	829549	317985	742731	749424	1.10647e+06	1.51645e+06	554271	421629	482436	1.88447e+06	734932	206146	896168	469445	331666	998784	1.84893e+06
Scopolamine (1TMS)	NA	5862.82	7968.12	11098.5	1931.9	NA	NA	NA	NA	NA	NA	NA	NA	NA	NA	NA	NA	NA	NA	NA	NA	NA	NA	1505.76	NA	NA	NA	NA	NA	NA	NA	NA	NA	NA	NA	NA	NA	NA	NA	NA	NA	NA	NA	NA	NA	NA	NA	NA	NA
Spermine (5TMS) MP	NA	1524.12	NA	4078.8	1002.52	3022.65	NA	NA	662.606	104.857	8429.3	NA	988.783	1488.08	849.253	836.871	NA	NA	NA	NA	NA	3070.33	NA	4136.76	NA	NA	NA	614.727	NA	1503.72	NA	1491.68	3739.77	286.186	NA	NA	NA	NA	NA	NA	NA	NA	NA	NA	5987.79	NA	NA	NA	1192.65
Trehalose, beta,beta*- (8TMS)	108370	75029.2	173279	206296	33314.7	120024	144502	120642	64269.9	NA	235911	31705	44911	43146.3	78878.6	NA	38905.2	164358	82539.8	43975.4	115809	78430.1	97941.9	255387	200607	194163	80044.4	45936.3	51964.6	55556.3	52439.3	71336.5	123335	44946.1	195417	45560.5	224819	280126	135013	48763.4	107083	360338	161880	63762.1	352380	132134	40355.7	346109	127125
Senecionine (1TMS) MP	NA	28365.1	50141.5	NA	25013.2	NA	90343.3	29671.1	NA	NA	NA	NA	NA	1644.4	14591.2	NA	13196.5	36996.1	7499.29	13860.6	NA	87664.4	NA	100334	84420	NA	31137.1	18862.9	NA	NA	86360.8	NA	NA	NA	NA	NA	NA	NA	NA	NA	NA	NA	NA	NA	NA	NA	NA	NA	NA
Homoserine lactone, N-tetradecanoyl- (1TMS)	NA	NA	NA	NA	NA	NA	NA	NA	NA	NA	NA	NA	NA	NA	NA	NA	NA	NA	NA	NA	NA	NA	NA	NA	NA	NA	NA	NA	NA	NA	NA	NA	NA	NA	NA	NA	NA	NA	NA	NA	NA	NA	NA	NA	NA	NA	NA	NA	NA
Docosanoic acid (1TMS)	60058.3	97382.7	288298	298446	96957.8	355683	322686	108633	121491	149633	202840	121046	115482	133179	126654	120809	130984	318418	141102	117862	160217	390662	121152	334866	281522	284655	106908	126639	99076.6	99830.9	299542	55895.9	135570	53320.5	121939	57045.9	164866	210156	76382.4	57480.7	61894.3	202038	320932	94147.9	274086	213867	77081.4	364997	342756
Inosine (4TMS)	219843	241273	600348	628084	172025	499145	508228	298534	161259	227013	497286	218358	193218	186296	192003	187071	203407	626991	152218	224888	508097	746129	266788	748512	513621	577307	179875	137565	204699	180023	564950	230557	692147	188830	493361	195135	558469	636151	220457	155574	195953	558527	475061	218684	725914	546797	143556	619030	624990
Tryptamine, 5-methoxy- (2TMS) MP	23179.4	25878.6	57835.9	64234.7	27323.9	NA	50515.6	16045.4	16276.9	21049.2	77013.6	NA	17572.4	19938.3	19685.7	30819.7	26077.8	60371.8	29563.7	NA	68526.5	NA	27592	95493.4	69408.4	67804.8	20198.9	21961	18855.1	17496.1	72652.5	NA	56462	24186	51086.6	27555.9	58526.9	87718.2	29876.7	NA	NA	91298.5	68297	24888.2	73205.9	55009.6	NA	62748.1	NA
Docosahexaenoic acid, 4,7,10,13,16,19-(Z,Z,Z,Z,Z,Z)- (1TMS)	97710.4	134191	300105	351436	124423	237305	13394.8	19515.1	17614.3	18847.2	320870	44692	19546.3	28198.3	35816.5	144419	72919.6	154389	80234.1	90629.7	152848	376497	99021.4	465369	256220	215785	41237.6	29678.2	28037.8	19086.8	172833	96639.5	171581	126925	185347	169160	275116	364637	207853	100685	124645	468852	16969.1	9709.65	98788.9	21271	95128.9	122540	243792
Senecionine	137983	74415	200380	230107	78339.6	368740	335858	115921	124566	163627	463568	134872	117096	137471	136134	131823	143092	339920	164802	132297	394381	396963	131537	370436	334121	367170	136713	148182	132355	131441	389565	126195	322214	133019	301331	135909	318367	481296	132529	131906	144526	437236	466563	185516	517835	468114	189569	413768	429536
Palatinose (1MEOX) (8TMS)	75028.7	15161.1	106333	1203.86	27613.4	105582	115891	71852.8	3042.56	142746	186418	62706.4	56113.9	53259.2	33898.2	51800.8	63881.5	62862.7	28334.1	49045.9	172354	260557	101941	182425	74300.2	74919.4	23395.4	52179.4	85182.4	43148.3	174420	3261.82	163104	59189.6	55361.2	46778.9	73093.4	72640.5	13960.7	32383.2	81942.4	148626	150314	89891.6	138172	241763	37934.6	60088.2	290474
alpha-D-Glucopyranosyl-(1,6)-D-glucitol (9TMS)	NA	NA	NA	NA	27613.4	NA	NA	NA	NA	NA	NA	NA	NA	NA	NA	NA	NA	NA	NA	NA	NA	NA	NA	NA	NA	NA	NA	NA	NA	NA	NA	5091.94	85854.3	NA	NA	46778.9	NA	NA	NA	NA	NA	NA	NA	NA	NA	87793.4	NA	NA	54485.2
Fructose-2,6-diphosphate (7TMS) (copy 1)	97160.3	2148.84	NA	240234	NA	9082.6	NA	69851.2	211569	3406.02	96788.7	40338.4	37401	NA	76589.7	3692.24	NA	331032	33302.3	39229.5	NA	233735	31607.1	NA	129455	235059	NA	5124.77	NA	8331.93	139985	NA	573333	33207.8	139246	98226.9	140889	NA	245679	NA	42842.3	62626.9	NA	84804.9	NA	573038	22075.2	912507	521297
Melatonin, 6-hydroxy- (3TMS)	4714.28	2664.83	10688.8	12652	6404.13	37179.8	13695.3	6699.49	9676.1	10668.3	4689.61	4694.23	7991.59	NA	22132.5	19591.9	18415.5	36509.7	77379.9	12559.4	NA	22521.6	8188.94	15514.2	13228.3	18977.6	6363.85	13092.8	4995.68	5175.07	26555.2	4865.42	26744.3	2751.65	7694.68	5554.55	8223.82	NA	10712.4	NA	2812.27	5887.05	3915.72	5108.83	2968.2	24622.4	3006.22	38504.4	24424.7
Cytidine-2*,3*-cyclic-monophosphate (4TMS)	1461.15	NA	NA	2063.76	893.836	6341.13	6417.07	NA	201.215	3687.28	14282.2	3838.09	2107.33	1235.56	1735.47	4898.89	4309.05	10218.5	4489.35	1823.52	9068.04	9466.86	NA	6025.76	3715.13	NA	4562.71	4352.03	3989.03	2466.48	17265.1	4892.28	5189.93	215.797	5893.67	3539.26	2793.53	10655	2513.77	3554.4	NA	10086.8	3225.58	NA	11333.1	NA	1348.6	5958.86	3297.33
Purine, 6-benzylamino- (2TMS)	1906.47	NA	NA	NA	NA	NA	NA	NA	354.7	347.88	2186.49	687.713	941.263	1152.38	619.455	795.167	167.613	6006.04	861.145	1053.06	1609.93	NA	1538.41	NA	3522.68	4123.47	803.753	1291.64	1608.08	548.527	1823.24	1538.24	3180.92	172.268	2604.42	513.018	2503.94	3953.43	1608.81	1017.62	355.095	738.96	3406.26	1166.22	2486.35	2983.36	1750.79	NA	2198.22
Melibiose (1MEOX) (8TMS) MP	31209.9	31304.6	49618.1	112885	42513.1	78029.5	41987.3	20616	27655.4	20022.8	154604	32206.5	22057.5	24505.7	36231.1	48334.6	56310	116624	34413.3	26492.5	89067.6	111497	13860.3	97442.2	94142.7	132018	31730.7	28702.6	64314.9	20593.4	89075.3	26689.9	77365.6	68763.5	107922	51183.9	153614	232898	40528.5	43907.6	25394.9	113415	152218	31947.3	151005	83932.7	46853.2	118155	104501
Fructose-2,6-diphosphate (7TMS) (copy 2)	47256.3	13384.2	96728	76044	23151.4	75370.1	135837	NA	NA	15232.7	188488	7986.83	1907.2	26840.5	24740.2	51731.2	62382	98976.2	25331.2	14759	112564	93275.9	5577.83	62627.6	90374	152376	20213.5	36088.5	76819.2	17693.8	105229	19495.7	115940	56576	111250	49634.5	270755	420971	39053.8	44318.7	NA	209846	322081	11191.7	260736	NA	50446.9	185169	NA
Neoabietic acid (1TMS)	22461.5	9133.29	17750.9	24114.5	8181.64	NA	NA	11324.4	16492.1	18100.9	56138.7	20493.9	10995.4	19502.4	19575.8	27639.9	22567.9	47834.8	33735.8	25526.4	26235.9	51989.2	25447.6	NA	32992.8	60201.5	NA	16101.2	20112.9	16584.4	48676	21209.4	29977.1	22179	48161.2	19835.1	59805	NA	36041	16329.6	33951.7	34109.2	NA	24680.5	76312.2	74202.2	39033.2	92580.5	74968.1
Fructose-1,6-diphosphate (1MEOX) (7TMS) BP	48063.5	40264.3	78953.2	168472	88716.2	NA	NA	30461.6	81449.9	3897	NA	30013.3	NA	86496	60714.6	26853.1	7754.1	68068.5	117518	NA	112564	NA	94167.4	NA	75652.3	172777	NA	NA	NA	2403.12	NA	39414	NA	58947.9	49432.8	29929.5	191608	NA	161910	NA	219474	NA	NA	34150.6	NA	277453	NA	436029	195124
Inosine, 2*-deoxy- (3TMS)	257265	203587	769520	947784	285842	763448	651357	217836	250450	295168	651050	290932	167643	246994	309583	311419	296802	997085	420192	263883	750225	1.15471e+06	454716	942491	766762	1.1851e+06	198209	308004	161122	167705	464843	319752	487276	266630	534218	251770	980226	753559	372760	154983	428999	946358	591004	254693	492454	695066	239505	908214	656914
Isomaltose (1MEOX) (8TMS) BP	NA	NA	NA	NA	1540.85	NA	NA	NA	NA	NA	NA	NA	NA	NA	NA	NA	NA	NA	NA	NA	NA	NA	55.5347	NA	NA	NA	NA	NA	NA	NA	NA	NA	NA	NA	NA	NA	NA	NA	140.585	NA	NA	NA	NA	NA	NA	NA	NA	NA	NA
alpha-D-Glucopyranosyl-(1,6)-D-mannitol (9TMS)	88550.6	312505	280143	759428	152411	427149	288578	399775	286656	33011.6	263715	174056	127627	124455	261711	255445	210825	893676	345533	178897	176955	474268	189104	1.72057e+06	991331	825740	319417	140660	468134	225604	351179	77245	234827	139193	522533	107903	475852	979928	246730	225335	184227	1.00425e+06	191971	130992	963867	260718	279628	1.09082e+06	329301
Androst-5-ene, 3beta,17beta-dihydroxy- (2TMS)	145136	211721	338436	536447	148575	360923	309801	280593	217340	186767	449240	155288	166255	150900	199743	260369	349597	470926	111736	106289	637193	742381	129361	399303	388642	568664	222700	113971	203985	54517.9	517298	111495	596625	276962	535604	144345	542493	444726	146874	262150	119162	451197	265979	206760	469891	610679	243519	658160	578254
Neopterin, 7,8-dihydro- (5TMS)	3816.83	5399.29	11961.5	NA	NA	NA	NA	6247.76	NA	NA	10995.8	3352.49	NA	NA	NA	NA	6405.21	NA	NA	NA	11950.3	16982.8	NA	NA	11820.2	NA	4589.95	NA	4267.74	NA	NA	3436.41	9804.51	4615.1	8449.02	3710.89	9369.1	13622.6	4040.66	3787.66	3261.99	10520.9	7618.18	3063.53	12614.8	11706.5	3472.04	11228	12012.3
Melibiose (1MEOX) (8TMS) BP	NA	NA	NA	NA	NA	NA	NA	787.862	NA	NA	4532.96	NA	NA	NA	842.259	NA	NA	NA	NA	NA	NA	NA	525.144	NA	NA	NA	NA	NA	791.204	NA	NA	NA	6005.79	75.0197	NA	NA	NA	5962.22	NA	3924.71	NA	NA	811.579	NA	4166.4	NA	NA	7264.74	NA
Gentiobiose (1MEOX) (8TMS) MP	4276.71	907.988	8717.37	3021.12	NA	NA	NA	787.862	1484.31	5572.25	4532.96	2847.23	1559.02	2197.55	842.259	NA	NA	NA	NA	1476	NA	1186.26	525.144	636.007	7841.98	6895.59	4314.57	NA	791.204	NA	3437.26	NA	8491.11	1573.56	NA	4258.8	2545.31	5962.22	2602.22	3924.71	NA	8227.09	19984.4	NA	4166.4	16735.1	4552.51	7264.74	8377.14
Prostaglandin A2 (1MEOX) (2TMS) BP	163080	124474	360986	374166	135045	447982	388206	131147	124118	186623	520220	137783	135043	136470	146674	161320	174160	286574	156787	149154	480639	464053	144701	346678	266939	324224	144965	168104	129465	131835	387938	142618	317534	159489	329082	135500	289743	483912	124423	157527	137762	370299	469797	186953	468358	387248	171854	246915	389526
Androstan-17-one, 3alpha-hydroxy-, 5alpha- (1TMS)	28137.2	59880.5	163587	154381	65129.1	219107	194165	63626.5	75459.4	91620.7	252822	69262.5	68180.3	78293	81311.5	75419.4	79297.9	170894	82427.1	66628	102686	209428	74298.7	201535	159137	177143	64784.8	71105.5	64887.9	60848.7	175001	33291.5	93774.8	31202.7	63900.2	36814.7	72932.2	113343	32815	30320.8	39720.8	118224	101806	44173.8	124031	96826.5	41486.1	94385.9	101313
Xanthosine (5TMS)	18962.9	36053.4	90433.7	102689	36454.3	135609	60677.8	24064.5	20958.2	29411.9	109734	23804.2	22702.7	24555.8	24577.4	26881.8	30064.6	88240.5	34652.7	25661	63208.4	108662	29816.3	111228	70758.1	85388.3	18483.4	25409.8	21355.2	20170.7	88127	20257.6	51255.6	21888.2	48343.2	39488.2	62746.6	100382	30639.2	24707.8	29831	118117	47957.2	15752.8	63752	36691.5	23161.3	62028	95674.5
Tyrosine, 3,5-diiodo- (3TMS)	NA	NA	15946.9	NA	NA	34347.5	32627.3	NA	NA	20898.7	57155.3	NA	NA	14428.9	NA	10421.5	NA	NA	NA	NA	16788.4	NA	NA	NA	NA	NA	NA	15575.1	NA	7808.94	NA	7414.52	NA	NA	NA	NA	NA	NA	NA	NA	NA	NA	44681.3	NA	NA	NA	9551.52	NA	NA
Androstan-17-one, 3alpha-hydroxy-, 5alpha- (1MEOX) (1TMS)	5507.92	4278.61	13228.8	19052.6	4851.09	18379	14529.6	NA	8905.87	6532	NA	NA	6163.9	7558.64	9108.99	4986.01	6398.23	18563.7	9936.29	6629.58	NA	23832.9	5878.89	13290.9	17479.4	20166	4866.3	5858.77	5088.28	5570.38	18517.7	4050.63	15626.4	NA	NA	5348.02	13155.5	13605.7	6373.81	3533.99	NA	13381.3	15274.9	5507.51	13867.6	16560.7	3193.69	20970.1	NA
Neuraminic acid, N-glycolyl- (1TMS) (7TMS) MP	50876.2	NA	108190	420306	42611.6	126688	54432.4	NA	226416	NA	212929	44937.1	28772.5	67951.6	145268	55386.4	55829.1	305953	147042	30831.8	36375.4	190643	56650.3	424532	429776	469269	88814.7	45664.2	91927.3	53140.9	124461	NA	238914	110454	304432	51543.2	347360	256477	243202	64168.7	72594	NA	38410.8	56614.6	NA	223835	69604.4	738808	162276
Adenosine, 2*-deoxy- (3TMS)	974.097	NA	NA	NA	NA	NA	3109.27	20518.2	7265.26	NA	2783.1	NA	NA	NA	2606.71	NA	NA	16690.3	3086.64	NA	NA	NA	NA	NA	20566	8033.28	5812.12	NA	11915.7	2265.04	NA	NA	11683.8	6578.58	27409.7	NA	33857.7	71114.5	20275.9	10378.4	NA	41726.6	NA	NA	86068.1	7380.92	4002.62	20939.7	NA
Prostaglandin D2 (1MEOX) (3TMS) BP	24732.7	40086.9	70222.5	200337	46177.8	101259	23240.4	16540.7	23043.3	30950.2	115900	24704.3	12611.1	22457.5	37316.2	55612.6	59392.9	215585	23825	26073.4	86737.9	184298	49326.5	210850	196761	160660	29179.3	24522.8	47426.4	17972.8	96460.7	37707.4	62672.9	71754.1	156991	41551.6	162486	250204	89014.5	50162	43543.4	174921	71442.6	22760	168355	78638.5	56705.8	140708	128022
Galactinol (9TMS)	9.86772e+06	1.04849e+07	1.96361e+07	5.33536e+07	1.23748e+07	2.95831e+07	1.46725e+07	6.1276e+06	7.73256e+06	6.65093e+06	4.1169e+07	7.73893e+06	5.72783e+06	7.16004e+06	9.76142e+06	1.37853e+07	1.45461e+07	4.99198e+07	6.94036e+06	6.90511e+06	2.40535e+07	3.6907e+07	1.12856e+07	4.20104e+07	4.05038e+07	4.01515e+07	8.20586e+06	8.57515e+06	1.09064e+07	5.88808e+06	2.20661e+07	9.44355e+06	1.83593e+07	1.81945e+07	4.45449e+07	1.06517e+07	4.68376e+07	6.15026e+07	2.4862e+07	1.30594e+07	1.20327e+07	4.21014e+07	1.75058e+07	9.04568e+06	4.10499e+07	1.99007e+07	1.44803e+07	3.9825e+07	2.40237e+07
1-O-Benzoyl-beta-D-glucoside (4TMS)	NA	NA	NA	NA	NA	NA	NA	NA	NA	NA	NA	NA	NA	NA	NA	NA	NA	NA	NA	NA	NA	NA	NA	NA	NA	NA	NA	NA	NA	NA	NA	NA	NA	NA	NA	NA	71144.6	NA	NA	NA	31006.2	NA	NA	NA	NA	NA	NA	NA	NA
Octacosane, n-	40988.7	NA	NA	NA	NA	67702.1	32431.4	15962.7	20751.3	27756.4	112184	19953	13408	16672.5	25759.3	43066	33247.2	65508.1	31080.3	32847.2	105424	100542	31026.4	103234	84200.7	48421.3	12102	6627.43	20355.9	4022.21	30582.1	44336.7	64318.8	47617.2	107662	43259.5	94346.4	125899	53272.4	39866.2	37225.9	132711	154378	46117.5	186646	128575	56634.3	135996	172555
Gibberellin A4 (2TMS)	NA	NA	NA	NA	NA	NA	NA	NA	NA	NA	NA	NA	NA	NA	NA	NA	NA	NA	NA	NA	NA	10551.4	NA	NA	NA	NA	NA	NA	NA	NA	2293.32	NA	11999.8	NA	NA	NA	NA	NA	NA	NA	NA	NA	NA	NA	NA	10671.5	NA	NA	12487.8
Testosterone (2TMS)	3807.13	5714.98	10210.6	14022.1	4741.39	2800.05	NA	6969.82	NA	NA	NA	NA	NA	NA	NA	NA	NA	NA	NA	NA	10549.6	21943	NA	18536.6	16612.1	NA	5550.37	NA	NA	NA	NA	2781.01	13716.4	2156.12	7214.27	765.755	2345	4280.91	810.924	4493.3	3590.63	6133.37	NA	4626.22	8644.39	10760	4454.8	4701.16	12906.1
Adenosine, alpha- (4TMS) MP	17239.8	36108.7	110642	100290	51874	116469	127244	41648.2	NA	NA	67181.1	29958.1	42383.3	63881.2	71916.8	46008.5	52067.8	138937	NA	40083.9	48861.4	NA	39672.3	NA	102759	96479.5	42860.6	42296.9	32013.1	42038	118638	NA	NA	17415.7	31821.3	14562.5	38229.8	63876.1	13916.1	NA	NA	49100.8	NA	15555.1	55775.8	42348.3	21460.5	30816.2	39175.6
Tetracosanoic acid methyl ester, n-	1.18574e+07	1.1199e+07	3.16313e+07	3.36045e+07	1.08479e+07	3.48968e+07	3.1884e+07	1.11398e+07	1.17388e+07	1.53237e+07	4.10504e+07	1.19471e+07	1.13626e+07	1.28396e+07	1.28963e+07	1.19705e+07	1.2688e+07	3.02181e+07	1.4599e+07	1.24563e+07	3.37176e+07	3.82657e+07	1.23344e+07	3.58032e+07	3.14522e+07	3.42503e+07	1.24149e+07	1.30089e+07	1.16931e+07	1.17043e+07	3.41019e+07	1.08569e+07	2.94444e+07	1.16471e+07	2.70763e+07	1.26299e+07	2.80713e+07	4.21418e+07	1.15028e+07	1.21839e+07	1.20327e+07	3.94693e+07	3.56829e+07	1.42486e+07	4.09661e+07	3.5307e+07	1.38695e+07	3.22632e+07	3.4574e+07
Prostaglandin D2 (1MEOX) (3TMS) MP	NA	NA	NA	NA	NA	NA	NA	NA	NA	NA	NA	NA	NA	NA	NA	NA	NA	NA	NA	NA	1.21933e+06	NA	NA	NA	NA	NA	NA	NA	NA	NA	NA	NA	NA	NA	NA	NA	NA	NA	NA	NA	NA	NA	NA	NA	NA	NA	533498	NA	NA
Aspartic acid, N-(3-indolylacetyl)- (4TMS)	126868	101637	228992	233389	110999	312757	277943	96042.7	94689.9	148119	458499	125473	170281	166825	122161	135205	110703	272925	138044	120496	467074	349349	118307	355827	276469	466723	138180	91632.1	90297.2	133925	290678	127640	270367	131602	209101	158077	236490	365127	127616	137151	131903	448915	424399	163892	407395	369774	155131	345340	354547
Senecionine (1TMS) BP2	34041	7510.93	199275	135887	60000.7	NA	31884.1	66226.6	NA	12994.9	103341	31869.7	55176.3	90323.9	74048.9	86311.7	63398.6	203933	98067.1	69331.8	88478.9	145440	10800	196836	29669.9	37306.2	57248.4	13772.7	12339.3	14709	182985	32400.6	70878.7	31984.3	62346.5	35597.2	82334	114336	28262.2	37010.6	38002.3	108402	122341	46776.9	120472	100336	44546.9	100854	84912
Gibberellin A3 (3TMS) (copy 1)	NA	NA	NA	NA	NA	NA	NA	NA	NA	NA	NA	NA	NA	NA	NA	NA	NA	NA	NA	NA	NA	NA	NA	NA	NA	NA	NA	NA	NA	NA	NA	NA	NA	NA	NA	NA	NA	NA	NA	NA	NA	NA	NA	NA	NA	NA	NA	NA	NA
Resveratrol, trans- (3TMS)	NA	NA	NA	NA	NA	NA	NA	NA	NA	NA	NA	NA	NA	NA	NA	NA	NA	NA	NA	NA	22310.2	NA	NA	NA	NA	NA	NA	NA	NA	NA	NA	9643.98	16920.9	7895.59	11721.9	10265.1	NA	16144.6	6987.36	9211.11	7870.08	NA	18464.9	9788.06	NA	18063.5	8809.62	NA	20225.7
Purine, 6-benzylamino- (1TMS)	6.37231e+06	8.00583e+06	9.07571e+06	2.05446e+07	5.74096e+06	1.62481e+07	7.7566e+06	6.187e+06	6.55093e+06	5.08712e+06	2.15114e+07	8.42126e+06	5.23843e+06	3.47478e+06	7.03139e+06	5.3764e+06	6.82222e+06	2.3253e+07	6.25419e+06	5.4513e+06	1.27663e+07	1.19092e+07	6.45421e+06	1.16944e+07	1.44106e+07	1.97673e+07	6.73588e+06	4.31081e+06	8.79417e+06	2.65255e+06	8.18631e+06	3.42348e+06	1.29964e+07	8.10001e+06	1.74546e+07	7.08912e+06	2.21739e+07	1.73616e+07	8.88514e+06	5.8846e+06	5.88233e+06	1.0437e+07	1.38373e+07	8.92252e+06	1.98789e+07	1.4322e+07	5.38725e+06	2.58406e+07	1.20623e+07
Ajmaline (2TMS)	7689.93	25074.6	20944.5	93362.4	15966.1	51115.6	16190.2	16565.6	7774.39	66193.4	31857.4	29123.5	14468.9	10406.5	30011.6	29069	30681.2	117849	19967.9	44568.3	15775.6	96863.8	6961.33	137231	28373.9	37907	13782.5	6574.42	26088.7	4657.75	134795	1239.19	10766.6	6783.27	22155.9	6671.12	38290.7	26374.2	9940.57	6991.19	5721.2	7949.98	19036.6	11050.4	37600.4	7779.44	5993.13	40560.8	9159.24
Gibberellin A1 (3TMS)	NA	NA	NA	NA	NA	NA	NA	NA	NA	NA	10082.5	NA	NA	NA	NA	NA	NA	NA	NA	NA	7619.94	NA	NA	NA	NA	NA	NA	NA	NA	NA	NA	3344.19	8519.41	NA	NA	2623.56	NA	14095.3	3025.84	3438.74	NA	NA	5272.3	NA	11888.9	8897.51	NA	NA	NA
Guanosine (5TMS)	18644.6	40497	93138.5	99874.7	26865.9	74863.4	111220	74257.3	39997.8	34611.6	32364	11887.6	32746.8	57767.5	48772.1	36667.6	64595.8	106318	40472.7	29626.9	55571.7	163646	36643.2	109934	91458	95558.1	35210.4	29024.7	28571.4	20664.3	117283	26147.4	116041	43718.9	45973.9	32389	89795.8	126290	11778.4	20748.1	3515.34	85205.2	29199.1	19543	116598	93812.7	12590.7	50480.4	84717.2
N,N*-Diacetylchitobiose (1MEOX) (6TMS) MP	69193.9	95927.2	44984.4	170805	36391.3	44200.4	11243.3	38326.9	123002	19369	70204.2	13533.4	24060.7	10639	92878.3	1598.67	42838.1	71395.7	96221.7	12051.4	30496.5	18395.8	42162.6	39603.6	91070.7	110033	47378.6	18938.3	29731.1	3359.25	7374.49	6771.65	28086	96309.6	107468	27381.4	62879.5	NA	102941	NA	95029.1	135331	NA	27547.5	9983.94	43510.6	6310.12	133836	46851.2
Spermine [?] (6TMS)	NA	16804.5	NA	NA	NA	NA	NA	NA	7391.61	NA	NA	NA	NA	NA	1165.97	NA	NA	NA	2394.01	NA	NA	NA	NA	NA	NA	NA	NA	NA	NA	NA	NA	NA	NA	NA	NA	NA	NA	NA	NA	NA	NA	NA	NA	NA	NA	NA	NA	NA	NA
Estradiol, 17beta- (2TMS)	10663.6	17643.8	45773.5	53695.1	19072.2	60798.6	33142.3	12259.9	13270.8	16207.3	46899.5	12163.6	12657.7	15075.2	16438.5	15940.4	16177.6	45387.6	18940.6	14937.6	30228.6	56600.5	15903.4	55506.5	38203.7	45043	11377.1	13037.7	12159.6	11404.6	45994.1	6149.37	17861.8	7689.99	27211.4	16801.3	25359.5	30780	10758	9003.11	11961.3	36846.4	27353.8	10645.1	34314.2	28474.8	11350	34726.2	55173.7
Tetracosanoic acid (1TMS)	44940.4	159884	433405	462705	154255	458166	381934	133411	154862	192526	156810	158925	141817	155442	167783	134678	152006	395514	172309	142742	122446	487485	154908	384727	340577	370337	125411	156358	126403	112233	387071	39440	94461	39220.5	93951.1	42912.5	139933	160548	66021.9	48194.8	54867.7	187610	290459	77535.9	206309	166446	60367.6	478393	401702
Epicatechin [-O] (4TMS)	30498.7	NA	64156.7	95615.3	28908.5	89915.1	43698.8	NA	56358	22768.9	80636.7	14549.6	16777.3	14291.6	NA	18580.8	21264.9	62466.4	43018.9	19320.7	29109.8	70684.5	24552.2	78617.5	56111.9	68218.8	22556.6	19258.4	15902	13176.9	58626.3	10017.3	20542.8	43336.4	47934.3	29540	48639.6	60979.4	48322.2	15854.3	43978.8	104510	33393.2	8553.37	35236.1	8911.35	10575.2	63288.2	68422.8
Cytidine (4TMS)	372032	482136	974865	925025	471894	1.00342e+06	734628	530320	457692	619942	1.27883e+06	415696	293786	260419	413873	653424	465137	799015	351684	388922	1.50337e+06	1.56968e+06	450938	1.57356e+06	863443	1.03594e+06	470075	319697	550426	228733	1.201e+06	366966	1.39563e+06	NA	NA	505269	NA	NA	NA	NA	NA	1.22301e+06	919489	NA	1.38455e+06	NA	700697	1.16424e+06	NA
Guanosine, 2*-deoxy- (5TMS)	NA	NA	NA	NA	NA	NA	NA	NA	NA	NA	NA	NA	NA	NA	NA	NA	NA	NA	NA	NA	NA	NA	11774.3	39427	NA	NA	NA	NA	NA	NA	NA	NA	NA	NA	3867.78	NA	NA	3798.13	NA	NA	819.058	NA	4466.64	NA	NA	NA	NA	NA	NA
Indol-3-yl-glucoside, beta- (5TMS)	NA	NA	NA	NA	NA	NA	25257.8	NA	NA	NA	NA	NA	NA	935.937	NA	NA	NA	648.467	NA	NA	NA	NA	NA	NA	NA	NA	NA	6208.44	NA	4277.56	NA	NA	NA	NA	NA	NA	NA	NA	NA	NA	NA	NA	NA	NA	NA	NA	NA	NA	NA
Gibberellin A3 (3TMS) (copy 2)	47455.2	48725.2	112770	133551	50718.1	114673	49083.1	NA	NA	NA	146018	19182.1	16547.9	NA	NA	61804.3	NA	NA	NA	47761.8	73049.3	159733	48256.8	169580	128190	93365.5	21601.1	NA	20469.5	17253.1	95218.9	40603	85613.8	51442.2	82292.6	67041.3	114539	160457	78588.9	44314.8	51062.4	195113	NA	NA	NA	NA	40885.1	69488	110875
Prostaglandin E1, 6-oxo- (1MEOX) (4TMS) BP	832248	487872	1.12437e+06	2.37617e+06	378923	1.05424e+06	493159	843125	904293	172322	1.76928e+06	540312	638809	283674	651967	275306	350092	1.81705e+06	552593	594947	190387	2.46233e+06	528190	417245	1.89743e+06	2.32899e+06	421433	326554	351700	160776	1.41368e+06	186951	1.99281e+06	486453	1.44984e+06	546656	1.29906e+06	362261	919740	204465	670236	2.05494e+06	586457	654946	464680	2.52601e+06	354374	2.48733e+06	2.43472e+06
beta-Alanyl-histidine (4TMS)	NA	NA	NA	NA	NA	NA	NA	NA	NA	2755.9	NA	669	NA	NA	NA	1536.58	NA	851.757	NA	NA	9469.82	NA	NA	NA	NA	NA	NA	481.18	NA	4304.04	NA	761.956	26925.9	NA	11259.9	1609.78	557.4	7072.96	NA	2015.81	709.172	NA	5150.86	3553.87	9983.94	18600.4	NA	NA	4708.24
Homoserine lactone, N-tetradecanoyl-	1896.77	NA	NA	3901.09	NA	NA	NA	5737.34	1450.62	NA	30390.8	6483.22	NA	NA	NA	6954.46	NA	NA	NA	5633.81	NA	60479.2	NA	9042.71	NA	NA	NA	NA	NA	NA	20786.6	NA	48857.5	3654.66	NA	6367.46	3470.68	23724	2693.46	7927.17	NA	NA	6223.09	6137.01	24404.1	41412.9	6810.02	NA	29197.9
Taxifolin (1MEOX) (5TMS) MP	27702.6	NA	5895.71	25788.5	NA	71849.5	NA	22602.6	NA	NA	82269.9	27819.2	17673.8	NA	NA	22226.7	19885.1	51439.9	NA	29954.4	56830.1	86303.7	NA	58640.4	NA	53017.5	NA	23073.2	NA	15262.3	52344.2	NA	95472.5	NA	56757.4	33656.4	65148.2	63383.2	31408.2	21261.3	NA	83468.6	64372.4	40161.7	69370.4	94122.6	26726.5	NA	99132.9
Epicatechin	9258.77	NA	NA	NA	NA	NA	NA	NA	NA	NA	40053.4	NA	NA	NA	NA	NA	NA	NA	NA	NA	32162.2	NA	NA	NA	NA	NA	NA	NA	NA	NA	NA	13949.8	31328.2	13101.6	NA	NA	29439.8	34034.6	NA	10115	NA	45190.5	29252.4	16342.5	NA	33370.5	10513.8	NA	35220.9
Squalene, all-trans-	13390.9	NA	NA	NA	NA	90591.7	126734	30067.7	41609.4	23517.7	30574.1	12231.9	21919.5	38247.1	29831.8	17245.3	36481.8	37603.4	23749.5	26922.2	42678.4	44130.2	20951.2	57036.8	20456.4	70734.5	18252.8	21896.7	26070.3	36256.7	65172.1	17889.4	46728.2	16342.3	22250	24600.3	22470.2	61627.6	NA	24192.6	28636.5	51434.7	NA	NA	NA	NA	15904.8	NA	NA
Senecionine (1TMS) BP1	4582.33	27321.7	83815.3	65005.7	15344.5	23932.3	47688	19022.5	40120.4	23040.3	15105.4	13136.7	5461.15	23893.4	16951.1	13902.4	9535.98	21754.5	18396.7	7796.25	NA	33273.6	30943.6	40805	38140.4	63796.2	17410.1	6103.44	17833.7	14821.6	9790.08	4244.03	6173.21	5589.43	8072.87	6039.28	13850.1	135774	9144.55	2842.94	8399.16	20062.8	11927.8	9825.61	10035.3	10118	3618.6	16913	110880
Pentacosanoic acid methyl ester	17215.5	30017	81161.1	92021	30364	100603	84851.8	47215.7	39722.6	36823.5	64411.4	19985.8	36470.7	61965.2	70721.8	60036	54514.1	134395	68667.3	45772.2	46891.5	130332	42658.5	108412	83918.2	98367.6	34445.6	39942	30225.3	29001.9	129831	14884.6	41769.4	17218.4	35676.8	17963.2	40237.3	54358.8	15646.8	16862.2	17961.3	51243.8	44553.9	18397.8	52630.9	50362.9	18898.5	42399.2	45248
Guanosine, 2*-deoxy- (4TMS)	366192	402159	1.25114e+06	942381	280162	596414	741794	269462	475064	358025	542545	156840	208198	454597	298764	249842	265608	597336	345563	187560	803353	632326	410342	847590	641951	863076	226417	195479	207285	240676	394940	341912	301737	277289	541359	229933	565329	843620	415179	271294	411238	936114	590021	279877	765654	508041	257307	807391	571734
Aziridine, N-dansyl-	26946.8	29062.3	93470.6	72426.7	19823.9	41830.9	43765.9	22125.9	33153.7	28656.9	35853.7	7029.65	13459.1	32555.4	18218	17834.7	14312	32485.1	18453.6	11747.8	65585.6	45624.7	25756.4	66131.1	36028.3	52972.1	12264.5	13796.2	13026.9	17762.8	27397.5	29607	22639	17116.5	35010.4	13810	29065.3	66151.6	30445.5	20750	29273.4	65108.5	41301.6	11520.8	65859.3	38050.3	19129.2	46753	34714.2
Epicatechin (5TMS)	NA	NA	NA	NA	NA	NA	NA	NA	NA	NA	33017.3	NA	NA	NA	NA	NA	NA	NA	NA	NA	23903.3	NA	NA	NA	NA	NA	NA	NA	NA	NA	NA	NA	19573.6	9090.35	19279.6	9281.48	21000.5	27147.3	8957.41	7461.61	7942.32	30149.6	21403.2	9472.21	25027.3	25447.2	NA	21276.9	26674.8
Loganin (5TMS)	147374	110763	269343	300862	121323	294038	248487	81859.4	76292.3	147212	398970	76886.3	85912.6	106014	99920.1	96540.5	124828	288519	91632.4	84865.1	419049	258181	124130	271520	280214	304223	100207	91712.6	140326	87093.8	227454	126090	253856	160551	283301	133581	276444	467065	205734	113230	150564	376269	302079	109088	438397	303808	124812	278373	261183
Piceatannol (4TMS) MP	138948	95903.4	244020	319256	105048	290280	259789	95881.7	91513.5	159937	362763	82637.9	95825.1	107649	104986	89565.6	117002	302250	93604.5	87581.3	358846	280290	139152	261507	288801	308459	97482.7	91619.9	135962	94925.4	251985	117288	226949	138878	261584	117165	246952	414428	199953	97903.9	140447	356677	270750	99613.4	390649	308025	117562	287423	282559
Catechin (5TMS)	NA	NA	NA	NA	NA	NA	NA	NA	NA	NA	NA	NA	NA	NA	NA	NA	NA	NA	NA	NA	NA	NA	NA	NA	NA	NA	NA	NA	NA	NA	NA	10720.2	NA	NA	24429.2	NA	25459.7	NA	NA	10111.1	NA	NA	29048	NA	NA	NA	NA	NA	29522.6
Prostaglandin E1, 6-oxo- (1MEOX) (4TMS) MP	29359.7	5047.35	30403.2	12981.7	8316.73	57269.3	28120.3	20961.9	24431.2	39902.6	109671	8387.29	19454.9	19820	16584.4	12468.7	26131.7	48794.6	17241.5	18222.8	80412.6	107659	27136	40723.5	6601.97	3904.47	17668.9	10509.5	20800.5	7047.62	33652.5	18615.5	50628.3	42684.4	71774.7	NA	48726.7	64591.8	5389.71	18454.3	27762.5	97277.9	46757.6	13815.7	58008.3	114860	20803.8	63800.4	16650.3
Pregnane-3alpha-ol-20-one, 5alpha- (1MEOX) (1TMS)	59177.4	46277.8	144343	156327	50154.3	151256	131917	50681	51056.2	63811.3	169323	52301.8	45591.8	54318.4	50115.9	48356	51824.3	132298	56148.8	48283.1	144204	161916	51685.3	143254	135679	147462	50343.5	52280.4	44846.5	45263.9	150590	51420.8	128902	53586.3	120486	49992.9	123610	175099	51180.4	46680.5	51010.5	169468	155003	71572.3	174211	153552	57613.6	138167	137189
Secologanin (TMS) BP1	NA	NA	NA	202885	2706.9	NA	25885.6	1790.03	8145.93	9403.86	NA	17992.8	13319.3	1366.83	2804.53	NA	NA	185806	11040.3	7356.12	NA	340.179	NA	2081.97	233115	239140	13865.2	4881.12	NA	4467.66	40255.3	NA	10316.2	NA	192633	5514	236322	NA	52287.4	NA	NA	NA	17232.7	283942	1686.48	65149.7	NA	317050	30143.7
Secologanin (TMS) MP	NA	NA	NA	202885	2706.9	NA	25885.6	1790.03	8145.93	9403.86	NA	17992.8	13319.3	1366.83	2804.53	NA	NA	185806	11040.3	7356.12	NA	340.179	NA	2081.97	233115	239140	13865.2	4881.12	NA	4467.66	40255.3	NA	10316.2	NA	192633	5514	236322	NA	52287.4	NA	NA	NA	17232.7	283942	1686.48	65149.7	NA	317050	30143.7
Epigallocatechin (6TMS)	8730.97	4720.2	4261.71	15822.2	4325.96	11607.3	13338.5	4373.26	4176.85	4147.42	22291.5	5763.69	4554.61	3026.26	6346.42	7600.42	5696.85	13682.1	10848.6	5820.93	21213.6	20265.4	5154.99	17979.4	16731.5	6559.09	5784.88	6022.9	4633.54	3814.15	19506.8	6838.8	16090.9	6944.42	15383.2	7617.94	15557.1	22025.8	6060.98	6266.12	6115.97	16589.6	18035.4	8453.98	20436.9	22306	7728.02	15906.4	14813.3
Testosterone (1MEOX) (1TMS) MP	NA	597.059	5433.41	3075.58	1691.18	5837.35	12788.5	4826.77	4500.66	5435.32	NA	2821.03	4600.31	7837.22	10520.7	2607	4664.23	14688.3	11543.5	3005.46	NA	10574.6	1743.01	7463.57	5469.16	6820.81	3573.1	5142.1	4244.82	3165.38	12132.3	NA	NA	379.729	NA	NA	NA	NA	NA	137.044	NA	NA	272.501	1075.66	1281.72	NA	NA	542.637	NA
Pentacosanoic acid (1TMS)	NA	NA	NA	NA	NA	NA	NA	NA	NA	NA	4972.92	NA	NA	NA	NA	NA	NA	NA	NA	NA	5454.77	NA	NA	NA	NA	NA	821.268	NA	NA	NA	NA	1328.72	2176.42	771.499	1488.24	973.225	5142.88	1019.59	1349.99	59.2886	694.928	5631.49	10769.7	2496.99	2772.24	5014.71	1597.41	5304.66	5508.54
Testosterone (1MEOX) (1TMS) BP	3756.68	1901.82	3929.59	7395.16	1853.69	14082.3	5145.46	2030.12	2822.62	1535.85	20595	1018	1557.2	2507.19	2129.13	3617.17	2613.96	6693.11	3600.31	1837.84	11291.8	5864.45	2084.99	5541.96	3400.87	3575.99	1617.24	1409.9	1077.25	2411.63	5744.16	3009.32	8920.26	3581.5	8101.49	8718.48	9658.69	16357.3	4208.24	3968.45	3791.07	18880.4	13112.6	4875.81	13601	13355.9	4955.84	9475.86	16361.9
Adenosine, alpha- (4TMS) BP	NA	NA	NA	NA	NA	NA	NA	NA	NA	NA	NA	NA	NA	NA	NA	NA	NA	NA	NA	NA	NA	NA	NA	NA	NA	NA	NA	NA	NA	NA	NA	NA	NA	NA	NA	NA	NA	NA	NA	NA	NA	NA	NA	NA	NA	NA	NA	NA	NA
Uridine-5-monophosphate (5TMS)	NA	NA	NA	NA	NA	NA	NA	NA	NA	NA	NA	NA	NA	NA	NA	NA	NA	NA	NA	NA	NA	NA	NA	NA	NA	NA	NA	NA	NA	NA	NA	NA	2056.16	NA	NA	NA	NA	NA	NA	NA	NA	NA	NA	NA	NA	NA	NA	NA	NA
Tocopherol, delta- (1TMS)	21281.7	19441.6	43796.7	51201.4	18120.5	41215.8	NA	NA	5467.43	NA	64821.3	NA	5266.5	11359.5	11823.6	21377.8	14561.4	36754.2	16643	15765.3	36994.8	60671.1	16763.7	60939.8	40912.7	35674.4	7679.44	7985.34	NA	NA	30101.2	17980.7	37664.1	22761.5	37672	30833	49961.3	66232.6	34927.5	18887.8	22866.5	89358.7	NA	NA	19248.3	NA	17859	26878.3	44138.5
Estrone (1MEOX) (1TMS) MP	23170.7	15626.6	45627.4	NA	10523.9	43875.3	31084.7	16829.7	10686.9	10256.3	26704.5	NA	NA	16888.9	12014.4	21463	8929.38	30879.4	12682.4	NA	27633.8	49157.3	19442	49934.7	29855.1	NA	17315.7	13793.1	11579.3	12452.5	32174.4	13383	27461.1	11200.2	NA	NA	27123.1	NA	13786.6	NA	12473.1	NA	23621.7	NA	53266.9	NA	10633.1	21571.1	NA
Estrone (1TMS)	6946.75	17303.3	74856.2	41000.1	12975.9	31556.3	45957.7	28361.3	12140.3	10828.7	31590.7	6500.06	10174.8	14286.6	17128.9	39529.4	11034.5	26888.2	14505.8	10686.2	17148.4	38030.3	15102.5	93310.9	31377.6	25451.2	NA	9969.19	15443.6	13368	27207.3	24010.1	14289.4	9919.28	9240.16	7870.68	10586.2	49402.7	5586.16	14670.5	10492.1	31630.6	17845.8	3832.18	122923	12213	17414.7	27912.8	26716.4
Morin (5TMS)	70852.9	61940.6	243605	132881	60674.2	198408	165637	94267.8	63344.3	66508	286800	23087.5	15540.9	94755.1	54790.8	112843	48066	144961	49991.8	NA	125011	136330	80170.7	208605	130894	174566	72459.4	75252.6	73256.5	68168.6	76138.7	93119.8	87412.9	82590.2	97970.2	NA	119344	270315	52740.8	79691.6	55804.8	160585	179072	30044.5	302885	78621.9	90963.9	114922	116264
Quinic acid, 3-caffeoyl-, cis- (6TMS)	13752.8	23106	158897	69442.8	5356.92	24682.1	110179	60203.9	20582	4316.43	32870.6	26030.2	3320.01	16336.8	21506.1	68669.8	4243.2	16739.2	10401.1	17547.8	35186.8	65151.5	15913.1	166327	46820.4	39744.4	48467.4	11167	11828.6	22305.2	17661.8	60941.3	54978.8	15892.1	50217.8	31361.1	34434.7	139251	19871.8	42761.6	16913.3	127329	38135.3	38997.6	384587	19253.5	40443.1	86938.6	3284.34
Pregnenolone, 17alpha-hydroxy- (1MEOX) (2TMS) BP	NA	NA	3685.15	NA	NA	NA	NA	3765.02	NA	NA	NA	NA	NA	NA	NA	NA	NA	NA	NA	NA	NA	NA	NA	NA	NA	NA	NA	NA	NA	NA	NA	NA	NA	NA	NA	NA	NA	NA	NA	NA	NA	NA	NA	NA	NA	NA	NA	NA	2738.68
Hexacosanoic acid methyl ester, n-	9.68582e+06	8.72748e+06	2.38434e+07	2.61566e+07	8.19136e+06	2.64044e+07	2.40365e+07	8.61482e+06	9.29299e+06	1.16747e+07	3.36665e+07	9.30044e+06	9.39607e+06	1.02296e+07	1.00981e+07	9.06887e+06	9.68333e+06	2.37299e+07	1.16762e+07	9.87609e+06	2.76091e+07	2.92989e+07	9.48608e+06	2.72244e+07	2.4477e+07	2.57217e+07	9.65823e+06	1.02221e+07	9.15449e+06	9.18041e+06	2.68758e+07	8.37495e+06	2.44341e+07	9.07874e+06	2.19223e+07	9.93671e+06	2.27579e+07	3.41322e+07	9.40318e+06	9.8735e+06	1.00114e+07	3.17892e+07	2.81702e+07	1.16264e+07	3.22199e+07	2.91298e+07	1.12049e+07	2.6586e+07	2.80083e+07
Flavone, 5,7-dihydroxy- (2TMS)	65865.1	NA	NA	NA	NA	NA	NA	NA	NA	NA	182432	NA	NA	NA	NA	NA	NA	NA	NA	NA	135089	NA	NA	NA	NA	NA	NA	NA	NA	NA	NA	60413	135228	63331.5	116812	47554.1	123592	170521	61280.2	60040.8	58985.4	141378	128920	55980.7	181474	152124	65662	146302	159272
Ampelopsin (6TMS)	210.537	548.417	NA	1533.49	734.367	1772	5676.64	992.386	707.528	1204.01	4886.26	NA	1350.67	800.657	1528.66	1152.9	1965.46	3638.62	1104.03	2058.38	2458.14	3256.41	1094.13	3761.68	2087.78	3439.78	462.206	1370.14	1748.35	520.155	2067.79	1835.5	1919.4	1670.81	NA	637.5	NA	2326.14	409.652	1290.74	896.385	2112.19	1480.98	386.531	4840.99	2792.41	571.478	2424.12	1982.55
Taxifolin (5TMS)	11305.9	NA	NA	NA	NA	NA	NA	NA	NA	NA	NA	NA	9469.28	14508	13570.1	NA	NA	NA	NA	NA	30111.5	NA	14669	NA	NA	NA	10426.4	NA	NA	NA	NA	NA	26371.7	NA	19758	10560.3	NA	NA	9944.3	11000.5	NA	28102	28088.3	NA	34082.9	29114.1	NA	28298.3	30237.2
Estrone, 16alpha-hydroxy- (1MEOX) (2TMS) MP	3181.34	730.587	658.917	6847.68	1701.33	1622.63	4099.2	860.779	2432.36	1882.5	NA	1245.37	1612.94	1808.74	1679.52	1252.06	1566.38	3332.4	5882.75	2438.36	8359.33	2462.66	338.08	731.136	5089.12	2547.79	1218.28	699.342	1575.99	1099.89	3516.06	1877.58	5154.56	1615.24	5503.21	2084.14	4047.68	6350.47	2756.77	2492.06	1715.44	6262.69	7662.6	2075.12	2964.98	5089.43	2277.96	3912.56	4198.96
Trehalose-6-phosphate (9TMS)	27448.4	24762.7	43403.5	60333.6	21164.6	59507	39460.1	23988	25360.6	25344.7	89306	22536.4	19320.6	14327.6	20371.1	30628.7	19131.8	60459.3	24850	20797.6	86204.9	73705.4	27012.3	57137.3	51108	59899.8	21569	21559.3	22020.8	13282.9	50463.9	18860.9	70459	33923.7	80272.8	37157	94666.5	106111	35111.8	40968.4	32658.5	70952.5	99125.1	45107	123203	84638.4	41917.9	75416.4	61846.3
Pregn-5-ene-3beta-ol-20-one (1MEOX) (1TMS) MP	NA	NA	NA	NA	8640.75	NA	NA	NA	NA	NA	NA	3795.99	2970.92	NA	4288.23	1015.74	5270.83	NA	4453.32	3195.45	NA	11339.3	NA	NA	13150.4	11280.8	4107.31	5695.66	NA	NA	10127	NA	NA	NA	NA	NA	NA	NA	NA	NA	NA	16263.3	NA	4797.4	NA	14332.9	NA	NA	17843
Hexacosanoic acid (1TMS)	44356.3	NA	NA	NA	NA	NA	389209	NA	NA	NA	155087	182523	NA	214622	212223	177434	194664	502359	218707	195587	129386	NA	NA	NA	NA	NA	NA	135515	153305	NA	373843	43330.3	100832	37985	97111.6	43718.8	131474	168644	64204.5	56407.7	56383.8	206084	280282	82547.5	244523	200909	69690.8	607292	509067
Tocopherol, beta- (1TMS)	NA	NA	NA	NA	NA	NA	NA	NA	NA	NA	NA	NA	NA	NA	NA	NA	NA	NA	NA	NA	2193.07	NA	NA	NA	NA	NA	NA	NA	620.678	NA	NA	NA	NA	NA	NA	NA	NA	NA	NA	NA	NA	NA	NA	NA	NA	2072.86	1250.89	NA	NA
Androstan-3,17-dione, 5alpha- (2MEOX)	NA	NA	NA	NA	NA	NA	NA	NA	NA	NA	NA	NA	NA	NA	NA	NA	NA	NA	NA	NA	NA	NA	NA	NA	NA	NA	NA	NA	NA	NA	NA	NA	NA	NA	NA	NA	NA	NA	NA	NA	NA	NA	NA	NA	NA	NA	NA	NA	NA
Pregn-5-ene-3,17,21-triol-20-one (1MEOX) (3TMS)	NA	NA	NA	NA	NA	NA	NA	NA	NA	NA	NA	NA	NA	NA	NA	NA	NA	NA	NA	NA	NA	NA	NA	NA	NA	NA	NA	NA	NA	NA	NA	NA	NA	NA	NA	NA	NA	NA	NA	NA	NA	NA	NA	NA	NA	NA	NA	NA	NA
Quinic acid, 3-caffeoyl-, trans- (6TMS)	76252.2	67173	208117	168856	58767.7	129825	73047.8	40418.4	21270.8	20374.4	254056	25539.9	10147.4	27119.1	28355.1	76178.5	36641.4	79344.6	35828.8	42663.6	128629	165487	57678.2	221444	125126	117775	36598	24007	22663.5	24975	80214.5	83488.3	171824	96719	144183	164677	229233	279654	201694	78428.1	103319	391054	50984.3	18273	174857	12680.7	73332.1	121675	202410
Tocopherol, gamma- (1TMS)	15489.5	12329.4	25557	30239.9	11798.6	24916.4	NA	NA	NA	NA	47459.4	NA	NA	NA	NA	13113.8	7084.64	19204.4	8359.27	8903.73	26261	31607.6	8957.66	36766.1	23613.6	16077.2	NA	3961.58	NA	NA	18949.8	13518.2	29510.2	17372.2	26868	23240.5	40439.8	55088.1	27890.8	16318	16885.8	64742.1	NA	NA	16199.8	NA	15125.4	17501.3	34436.2
unknown_1031200	NA	NA	NA	NA	NA	NA	NA	NA	NA	NA	NA	NA	NA	NA	NA	NA	NA	NA	NA	NA	NA	NA	NA	NA	NA	NA	NA	NA	NA	NA	NA	NA	NA	NA	NA	NA	NA	NA	NA	NA	NA	NA	2923.46	NA	NA	NA	NA	NA	NA
Raffinose (11TMS)	2.46033e+06	1.48613e+06	2.40554e+06	1.1758e+07	3.58219e+06	3.78803e+06	2.16968e+06	701373	1.43909e+06	1.38228e+06	9.69187e+06	1.53326e+06	1.45486e+06	1.26146e+06	2.12923e+06	2.37136e+06	3.85546e+06	1.24439e+07	1.7452e+06	1.47283e+06	7.24804e+06	4.84546e+06	1.29344e+06	4.50908e+06	7.86041e+06	1.08676e+07	1.41414e+06	1.16851e+06	4.15846e+06	1.10039e+06	3.42419e+06	1.46963e+06	3.15333e+06	4.78821e+06	1.15092e+07	3.34313e+06	1.25672e+07	1.04315e+07	5.93163e+06	3.34441e+06	2.92143e+06	8.65086e+06	7.74313e+06	2.37769e+06	6.06336e+06	5.13705e+06	3.48396e+06	9.82062e+06	5.46701e+06
Inosine-5*-monophosphate (5TMS)	NA	NA	NA	NA	NA	NA	NA	NA	NA	NA	NA	NA	NA	NA	NA	NA	NA	NA	NA	NA	NA	NA	NA	NA	NA	NA	NA	NA	NA	NA	NA	NA	NA	NA	NA	NA	NA	NA	NA	NA	NA	NA	NA	NA	NA	NA	NA	NA	NA
Androst-4-en-3,17-dione, 19-hydroxy- (2MEOX) (1TMS) BP	NA	155049	460469	NA	NA	NA	NA	NA	146656	184048	NA	NA	50841.9	208865	NA	NA	192733	NA	152508	NA	NA	NA	163092	NA	NA	NA	166157	165124	220327	155286	126222	257754	NA	NA	NA	NA	NA	NA	NA	287107	NA	NA	718437	NA	822762	NA	NA	NA	NA
Pregn-5-ene-3,21-diol-20-one (1MEOX) (2TMS)	10282.3	6135.6	8488.87	60261.9	NA	36810.7	20361.9	4651.59	35192	9755.44	54482.2	2806.99	3862.83	8010.57	8696.35	NA	11392.7	56079.6	6303.45	2329.52	39056.7	22265.7	7850.86	23980.7	30793	52865.3	4029.47	7450.13	15807.6	6392.23	7879.89	4726.63	4381.14	34086.7	44992.6	6471.19	77528.6	67471.7	44248	15980.7	12858.7	40279.5	46180	NA	33183.4	20595.7	12831.6	NA	30905
Estrone, 2-methoxy- (1MEOX) (1TMS) MP	149.413	1362.94	1246.1	2192.75	NA	4355.31	700.19	174.29	1413.18	444.102	5486.21	99.1804	50.2616	968.003	580.49	NA	NA	1950.55	347.48	NA	1905.68	715.248	426.741	652.315	1398.35	1575.68	859.217	888.959	495.076	852.108	320.63	325.913	NA	NA	656.215	NA	NA	577.316	NA	360.591	NA	NA	4351.13	NA	3305.49	5634.63	NA	1949.94	953.601
Quinic acid, 4-caffeoyl-, trans- (6TMS)	18074.2	31361.8	75472.6	80283.3	8588.95	67945.2	95877.8	32758.5	38667.9	29288.5	33567.2	29630.6	25160	22960.5	50006	31398	11312.9	64988.3	42096.2	35281.7	130315	73760.7	25568.4	57786.9	46571.9	88446.2	47451.6	24188.5	10545.1	24790.6	55816.8	24935.9	41170.5	17777.8	89237	37786	68185.6	83275.3	21524.4	26885.9	50039.9	56610.5	122622	43293.7	137507	54436.7	21116.3	106309	44949.2
Ergosterol (1TMS)	NA	NA	NA	NA	NA	NA	NA	NA	NA	NA	NA	NA	NA	NA	NA	NA	NA	NA	NA	NA	NA	NA	NA	NA	NA	NA	NA	NA	NA	NA	NA	NA	NA	NA	NA	NA	NA	NA	NA	NA	NA	NA	NA	NA	NA	NA	NA	NA	NA
Hesperetin (3TMS)	485.108	982.382	1556.96	1868.85	457.075	2565.74	2513.71	956.817	1360.77	483.578	769.937	467.832	348.176	713.476	1102.03	874.869	738.295	2972.14	1528.21	1068.33	440.846	2541.17	1371.81	1478.58	2187.67	2494.38	1140.43	765.606	150.356	613.783	2480.81	518.417	NA	81.5029	1522.99	794.046	781.666	405.134	339.825	673.557	533.151	1798.14	NA	408.618	1317.06	653.13	499.901	1209.52	1449.89
Quinic acid, 5-caffeoyl-, trans- (6TMS)	117910	177730	1.59181e+06	581165	23785.2	120704	1.03344e+06	505537	155515	41062.2	185468	174604	26268.5	112379	173059	357987	20717.2	83184	61806.1	151051	343294	605684	177175	1.10113e+06	337015	304290	383728	74162.8	61971.6	221618	209844	562545	352545	52084.1	366037	285479	218884	767226	95068.1	273202	172552	859423	168622	321109	2.65499e+06	179085	260811	715923	25261.3
Ergocalciferol (1TMS)	NA	NA	26085.7	NA	NA	NA	9612.19	1866.5	NA	NA	NA	317.19	NA	NA	NA	NA	NA	NA	NA	3211.68	NA	11537	NA	NA	NA	NA	NA	NA	NA	NA	NA	NA	NA	NA	NA	NA	NA	NA	NA	NA	NA	NA	NA	1795.71	11721.8	NA	NA	NA	NA
Eriodictyol (1MEOX) (4TMS)	NA	NA	18925.3	NA	3434.16	NA	16874.3	2784.19	164.716	NA	NA	NA	1132.26	269.558	NA	NA	2880.35	NA	NA	326.514	NA	14127.6	NA	NA	NA	NA	1527.71	NA	3098.81	2521.33	15365.8	NA	5130.98	NA	NA	NA	NA	NA	NA	NA	NA	NA	NA	1836.57	NA	25721.1	NA	NA	23733.5
Melezitose (11TMS)	137720	89997.6	142695	462550	161210	328233	121050	48678.5	53779.6	135586	449106	77951.1	102401	71218.4	86932.6	84023.5	165583	513813	70544.2	78279.5	581389	238023	95144.7	264261	303264	393788	63365.1	89909.2	160408	65252.9	154120	106381	289959	259164	540249	170198	561016	588636	281921	133501	184250	468168	297586	153250	408956	281084	134761	453363	207454
Pregnane-3alpha,21-diol-11,20-dione, 5beta- (1MEOX) (2TMS) MP	1009.99	NA	NA	NA	NA	NA	NA	NA	NA	NA	NA	NA	NA	NA	NA	NA	NA	NA	NA	NA	NA	NA	NA	1394.32	2009.83	NA	NA	NA	NA	NA	NA	NA	NA	1100.29	NA	3687.32	NA	NA	863.993	NA	NA	8636.59	NA	NA	NA	NA	NA	NA	8886.42
Adenosine-5-monophosphate (5TMS) BP	322142	23265.3	77210.2	133884	NA	34391.5	27471.1	22749.3	26345.1	30887.3	414206	12403.2	12268.4	20101.6	19161.2	15582.7	5269.83	17794.3	11925.9	15149.5	238018	86986.9	22222.7	155680	81116.6	102523	19815.5	18601.9	1457.72	11981.5	88580.8	262266	1.01689e+06	173368	321651	166030	422929	785278	221678	117860	43117.1	613558	264521	116537	558811	755372	89668.7	98090.5	229618
Pregnane-3,20-dione, 5beta- (2MEOX) MP	14121.5	10480	25126.5	29486	9278.62	30821.1	16877	6156.17	7667.69	8589.68	41236.6	8123.44	8542.64	6314.06	7815.13	10825.6	10368.1	21293.9	11235.6	11069	24469.7	40181.8	12100.7	37959.3	28758.8	30942	11346.9	11316.9	8977.37	8237.36	36250.2	9447	35223.6	12807.1	23249.6	19147.6	33126.1	47282.5	19862.5	13887.1	15601.8	63258	24913.1	10958.7	38246.1	31604.8	18524.8	23876	42379.4
Pregn-4-ene-20alpha-ol-3-one (1MEOX) (1TMS) MP	42349.9	NA	NA	NA	NA	NA	NA	NA	NA	2251.35	143178	NA	NA	6042.5	NA	NA	NA	NA	NA	NA	30792.3	NA	1520.87	NA	NA	NA	NA	NA	NA	NA	NA	50996.4	NA	44305.2	NA	NA	12648.2	71593.9	3273.49	15248.8	10289.6	NA	42992.9	NA	36000.6	NA	17394.3	NA	NA
Isoflavone, 5,7-dihydroxy-4*-methoxy- (2TMS)	92303.4	69475.4	191330	216816	64056.5	203361	193588	70521.6	74049	90641.3	317570	71419.3	73002.7	80530.6	80083.6	73361.1	76556.2	194074	86704.9	75698.8	271062	222904	79108.8	217240	191825	186496	80372.3	75910.2	72275.6	70471.5	203633	82122	234061	90809.1	204011	94510.4	218344	325819	89946.5	95047.3	92858.8	302567	267208	103448	307286	264714	106440	241255	247315
Androst-4-en-3,17-dione, 11beta-hydroxy- (2MEOX) (1TMS) MP	20536.6	17857.4	176454	180978	15376	206196	166415	15401.5	12120.6	24623	293859	18250.1	12999.5	14935.9	18223	21323.1	9632.76	166921	17157.8	11670.5	253958	177483	22762.4	161236	178984	181467	18222.6	8365.59	10877.9	8490.82	171151	23299.2	184725	22803.2	187929	24527.7	85682.8	309164	17177.4	23544.4	16937.7	264261	274328	24678.3	330234	242430	24421.3	165956	209317
Pregn-4-ene-20alpha-ol-3-one (1MEOX) (1TMS) BP	NA	865.069	130864	43714.5	NA	34728.3	102080	30227.8	NA	NA	31687.4	23026.7	NA	NA	3495.93	27544.5	NA	9564.89	NA	3999.33	59268.7	36835.3	13803.8	43194.1	33299.8	45849.5	9530.21	3552.78	NA	15268.9	25359.6	29754.8	37331.6	NA	65656.2	NA	5086.27	135396	NA	NA	6333.71	58199.2	68175.6	23916.3	289627	45843.6	6246.49	55115.7	20776.5
Sphingosine, O-1-beta-galactosyl- (7TMS)	NA	7584.37	43140.5	22495	NA	14823.3	38945.1	14490.1	3352.34	2985.35	33477.2	13352.9	3959.7	5617.62	7762.17	13309.3	NA	10949.3	NA	4878.62	NA	21727.8	7325.72	28250.7	20108	18662.4	7624.95	5935.23	3534.29	6981.42	NA	19912.9	27329.1	3460.17	30568.2	14430.5	19127.9	72805.9	6997.6	14228.3	10524.6	NA	13690.2	16600.9	99688.4	27384.4	16000.2	36285.7	NA
Hesperetin (1MEOX) (3TMS)	40773.3	44334	304143	170484	19516.1	130832	250649	93214.9	33215.4	24256.6	122670	78842.8	16760.9	33322.9	45735.8	98898.2	15800.5	73943.3	22258.5	44308.6	127232	146373	65688.8	168792	99482.7	141987	56489.4	40877.8	34442.6	59016.8	73250.3	90765	102056	22577.2	169117	78603	121517	281349	63333.1	58281.6	61008.1	132185	107901	97012.6	581539	74750.1	55128.9	194961	37702.3
Quercetin (5TMS)	520.036	674.315	NA	NA	NA	NA	NA	NA	NA	NA	NA	NA	NA	NA	NA	NA	593.629	NA	NA	NA	NA	NA	NA	NA	NA	NA	NA	NA	NA	NA	NA	NA	NA	735.379	NA	NA	NA	NA	NA	NA	NA	NA	NA	NA	NA	NA	NA	NA	NA
Progesterone, 17alpha-hydroxy- (2MEOX) (1TMS) MP	73746.1	66950.8	185934	204287	93904.5	262151	212040	60261.7	58087.5	80735.3	335932	66948.7	51513.6	46769.8	55100.5	73876.4	72905.7	158913	159945	76487.4	293118	215208	100760	189413	175961	194329	73945.2	67714.8	70507	59403.6	176727	82354.8	229371	112181	148640	84435.8	94183.1	327939	85179.6	82398.5	78773	282076	235598	90411.8	289920	238093	89698.2	164107	259273
Octacosanoic acid (1TMS)	NA	NA	NA	NA	NA	NA	NA	NA	NA	10335.2	NA	NA	NA	NA	NA	NA	NA	NA	NA	NA	NA	NA	8240.58	NA	NA	NA	NA	NA	NA	NA	NA	NA	NA	NA	NA	NA	NA	NA	NA	NA	NA	NA	NA	NA	NA	NA	NA	NA	NA
Androst-4-en-3,17-dione, 11beta-hydroxy- (2MEOX) (1TMS) BP	NA	5116.97	213099	510002	1405.76	544385	204662	1079.53	6519.37	5526.6	492256	2695.65	2330.31	2693.57	NA	506.942	NA	49988.6	NA	NA	159871	150850	3709.14	109755	127988	94660.8	1003.23	444.479	NA	NA	53463.7	NA	115926	NA	292606	NA	193032	630301	NA	NA	NA	335263	399537	NA	725821	217954	NA	356725	115170
Maltotriose (1MEOX) (11TMS) MP	190396	96438.4	345347	765837	76322.4	152123	317173	82836.7	6.82064e+06	258381	426855	105367	82927.1	107944	108262	76216.5	51852.3	660397	54878.6	84232.1	887699	544955	64385.2	576733	663886	816855	111260	70536.7	65108	74204.3	356578	222599	782201	180551	981748	187879	865067	510509	565344	119626	76220.2	511413	249169	168673	608966	277525	91846.6	1.29544e+06	363969
Tocopherol, alpha- (1TMS)	NA	NA	NA	NA	NA	NA	2564.68	NA	NA	NA	NA	NA	NA	NA	NA	NA	NA	NA	NA	NA	NA	NA	NA	NA	NA	NA	NA	NA	NA	NA	NA	NA	NA	NA	NA	NA	NA	NA	NA	NA	NA	NA	NA	NA	NA	NA	NA	NA	NA
Dihydrozeatin riboside (4TMS)	100759	80453.3	215655	240707	107036	287454	218556	87430.4	115385	91202.6	395241	93356.8	80235.8	74565.3	82294.6	98318.9	99901.3	221163	241185	107244	292644	263194	135239	218615	213836	232906	107750	91409.9	98189.1	76476.9	202374	91845.7	256101	130671	193982	101179	108871	382338	108486	88857	85102.7	290230	285148	117544	345316	253912	119580	207242	304916
Cholesterol (1TMS)	NA	NA	NA	62620.9	NA	NA	NA	NA	NA	NA	NA	NA	NA	NA	NA	NA	NA	67250.2	NA	NA	NA	NA	23138.5	NA	NA	NA	NA	NA	NA	NA	NA	NA	NA	NA	NA	NA	38027.3	NA	NA	NA	NA	NA	NA	NA	NA	NA	NA	NA	NA
Pregn-4-ene-11beta-17alpha-diol-3-20-dione (2MEOX) (2TMS) MP	NA	NA	NA	NA	NA	NA	NA	NA	NA	NA	NA	NA	NA	NA	NA	NA	NA	NA	NA	NA	NA	NA	NA	NA	NA	NA	NA	NA	NA	NA	NA	NA	NA	NA	NA	NA	NA	NA	NA	NA	NA	NA	600008	NA	NA	NA	NA	NA	NA
Pregnane-3alpha,21-diol-11,20-dione, 5beta- (1MEOX) (2TMS) BP	847180	333372	627433	740596	365102	871622	463432	241290	338579	397879	2.17581e+06	174173	261161	208107	346382	298716	380419	699683	405737	189284	1.59234e+06	945651	494947	620087	563153	819258	282002	258741	387148	156633	678651	435622	1.51046e+06	932907	1.28667e+06	462630	1.2078e+06	1.40521e+06	698967	523693	880990	1.31824e+06	1.10239e+06	488448	1.14646e+06	1.90833e+06	689309	1.14953e+06	1.93925e+06
Cholestane, 3beta-hydroxy-, 5alpha- (1TMS)	NA	NA	NA	NA	NA	NA	50901.9	NA	4055.18	NA	NA	NA	NA	NA	20537.9	NA	NA	496.644	2761.24	NA	NA	70065.2	NA	NA	NA	NA	NA	NA	NA	23095.8	NA	10252.8	NA	NA	56810.6	NA	NA	96621.1	NA	13099.9	NA	41575.7	NA	NA	NA	NA	NA	NA	NA
Progesterone (2MEOX) MP	55571.1	52288.5	224311	244725	67606.5	297148	206940	49011.1	49257.4	74309.4	457232	56446.8	43127.2	33587.5	41140.8	46153	61049	182502	105976	54303.6	284368	216188	70897.4	195433	204878	216583	56845.5	51028.5	52270.8	43933.2	199146	58500.5	244901	NA	266877	NA	113988	401424	58381	NA	56528.2	403885	269811	67520.3	414754	252255	67893.4	223143	277144
Maltotriitol (12TMS)	NA	NA	674.859	NA	514.971	1086.63	2873.19	1495.69	2426.75	1053.51	NA	710.169	556.533	277.574	3277.12	752.535	1323.94	684.493	2374.25	1299.37	NA	1276.4	392.64	4359.64	1330.14	210.98	NA	NA	610.593	NA	NA	NA	NA	NA	NA	NA	NA	3504.41	NA	294.499	NA	NA	NA	NA	3424.35	NA	NA	NA	NA
Progesterone, 11alpha-hydroxy- (2MEOX) (1TMS) MP	10664.6	8333.08	28062.4	12603.3	NA	13104	26229	4182.96	4263.89	4978.88	35960.4	10541.2	4987.78	4548.41	5341.3	6460.5	8008.51	15450	NA	15512.3	24868.7	34020.8	5572.96	26391.6	NA	37303.5	3104.08	9828.5	6366.31	8732.93	11890.5	8487.17	NA	15543.9	17928.4	19099.5	18472.6	43720.7	7241.53	15461.7	6132.25	30365.1	24409.6	10695.9	25053	28483.1	13518.9	8765.87	43870.8
Cholesterol, 22(S)-hydroxy- (2TMS)	55291.6	25009.7	71396.9	64022.6	23913.1	85269.8	53257.4	20340.4	28692.3	35873.6	161930	13852.5	18742.1	23557.7	24200.7	14860.7	23553.6	56097.6	19503	12950.8	134642	59842.4	27628.1	76122.4	52494.2	63644	17252.5	22990.6	23308	20012.7	44295.8	43933.8	80973.3	56857.5	104538	31608.1	93111.8	135402	53568.5	27456.4	49199.4	139100	97398.3	33546.5	109226	104191	27142.4	82044.7	103150
Progesterone (2MEOX) BP	8291.47	11426.2	15694.5	23744.8	9957.13	15227.5	8383.5	5400.32	8250.75	17433.5	24334.7	5199.49	10742.3	9722.12	10723.6	8495.68	8312.81	27474.9	8704.43	8477.92	25694.6	22338.4	7531.29	21735.7	25893.9	15871.6	6976.88	8171.9	8493.3	7062.76	19096.5	9624.28	12023.4	13492.4	16730.4	8967.44	21403.3	34348.6	11556.8	7795.96	10661	55126.4	21518.7	8880.27	15473.8	30998.8	10387.7	27000	16990.7
Progesterone, 11alpha-hydroxy- (2MEOX) (1TMS) BP	7872.33	3334.38	14344.7	14841.9	6887.61	25645.7	8667.87	6097.48	7781.87	7483.12	26864.5	5152.7	6258.94	3885.04	3606.83	6290.9	7180.42	19706.2	6376.66	6381.35	33886.6	12734.9	7647.23	20205.4	20739	10525	4859.49	9108.77	4594.12	7137.47	18585.7	8988.57	25659.6	4731.8	17233.3	6170.36	14418.4	33896.2	5706.26	6041.6	8120.38	12266.7	14667.7	5829.99	37902.3	18348.5	8727.82	23571.7	16912.8
Nonacosanoic acid (1TMS)	24250.5	14614.6	61999.3	58135.1	18142.8	61390.3	64192.1	15044.1	8386.45	31248.8	87196.1	15124.1	20277.4	24663	19595.8	12021.1	14237.1	52271.1	11289	19294.9	66514.7	76784.5	16539.6	68243	60655.3	57269.2	13598.6	21747.9	14066.6	16866.3	53287	37011.7	42630	14865.9	51430	21813.6	59034.3	90301	26451.4	14411	12562.6	79635.2	58549.2	26021.3	77462.2	55873	11505.7	72462.3	48768.8
Cholecalciferol, 25-hydroxy- (2TMS) MP	NA	NA	NA	NA	NA	NA	4794.02	491.747	NA	NA	1763.19	1047.94	1310.46	NA	NA	NA	NA	NA	NA	3458.95	NA	1354.9	NA	NA	NA	NA	743.422	NA	NA	789.69	744.513	NA	11714.5	NA	NA	3417.61	NA	NA	NA	NA	2031.87	6056.39	8853.32	8038.74	8609.06	19643.7	NA	NA	10351.9
Sphingosine, O-1-beta-galactosyl- (6TMS)	9191.83	5440.3	25639.3	4867.04	2029.41	36245.5	35484.4	7711.44	126.344	2142.79	32937.3	8966.47	3691.03	2027.19	3011.35	3420.7	NA	NA	7431.88	13193.3	43741.4	26458.4	2865.4	14356.4	12163.7	11550.5	7509.15	4784.27	NA	4109.22	20474.1	11507.2	69456.9	9584.93	24805.3	26694.9	25847.2	86155.1	NA	18166.6	29326.4	78576.1	76794.9	31365.3	82412.4	75693.9	25399.5	43431.2	68737.2
Acacetin (2TMS)	NA	NA	NA	NA	4077.11	NA	NA	NA	NA	NA	12412.3	NA	NA	NA	NA	NA	NA	NA	NA	3331.02	NA	NA	NA	NA	NA	NA	3309.4	NA	NA	NA	NA	3505.36	NA	NA	6774.75	NA	6146.64	NA	3911.24	3443.6	NA	7057.07	8029.89	NA	10700.3	9401.19	NA	NA	NA
Cholesterol, 20alpha-hydroxy- (2TMS)	NA	NA	1408.17	NA	732.336	7430.69	2749.79	NA	NA	NA	NA	5136.8	NA	NA	3312.09	9066.57	2887.33	2004.59	NA	328.424	NA	NA	589.448	1981.41	NA	NA	493.344	1333.44	1968.38	1122.59	2369.4	NA	NA	NA	NA	NA	NA	NA	NA	NA	NA	NA	NA	NA	NA	NA	NA	NA	NA
Zeatin, 9-beta-ribofuranosyl-, trans- (4TMS)	NA	NA	2152.11	NA	NA	NA	NA	NA	NA	NA	NA	NA	NA	NA	NA	NA	NA	NA	NA	NA	NA	NA	NA	NA	NA	NA	433.987	NA	NA	NA	NA	NA	NA	NA	NA	NA	NA	NA	NA	NA	NA	NA	NA	NA	NA	2335.77	NA	NA	NA
Hydrocortisone (2MEOX) (3TMS) MP	NA	NA	NA	NA	NA	NA	NA	NA	NA	NA	NA	NA	NA	NA	NA	NA	NA	NA	NA	NA	NA	NA	NA	NA	NA	NA	NA	NA	NA	NA	NA	NA	NA	NA	NA	NA	NA	NA	NA	NA	NA	NA	NA	NA	NA	NA	NA	NA	NA
Adenosine-3*,5*-cyclic-monophosphate (3TMS)	NA	283.269	961.807	NA	1268.64	NA	NA	NA	NA	262.76	NA	NA	NA	NA	NA	NA	NA	NA	855.335	1433.04	NA	NA	NA	NA	NA	NA	821.268	NA	NA	572.17	NA	NA	NA	NA	NA	NA	NA	NA	NA	NA	NA	NA	NA	NA	NA	NA	NA	NA	NA
Tetratriacontane	NA	NA	NA	NA	NA	NA	NA	NA	NA	NA	NA	NA	NA	NA	NA	NA	NA	NA	1144.71	NA	NA	NA	NA	NA	NA	NA	NA	NA	NA	NA	NA	NA	NA	NA	NA	NA	NA	NA	NA	NA	NA	NA	NA	NA	NA	NA	NA	NA	NA
Tocopherolacetate, alpha-	6303.49	1073.94	2433.74	2164.09	963.92	8889.29	13207	3717	4450.13	5440.25	20531.6	3387.1	3534.76	4184.66	4441.09	2852.59	4526.55	11078	5148.28	4364.98	17137.2	14947.5	3588.32	9708.61	8073.41	10736	3543.91	3624.14	2929.2	3743.22	7705.98	5408.01	12096.5	5983.98	13437.1	4512.48	11243.8	17697.6	5898.99	5384.57	5265.37	16130.9	17149.8	5719.55	20995.8	17595.8	6328.3	15368.8	18297.7
Corticosterone, 11-deoxy- (2MEOX) (1TMS) MP	NA	NA	NA	NA	NA	NA	NA	81.8096	NA	NA	NA	NA	NA	NA	NA	NA	NA	NA	NA	NA	NA	NA	NA	NA	NA	NA	NA	NA	NA	NA	NA	NA	NA	NA	NA	NA	NA	NA	NA	NA	NA	NA	NA	NA	NA	NA	NA	NA	NA
Chenodeoxycholic acid (3TMS)	24842.4	NA	8826.3	103607	26362.1	88272	17107.7	NA	NA	45614.2	217815	NA	15641.4	18772.8	3909.56	368.854	20010.8	177006	1169.11	16352.5	332649	69733.8	NA	110103	170755	110255	3279.23	29127.7	26134.5	10929.9	19770.4	79831.7	NA	NA	465381	55633.2	325661	208826	212729	22205	NA	188573	94726.6	38771.2	103807	80013.9	NA	223310	35184.5
Triacontanoic acid methyl ester	67985	33987.6	90431.1	96486.7	28586.5	97849.6	88097.9	29889	35529.9	43983.4	225555	32842.8	35575.2	37008.6	37986.6	32189.4	30600.3	85646.6	36877	34796.7	198470	97535.4	34775.5	95259.7	86037.6	63652	38562.6	35510.4	31106.3	33490.4	95751.5	60562.5	168773	63992.8	149386	68893.4	153389	235886	64968.9	68891.4	66486.2	207765	183254	72390.6	207832	185904	71495	156132	167010
Stigmasterol (1TMS)	NA	NA	NA	NA	NA	NA	NA	NA	NA	NA	NA	NA	NA	NA	NA	NA	NA	NA	NA	3205.95	NA	NA	NA	NA	NA	NA	NA	NA	NA	NA	NA	NA	NA	NA	NA	NA	NA	NA	NA	NA	NA	NA	NA	NA	NA	NA	NA	NA	NA
Purine, 6-benzylamino-, 9-beta-D-glucopyranosyl- (5TMS)	13694.6	31532.6	97139.8	91450.6	30997.8	121714	82810.2	27148.3	28362	35958.7	128636	28345	26423	30753.6	31046.7	33384	32914	91451.9	38606.3	32705.9	45655.5	111805	32758.7	100465	75423.3	83705.8	24806.4	28665.9	25369.9	24491.7	81956.2	13905.9	53573.5	15851.4	37042.4	35630.2	53035.7	74672.9	23834.3	19494.3	22141	91492.5	42616.8	13300	50658.5	38745	17736.3	55544.2	94502.6
Progesterone, 11beta-hydroxy- (2MEOX) (1TMS) BP	1206.95	1486.93	3754.23	3491.2	798.358	3221.82	2975.14	1570.39	NA	NA	NA	1344.55	NA	NA	304.732	NA	NA	NA	NA	NA	NA	NA	956.757	5984.99	2421.54	NA	NA	1836.03	488.658	1425.22	NA	NA	NA	NA	NA	NA	2138.15	7099.97	NA	NA	2638.28	NA	1131.47	1367.21	NA	NA	NA	NA	NA
Corticosterone (2MEOX) (2TMS) MP	79916.7	121291	361289	375490	125233	373590	317961	126771	134796	177992	248226	143834	134624	162707	146051	136450	132505	347159	147082	130612	197134	460314	150999	356539	335307	312083	111062	125372	97845.3	110052	368121	75386.2	226034	65644.1	154529	84700.8	197272	288570	76787.4	81873.6	71031.2	293112	253358	104525	280559	282711	87385	399814	444827
Triacontanoic acid (1TMS)	12595.3	16544.1	47917.6	52153	16544.1	49118.1	43803.5	14939.1	18449.1	24703.2	40293.3	16576.2	17947	21160.8	20771.7	16363.9	16854.1	47196.6	19757.5	14929	35772.7	55068.3	20265.3	49279.6	42976.2	40639.1	15069.9	16237.8	12366.8	14122.7	47260.3	11890.5	34249.8	NA	27691.8	11454.3	27976.7	42299.4	11542.9	12845.2	10523.6	46286.6	34198.9	13889.7	45046.6	37463.6	16468.3	52985.7	50117.3
Cholesterol-5beta,6beta-epoxide (1TMS)	94163.3	100540	307701	318897	97444.3	331651	290922	105321	123096	150558	287596	126280	118641	144036	128244	113506	120005	299273	121868	118747	253922	414600	132629	325413	287951	263718	91927.5	106395	79437.6	85224	318690	86410.8	250791	88898.4	183548	93276.9	216497	336778	95452.6	88152.4	77057.6	328388	303225	118342	320048	314252	112540	407662	439844
Guanosine-3*,5*-cyclic-monophosphate (4TMS)	5733.01	4839.42	11331.8	16051.5	4802.33	16557.2	9263.44	3241.26	9233.43	15631.2	19635	18558	10329.2	18787.9	8104.87	6428.99	6280.5	16651.7	19814.5	4662.86	24606.5	21544.7	8557.22	35377.2	16909.3	20454.4	5720.66	8364.57	5598.02	5798.31	22433.2	4414.15	24091.6	7891.89	7107.97	3455.33	10381.6	23366.1	8541.24	4454.42	3746.3	15201	23429.1	9075.74	26097	27287.5	10193.4	30385.1	36353.8
Guanosine-2*,3*-cyclic-monophosphate (4TMS)	3221.12	4772.66	5683.16	7572.87	4698.73	NA	6733.63	2877.56	4495.05	7760.69	24421.3	6995.96	4392.86	4660.64	4052.44	3442.94	5883.41	10545.3	3382.99	5267.19	9958.1	26228.7	4937.72	6501.4	4104.92	4724.36	2423.91	2391.63	2046.31	2307.6	15792.4	2405.85	23678.9	11595.6	10135.6	5852.56	7294.1	10800.2	5412.06	5360.27	NA	16269.4	26503.7	13815.7	26688.1	1201.09	8407.43	15219.2	16465.9
Corticosterone (2MEOX) (2TMS) BP	39111.3	6426.5	25780.1	21451.7	5354.89	11250	16791.2	13178.5	8476.3	8151.74	146181	NA	733.819	11197.2	4513.03	6962.81	1424.71	15213.3	2864.67	779.052	68808.3	NA	8521.17	35950.7	12841	17960	7314.54	7098.42	7374.79	7315.27	2901.97	46749.7	11290	65039.3	41286.3	NA	62814.1	130743	22430.3	24461.9	8211.95	54969.4	86208	NA	108211	6406.76	32849.2	52544.5	5552.71
Lanosterol (1TMS)	1996.7	1035.79	2563.93	3112.84	1147.77	1982.88	2387.62	1420.11	904.999	764.843	6006.17	1580.34	702.748	1069.21	1179.96	1399.42	686.415	2282.5	1341.11	1096.97	6063.03	2288.21	541.707	2804.95	4297.37	4702.99	1208.55	1160.13	535.415	844.542	NA	2219.61	4388.21	1225.32	2152.63	808.192	3279.08	5280.24	1395.61	1756.3	2842.79	3768.7	6842.14	1759.27	6103.44	3606.05	1417.9	3950.6	1909.8
Rosmarinic acid (5TMS)	NA	3730.19	7901.69	5575.03	1285.9	NA	NA	145.834	2219.92	3142.02	31074.1	3668.74	558.361	4325.95	3670.77	3315.97	2365.54	11358.5	1884.99	NA	3085.92	8946.41	722.926	NA	NA	5271.84	926.359	NA	NA	840.759	9295.55	15121.8	NA	NA	36987.2	4629.42	11087	11414.6	11440.5	14753.1	NA	NA	1566.88	540.039	NA	578.407	NA	NA	NA
Quinic acid, 1-caffeoyl-, trans- (6TMS)	2443	NA	38517.4	NA	NA	41819.2	NA	NA	19351.3	17549.4	5726.19	NA	NA	NA	NA	NA	NA	NA	NA	NA	4068.06	55196.2	17037.5	NA	NA	NA	NA	14769.8	11406.9	NA	NA	2019.94	5930.34	920.612	2436.78	2922.51	2956.83	6080.38	2292.19	1945.83	3433.94	6847.7	1848.27	853.681	4429.81	960.322	613.515	3385.14	3962.51
Lysine, N6-biotinyl- (5TMS)	143.592	366.247	1277.98	2037.97	65.0062	3043.15	5067.66	1126.66	628.914	1566.69	5976.17	620.345	254.049	421.873	1788.43	854.48	628.549	1675.21	1789.69	1116.07	3736.03	5303.3	2114.22	4115.02	3922.21	3047.2	1047.99	163.112	873.717	1166.09	NA	1326.04	NA	1907.91	474.273	2283.12	1032.06	1688.06	167.585	823.236	433.439	7777.55	4084.55	2059.66	6440.73	NA	916.864	3937.92	4310.69
Pregn-4-ene-11beta-17alpha-diol-3-20-dione (2MEOX) (1TMS) MP	4361.12	4010.6	6799.07	16733.7	4090.31	18232.6	17330.4	8234.31	7942.84	8826.53	9925.85	6920.17	7740.28	10172	9830.36	5945.21	7977.58	21798.3	7486.5	6543.66	10318	31447.7	7459.19	22282	17477	20053.8	4702.83	5439.78	6260.87	4163.13	14181.1	3568.03	13150.5	3328.65	11582.9	5505.51	7625.05	20347.8	2374.12	5640.19	8544.66	21238.9	16077.5	5456.71	14950.2	8939.02	4421.85	23871	33625.5
Phylloquinone	15291.6	5776.03	9054.8	11697.5	6070.97	33319.5	33153.1	10033.2	11229.7	13514.3	50129.2	11108.2	10519.3	11200.2	10976.3	11404.8	9008.2	31566.5	12152.5	9852.72	40976.4	28182.5	10471.7	30574.5	28308.1	23947.6	9583.73	9506.36	9236.83	8888.03	32052.1	13087.6	35523.1	12811.7	26044.2	14121.2	29487.7	51695.1	12397.6	14011.5	13585.2	41206.3	46947.2	16831.8	48522.3	40261.6	18630.4	41060.4	37237.2
Pregn-4-ene-11beta-17alpha-diol-3-20-dione (2MEOX) (1TMS) BP	4487.25	2005.78	NA	5084.89	NA	3280.4	2881.24	NA	2488.51	5638.86	10169.2	2466.41	1594.66	1597.31	1355.81	2483.74	2812.51	6497.54	2189.47	864.022	9896.72	3803.03	1282.17	8857.89	3420.36	2737.4	1440.14	2734.16	298.879	1198.25	NA	2754.14	10627.4	NA	NA	1969.08	8733.32	10131.7	577.237	NA	124.131	5920.92	8915.52	4445.1	11908.1	11645.6	3334.57	4772.16	2455.46
Fluorescein (2TMS)	2146.12	1158.83	2529.39	3425.28	974.078	5928.15	1596.22	646.474	1001.4	1096.69	4886.26	600.696	1417.38	1277.64	746.344	731.22	2369.53	2869.21	934.36	1752.87	5019.51	6024.37	1835.57	2095.56	3215.72	4446.61	1192.01	1265.14	968.148	794.418	2665.57	1076.23	4161.85	1392.96	3078.69	1535.28	2149.04	3386.24	909.613	1039.01	1435.64	2081.4	1913.43	989.519	3061.36	2673.4	1166.82	1947.41	6812.92
Purine, 6-benzylamino-, 9-beta-D-glucopyranosyl- (4TMS)	3491.81	21440.7	55981.4	63125.4	23689.7	72496.8	NA	22983.2	25088.2	27831.6	14325.5	17378.1	24833.8	30359.8	31171.6	29233	30653.2	72015.9	37131.5	24344.4	9905.09	72789.6	21933.3	60727.8	51337	63889.7	21621.5	21177	18084.9	NA	55512.4	3891.26	14921.3	5924.71	6919.89	3266.72	6540.73	11958.2	8053.38	4176.44	2571.13	14409.7	5346.35	2361.15	4519.76	10026.6	3877.64	4386.74	11004.1
Tetrahydroalstonine (1TMS)	4673.53	1875.11	7232.15	6145.43	2904.97	8060.4	6427.8	6811.54	2875.97	4441.02	25467.9	3068.04	2421.69	4168.63	8284.71	5244.58	2773.6	15498.9	2975.08	6156.04	3532.35	11900.4	2076.22	9230.25	4601.89	5157	3782.31	3132.76	2748.59	7180.03	9849.86	4800.05	8783.5	2222.81	5654.48	5516.83	8585.26	11742.1	NA	3809.05	2632.18	14415.9	7798.86	3080.1	12046.3	11277.6	3866.28	17524.1	12454
Fluorescein, 5(6)-carboxy- (4TMS)	189.192	543.648	1695.12	748.115	NA	530.136	1515.74	853.665	1110.89	901.774	NA	399.529	1268.42	1485.07	2357.93	1249.28	1438.68	1008.73	1068.01	1402.48	NA	2134.11	82.815	2742.44	2175.48	1151.05	1642.54	647.35	688.522	80.3876	1486.31	753.898	363.13	64.8319	455.875	158.432	169.833	530.05	NA	491.803	NA	3322.24	2422.89	824.967	NA	617.152	187.463	NA	NA
Fluorescein, 5(6)-carboxy- (3TMS)	549.142	1226.55	1721.69	2938	1988.78	4475.4	4112.61	1735.79	4815.12	2273.56	3059.75	1223.85	1402.76	2748.69	3236.15	1957.33	1157.33	8491.83	2670.6	2418.31	5340.38	5899.34	518.324	3405.63	3671.28	5213.09	1183.25	1922.68	2369.95	510.697	4513.27	693.908	2989.93	694.627	1739.68	718.603	3479.39	3298.47	58.6547	481.112	564.692	1487.16	2695.39	1025.96	2075.17	2399.42	1674.67	1643.12	1322.57
Phylloquinone (2TMS)	22596.3	11508.2	17546.3	34298.6	7975.45	36784.4	19964.8	NA	9556.31	10526.5	65711.2	8270.34	7802.43	8285.14	9574.58	11772.7	8233.99	27904.7	9151.85	8616.35	51040.5	36428.2	11746.1	29272.6	23379.8	25181.5	5036.59	9240.28	7039.24	5176.01	23473.9	15922.3	51630.5	26996.9	40900	18537.5	41600.3	67856.6	10226.4	19965.7	19379.6	51622.5	48617.7	18248.7	57706.4	45605.6	25875.6	37158	38923.5
Tetrahydroalstonine	12096.7	4608.61	13489.2	10109.6	5997.84	19181.5	11983.7	5102.43	14953.5	6921.83	35807	8436.88	7795.12	6446.34	9059.03	8910.87	8244.96	15761.4	6157.02	5902.08	24347	25260.5	6215.99	27573.9	12395.1	13051.4	5147.52	6609.08	5735.54	3081.21	9455.86	10021.8	27871.4	9537.69	20087.1	7991.39	19539.5	40337.8	8861.51	9464.79	8527.36	30839.3	31933	10181.2	37153.9	48688.6	10881.9	29292.3	22281
[truncated: 487 more columns]
