# Supplementary material for: Integrating metabolomics and high-throughput phenotyping to elucidate metabolic and phenotypic responses to early-season drought stress in Nordic spring wheat
Source: BMC Plant Biol. 2025 Jul 30;25:987. doi: 10.1186/s12870-025-06914-y (PMC12309201; doi:10.1186/s12870-025-06914-y)
Supplement: Supplementary file 11 — Additional file 11. Analysis of variance (ANOVA) results for the effects of genotype, treatment, and their interaction on each phenotype. p-values are reported for each factor. Phenotypic means were calculated per genotype and day. [file 12870_2025_6914_MOESM11_ESM.xlsx]

## Sheet: S_Table6_ANOVA_geno_drought_eff
Integrating metabolomics and high-throughput phenotyping to elucidate metabolic and phenotypic responses to early-season drought stress in Nordic spring wheat
Ronja Wonneberger1, John Charles D’Auria2, Kerstin Neumann2, Pernille Bjarup Hansen3, Jon Arne Dieseth4, Linda Kærgaard Nielsen5, Tarja Niemelä6, Firuz Odilbekov7, Fluturë Novakazi1^, Therése Bengtsson1* and the CResWheat Consortium
1 Swedish University of Agricultural Sciences, PO Box 190, 23422 Lomma, Sweden
2 Leibniz Institute of Plant Genetics and Crop Plant Research, Corrensstraße 3, 06466 Gatersleben, Germany
3 Nordic Seed A/S, Kornmarken 1, 8464 Galten, Denmark
4 Graminor AS, Hommelstadvegen 60, 2322 Ridabu, Norway
5 Sejet Plant Breeding, Nørremarksvej 67, 8700 Horsens, Denmark
6 Boreal Plant Breeding Ltd, Myllytie 10, 31600 Jokioinen, Finland
7 Lantmännen ek. för., Udda Lundqvists väg 11, 268 31 Svalöv, Sweden
^ Current address: University of Rostock, Satower Str. 48, 18059 Rostock, Germany
* Corresponding author
Additional File 11
Trait_Day	p_Genotype	p_Treatment	p_Genotype_Treatment
biomass_3	9.95e-47	0.997	0.396
biomass_4	1.21e-53	0.994	0.233
biomass_5	1.12e-54	0.199	0.367
biomass_6	9.31e-53	0.0939	0.334
biomass_7	1.35e-51	0.0555	0.122
biomass_8	3.65e-47	0.0634	0.437
biomass_9	7.02e-49	0.00465	0.199
biomass_10	7.12e-52	0.00254	0.265
biomass_11	1.86e-54	9.84e-06	0.372
biomass_12	2.29e-56	3.44e-08	0.167
biomass_13	7.5e-57	2.8e-13	0.0401
biomass_14	2.79e-56	1.06e-17	0.0459
biomass_15	3.61e-57	1.1e-21	0.0526
biomass_16	1.09e-61	9.68e-39	0.00053
biomass_17	2.57e-61	6.44e-54	2.83e-07
biomass_18	3.48e-61	2.22e-73	6.07e-10
biomass_19	8.34e-58	2.52e-91	8.39e-12
biomass_20	1.65e-57	1.4e-109	3.57e-17
biomass_21	2.43e-51	5.9e-121	8.96e-20
biomass_22	3.44e-58	5.8e-131	5.53e-22
biomass_23	2.81e-48	3.98e-159	5.81e-29
biomass_24	2.21e-58	4.37e-154	2.02e-22
biomass_25	1.5e-53	1e-185	9.04e-34
biomass_26	1.05e-60	1.23e-169	9.2e-27
biomass_27	1.14e-65	7.2e-185	6.5e-30
biomass_28	1.49e-33	2.1e-101	1.95e-12
biomass_29	1.67e-75	3.16e-206	1.97e-37
height_2	1.13e-13	0.787	0.824
height_3	8.57e-14	0.484	0.473
height_4	2.81e-16	0.693	0.962
height_5	9.4e-19	0.459	0.898
height_6	1.2e-21	0.341	0.912
height_7	1.65e-18	0.426	0.369
height_8	3.3e-21	0.217	0.2
height_9	1.71e-23	0.161	0.0987
height_10	7.98e-25	0.174	0.0289
height_11	1.26e-24	0.000159	0.00658
height_12	8.61e-30	4.29e-06	0.109
height_13	1.18e-26	3.98e-06	0.0767
height_14	1.83e-34	2.41e-06	0.0648
height_15	1.39e-31	8.44e-07	0.287
height_16	2.52e-30	2.14e-12	0.324
height_17	1.63e-31	1.43e-14	0.349
height_18	4.15e-37	6.4e-19	0.472
height_19	3.95e-41	7.37e-24	0.42
height_20	2.13e-41	1.39e-26	0.184
height_21	1.05e-40	4.14e-36	0.000107
height_22	1.57e-39	4.73e-51	0.000206
height_23	5.82e-41	1.13e-70	6.17e-07
height_24	9.49e-42	2.28e-69	2.38e-06
height_25	4e-44	2.03e-64	1.01e-07
height_26	1.81e-47	7.26e-66	1.09e-06
height_27	3.3e-47	2.61e-61	2.47e-07
height_28	1.66e-27	5.18e-35	0.0158
height_29	6.55e-36	5.94e-52	0.000341
compactness_2	3.77e-21	0.824	0.485
compactness_3	9.67e-30	0.197	0.032
compactness_4	2.79e-38	0.679	0.0719
compactness_5	4.71e-45	0.636	0.556
compactness_6	8.86e-52	0.594	0.869
compactness_7	2.46e-52	0.697	0.423
compactness_8	1.04e-47	0.09	0.272
compactness_9	1.59e-50	0.105	0.154
compactness_10	6.9e-60	0.0643	0.0991
compactness_11	6.55e-65	0.0959	0.201
compactness_12	2.56e-66	0.0104	0.155
compactness_13	8.08e-70	1.23e-05	0.408
compactness_14	1.92e-73	9.29e-06	0.136
compactness_15	4.16e-77	1.35e-07	0.326
compactness_16	1.55e-81	2.67e-08	0.00113
compactness_17	1.69e-83	8.79e-13	0.0507
compactness_18	4.95e-83	4.14e-20	0.0467
compactness_19	2.08e-82	2.54e-24	0.119
compactness_20	6.79e-77	9.48e-27	0.225
compactness_21	5.29e-68	3.45e-21	0.169
compactness_22	1.29e-73	1.21e-22	0.0165
compactness_23	7.06e-73	1.01e-19	0.0642
compactness_24	1.48e-69	4.18e-42	0.0679
compactness_25	4.66e-61	2.43e-24	0.196
compactness_26	1.73e-69	2.36e-66	7.79e-05
compactness_27	7.31e-68	1.71e-59	2.91e-06
compactness_28	5.35e-39	1.12e-32	2.77e-07
compactness_29	5.33e-67	9.21e-46	1.08e-12
width_2	1.3e-13	0.215	0.289
width_3	2.08e-13	0.663	0.00388
width_4	8.52e-11	0.716	0.23
width_5	1.53e-14	0.687	0.0853
width_6	8.35e-15	0.911	0.199
width_7	2.3e-13	0.744	0.393
width_8	1.81e-16	0.456	0.129
width_9	8.71e-21	0.265	0.166
width_10	6.11e-21	0.481	0.0142
width_11	2.78e-25	0.723	0.00819
width_12	1.4e-21	0.454	0.045
width_13	9.09e-23	0.068	0.308
width_14	5.49e-19	0.086	0.0271
width_15	5.31e-18	0.0536	0.029
width_16	1.08e-17	0.121	0.523
width_17	2.8e-18	9.92e-06	0.0609
width_18	2.26e-17	4.38e-16	0.00144
width_19	8.92e-16	1.53e-28	0.00154
width_20	3e-13	7.41e-42	0.000569
width_21	0.000321	6.23e-35	0.0246
width_22	3.67e-10	9.59e-07	0.224
width_23	1.21e-05	1.48e-79	4.71e-06
width_24	6.44e-11	1.25e-22	0.00822
width_25	4.77e-09	1.4e-132	4.49e-12
width_26	1.85e-16	7.18e-25	0.00137
width_27	6.97e-18	2.64e-34	0.000129
width_28	2.26e-05	5.01e-24	0.313
width_29	1.71e-13	2.33e-48	0.00407
hsv_h_mean_2	1.06e-35	0.488	0.236
hsv_h_mean_3	3.98e-47	0.0402	0.276
hsv_h_mean_4	2.91e-56	0.0148	0.178
hsv_h_mean_5	7.64e-53	0.000304	0.00458
hsv_h_mean_6	2.46e-48	0.0104	0.0639
hsv_h_mean_7	1.12e-55	0.000774	0.0626
hsv_h_mean_8	1.39e-52	0.0525	0.0284
hsv_h_mean_9	3.63e-50	0.156	0.538
hsv_h_mean_10	5.38e-58	0.0447	0.197
hsv_h_mean_11	4.59e-57	0.135	0.361
hsv_h_mean_12	7.87e-56	0.202	0.293
hsv_h_mean_13	8.85e-58	0.349	0.238
hsv_h_mean_14	2.46e-55	0.258	0.0966
hsv_h_mean_15	8.03e-32	0.711	0.0217
hsv_h_mean_16	7.58e-62	0.186	0.323
hsv_h_mean_17	8.18e-61	0.475	0.0674
hsv_h_mean_18	2.05e-40	0.000865	0.0229
hsv_h_mean_19	2.61e-46	1.16e-06	0.0137
hsv_h_mean_20	2.13e-48	8.02e-09	0.0034
hsv_h_mean_21	7.17e-46	3.4e-09	0.0773
hsv_h_mean_22	6.92e-37	0.0059	0.128
hsv_h_mean_23	7.88e-39	1.52e-27	0.0248
hsv_h_mean_24	3.67e-23	0.646	0.0016
hsv_h_mean_25	6.82e-26	1.5e-34	0.00346
hsv_h_mean_26	5.81e-57	1.39e-18	1.85e-12
hsv_h_mean_27	2.35e-56	4.19e-19	1.69e-08
hsv_h_mean_28	3.83e-20	1.2e-06	0.0111
hsv_h_mean_29	4.82e-42	1.99e-07	0.000825
hsv_h_brown2green_2	1.28e-12	0.726	0.94
hsv_h_brown2green_3	1.85e-19	0.12	0.787
hsv_h_brown2green_4	3.84e-18	0.809	0.895
hsv_h_brown2green_5	6.04e-16	0.0416	0.278
hsv_h_brown2green_6	1.28e-13	0.14	0.598
hsv_h_brown2green_7	7.12e-18	0.154	0.403
hsv_h_brown2green_8	4.89e-18	0.027	0.673
hsv_h_brown2green_9	2.63e-23	0.246	0.607
hsv_h_brown2green_10	1.6e-23	0.0741	0.00204
hsv_h_brown2green_11	3.78e-22	0.0188	0.0505
hsv_h_brown2green_12	1.26e-31	0.000116	0.256
hsv_h_brown2green_13	5.57e-29	0.000603	0.0293
hsv_h_brown2green_14	6.54e-26	1.72e-05	0.0461
hsv_h_brown2green_15	1.55e-32	1.3e-05	0.0223
hsv_h_brown2green_16	7.42e-38	1.45e-18	0.0193
hsv_h_brown2green_17	1.16e-35	3.6e-22	0.283
hsv_h_brown2green_18	9.88e-33	5.79e-29	0.0894
hsv_h_brown2green_19	2.15e-37	4.37e-44	0.00884
hsv_h_brown2green_20	7.48e-32	3.9e-55	8e-05
hsv_h_brown2green_21	5.88e-38	4.63e-68	1.09e-05
hsv_h_brown2green_22	1.14e-40	2.34e-60	2.25e-06
hsv_h_brown2green_23	5.74e-44	4.58e-119	3.61e-08
hsv_h_brown2green_24	1.87e-44	6.78e-76	0.000204
hsv_h_brown2green_25	3.89e-45	1.41e-141	1.4e-08
hsv_h_brown2green_26	6.64e-64	1.04e-59	5.82e-17
hsv_h_brown2green_27	1.45e-62	6.8e-80	6.98e-14
hsv_h_brown2green_28	7.33e-38	1.72e-32	0.00582
hsv_h_brown2green_29	9.31e-65	4.03e-102	2.56e-05
hsv_h_yellow2green_2	7.48e-36	0.408	0.32
hsv_h_yellow2green_3	2.76e-59	0.255	0.364
hsv_h_yellow2green_4	1.48e-57	0.0446	0.135
hsv_h_yellow2green_5	1.27e-56	0.033	0.00906
hsv_h_yellow2green_6	1.4e-51	0.061	0.0178
hsv_h_yellow2green_7	1.52e-51	0.00358	0.0396
hsv_h_yellow2green_8	5.06e-34	0.994	0.64
hsv_h_yellow2green_9	2.78e-45	0.943	0.973
hsv_h_yellow2green_10	9.74e-49	0.0153	0.524
hsv_h_yellow2green_11	4.59e-50	0.199	0.123
hsv_h_yellow2green_12	3.17e-49	0.0483	0.153
hsv_h_yellow2green_13	1.63e-50	0.139	0.457
hsv_h_yellow2green_14	8.06e-48	0.144	0.313
hsv_h_yellow2green_15	4.51e-21	0.621	0.195
hsv_h_yellow2green_16	3.07e-50	0.0258	0.255
hsv_h_yellow2green_17	6.26e-42	0.00556	0.366
hsv_h_yellow2green_18	1.64e-29	1.98e-05	0.046
hsv_h_yellow2green_19	1.74e-34	1.04e-10	0.0507
hsv_h_yellow2green_20	3.77e-41	8.06e-14	0.00151
hsv_h_yellow2green_21	1.73e-44	2.3e-15	0.00135
hsv_h_yellow2green_22	1.44e-24	0.000242	0.00724
hsv_h_yellow2green_23	8.51e-41	3.8e-37	1.1e-05
hsv_h_yellow2green_24	3.8e-16	0.217	0.000138
hsv_h_yellow2green_25	2.01e-32	1.02e-44	0.000149
hsv_h_yellow2green_26	5.18e-57	8.43e-06	3.96e-14
hsv_h_yellow2green_27	1.76e-53	0.023	1.77e-09
hsv_h_yellow2green_28	2.35e-17	0.000223	0.00391
hsv_h_yellow2green_29	2.95e-43	0.0102	2.92e-05
hsv_h_red2green_2	1.73e-11	0.122	0.925
hsv_h_red2green_3	9.33e-24	0.062	0.3
hsv_h_red2green_4	1.19e-22	0.0867	0.202
hsv_h_red2green_5	3.48e-19	0.173	0.613
hsv_h_red2green_6	4.82e-17	0.0252	0.0635
hsv_h_red2green_7	6.35e-18	0.092	0.728
hsv_h_red2green_8	6.41e-25	0.319	0.541
hsv_h_red2green_9	3.84e-19	0.0971	0.0178
hsv_h_red2green_10	9.1e-29	0.276	0.399
hsv_h_red2green_11	9.43e-31	0.556	0.339
hsv_h_red2green_12	4.5e-28	0.458	0.646
hsv_h_red2green_13	4.34e-27	0.822	0.297
hsv_h_red2green_14	7.08e-27	0.64	0.665
hsv_h_red2green_15	1.78e-24	0.884	0.0916
hsv_h_red2green_16	1.43e-21	0.694	0.851
hsv_h_red2green_17	1.57e-20	0.95	0.461
hsv_h_red2green_18	3.44e-20	0.36	0.6
hsv_h_red2green_19	3.48e-15	0.0732	0.332
hsv_h_red2green_20	8.84e-14	5.62e-05	0.0538
hsv_h_red2green_21	3.38e-11	2.62e-08	0.00443
hsv_h_red2green_22	1.98e-12	1.09e-07	0.00731
hsv_h_red2green_23	6.36e-12	5.6e-30	2.06e-07
hsv_h_red2green_24	5.68e-18	2.48e-17	0.000212
hsv_h_red2green_25	4.84e-14	1.91e-46	5.59e-09
hsv_h_red2green_26	2.71e-12	1.42e-17	3.5e-08
hsv_h_red2green_27	5.82e-12	2.76e-27	2.83e-07
hsv_h_red2green_28	1.88e-16	1.01e-19	0.00515
hsv_h_red2green_29	9.86e-17	3.09e-48	2.89e-08
lab_b_mean_2	8.31e-73	0.841	0.112
lab_b_mean_3	4.4e-92	0.321	0.612
lab_b_mean_4	4.75e-100	0.0678	0.267
lab_b_mean_5	6.07e-102	0.33	0.594
lab_b_mean_6	1.09e-106	0.182	0.358
lab_b_mean_7	4.41e-112	0.267	0.118
lab_b_mean_8	2.76e-110	0.155	0.118
lab_b_mean_9	1.07e-109	0.262	0.189
lab_b_mean_10	2.99e-109	0.12	0.0447
lab_b_mean_11	2.61e-104	0.756	0.265
lab_b_mean_12	1.57e-104	0.0421	0.209
lab_b_mean_13	3.91e-95	0.0113	0.337
lab_b_mean_14	8.69e-92	0.000588	0.776
lab_b_mean_15	3.66e-97	2.3e-06	0.792
lab_b_mean_16	2.41e-102	9.87e-11	0.561
lab_b_mean_17	6.64e-105	2.78e-15	0.411
lab_b_mean_18	5.04e-103	2.06e-19	0.233
lab_b_mean_19	2.01e-109	1.82e-27	0.0197
lab_b_mean_20	3.02e-103	1.99e-32	0.00192
lab_b_mean_21	2.47e-103	9.66e-39	0.00124
lab_b_mean_22	3.43e-106	2.57e-28	0.0808
lab_b_mean_23	6.68e-107	5.81e-64	0.00316
lab_b_mean_24	1.73e-119	1.28e-37	0.0132
lab_b_mean_25	2.01e-105	9.31e-82	0.000208
lab_b_mean_26	2.75e-118	5.79e-26	4.21e-05
lab_b_mean_27	1.02e-118	1.66e-48	1.65e-05
lab_b_mean_28	2.96e-65	3.94e-34	0.00285
lab_b_mean_29	1.9e-118	1.67e-101	9.19e-10
lab_l_mean_2	1.9e-63	0.949	0.041
lab_l_mean_3	4.59e-85	0.623	0.0755
lab_l_mean_4	1.55e-87	0.188	0.578
lab_l_mean_5	3.7e-67	0.268	0.362
lab_l_mean_6	5.29e-70	0.0823	0.797
lab_l_mean_7	1.43e-70	0.0409	0.492
lab_l_mean_8	2.79e-81	0.0732	0.097
lab_l_mean_9	5.7e-74	0.0465	0.212
lab_l_mean_10	6.27e-73	0.00135	0.347
lab_l_mean_11	3.32e-76	0.000192	0.175
lab_l_mean_12	1.87e-77	0.000368	0.065
lab_l_mean_13	9.58e-74	0.0254	0.373
lab_l_mean_14	1.61e-74	0.000218	0.339
lab_l_mean_15	2.54e-73	0.0028	0.615
lab_l_mean_16	7.24e-78	0.0169	0.626
lab_l_mean_17	7.58e-84	0.157	0.853
lab_l_mean_18	2.29e-83	0.175	0.506
lab_l_mean_19	4.05e-85	0.0335	0.408
lab_l_mean_20	4.2e-82	0.0906	0.116
lab_l_mean_21	1.73e-81	0.00149	0.111
lab_l_mean_22	5.63e-80	5e-19	0.541
lab_l_mean_23	6.22e-85	0.000413	0.245
lab_l_mean_24	3.95e-80	8.98e-32	0.148
lab_l_mean_25	4.67e-83	4.62e-05	0.184
lab_l_mean_26	1.22e-74	5.07e-51	0.0523
lab_l_mean_27	1.05e-78	4.93e-37	0.0143
lab_l_mean_28	8.71e-41	5.01e-20	0.158
lab_l_mean_29	3.34e-78	2.01e-08	0.000259
lab_a_mean_2	8.92e-63	0.771	0.489
lab_a_mean_3	2.3e-84	0.521	0.944
lab_a_mean_4	6.33e-89	0.837	0.667
lab_a_mean_5	2.69e-95	0.208	0.33
lab_a_mean_6	1.73e-92	0.215	0.265
lab_a_mean_7	2.96e-89	0.124	0.12
lab_a_mean_8	8.86e-82	0.928	0.272
lab_a_mean_9	5.86e-88	0.888	0.29
lab_a_mean_10	2.53e-89	0.784	0.00742
lab_a_mean_11	2.83e-79	0.769	0.0433
lab_a_mean_12	1.77e-98	0.0132	0.0434
lab_a_mean_13	1.22e-89	0.000896	0.454
lab_a_mean_14	2.94e-68	6.52e-05	0.364
lab_a_mean_15	3.09e-80	6.14e-07	0.375
lab_a_mean_16	2.4e-92	4.61e-14	0.725
lab_a_mean_17	3.02e-87	2.96e-18	0.611
lab_a_mean_18	2.97e-87	2.08e-23	0.288
lab_a_mean_19	1.69e-87	4.19e-35	0.0855
lab_a_mean_20	6.26e-85	6.61e-43	0.00638
lab_a_mean_21	6.98e-80	3.17e-44	0.00405
lab_a_mean_22	8.94e-82	4.79e-27	0.334
lab_a_mean_23	3.38e-89	8e-79	0.0042
lab_a_mean_24	2.73e-101	1.64e-36	0.156
lab_a_mean_25	8.06e-91	1.92e-98	0.0149
lab_a_mean_26	2.75e-98	2.81e-19	0.000177
lab_a_mean_27	1.49e-101	2.15e-41	0.000565
lab_a_mean_28	1.79e-53	1.55e-27	0.232
lab_a_mean_29	7.65e-102	3.86e-96	3.24e-06
