# Supplementary material for: Integrating metabolomics and high-throughput phenotyping to elucidate metabolic and phenotypic responses to early-season drought stress in Nordic spring wheat
Source: BMC Plant Biol. 2025 Jul 30;25:987. doi: 10.1186/s12870-025-06914-y (PMC12309201; doi:10.1186/s12870-025-06914-y)
Supplement: Supplementary file 12 — Additional file 12. Percent loss of trait per day for imaging-based traits. Imaging traits are described in Additional file 2. [file 12870_2025_6914_MOESM12_ESM.xlsx]

## Sheet: S_Table7_Loss_of_trait_per_day
Integrating metabolomics and high-throughput phenotyping to elucidate metabolic and phenotypic responses to early-season drought stress in Nordic spring wheat
Ronja Wonneberger1, John Charles D’Auria2, Kerstin Neumann2, Pernille Bjarup Hansen3, Jon Arne Dieseth4, Linda Kærgaard Nielsen5, Tarja Niemelä6, Firuz Odilbekov7, Fluturë Novakazi1^, Therése Bengtsson1* and the CResWheat Consortium
1 Swedish University of Agricultural Sciences, PO Box 190, 23422 Lomma, Sweden
2 Leibniz Institute of Plant Genetics and Crop Plant Research, Corrensstraße 3, 06466 Gatersleben, Germany
3 Nordic Seed A/S, Kornmarken 1, 8464 Galten, Denmark
4 Graminor AS, Hommelstadvegen 60, 2322 Ridabu, Norway
5 Sejet Plant Breeding, Nørremarksvej 67, 8700 Horsens, Denmark
6 Boreal Plant Breeding Ltd, Myllytie 10, 31600 Jokioinen, Finland
7 Lantmännen ek. för., Udda Lundqvists väg 11, 268 31 Svalöv, Sweden
^ Current address: University of Rostock, Satower Str. 48, 18059 Rostock, Germany
* Corresponding author
Additional File 12
Days after sowing (DAS)	Days after the onset of drought (DAD)	biomass	Height	compactness	width	hsv_h_mean	hsv_h_brown2green	hsv_h_yellow2green	hsv_h_red2green	lab_b_mean	lab_l_mean	lab_a_mean
2	22	2.15833	0.525	-0.375	-3.125	-0.1	-0.675	1	-26.275	-0.00833333	-1.85037e-17	0
3	23	-0.183333	-1.44167	-1.99167	-1.625	0.233333	-3.50833	-1.26667	-16.6333	-0.0416667	-0.125	-0.00833333
4	24	0.0916667	-0.666667	0.316667	0.366667	0.25	-0.75	-2.25	-13.2	-0.0666667	-0.3	-0.0166667
5	25	2.6	1.05833	0.491667	0.491667	0.366667	-5.15833	-2.29167	-11.35	-0.05	-0.291667	-0.0166667
6	26	3.925	1.05	0.575	-0.383333	0.258333	-4.24167	-2.18333	-21.3333	-0.0416667	-0.45	-0.025
7	27	4.525	0.775	0.275	0.466667	0.308333	-3.275	-3.31667	-16.8333	-0.0333333	-0.525	-0.05
8	28	5.35	1.44167	2.29167	1.03333	0.191667	-4.89167	0.0166667	-4.41667	-0.0333333	-0.416667	2.31296e-18
9	29	7.53333	1.61667	2.09167	1.54167	0.141667	-2.66667	0.125	-10.075	-0.0333333	-0.516667	-0.0166667
10	30	7.90833	1.425	2.11667	0.733333	0.183333	-3.50833	-2.66667	-4.4	-0.05	-0.85	0
11	31	11.175	4.125	1.925	-0.05	0.125	-4.175	-1.39167	-1.25	-0.025	-1.025	0.00833333
12	32	13.5	4.95833	3.05	0.516667	0.116667	-6.56667	-2.08333	-2.55	0.075	-0.966667	-0.0583333
13	33	17.1833	5.09167	5.05833	1.96667	0.0666667	-5.85833	-1.425	3.11667	0.1	-0.625	-0.0833333
14	34	20.5167	4.725	4.99167	1.825	0.1	-7.275	-1.55	3.84167	0.116667	-1.06667	-0.1
15	35	22.825	5.05833	5.91667	2.11667	-0.0166667	-6.40833	0.641667	0.666667	0.175	-0.9	-0.108333
16	36	28.35	6.96667	5.65833	1.56667	0.1	-13.0167	-2.36667	2.63333	0.25	-0.783333	-0.166667
17	37	33.575	7.58333	7.43333	4.41667	0.0583333	-15.4333	-3.15	-0.125	0.3	-0.45	-0.225
18	38	39.0917	8.54167	9.24167	7.58333	0.266667	-19.3	-5.325	-3.99167	0.375	-0.425	-0.3
19	39	44.0583	9.575	10.2	11.0667	0.416667	-25.3	-8.125	-9.05	0.433333	-0.683333	-0.358333
20	40	48.5333	10.275	11.3083	14.9167	0.441667	-31.75	-8.93333	-20.4833	0.491667	-0.533333	-0.441667
21	41	53.5167	11.5417	9.94167	14.975	0.525	-37.9667	-10.8583	-29.4167	0.558333	-1.05833	-0.45
22	42	54.425	13.4583	9.525	5.05	0.241667	-31.6333	-5.34167	-28.1167	0.425	-3.08333	-0.325
23	43	65.0583	16.2167	8.65833	20.9833	0.908333	-63.6583	-19.1667	-83.1	0.783333	-1.2	-0.691667
24	44	62.35	16.2167	13.2083	9.59167	0.05	-37.4917	-1.94167	-44.8583	0.483333	-4.15833	-0.35
25	45	71.6333	16.0167	9.81667	27.525	1.225	-84.575	-25.1083	-126.742	0.941667	-1.41667	-0.85
26	46	65.4917	15.7	16.5417	9.625	-0.7	-29.7333	5.16667	-59.675	0.4	-5.7	-0.25
27	47	67.5917	15.025	15.3333	11.0917	-0.7	-37.9583	2.65833	-76.9917	0.583333	-4.60833	-0.375
28	48	70.9167	15.3333	15.025	13.6083	-0.633333	-33.25	6.89167	-69.6417	0.625	-4.45	-0.416667
29	49	71.4083	14.65	13.175	14.0917	-0.491667	-55.1167	-3.56667	-115.483	0.983333	-1.81667	-0.716667
