# Supplementary material for: Integrating metabolomics and high-throughput phenotyping to elucidate metabolic and phenotypic responses to early-season drought stress in Nordic spring wheat
Source: BMC Plant Biol. 2025 Jul 30;25:987. doi: 10.1186/s12870-025-06914-y (PMC12309201; doi:10.1186/s12870-025-06914-y)
Supplement: Supplementary file 16 — Additional file 16. Differentially accumulated metabolites (DAMs) identified at the different time points (7, 12, 22, and 28 days after the onset of drought, DAD), and between 22 and 28 DAD (rewatering). Shown are the log2(fold change), the mean normalized intensity under drought and under control, the t-test statistic, p-value and FDR-adjusted p-value. [file 12870_2025_6914_MOESM16_ESM.xlsx]

## Sheet: Sheet1
Integrating metabolomics and high-throughput phenotyping to elucidate metabolic and phenotypic responses to early-season drought stress in Nordic spring wheat
Ronja Wonneberger1, John Charles D’Auria2, Kerstin Neumann2, Pernille Bjarup Hansen3, Jon Arne Dieseth4, Linda Kærgaard Nielsen5, Tarja Niemelä6, Firuz Odilbekov7, Fluturë Novakazi1^, Therése Bengtsson1* and the CResWheat Consortium
1 Swedish University of Agricultural Sciences, PO Box 190, 23422 Lomma, Sweden
2 Leibniz Institute of Plant Genetics and Crop Plant Research, Corrensstraße 3, 06466 Gatersleben, Germany
3 Nordic Seed A/S, Kornmarken 1, 8464 Galten, Denmark
4 Graminor AS, Hommelstadvegen 60, 2322 Ridabu, Norway
5 Sejet Plant Breeding, Nørremarksvej 67, 8700 Horsens, Denmark
6 Boreal Plant Breeding Ltd, Myllytie 10, 31600 Jokioinen, Finland
7 Lantmännen ek. för., Udda Lundqvists väg 11, 268 31 Svalöv, Sweden
^ Current address: University of Rostock, Satower Str. 48, 18059 Rostock, Germany
* Corresponding author
Additional File 16

## Sheet: 7 DAD
Metabolite	log2(fold change)	mean_control	mean_drought	Direction	T statistic	T statistic p value	FDR-corrected p value
Putrescine (4TMS)	-0.58566	0.219839	-0.212631	down	6.22015	7.79698e-09	1.34888e-06
Ethanesulfonic acid, 2-mercapto- (2TMS)	-0.5876	0.209389	-0.202524	down	5.97537	2.49606e-08	2.1591e-06
Aconitic acid, trans- (3TMS)	0.49137	-0.166383	0.160927	up	-3.87565	0.000175239	0.00946967
Fumaric acid (2TMS)	0.3618	-0.131695	0.127377	up	-3.81415	0.000218952	0.00946967
Aminomalonic acid (3TMS)	-0.31045	0.133199	-0.128832	down	3.56327	0.000529558	0.0152689
Asparagine (3TMS)	-0.48378	0.15043	-0.145498	down	3.57703	0.00050506	0.0152689
Asparagine (4TMS) MP	-0.56774	0.173856	-0.168156	down	3.5023	0.000652234	0.0161195
Spermine (6TMS)	0.38745	-0.199558	0.193015	up	-3.2288	0.00161013	0.0309503
Thymine, 5,6-dihydro- (2TMS)	-0.4112	0.127084	-0.122917	down	3.2559	0.0014756	0.0309503
Itaconic acid (2TMS)	0.43436	-0.14521	0.140449	up	-3.12761	0.00221999	0.0349144
Acetonitrile, 4-hydroxyphenyl- (1TMS)	-0.36023	0.119196	-0.115288	down	3.14479	0.00210322	0.0349144
Psicose (1MEOX) (5TMS) MP	-0.48937	0.145543	-0.140771	down	3.09461	0.00246129	0.0354836
Pentanedioic acid, 3-methyl- (2TMS)	1.1123	-0.208884	0.202036	up	-3.04361	0.0028824	0.0383581
Succinic acid (2TMS)	0.17836	-0.0842158	0.0814546	up	-2.93303	0.00403355	0.0498431
Malic acid, 2-methyl- (3TMS)	0.21838	-0.0919896	0.0889735	up	-2.89079	0.00457529	0.0527684
Fructose (1MEOX) (5TMS) MP	-0.44081	0.118164	-0.11429	down	2.86541	0.00493214	0.0533287
alpha-D-Glucopyranosyl-(1,6)-D-mannitol (9TMS)	0.33762	-0.131895	0.127571	up	-2.75867	0.00672906	0.0646738
Lactose, alpha- (1MEOX) (8TMS) MP	0.18579	-0.0960766	0.0929266	up	-2.76749	0.00656063	0.0646738
Levulinic acid, 5-amino- (1MEOX) (3TMS) MP	-0.48727	0.140243	-0.135645	down	2.70426	0.00785817	0.0715507
Tartaric acid (4TMS)	0.39873	-0.100078	0.0967964	up	-2.66691	0.00873003	0.074439
Hypoxanthine (2TMS)	0.21171	-0.0897353	0.0867931	up	-2.6546	0.00903595	0.074439
Pyruvic acid, 4-hydroxyphenyl- (1MEOX) (2TMS) BP	0.32838	-0.127016	0.122851	up	-2.5678	0.0114831	0.0827741
Propionic acid, 3-ureido- (3TMS)	-0.24207	0.0912068	-0.0882164	down	2.5805	0.0110915	0.0827741
Salicin (5TMS)	-0.29852	0.140728	-0.136114	down	2.58694	0.0108973	0.0827741
Adenine (3TMS)	0.26304	-0.0948503	0.0917404	up	-2.51776	0.0131507	0.0910032
Allose (1MEOX) (5TMS) MP	0.27654	-0.146748	0.141937	up	-2.3827	0.0187836	0.12184
Palatinose (1MEOX) (8TMS)	-0.30013	0.147656	-0.142815	down	2.37468	0.0191769	0.12184
Asparagine (4TMS) BP2	-0.39369	0.110467	-0.106845	down	2.36385	0.0197198	0.12184
Acetamide, 2-phenyl- (2TMS)	1.2752	-0.188501	0.182321	up	-2.31698	0.0222295	0.13261
Benzoic acid, 4-amino- (2TMS)	-0.18318	0.0829287	-0.0802098	down	2.16009	0.0327881	0.187617
Pregnane-3alpha,21-diol-11,20-dione, 5beta- (1MEOX) (2TMS) BP	-0.20197	0.0842505	-0.0814881	down	2.14971	0.0336192	0.187617
2-Piperidinecarboxylic acid (2TMS)	0.37359	-0.101728	0.0983928	up	-2.07317	0.0403336	0.190854
Tyrosine (3TMS)	0.14352	-0.0657391	0.0635837	up	-2.10982	0.0369866	0.190854
Butanoic acid, 4-acetamido- (1TMS)	-0.19097	0.0707971	-0.0684759	down	2.08575	0.0391565	0.190854
Cystathionine (4TMS)	-0.22976	0.0882436	-0.0853503	down	2.06303	0.0413037	0.190854
Ornithine (4TMS)	-0.39214	0.0819185	-0.0792327	down	2.07062	0.0405755	0.190854
Maleamic acid (3TMS)	-0.45776	0.175103	-0.169362	down	2.05668	0.0419218	0.190854
Gulonic acid, 2-oxo-, DL- (1MEOX) (5TMS)	-0.74492	0.177001	-0.171198	down	2.10406	0.0374966	0.190854
Alanine (3TMS)	-0.24465	0.0889818	-0.0860643	down	2.0079	0.0469384	0.208214
Melibiose (1MEOX) (8TMS) MP	0.16188	-0.0798524	0.0772343	up	-1.96999	0.0511817	0.221361
Galactitol (6TMS)	-0.25859	0.0771462	-0.0746168	down	1.9147	0.0579517	0.244528
Histidine, N-tau-methyl- (2TMS)	0.65157	-0.162107	0.156792	up	-1.84987	0.0668339	0.261573
Ribonic acid (5TMS)	0.12662	-0.0643035	0.0621952	up	-1.84343	0.0677749	0.261573
Xylose, D- (1MEOX) (4TMS)	0.093186	-0.0476543	0.0460919	up	-1.84959	0.0668749	0.261573
Mannopyranoside, 1-O-methyl-, alpha- (4TMS)	-0.16415	0.0601401	-0.0581682	down	1.84164	0.0680392	0.261573
Adenosine-5-monophosphate (5TMS) BP	-0.64442	0.122522	-0.118505	down	1.83119	0.0695956	0.26174
Calystegine B2 (1MEOX) (4TMS)	0.20989	-0.123503	0.119454	up	-1.80388	0.073802	0.265995
Arginine [-NH3] (3TMS)	-0.19679	0.0678107	-0.0655874	down	1.80767	0.0732056	0.265995
Butanoic acid, 4-amino- (2TMS)	0.45592	-0.08629	0.0834608	up	-1.78669	0.076555	0.270286
Malonic acid (3TMS)	0.18651	-0.0645104	0.0623953	up	-1.77403	0.0786376	0.272086
Tyrosine, meta- (2TMS)	0.35335	-0.117587	0.113731	up	-1.71438	0.0890851	0.296379
Malic acid, 2-isopropyl- (3TMS)	-0.20212	0.0772046	-0.0746733	down	1.71614	0.0887602	0.296379
Galactopyranoside, 1-O-methyl-, alpha- (4TMS)	0.41787	-0.107333	0.103814	up	-1.67252	0.0970703	0.316852
Glucuronic acid-3,6-lactone (1MEOX) (3TMS) MP	0.27065	-0.0846103	0.0818361	up	-1.60278	0.111658	0.351214
Galactinol (9TMS)	0.14751	-0.0625159	0.0604662	up	-1.61166	0.109707	0.351214
Cysteinesulfinic acid (3TMS)	-0.21873	0.0724181	-0.0700438	down	1.58608	0.115398	0.356498
Glutamine [-H2O] (3TMS) MP	-0.33813	0.0701986	-0.067897	down	1.56069	0.121275	0.368081
Normetadrenaline (4TMS)	0.071621	-0.108199	0.104651	up	-1.52513	0.129903	0.380902
Pregn-4-ene-20alpha-ol-3-one (1MEOX) (1TMS) BP	-0.4382	0.125205	-0.1211	down	1.52923	0.128884	0.380902
Cinnamic acid, 3,4,5-trimethoxy-, trans- (1TMS)	0.52701	-0.12731	0.123136	up	-1.50694	0.134498	0.387803
Farnesol (1TMS) MP	0.59901	-0.107346	0.103826	up	-1.49044	0.138776	0.393579
Maltose (1MEOX) (8TMS) MP	0.039216	0.0665673	-0.0643848	down	1.44543	0.150989	0.421307
Taurine, N-tri(hydroxymethyl)methyl- (4TMS)	0.0431	-0.115656	0.111864	up	-1.43475	0.154004	0.4229
Indole, 5-cyano- (1TMS)	0.35098	-0.078321	0.0757531	up	-1.39928	0.164352	0.437429
Hesperetin (1MEOX) (3TMS)	-0.18825	0.0658967	-0.0637361	down	1.40305	0.163228	0.437429
Homocysteine (3TMS)	-0.11466	0.0506848	-0.049023	down	1.38103	0.16988	0.438646
Corticosterone (2MEOX) (2TMS) BP	-0.25254	0.101567	-0.0982366	down	1.38378	0.169038	0.438646
Pyruvic acid, 3-hydroxy- (1MEOX) (2TMS) MP	-0.20113	0.065101	-0.0629665	down	1.36415	0.175117	0.445517
Galactaric acid (6TMS)	0.15955	-0.0821266	0.079434	up	-1.35059	0.17941	0.449825
Adipic acid, 2-amino- (3TMS)	0.37707	-0.0703529	0.0680462	up	-1.33331	0.184997	0.45615
Fructose-2,6-diphosphate (7TMS) (copy 2)	0.016994	-0.10698	0.103472	up	-1.32659	0.187206	0.45615
Gluconic acid-6-phosphate (7TMS)	0.14557	-0.0481063	0.046529	up	-1.21601	0.226407	0.495803
Galactosamine, N-acetyl- (1MEOX) (5TMS) MP	0.12061	-0.0506281	0.0489681	up	-1.23513	0.219236	0.495803
Isobutanoic acid, 3-amino- (3TMS)	0.10275	-0.0460724	0.0445619	up	-1.22545	0.222847	0.495803
Serine, O-acetyl- (2TMS)	0.10275	-0.0460724	0.0445619	up	-1.22545	0.222847	0.495803
Fructose-6-phosphate (1MEOX) (6TMS) BP	-0.10639	0.0378541	-0.036613	down	1.23873	0.217904	0.495803
Inositol, allo- (6TMS)	-0.13392	0.0483952	-0.0468085	down	1.22087	0.224568	0.495803
Dihydroxyacetone phosphate (1MEOX) (3TMS) MP	-0.13746	0.0473295	-0.0457778	down	1.24991	0.213806	0.495803
Propane, 1,2-diamino- (4TMS)	-0.37953	0.0643265	-0.0622174	down	1.2635	0.208899	0.495803
Lysine (4TMS)	0.1946	-0.046491	0.0449667	up	-1.20147	0.231976	0.501648
Pyridoxal (1MEOX) (2TMS) MP	0.20867	-0.0577212	0.0558287	up	-1.1896	0.236592	0.505313
Nicotinamide (1TMS)	0.42786	-0.114304	0.110556	up	-1.16058	0.248154	0.506223
Trehalose, alpha,alpha*-, D- (8TMS)	-0.11586	0.081052	-0.0783946	down	1.16463	0.246518	0.506223
Picolinic acid (1TMS)	-0.19713	0.0589736	-0.0570401	down	1.15918	0.248723	0.506223
Gluconic acid, 2-oxo- (1MEOX) (5TMS) MP	-0.48557	0.111477	-0.107822	down	1.1724	0.243397	0.506223
Guanosine (5TMS)	0.184	-0.0549628	0.0531607	up	-1.151	0.252058	0.507047
Hippuric acid (1TMS)	0.12475	-0.0550939	0.0532875	up	-1.11475	0.267223	0.529082
Glyceric acid (3TMS)	0.10083	-0.0388743	0.0375998	up	-1.1103	0.269128	0.529082
Ornithine, N2-acetyl- (4TMS)	-0.17349	0.0533334	-0.0515847	down	1.06091	0.290899	0.565456
Glucoheptonic acid-1,4-lactone (5TMS)	-0.07772	0.0463335	-0.0448144	down	1.04775	0.296896	0.570701
Butanoic acid, 4-hydroxy- (2TMS)	-0.031632	0.0917811	-0.0887719	down	1.03867	0.301081	0.572385
Melezitose (11TMS)	0.11927	-0.0438274	0.0423905	up	-1.00704	0.315974	0.581527
Threitol (4TMS)	0.065376	-0.035662	0.0344928	up	-1.01232	0.313457	0.581527
Phosphoenolpyruvic acid (3TMS)	-0.2186	0.0478186	-0.0462508	down	1.00911	0.314987	0.581527
Rhamnose (1MEOX) (4TMS) MP	0.15465	-0.0467519	0.045219	up	-0.96693	0.335556	0.598467
Uridine (3TMS)	0.12362	-0.0485083	0.0469179	up	-0.967442	0.335302	0.598467
Pyruvic acid, 4-hydroxyphenyl- (1MEOX) (3TMS) BP	-0.3136	-0.0947642	0.0916572	up	-0.972705	0.33269	0.598467
Quinic acid, 4-caffeoyl-, trans- (6TMS)	0.057288	-0.0414243	0.0400661	up	-0.947778	0.34518	0.603192
Glucose-6-phosphate (1MEOX) (6TMS) BP	-0.064168	0.0278247	-0.0269124	down	0.954319	0.341873	0.603192
Homoglutamine (3TMS)	-0.05469	-0.0583274	0.056415	up	-0.886582	0.377107	0.652396
Hydroxyurea (3TMS)	-0.10094	0.0330279	-0.031945	down	0.857226	0.393058	0.673257
Leucine (2TMS)	0.1295	-0.0312008	0.0301778	up	-0.827762	0.409476	0.687761
Isoleucine (2TMS)	0.11836	-0.029635	0.0286633	up	-0.833147	0.406445	0.687761
Proline (2TMS)	-0.18083	0.0322711	-0.0312131	down	0.819982	0.41388	0.688473
Lactic acid, 3-imidazole- (3TMS)	-0.042713	-0.0705052	0.0681936	up	-0.794442	0.428533	0.706059
Glycyl-phenylalanine (4TMS)	-0.045765	0.0201289	-0.0194689	down	0.772615	0.441295	0.713495
Prephenic acid (1MEOX) (3TMS)	-0.065205	-0.0508638	0.0491961	up	-0.775046	0.439863	0.713495
Neuraminic acid, N-glycolyl- (1TMS) (7TMS) MP	0.13087	-0.0539412	0.0521726	up	-0.744224	0.458221	0.72178
Raffinose (11TMS)	0.063896	-0.0355543	0.0343885	up	-0.75378	0.452483	0.72178
Propane-1,2-diol, 3-amino (4TMS)	-0.063199	0.0328212	-0.0317451	down	0.740685	0.460356	0.72178
Caffeic acid, cis- (3TMS)	-0.082756	0.0342006	-0.0330793	down	0.736139	0.463107	0.72178
Ribulose-5-phosphate (1MEOX) (5TMS) BP	0.082717	-0.0394779	0.0381836	up	-0.715711	0.475584	0.734607
Propanoic acid, 3-amino-3-(4-hydroxyphenyl)- (2TMS)	0.10558	-0.0602944	0.0583176	up	-0.699575	0.48557	0.743394
Tartronic acid (3TMS)	0.037452	-0.0206746	0.0199967	up	-0.68246	0.496285	0.753135
Psicose (1MEOX) (5TMS) BP	0.0062615	-0.0299314	0.02895	up	-0.652534	0.515326	0.772249
Cytosine, 5-methyl- (2TMS)	-0.07297	0.0522065	-0.0504948	down	0.648327	0.518033	0.772249
Glyceric acid-3-phosphate (4TMS)	-0.12879	0.0299055	-0.028925	down	0.641763	0.522272	0.772249
Histamine (3TMS)	0.065582	-0.0269954	0.0261103	up	-0.623713	0.53402	0.77788
Ribulose-5-phosphate (1MEOX) (5TMS) MP	0.03985	-0.0340151	0.0328999	up	-0.622104	0.535073	0.77788
Glyceric acid-2-phosphate (4TMS)	-0.19686	0.0315765	-0.0305412	down	0.60857	0.543979	0.784237
Prolyl-glycine (2TMS)	-0.071597	-0.0269987	0.0261135	up	-0.590672	0.55587	0.794756
Fructose-6-phosphate (1MEOX) (6TMS) MP	-0.046751	0.0165278	-0.0159859	down	0.558939	0.577263	0.818578
Orotic acid (3TMS)	0.15538	0.0366389	-0.0354376	down	0.517775	0.605585	0.82493
Hydantoin, 5-(4-hydroxybutyl)- (3TMS)	0.11255	-0.0209894	0.0203012	up	-0.526982	0.599196	0.82493
Threonic acid (4TMS)	0.065027	-0.0205602	0.0198861	up	-0.528782	0.59795	0.82493
Cyclohexene-1,2,3,4-tetrol epoxide, (1alpha,2beta,3alpha,4beta)- (4TMS)	-0.049775	-0.0524729	0.0507525	up	-0.52015	0.603933	0.82493
Gluconic acid, 2-amino-2-deoxy- (7TMS)	-0.17641	-0.0347357	0.0335968	up	-0.519724	0.60423	0.82493
Lactulose (1MEOX) (8TMS) MP	0.23769	-0.0422493	0.040864	up	-0.490527	0.624672	0.837739
Valine (2TMS)	0.051865	-0.0167858	0.0162354	up	-0.49557	0.621119	0.837739
Ajmaline (2TMS)	0.39008	-0.028933	0.0279844	up	-0.467755	0.640823	0.852787
Glucuronic acid (1MEOX) (5TMS) MP	0.085389	-0.0425826	0.0411865	up	-0.446462	0.656081	0.866428
Tyramine (3TMS)	-0.63428	0.0221782	-0.021451	down	0.423814	0.672473	0.881348
Erythrose-4-phosphate (1MEOX) (4TMS) BP	0.03782	-0.0245802	0.0237743	up	-0.387748	0.698901	0.895628
Gulonic acid-1,4-lactone (4TMS)	0.030241	-0.0162588	0.0157257	up	-0.388366	0.698445	0.895628
Saccharic acid (6TMS)	0.030241	-0.0162588	0.0157257	up	-0.388366	0.698445	0.895628
Sebacic acid (2TMS)	0.01656	0.0159426	-0.0154198	down	0.374922	0.708392	0.901116
Ornithine (3TMS)	-0.0027247	0.0114142	-0.0110399	down	0.336547	0.737056	0.915673
Galactosamine, N-acetyl- (1MEOX) (4TMS)	-0.037461	0.0158234	-0.0153046	down	0.339468	0.734861	0.915673
Sedoheptulose, 2,7-anhydro-, beta- (4TMS)	-0.041045	-0.0231741	0.0224143	up	-0.331298	0.741007	0.915673
Adipo-2,6-lactam (2TMS)	-0.093645	0.0154448	-0.0149384	down	0.344114	0.731373	0.915673
Cembrene	0.02103	-0.0152456	0.0147457	up	-0.308037	0.758597	0.917744
Cytosine (2TMS)	-0.063663	-0.0188311	0.0182137	up	-0.313749	0.754266	0.917744
Ascorbic acid (4TMS)	-0.069447	-0.0166607	0.0161144	up	-0.309882	0.757197	0.917744
Maltotriose (1MEOX) (11TMS) MP	0.45861	0.00888441	-0.00859312	down	0.176297	0.860363	0.940539
Urea (2TMS)	0.34378	-0.0122066	0.0118064	up	-0.233961	0.81542	0.940539
Glucoheptonic acid (7TMS)	0.15932	-0.0113623	0.0109898	up	-0.165778	0.868615	0.940539
Quinazoline, 4-hydroxy- (1TMS)	0.14167	-0.0193205	0.018687	up	-0.240483	0.810373	0.940539
Quinic acid (5TMS)	0.075703	-0.00624832	0.00604346	up	-0.153084	0.878594	0.940539
N,N*-Diacetylchitobiose (1MEOX) (6TMS) MP	0.043172	-0.0123815	0.0119756	up	-0.159834	0.873285	0.940539
Eicosatetraenoic acid, 5,8,11,14-(Z,Z,Z,Z)- (1TMS)	0.036821	-0.0111864	0.0108196	up	-0.24222	0.80903	0.940539
Quinic acid, 3-caffeoyl-, cis- (6TMS)	0.025425	-0.0144414	0.0139679	up	-0.256255	0.7982	0.940539
Malonic acid, methyl- (2TMS)	0.021321	-0.00835114	0.00807733	up	-0.223916	0.82321	0.940539
unknown_438200	0.011135	-0.0131013	0.0126717	up	-0.221383	0.825177	0.940539
Glutamic acid, N-acetyl- (2TMS)	0.0043331	0.0144505	-0.0139767	down	0.273847	0.784681	0.940539
Aziridine, N-dansyl-	-0.015532	-0.00691578	0.00668904	up	-0.174328	0.861907	0.940539
Quinic acid, 5-caffeoyl-, trans- (6TMS)	-0.018071	-0.0114386	0.0110635	up	-0.187459	0.851623	0.940539
Tryptophan (2TMS) (copy 2)	-0.024358	0.00538577	-0.00520918	down	0.157189	0.875365	0.940539
Dihydroxyacetone phosphate (1MEOX) (3TMS) BP	-0.026825	0.00669607	-0.00647653	down	0.194272	0.846297	0.940539
Leucyl-glycyl-glycine (4TMS)	-0.039364	0.00702392	-0.00679363	down	0.150362	0.880736	0.940539
Androst-5-ene, 3beta,17beta-dihydroxy- (2TMS)	-0.058452	0.00810262	-0.00783696	down	0.216502	0.82897	0.940539
Methionine, seleno- (1TMS)	-0.25866	-0.0120826	0.0116864	up	-0.160175	0.873017	0.940539
Octopamine (4TMS)	-0.82089	0.0127474	-0.0123295	down	0.249798	0.803178	0.940539
Trehalose, beta,beta*- (8TMS)	-0.06327	0.00748504	-0.00723963	down	0.137266	0.891054	0.94572
Lactobionic acid (TMS) MP	-0.07433	0.00862133	-0.00833867	down	0.12744	0.898809	0.948082
Anthranilic acid (2TMS)	-0.14234	-0.00567794	0.00549178	up	-0.120566	0.90424	0.948082
Alanyl-alanine (2TMS)	0.104	-0.00653265	0.00631847	up	-0.102181	0.918786	0.95753
Pregn-5-ene-3,21-diol-20-one (1MEOX) (2TMS)	-0.042425	-0.00649128	0.00627845	up	-0.0945234	0.924854	0.958082
Butyric acid, 2,4-diamino-, DL- (3TMS)	0.05115	-0.00418173	0.00404462	up	-0.0817651	0.934972	0.961781
Glycolic acid-2-phosphate (3TMS)	-0.077333	-0.00364231	0.00352289	up	-0.0760053	0.939544	0.961781
Prostaglandin E1, 6-oxo- (1MEOX) (4TMS) MP	0.036361	0.0023869	-0.00230864	down	0.0360622	0.971294	0.982654
myo-Inositol-1-phosphate (7TMS)	0.00019474	-0.0011528	0.001115	up	-0.0393392	0.968686	0.982654
Morin (5TMS)	0.060804	0.00142984	-0.00138296	down	0.0264636	0.978932	0.984624
Prostaglandin E1, 6-oxo- (1MEOX) (4TMS) BP	-0.01352	0.000815183	-0.000788455	down	0.0160364	0.987232	0.987232

## Sheet: 13 DAD
Metabolite	log2(fold change)	mean_control	mean_drought	Direction	T statistic	T statistic p value	FDR-corrected p value
Ethanesulfonic acid, 2-mercapto- (2TMS)	-1.2926	0.418371	-0.338135	down	11.2906	5.03302e-21	8.90845e-19
Glutamine, DL- (3TMS)	-0.83884	0.328402	-0.265421	down	10.4809	5.2521e-19	4.64811e-17
Glutamine [-H2O] (3TMS) MP	-1.0501	0.361356	-0.292055	down	9.62104	7.10919e-17	4.19442e-15
Nicotinamide (2TMS)	2.1878	-0.690434	0.558022	up	-9.34778	3.34339e-16	1.47945e-14
Putrescine (4TMS)	-0.84616	0.3035	-0.245295	down	7.64283	4.12597e-12	1.46059e-10
Cystathionine (4TMS)	-0.85738	0.285492	-0.23074	down	6.29492	4.355e-09	1.28472e-07
Raffinose (11TMS)	0.67128	-0.256972	0.20769	up	-6.2474	5.5047e-09	1.3919e-07
Asparagine (4TMS) BP2	-0.85898	0.254679	-0.205836	down	5.94331	2.41301e-08	5.33879e-07
Glucuronic acid-3,6-lactone (1MEOX) (3TMS) MP	0.68168	-0.241183	0.194929	up	-5.66397	9.06206e-08	1.78221e-06
Asparagine (4TMS) MP	-0.92063	0.264931	-0.214122	down	5.4705	2.21973e-07	3.92893e-06
Asparagine (3TMS)	-0.68691	0.22177	-0.179239	down	5.35628	3.73574e-07	5.51022e-06
Thymine, 5,6-dihydro- (2TMS)	-0.88783	0.259328	-0.209594	down	5.366	3.57473e-07	5.51022e-06
Methionine, seleno- (1TMS)	-0.63786	0.218216	-0.176367	down	5.32156	4.3706e-07	5.95074e-06
Alanine (3TMS)	-0.70073	0.257525	-0.208136	down	5.29616	4.90057e-07	6.19572e-06
Melezitose (11TMS)	0.52041	-0.220709	0.178382	up	-5.246	6.13767e-07	7.24245e-06
Propane, 1,2-diamino- (4TMS)	1.0996	-0.299634	0.24217	up	-5.20246	7.4546e-07	8.24666e-06
Benzimidazole, 5,6-dimethyl- (1TMS)	0.51922	-0.196217	0.158587	up	-5.13053	1.02558e-06	1.06781e-05
Glucose-6-phosphate (1MEOX) (6TMS) BP	-0.3436	0.159779	-0.129137	down	4.96165	2.14601e-06	2.11024e-05
Galactinol (9TMS)	0.37483	-0.171938	0.138963	up	-4.82246	3.89904e-06	3.63227e-05
2-Piperidinecarboxylic acid (2TMS)	0.7581	-0.224252	0.181245	up	-4.78493	4.57176e-06	4.04601e-05
Acetonitrile, 4-hydroxyphenyl- (1TMS)	-0.45229	0.187254	-0.151342	down	4.76604	4.95174e-06	4.17361e-05
Maltose (1MEOX) (8TMS) MP	-0.59842	0.207108	-0.167389	down	4.61711	9.22624e-06	7.42293e-05
Aminomalonic acid (3TMS)	-0.4862	0.211383	-0.170843	down	4.54721	1.23018e-05	9.46701e-05
Adenine (3TMS)	0.41282	-0.16225	0.131134	up	-4.51761	1.38837e-05	0.000102392
Melibiose (1MEOX) (8TMS) MP	0.51051	-0.19708	0.159284	up	-4.30261	3.29124e-05	0.000227049
Erythronic acid (4TMS)	0.30144	-0.138289	0.111768	up	-4.29925	3.33519e-05	0.000227049
Indole, 5-cyano- (1TMS)	0.63436	-0.224732	0.181632	up	-4.28533	3.52342e-05	0.00023098
Fructose-6-phosphate (1MEOX) (6TMS) BP	-0.32637	0.145193	-0.117348	down	4.25972	3.89653e-05	0.000246316
Pyruvic acid, 4-hydroxyphenyl- (1MEOX) (2TMS) BP	0.54086	-0.202029	0.163284	up	-4.03109	9.40101e-05	0.000573786
Aconitic acid, trans- (3TMS)	0.37575	-0.170161	0.137527	up	-4.0037	0.000104241	0.000615022
Spermine (6TMS)	0.51131	-0.19332	0.156245	up	-3.85281	0.000182555	0.00103991
Ribulose-5-phosphate (1MEOX) (5TMS) BP	-0.61893	0.212315	-0.171597	down	3.84478	0.000188006	0.00103991
unknown_438200	-0.66516	0.293626	-0.237314	down	3.70597	0.000310433	0.00166505
Cysteine (3TMS)	-0.29549	0.132459	-0.107056	down	3.66497	0.00035911	0.00186949
Ribonic acid (5TMS)	0.28827	-0.133432	0.107842	up	-3.64603	0.000383948	0.00194168
Hypoxanthine (2TMS)	0.34851	-0.138099	0.111614	up	-3.58823	0.000470218	0.00231191
Ribulose-5-phosphate (1MEOX) (5TMS) MP	-0.5826	0.196561	-0.158865	down	3.55316	0.00053115	0.00254091
Tyrosine (3TMS)	0.32837	-0.139814	0.113	up	-3.50662	0.000623553	0.00290444
alpha-D-Glucopyranosyl-(1,6)-D-mannitol (9TMS)	0.58739	-0.162511	0.131345	up	-3.35953	0.001025	0.0046519
Galactaric acid (6TMS)	0.46588	-0.157309	0.12714	up	-3.27009	0.00137635	0.00609035
Cinnamic acid, 3,4,5-trimethoxy-, trans- (1TMS)	1.567	-0.27316	0.220773	up	-3.22091	0.00161459	0.00697031
Malic acid, 2-isopropyl- (3TMS)	-0.93317	0.243804	-0.197047	down	3.2052	0.00169847	0.00715785
Pyruvic acid, 3-hydroxy- (1MEOX) (2TMS) MP	0.5014	-0.13693	0.11067	up	-3.17642	0.00186264	0.00766714
Histidine, N-tau-methyl- (2TMS)	0.70954	-0.216107	0.174662	up	-3.07967	0.00252908	0.0101738
Biotin, dethio- (3TMS)	0.52032	-0.174542	0.141068	up	-2.97316	0.00351366	0.0138204
Citric acid, 2-methyl- (4TMS) BP	0.76561	-0.25012	0.202152	up	-2.94786	0.00379447	0.0146005
Isoleucine (2TMS)	0.66808	-0.156325	0.126345	up	-2.8295	0.00540241	0.0203453
Neuraminic acid, N-glycolyl- (1TMS) (7TMS) MP	0.71825	-0.206339	0.166767	up	-2.78222	0.00620311	0.0224071
Adenosine-5-monophosphate (5TMS) BP	0.022347	0.265035	-0.214207	down	2.78298	0.00618946	0.0224071
Leucine (2TMS)	0.74439	-0.162111	0.131022	up	-2.74564	0.00689514	0.0244088
Chenodeoxycholic acid (3TMS)	0.56784	-0.1616	0.130608	up	-2.68631	0.00816795	0.0278024
Farnesol (1TMS) MP	0.39578	-0.15119	0.122195	up	-2.68728	0.00814566	0.0278024
Aziridine, N-dansyl-	0.22593	-0.11021	0.0890741	up	-2.52225	0.0128675	0.0429726
Octopamine (4TMS)	-0.19275	0.0897681	-0.0725523	down	2.45429	0.0154392	0.0506061
Phenylalanine (2TMS)	0.28153	-0.0967234	0.0781737	up	-2.38347	0.0185967	0.0598474
Cysteinesulfinic acid (3TMS)	0.3091	-0.0988439	0.0798876	up	-2.35403	0.0200692	0.0632905
Psicose (1MEOX) (5TMS) MP	-0.20009	0.19022	-0.15374	down	2.34803	0.0203817	0.0632905
Lactulose (1MEOX) (8TMS) MP	0.51343	-0.145193	0.117348	up	-2.29476	0.0233494	0.0712558
Sedoheptulose, 2,7-anhydro-, beta- (4TMS)	0.57694	-0.140926	0.113899	up	-2.24918	0.0261833	0.0785498
Xylose, D- (1MEOX) (4TMS)	-0.13257	0.0697625	-0.0563834	down	2.24162	0.0266816	0.0787106
Benzoic acid, 4-amino- (2TMS)	-0.22732	0.100466	-0.0811982	down	2.2279	0.0276066	0.0801045
Pyridoxal (1MEOX) (2TMS) MP	0.43555	-0.113606	0.0918186	up	-2.19754	0.0297531	0.083592
Normetadrenaline (4TMS)	0.24635	-0.107248	0.0866795	up	-2.19867	0.0296708	0.083592
Butanoic acid, 4-acetamido- (1TMS)	-0.16422	0.0882695	-0.0713411	down	2.19028	0.0302873	0.0837633
Sebacic acid (2TMS)	0.56176	-0.113427	0.091674	up	-2.15736	0.0328162	0.089361
Lysine (4TMS)	0.49071	-0.11675	0.0943596	up	-2.10555	0.0371668	0.0996746
Acetamide, 2-phenyl- (2TMS)	0.47853	-0.171391	0.138521	up	-2.05116	0.0422603	0.106858
Pentanedioic acid, 3-methyl- (2TMS)	0.43263	-0.146874	0.118706	up	-2.05184	0.042193	0.106858
Proline (2TMS)	0.38419	-0.102842	0.0831188	up	-2.06225	0.0411756	0.106858
Propionic acid, 3-ureido- (3TMS)	-0.16208	0.0874066	-0.0706437	down	2.05901	0.0414901	0.106858
Glycerol-3-phosphate (4TMS)	0.36952	-0.119571	0.09664	up	-2.03647	0.043734	0.109027
Palatinose (1MEOX) (8TMS)	-0.39861	0.134947	-0.109067	down	2.0196	0.0454811	0.111808
Inositol, allo- (6TMS)	-0.2134	0.0843663	-0.0681865	down	2.01206	0.0462807	0.112215
Ascorbic acid (4TMS)	0.29887	-0.107115	0.0865724	up	-1.95743	0.0524399	0.12543
Ornithine (4TMS)	-0.22352	0.0928866	-0.0750727	down	1.91389	0.0578324	0.136485
Psicose (1MEOX) (5TMS) BP	0.24957	-0.0867503	0.0701132	up	-1.89717	0.0600239	0.139792
Gluconic acid, 2-amino-2-deoxy- (7TMS)	0.28897	-0.115873	0.0936506	up	-1.81549	0.0717534	0.164337
Prolyl-glycine (2TMS)	-0.21814	0.118721	-0.0959528	down	1.81119	0.0724196	0.164337
Salicin (5TMS)	-0.16088	0.0954179	-0.0771186	down	1.7833	0.0768717	0.172231
Malonic acid, methyl- (2TMS)	-0.20353	0.0704664	-0.0569523	down	1.74075	0.0840941	0.186058
Glutamic acid, N-acetyl- (2TMS)	-0.1879	0.153799	-0.124304	down	1.73302	0.0854627	0.186752
Valine (2TMS)	0.28228	-0.0789463	0.0638059	up	-1.72114	0.0876049	0.186832
Galactosamine, N-acetyl- (1MEOX) (4TMS)	-0.13247	0.0999742	-0.0808011	down	1.71956	0.087892	0.186832
Aspartic acid, N-(aminocarbonyl)- (3TMS)	-0.24238	0.0899501	-0.0726994	down	1.71534	0.088666	0.186832
Adipic acid, 2-amino- (3TMS)	-0.084144	-0.0914727	0.07393	up	-1.69335	0.0927842	0.193209
Butanoic acid, 4-amino- (2TMS)	-0.13621	-0.0759648	0.0613962	up	-1.61023	0.109772	0.225927
Levulinic acid, 5-amino- (1MEOX) (3TMS) MP	-0.33422	0.0821379	-0.0663854	down	1.57819	0.116952	0.236541
Homoserine lactone, N-butanoyl-	-0.45784	0.133976	-0.108282	down	1.57537	0.117603	0.236541
Quinic acid (5TMS)	-0.22846	0.0952987	-0.0770222	down	1.56305	0.120472	0.239591
Lactobionic acid (TMS) MP	-0.54707	0.0966135	-0.0780849	down	1.55673	0.121966	0.239867
Propanoic acid, 3-amino-3-(4-hydroxyphenyl)- (2TMS)	0.098662	0.136972	-0.110703	down	1.52727	0.129123	0.25115
Hydantoin, 5-propionate- (3TMS)	0.31936	-0.1385	0.111939	up	-1.49823	0.136499	0.255708
Tartronic acid (3TMS)	0.10249	-0.0541322	0.0437507	up	-1.48984	0.138689	0.255708
Hydantoin, 5-(4-hydroxybutyl)- (3TMS)	-0.04444	0.0734894	-0.0593955	down	1.4971	0.136792	0.255708
Alanine, beta- (3TMS)	-0.088763	0.0524964	-0.0424286	down	1.49585	0.137117	0.255708
Ribose-5-phosphate (1 MEOX) (5TMS) BP	-0.40039	0.138025	-0.111555	down	1.49088	0.138414	0.255708
Fructose-2,6-diphosphate (7TMS) (copy 2)	0.55635	-0.102078	0.0825018	up	-1.4753	0.142551	0.258813
Homoglutamine (3TMS)	-0.13188	0.14769	-0.119366	down	1.4686	0.144356	0.258813
Cellobiose, D- (1MEOX) (8TMS) BP	-0.17792	0.069868	-0.0564686	down	1.46712	0.14476	0.258813
Spermine (5TMS) MP	0.72677	-0.128936	0.104209	up	-1.43481	0.153743	0.264638
Trehalose, beta,beta*- (8TMS)	0.49564	-0.0995845	0.0804861	up	-1.43172	0.154625	0.264638
Malonic acid (3TMS)	0.35586	-0.0745014	0.0602134	up	-1.44464	0.150964	0.264638
Glycolic acid-2-phosphate (3TMS)	0.2326	-0.0694311	0.0561155	up	-1.44091	0.152014	0.264638
Quinic acid, 3-caffeoyl-, cis- (6TMS)	-0.32475	0.0908329	-0.0734129	down	1.42868	0.155494	0.264638
Galactitol (6TMS)	0.18451	-0.0652676	0.0527505	up	-1.41464	0.159565	0.268981
Quinic acid, 4-caffeoyl-, trans- (6TMS)	0.13723	-0.0626418	0.0506283	up	-1.35889	0.176534	0.294778
Glucoheptose (1MEOX) (6TMS) BP	-0.10899	0.0571419	-0.0461832	down	1.35271	0.178495	0.295268
Quinic acid, 5-caffeoyl-, trans- (6TMS)	-0.40242	0.10548	-0.085251	down	1.33871	0.183	0.297166
Ribose-5-phosphate (1 MEOX) (5TMS) MP	-0.41664	0.128012	-0.103462	down	1.33906	0.182889	0.297166
Prostaglandin E1, 6-oxo- (1MEOX) (4TMS) MP	0.36918	-0.115707	0.0935164	up	-1.30878	0.192919	0.310424
Orotic acid (3TMS)	0.44208	-0.108038	0.0873188	up	-1.28154	0.202287	0.322565
Leucyl-glycyl-glycine (4TMS)	0.17377	-0.0636179	0.0514172	up	-1.19699	0.23349	0.368997
Calystegine B2 (1MEOX) (4TMS)	0.26693	-0.08185	0.0661527	up	-1.18994	0.23624	0.370039
Galactonic acid-1,4-lactone (4TMS)	-0.13513	0.0505796	-0.0408794	down	1.17318	0.24287	0.377088
Gluconic acid, 2-oxo- (1MEOX) (5TMS) MP	0.17282	0.100065	-0.0808741	down	1.14427	0.254615	0.390099
Hippuric acid (1TMS)	-0.13291	0.0504083	-0.0407409	down	1.14175	0.255658	0.390099
Shikimic acid (4TMS)	0.21568	-0.0624557	0.0504779	up	-1.11769	0.265759	0.402046
Cyclohexene-1,2,3,4-tetrol epoxide, (1alpha,2beta,3alpha,4beta)- (4TMS)	-0.10778	0.0572717	-0.0462881	down	1.10625	0.270663	0.405994
Tyramine (3TMS)	-0.31937	0.0534699	-0.0432154	down	1.08229	0.281128	0.418148
Butanoic acid, 4-amino-3-hydroxy- (3TMS)	-0.011571	0.0841797	-0.0680356	down	1.07631	0.283783	0.41858
Pregn-5-ene-3,21-diol-20-one (1MEOX) (2TMS)	0.40071	-0.0643433	0.0520035	up	-1.05386	0.2939	0.419519
Hydroxyurea (3TMS)	0.15021	-0.0434673	0.0351311	up	-1.06209	0.290165	0.419519
Isobutanoic acid, 3-amino- (3TMS)	0.11312	-0.0438206	0.0354167	up	-1.06017	0.291032	0.419519
Prephenic acid (1MEOX) (3TMS)	0.015757	0.0615358	-0.0497344	down	1.05805	0.291993	0.419519
Fructose (1MEOX) (5TMS) BP	-0.093218	0.0521065	-0.0421135	down	1.03647	0.301906	0.427499
Arginine [-NH3] (3TMS)	-0.024536	0.0434014	-0.0350778	down	0.97913	0.329335	0.462637
Quinazoline, 4-hydroxy- (1TMS)	0.23845	-0.0719628	0.0581617	up	-0.939461	0.349236	0.486731
Urea (2TMS)	-0.2106	0.0371557	-0.03003	down	0.909615	0.364709	0.504324
Glyceric acid-3-phosphate (4TMS)	-0.12425	0.0441176	-0.0356567	down	0.897561	0.371079	0.507326
Adipo-2,6-lactam (2TMS)	-0.13898	0.0545497	-0.0440881	down	0.894679	0.372612	0.507326
Serine, O-acetyl- (2TMS)	0.006021	0.0432981	-0.0349944	down	0.851975	0.395795	0.534776
Gulonic acid, 2-oxo-, DL- (1MEOX) (5TMS)	0.18777	0.0554774	-0.0448379	down	0.828387	0.408969	0.539104
Gulonic acid-1,4-lactone (4TMS)	0.072404	-0.0329103	0.0265987	up	-0.821283	0.412988	0.539104
Saccharic acid (6TMS)	0.072404	-0.0329103	0.0265987	up	-0.821283	0.412988	0.539104
Homocysteine (3TMS)	-0.088893	0.0327871	-0.0264992	down	0.819184	0.41418	0.539104
Cembrene	-0.17036	0.0523042	-0.0422733	down	0.819104	0.414226	0.539104
Gluconic acid-6-phosphate (7TMS)	-0.09416	0.0332507	-0.0268739	down	0.790553	0.430645	0.55638
Malic acid, 2-methyl- (3TMS)	0.084714	-0.0332116	0.0268423	up	-0.778859	0.437478	0.561114
Aspartic acid, 3-hydroxy-, threo- (4TMS)	0.16037	-0.0612332	0.0494898	up	-0.762309	0.447257	0.569528
Glucuronic acid (1MEOX) (5TMS) MP	-0.060482	0.0274349	-0.0221734	down	0.755136	0.451534	0.570867
Lactic acid, 3-imidazole- (3TMS)	0.28696	-0.0538164	0.0434955	up	-0.738946	0.461272	0.571921
Ornithine (3TMS)	0.21627	-0.0386194	0.0312129	up	-0.7471	0.456352	0.571921
Propane-1,2-diol, 3-amino (4TMS)	-0.036966	0.0369049	-0.0298273	down	0.737643	0.462061	0.571921
Guanosine, 2*-deoxy- (4TMS)	0.046229	-0.0244019	0.0197221	up	-0.731414	0.465843	0.572598
Cytosine (2TMS)	-0.080102	0.0414292	-0.0334839	down	0.711084	0.478306	0.583863
Ajmaline (2TMS)	0.17961	-0.0345277	0.027906	up	-0.662795	0.508635	0.616633
Ornithine, N2-acetyl- (4TMS)	-0.38262	0.0569306	-0.0460124	down	0.624702	0.533261	0.64209
Fructose (1MEOX) (5TMS) MP	-0.086536	0.0297331	-0.0240309	down	0.613388	0.540692	0.646638
Glucoheptonic acid-1,4-lactone (5TMS)	0.17813	-0.0328494	0.0265495	up	-0.602142	0.548128	0.651132
Guanosine (5TMS)	0.10866	-0.025336	0.0204771	up	-0.553229	0.581057	0.681106
Caffeic acid, cis- (3TMS)	0.10517	-0.0256459	0.0207275	up	-0.557769	0.577961	0.681106
Serine, N-acetyl- (2TMS)	-0.032691	0.0198661	-0.0160561	down	0.509562	0.611222	0.711752
Butyric acid, 2,4-diamino-, DL- (3TMS)	0.040539	-0.0184695	0.0149274	up	-0.484169	0.62908	0.72776
Anthranilic acid (2TMS)	0.11808	-0.0226935	0.0183413	up	-0.453113	0.651222	0.748483
Quinoline-2-carboxylic acid, 4,8-dihydroxy- (3TMS)	0.089824	-0.0176556	0.0142696	up	-0.436516	0.663186	0.755
Phosphoenolpyruvic acid (3TMS)	-0.051009	0.0209464	-0.0169293	down	0.433426	0.665424	0.755
Maltose (1MEOX) (8TMS) BP	0.027436	-0.0156247	0.0126282	up	-0.390383	0.696893	0.785669
Alanyl-alanine (2TMS)	0.028988	0.0222386	-0.0179737	down	0.33923	0.734983	0.811444
Androst-5-ene, 3beta,17beta-dihydroxy- (2TMS)	0.011584	0.0150173	-0.0121373	down	0.340722	0.733863	0.811444
Fumaric acid (2TMS)	-0.037894	0.0141576	-0.0114425	down	0.351196	0.72601	0.811444
Morin (5TMS)	-0.076574	0.0199503	-0.0161242	down	0.335096	0.738093	0.811444
Pyruvic acid, 4-hydroxyphenyl- (1MEOX) (3TMS) BP	0.56059	-0.0304798	0.0246344	up	-0.314214	0.753862	0.823665
Benzylamine (2TMS)	-0.0070957	-0.0117064	0.00946132	up	-0.296565	0.767272	0.828093
Hesperetin (1MEOX) (3TMS)	-0.5757	0.0277946	-0.0224642	down	0.301742	0.763331	0.828093
Homoserine, O-succinyl- (3TMS)	-0.35204	0.0199787	-0.0161472	down	0.276852	0.782333	0.83923
Prostaglandin E1, 6-oxo- (1MEOX) (4TMS) BP	-0.066004	0.0186678	-0.0150877	down	0.269336	0.788098	0.840322
Tryptophan (2TMS) (copy 2)	0.1039	0.00925632	-0.00748114	down	0.202561	0.839795	0.890082
Galactonic acid (6TMS)	0.024302	-0.00757241	0.00612017	up	-0.164808	0.869351	0.915923
Galactopyranoside, 1-O-methyl-, alpha- (4TMS)	0.20721	-0.0123262	0.00996228	up	-0.15722	0.875316	0.916751
Maltotriose (1MEOX) (11TMS) MP	0.046847	0.00689412	-0.00557196	down	0.132593	0.89472	0.926114
Pregnane-3alpha,21-diol-11,20-dione, 5beta- (1MEOX) (2TMS) BP	-0.020043	0.00565518	-0.00457062	down	0.133182	0.894256	0.926114
Corticosterone (2MEOX) (2TMS) BP	0.020647	-0.00930618	0.00752143	up	-0.125527	0.9003	0.926472
Threitol (4TMS)	-0.2392	0.00463204	-0.00374371	down	0.10841	0.913837	0.934967
Eicosatetraenoic acid, 5,8,11,14-(Z,Z,Z,Z)- (1TMS)	0.10398	-0.00405601	0.00327815	up	-0.0815053	0.935165	0.949961
Glyceric acid-2-phosphate (4TMS)	-0.021138	-0.00445149	0.00359778	up	-0.0763889	0.939227	0.949961
Nicotinamide (1TMS)	-0.068307	-0.0047013	0.00379968	up	-0.0622192	0.950484	0.955884
Picolinic acid (1TMS)	0.077651	-0.00116405	0.000940809	up	-0.0214502	0.982919	0.982919

## Sheet: 22 DAD
Metabolite	log2(fold change)	mean_control	mean_drought	Direction	T statistic	T statistic p value	FDR-corrected p value
Nicotinamide (2TMS)	1.6906	-0.56175	0.389921	up	-17.0846	2.9417e-36	5.05972e-34
Adenine (3TMS)	1.5532	-0.492461	0.341826	up	-13.6174	1.53068e-27	1.31638e-25
2-Piperidinecarboxylic acid (2TMS)	1.9713	-0.559775	0.38855	up	-12.9104	1.0324e-25	5.9191e-24
Cinnamic acid, 3,4,5-trimethoxy-, trans- (1TMS)	2.2609	-0.636522	0.441821	up	-12.5035	1.17709e-24	5.0615e-23
Proline (2TMS)	2.0167	-0.550593	0.382176	up	-12.289	4.25683e-24	1.46435e-22
Putrescine (4TMS)	-1.7419	0.537552	-0.373124	down	12.1929	7.5694e-24	2.16989e-22
Isobutanoic acid, 3-amino- (3TMS)	2.1389	-0.527435	0.366102	up	-11.8515	5.86619e-23	1.44141e-21
Itaconic acid (2TMS)	0.8835	-0.361731	0.251084	up	-11.7388	1.15357e-22	2.48017e-21
Pyruvic acid, 4-hydroxyphenyl- (1MEOX) (2TMS) MP	0.5435	-0.284444	0.197437	up	-11.5396	3.81115e-22	7.28352e-21
Propane, 1,2-diamino- (4TMS)	2.1068	-0.58013	0.402679	up	-11.338	1.27726e-21	2.09091e-20
Gluconic acid-6-phosphate (7TMS)	-1.1827	0.413681	-0.287144	down	11.3303	1.33721e-21	2.09091e-20
Malonic acid (3TMS)	1.4275	-0.477967	0.331766	up	-11.2116	2.72526e-21	3.9062e-20
Glycolic acid-2-phosphate (3TMS)	1.2018	-0.430331	0.298701	up	-10.8648	2.17344e-20	2.87563e-19
Histamine (3TMS)	-2.1765	0.727255	-0.5048	down	10.5706	1.26046e-19	1.54856e-18
Biotin, dethio- (3TMS)	1.267	-0.454204	0.315271	up	-10.5253	1.65172e-19	1.89397e-18
Fructose-6-phosphate (1MEOX) (6TMS) BP	-0.81761	0.341377	-0.236956	down	10.2895	6.7283e-19	7.23292e-18
Galactaric acid (6TMS)	1.0301	-0.423193	0.293746	up	-9.72044	1.95875e-17	1.98179e-16
Indole, 5-cyano- (1TMS)	1.0331	-0.397878	0.276174	up	-9.21226	3.85949e-16	3.68796e-15
Idose (1MEOX) (5TMS)	1.6019	-0.48425	0.336126	up	-9.14833	5.60162e-16	5.07094e-15
Ribonic acid (5TMS)	0.88272	-0.336403	0.233503	up	-9.09786	7.51335e-16	6.46148e-15
Erythronic acid (4TMS)	0.77117	-0.300854	0.208828	up	-8.75926	5.3312e-15	4.3665e-14
Cinnamic acid, 3-methoxy-, trans- (1TMS)	-1.6926	0.626889	-0.435135	down	8.70159	7.42862e-15	5.80783e-14
Cysteinesulfinic acid (3TMS)	0.62312	-0.282322	0.195965	up	-8.61637	1.21153e-14	9.06017e-14
Cyclohexene-1,2,3,4-tetrol epoxide, (1alpha,2beta,3alpha,4beta)- (4TMS)	-1.8367	0.671829	-0.466328	down	8.29839	7.42038e-14	5.31794e-13
Glycerol-3-phosphate (4TMS)	0.7323	-0.344518	0.239136	up	-8.01932	3.57546e-13	2.45992e-12
Picolinic acid (1TMS)	1.4815	-0.596554	0.414078	up	-7.99411	4.11748e-13	2.69443e-12
Sebacic acid (2TMS)	0.94265	-0.355542	0.246788	up	-7.98768	4.26838e-13	2.69443e-12
Farnesol (1TMS) MP	0.75223	-0.361185	0.250705	up	-7.98281	4.38628e-13	2.69443e-12
Cystathionine (4TMS)	-1.0112	0.341008	-0.2367	down	7.97097	4.68632e-13	2.77947e-12
Tryptophan (2TMS) (copy 2)	-1.4132	0.384791	-0.267091	down	7.80111	1.20676e-12	6.91874e-12
Aconitic acid, trans- (3TMS)	0.57511	-0.295867	0.205367	up	-7.71032	1.99458e-12	1.10667e-11
Lactobionic acid (TMS) MP	-2.1569	0.6429	-0.446248	down	7.4017	1.08195e-11	5.81547e-11
Galactonic acid-1,4-lactone (4TMS)	-1.4717	0.498609	-0.346093	down	7.3936	1.13063e-11	5.89298e-11
Asparagine (4TMS) MP	-1.0873	0.336683	-0.233698	down	7.34415	1.47844e-11	7.47917e-11
Adenosine, 2*-deoxy- (3TMS)	1.567	-0.592339	0.411153	up	-7.33403	1.56171e-11	7.6747e-11
Gulonic acid-1,4-lactone (4TMS)	0.69447	-0.277943	0.192925	up	-7.31107	1.76828e-11	8.44844e-11
Alanine (3TMS)	-1.3013	0.395822	-0.274747	down	7.2464	2.5068e-11	1.16532e-10
Pyridoxal (1MEOX) (2TMS) MP	0.56463	-0.281126	0.195134	up	-7.23006	2.73729e-11	1.23899e-10
Butyric acid, 2,4-diamino-, DL- (3TMS)	-0.61874	0.260223	-0.180625	down	7.22347	2.83613e-11	1.25081e-10
Histidine, N-tau-methyl- (2TMS)	1.0634	-0.444927	0.308832	up	-7.16878	3.80428e-11	1.63584e-10
Benzimidazole, 5,6-dimethyl- (1TMS)	0.78988	-0.292855	0.203275	up	-7.01127	8.81517e-11	3.69807e-10
Melezitose (11TMS)	0.5295	-0.249094	0.172901	up	-6.90311	1.56219e-10	6.39754e-10
Glyceric acid (3TMS)	0.50429	-0.236789	0.16436	up	-6.85568	2.00518e-10	8.02073e-10
Malic acid, 2-methyl- (3TMS)	0.71614	-0.297219	0.206305	up	-6.80804	2.57461e-10	1.00644e-09
Purine, 6-benzylamino- (1TMS)	0.5081	-0.246526	0.171118	up	-6.55484	9.58318e-10	3.6629e-09
Benzene, hexachloro-	1.0929	-0.401115	0.278421	up	-6.3972	2.14537e-09	8.02181e-09
Raffinose (11TMS)	0.50258	-0.264968	0.183919	up	-6.09205	9.91722e-09	3.62928e-08
Cellobiose, D- (1MEOX) (8TMS) BP	-1.1932	0.342532	-0.237758	down	6.06989	1.10664e-08	3.96546e-08
Tyramine (3TMS)	-1.1363	0.355802	-0.246969	down	6.0245	1.38437e-08	4.85941e-08
Quinic acid, 4-caffeoyl-, trans- (6TMS)	-0.77293	0.275187	-0.191012	down	5.88676	2.71543e-08	9.34109e-08
Adenosine-5-monophosphate (5TMS) BP	0.78911	-0.337038	0.233944	up	-5.63263	9.19669e-08	3.10163e-07
Tyrosine, meta- (3TMS)	1.0413	-0.418975	0.290818	up	-5.5648	1.26697e-07	4.19074e-07
Orotic acid (3TMS)	0.37906	-0.366394	0.254321	up	-5.35688	3.33419e-07	1.08204e-06
Anthranilic acid (2TMS)	-0.53195	0.21769	-0.151102	down	5.33718	3.65006e-07	1.16261e-06
Neuraminic acid, N-glycolyl- (1TMS) (7TMS) MP	0.83093	-0.323292	0.224402	up	-5.33108	3.75369e-07	1.17388e-06
Quinic acid, 5-caffeoyl-, trans- (6TMS)	-2.0403	0.511807	-0.355254	down	5.26631	5.04678e-07	1.55008e-06
Saccharic acid (6TMS)	0.66876	-0.231316	0.160561	up	-5.23713	5.76251e-07	1.73886e-06
Galactosamine, N-acetyl- (1MEOX) (4TMS)	-1.0633	0.272365	-0.189053	down	5.18299	7.3614e-07	2.18304e-06
Thymine, 5,6-dihydro- (2TMS)	-0.61494	0.216808	-0.15049	down	5.14897	8.57905e-07	2.50101e-06
Quinic acid, 3-caffeoyl-, cis- (6TMS)	-1.5301	0.337299	-0.234125	down	5.10967	1.02304e-06	2.93272e-06
Ribose-5-phosphate (1 MEOX) (5TMS) BP	-1.0324	0.294662	-0.20453	down	5.01858	1.53354e-06	4.32407e-06
alpha-D-Glucopyranosyl-(1,6)-D-mannitol (9TMS)	0.61287	-0.221614	0.153826	up	-4.97063	1.89419e-06	5.25484e-06
Pyruvic acid, 3-hydroxy- (1MEOX) (2TMS) MP	0.58843	-0.212354	0.147399	up	-4.86622	2.98696e-06	8.15489e-06
Leucyl-glycyl-glycine (4TMS)	0.3727	-0.198696	0.137918	up	-4.84218	3.31425e-06	8.90705e-06
Lysine (4TMS)	-1.3305	0.310197	-0.215313	down	4.82957	3.49954e-06	9.26033e-06
Glutamine [-H2O] (3TMS) MP	-0.48017	0.192173	-0.133391	down	4.81943	3.65588e-06	9.52745e-06
Asparagine (3TMS)	-0.60265	0.205607	-0.142716	down	4.79733	4.02023e-06	1.01688e-05
Ethanesulfonic acid, 2-mercapto- (2TMS)	-0.66712	0.23019	-0.159779	down	4.79864	3.99773e-06	1.01688e-05
Ribose-5-phosphate (1 MEOX) (5TMS) MP	-1.1269	0.344151	-0.238882	down	4.77452	4.43322e-06	1.10509e-05
Quinazoline, 4-hydroxy- (1TMS)	0.80327	-0.383012	0.265855	up	-4.77025	4.51486e-06	1.10937e-05
Ajmaline (2TMS)	0.51036	-0.227356	0.157812	up	-4.74794	4.96625e-06	1.20309e-05
Caffeic acid, cis- (3TMS)	-0.82199	0.238991	-0.165888	down	4.65272	7.43351e-06	1.77578e-05
Levulinic acid, 5-amino- (1MEOX) (3TMS) MP	-1.1426	0.273471	-0.189821	down	4.62685	8.28663e-06	1.95247e-05
Androst-5-ene, 3beta,17beta-dihydroxy- (2TMS)	-0.48875	0.227333	-0.157796	down	4.5552	1.11726e-05	2.59687e-05
Cytosine (2TMS)	-0.86327	0.2539	-0.176237	down	4.54049	1.18746e-05	2.72325e-05
Asparagine (4TMS) BP2	-0.52083	0.185243	-0.12858	down	4.39671	2.13976e-05	4.84261e-05
Ornithine (4TMS)	-0.42702	0.247336	-0.17168	down	4.34858	2.59856e-05	5.80457e-05
Gluconic acid, 2-amino-2-deoxy- (7TMS)	0.57517	-0.197215	0.136891	up	-4.29203	3.25878e-05	7.18603e-05
Lactulose (1MEOX) (8TMS) MP	0.86197	-0.281943	0.195702	up	-4.2474	3.89064e-05	8.47076e-05
Trehalose, beta,beta*- (8TMS)	0.6341	-0.192347	0.133511	up	-4.23185	4.13721e-05	8.89501e-05
Hippuric acid (1TMS)	-0.51934	0.254902	-0.176932	down	4.20589	4.58265e-05	9.73106e-05
Synephrine (3TMS)	0.11998	-0.367559	0.255129	up	-4.16205	5.44088e-05	0.000114126
Glucoheptonic acid (7TMS)	0.44153	-0.265281	0.184137	up	-4.13916	5.94819e-05	0.000121796
Adipic acid, 2-amino- (3TMS)	-0.6623	0.215994	-0.149925	down	4.14051	5.91722e-05	0.000121796
Isoleucine (2TMS)	-0.99405	0.244111	-0.169442	down	4.11378	6.56353e-05	0.000132815
Xylose, D- (1MEOX) (4TMS)	-0.28536	0.166013	-0.115232	down	4.08495	7.3363e-05	0.000146726
Maltose (1MEOX) (8TMS) MP	-0.47385	0.183263	-0.127206	down	3.98401	0.000107863	0.000213246
Hesperetin (1MEOX) (3TMS)	-1.4503	0.341637	-0.237136	down	3.90727	0.000143929	0.000281316
Propionic acid, 3-ureido- (3TMS)	-0.51642	0.218199	-0.151456	down	3.89686	0.000149629	0.00028917
Urea (2TMS)	-0.3959	0.181249	-0.125808	down	3.8576	0.000173112	0.000330835
Melibiose (1MEOX) (8TMS) MP	0.43035	-0.162707	0.112938	up	-3.77203	0.000236991	0.000447938
Ornithine (3TMS)	-0.81452	0.185489	-0.128751	down	3.61202	0.000420652	0.000786436
Chenodeoxycholic acid (3TMS)	0.30242	-0.151532	0.105181	up	-3.60408	0.000432596	0.00080007
Propane-1,2-diol, 3-amino (4TMS)	-0.86372	0.290509	-0.201647	down	3.54887	0.000524978	0.000960599
Fumaric acid (2TMS)	0.21447	-0.117299	0.0814192	up	-3.43154	0.000786353	0.00141625
Taurine, N-tri(hydroxymethyl)methyl- (4TMS)	-0.56356	0.298785	-0.207392	down	3.43001	0.000790465	0.00141625
Prephenic acid (1MEOX) (3TMS)	-0.529	0.158287	-0.10987	down	3.41058	0.000844356	0.00149721
Piceatannol (4TMS) BP	-0.36298	0.145491	-0.100988	down	3.3676	0.000976022	0.00171302
Shikimic acid (4TMS)	0.2044	-0.206832	0.143566	up	-3.2488	0.00144669	0.00250718
Aminomalonic acid (3TMS)	-0.40777	0.146515	-0.101699	down	3.24649	0.00145766	0.00250718
Eicosatetraenoic acid, 5,8,11,14-(Z,Z,Z,Z)- (1TMS)	-0.5151	0.23185	-0.160931	down	3.16156	0.00191883	0.00326772
alpha-D-Galactopyranosyl-(1,4)-D-galactopyranoside (1MEOX) (8TMS) MP	0.61831	-0.256569	0.178089	up	-3.14974	0.00199286	0.00336051
Leucine (2TMS)	-1.0023	0.19298	-0.133951	down	3.11971	0.00219287	0.00366187
Prostaglandin E1, 6-oxo- (1MEOX) (4TMS) MP	-0.48232	0.211887	-0.147075	down	3.00513	0.00313939	0.00519207
Glutamic acid, N-acetyl- (2TMS)	0.2728	-0.255776	0.177538	up	-2.957	0.00363934	0.00596159
Gluconic acid, 2-oxo- (1MEOX) (5TMS) MP	-0.54037	0.251878	-0.174833	down	2.87184	0.00470674	0.00763736
Tropic acid (2TMS)	0.32949	-0.132137	0.0917187	up	-2.85375	0.00496756	0.00798523
Propanoic acid, 3-amino-3-(4-hydroxyphenyl)- (2TMS)	-0.95857	0.223054	-0.154826	down	2.76356	0.00647573	0.0103132
Calystegine B2 (1MEOX) (4TMS)	-0.55137	0.152725	-0.106009	down	2.68739	0.00806166	0.0127212
Aspartic acid, 3-hydroxy-, threo- (4TMS)	0.33984	-0.184957	0.128382	up	-2.60235	0.0102407	0.0160128
Xylose (1MEOX) (4TMS) MP	-0.096988	0.0974797	-0.0676624	down	2.51396	0.0130543	0.0202282
Hydantoin, 5-(4-hydroxybutyl)- (3TMS)	-0.47169	0.119279	-0.0827935	down	2.46458	0.0149105	0.0228982
unknown_438200	-0.67632	0.237035	-0.16453	down	2.45644	0.0152381	0.0231942
Tartaric acid (4TMS)	0.20408	-0.117587	0.081619	up	-2.43641	0.016072	0.024249
Alanine, beta- (3TMS)	-0.29781	0.116495	-0.080861	down	2.41631	0.0169486	0.0253493
Butanoic acid, 4-amino-3-hydroxy- (3TMS)	-0.65167	0.201442	-0.139824	down	2.30655	0.0225266	0.0334016
Homoserine, O-succinyl- (3TMS)	-0.34889	0.12647	-0.0877847	down	2.20777	0.028865	0.0424341
Methionine, seleno- (1TMS)	-0.25641	0.0989851	-0.0687073	down	2.19698	0.0296434	0.0432091
Salicin (5TMS)	-0.30433	0.130434	-0.0905362	down	2.15781	0.0326246	0.0471549
Maltose (1MEOX) (8TMS) BP	-0.24617	0.092547	-0.0642385	down	2.08037	0.0392882	0.056313
Hydroxyurea (3TMS)	-0.15336	0.106335	-0.0738089	down	2.00919	0.0464126	0.0659749
Guanosine, 2*-deoxy- (4TMS)	-0.16455	0.0745614	-0.0517544	down	1.83138	0.0691396	0.0974756
Homocysteine (3TMS)	-0.15623	0.0784255	-0.0544365	down	1.79377	0.0749779	0.104816
Corticosterone (2MEOX) (2TMS) BP	-0.57066	0.127433	-0.0884538	down	1.79012	0.0755651	0.104816
Alanyl-alanine (2TMS)	0.55535	-0.115022	0.0798385	up	-1.77094	0.0787168	0.108314
Butanoic acid, 4-amino- (2TMS)	0.28289	-0.0935548	0.064938	up	-1.74371	0.0833731	0.113811
Gulonic acid, 2-oxo-, DL- (1MEOX) (5TMS)	-0.31936	0.107843	-0.0748555	down	1.69986	0.091346	0.123713
Ribulose-5-phosphate (1MEOX) (5TMS) BP	-0.28369	0.0863636	-0.0599465	down	1.62046	0.107351	0.144253
Phenethylamine (2TMS)	0.13994	-0.0629887	0.0437216	up	-1.54259	0.125155	0.166873
Glucuronic acid (1MEOX) (5TMS) MP	-0.17055	0.0824698	-0.0572437	down	1.53604	0.126755	0.167706
Uridine (3TMS)	-0.1173	0.0873613	-0.0606391	down	1.46167	0.14604	0.191747
Ribulose-5-phosphate (1MEOX) (5TMS) MP	-0.24626	0.0762365	-0.0529171	down	1.45618	0.14755	0.192262
Morin (5TMS)	-0.59667	0.104158	-0.0722979	down	1.44904	0.14953	0.193378
Acetonitrile, 4-hydroxyphenyl- (1TMS)	-0.13852	0.0588244	-0.040831	down	1.40789	0.161348	0.20557
Aspartic acid, N-(aminocarbonyl)- (3TMS)	-0.78669	0.129403	-0.089821	down	1.40811	0.161283	0.20557
Prostaglandin E1, 6-oxo- (1MEOX) (4TMS) BP	-0.24499	0.109762	-0.0761876	down	1.39962	0.163809	0.20717
Psicose (1MEOX) (5TMS) BP	-0.23605	0.070361	-0.0488388	down	1.34122	0.181991	0.228486
Glucuronic acid-3,6-lactone (1MEOX) (3TMS) MP	0.037865	-0.0532053	0.0369308	up	-1.31772	0.18972	0.236463
Fructose (1MEOX) (5TMS) BP	0.071268	0.0675225	-0.0468686	down	1.14556	0.253904	0.314183
Adipo-2,6-lactam (2TMS)	-0.40366	0.0661318	-0.0459032	down	1.0464	0.297153	0.365073
Pregnane-3alpha,21-diol-11,20-dione, 5beta- (1MEOX) (2TMS) BP	0.03134	-0.0474751	0.0329533	up	-1.02535	0.306942	0.374426
Cembrene	-0.37207	0.0613866	-0.0426095	down	1.01089	0.313787	0.38008
Galactosamine, N-acetyl- (1MEOX) (5TMS) MP	0.093505	-0.0441896	0.0306728	up	-0.999431	0.319286	0.380141
Trehalose-6-phosphate (9TMS)	-0.12497	0.0516873	-0.0358771	down	1.00397	0.317101	0.380141
Malic acid, 2-isopropyl- (3TMS)	-1.3901	0.0790332	-0.0548583	down	0.996985	0.320468	0.380141
Glucoheptonic acid-1,4-lactone (5TMS)	-0.39776	0.0657745	-0.0456553	down	0.986246	0.32569	0.383689
Glyceric acid-3-phosphate (4TMS)	-0.051438	-0.0440251	0.0305586	up	-0.918648	0.359838	0.421035
Pregn-5-ene-3,21-diol-20-one (1MEOX) (2TMS)	0.10184	0.0663693	-0.0460681	down	0.863534	0.3893	0.45243
Benzoic acid, 4-amino- (2TMS)	-0.12768	0.0352028	-0.0244349	down	0.838361	0.403237	0.465482
Galactitol (6TMS)	0.38102	0.0512811	-0.0355951	down	0.743982	0.458117	0.525307
Spermine (6TMS)	0.86736	-0.0686573	0.0476563	up	-0.73425	0.464007	0.528538
Lactic acid, 3-imidazole- (3TMS)	-0.095678	-0.0407266	0.0282691	up	-0.668985	0.504591	0.570985
Sedoheptulose, 2,7-anhydro-, beta- (4TMS)	-0.66309	0.070121	-0.0486722	down	0.626599	0.531928	0.597984
Quinic acid (5TMS)	-0.63129	-0.0415764	0.0288589	up	-0.620651	0.535824	0.598453
alpha-D-Mannopyranosyl-(1,2)-D-mannopyranose (1MEOX) (8TMS) MP	-0.27766	-0.0308061	0.0213831	up	-0.609902	0.542902	0.602446
Acetamide, 2-phenyl- (2TMS)	-0.21001	0.0605944	-0.0420596	down	0.600293	0.549268	0.605603
Maltotriose (1MEOX) (11TMS) MP	-0.051662	-0.0317338	0.022027	up	-0.56758	0.571216	0.625791
Fructose (1MEOX) (5TMS) MP	-0.024154	-0.0376431	0.0261288	up	-0.52648	0.599376	0.652486
Phosphoenolpyruvic acid (3TMS)	-0.055542	-0.0207186	0.0143811	up	-0.462585	0.64437	0.697055
Pyruvic acid, 4-hydroxyphenyl- (1MEOX) (3TMS) BP	0.75388	-0.0380673	0.0264232	up	-0.410279	0.68222	0.733386
Pentanedioic acid, 3-methyl- (2TMS)	-0.20323	-0.0282415	0.019603	up	-0.402191	0.688148	0.735164
Ascorbic acid (4TMS)	-0.2587	0.0214515	-0.0148899	down	0.371265	0.710993	0.754882
Maleamic acid (3TMS)	0.15195	0.0232089	-0.0161097	down	0.338179	0.735728	0.776351
Aziridine, N-dansyl-	0.053346	-0.0142256	0.00987426	up	-0.321166	0.748557	0.785072
Glyceric acid-2-phosphate (4TMS)	-0.27086	-0.0155573	0.0107986	up	-0.282024	0.778336	0.811356
Ribitol (5TMS)	0.039177	0.00864586	-0.00600125	down	0.211516	0.832788	0.862889
Inosine (4TMS)	-0.025802	0.00548622	-0.00380808	down	0.16092	0.872385	0.898505
Citric acid, 2-methyl- (4TMS) BP	-0.21623	0.00872645	-0.00605718	down	0.15112	0.880095	0.90105
Malonic acid, methyl- (2TMS)	0.0050503	-0.00619152	0.00429764	up	-0.143339	0.886226	0.901957
Galactinol (9TMS)	0.025227	-0.00495207	0.00343732	up	-0.106048	0.915694	0.926467
Guanosine (5TMS)	0.023949	0.00402388	-0.00279304	down	0.0861722	0.931451	0.936898
Glycine (3TMS)	0.15576	0.000763169	-0.000529729	down	0.0145352	0.988423	0.988423

## Sheet: 28 DAD
Metabolite	log2(fold change)	mean_control	mean_drought	Direction	T statistic	T statistic p value	FDR-corrected p value
Histamine (3TMS)	-2.4188	0.592861	-0.592861	down	13.2909	6.45514e-25	1.09092e-22
Galactinol (9TMS)	-1.4955	0.458251	-0.458251	down	11.0283	1.09602e-19	9.2614e-18
Glycolic acid-2-phosphate (3TMS)	1.3427	-0.391336	0.391336	up	-10.8633	2.66296e-19	1.50013e-17
Itaconic acid (2TMS)	0.71672	-0.276537	0.276537	up	-10.5835	1.20112e-18	5.07473e-17
Spermidine (4TMS)	-1.7862	0.528761	-0.528761	down	10.2695	6.5114e-18	2.20085e-16
Asparagine (4TMS) BP2	1.6304	-0.40318	0.40318	up	-10.19	9.98915e-18	2.81361e-16
Thymine, 5,6-dihydro- (2TMS)	1.5017	-0.383453	0.383453	up	-9.72525	1.21574e-16	2.93515e-15
Putrescine (4TMS)	-1.5529	0.415986	-0.415986	down	9.6475	1.84543e-16	3.89848e-15
Lactose, alpha- (1MEOX) (8TMS) MP	-1.3441	0.485605	-0.485605	down	9.12242	3.06524e-15	5.75585e-14
Glycine (3TMS)	-1.3705	0.392148	-0.392148	down	9.09218	3.60173e-15	6.08693e-14
Asparagine (3TMS)	1.3536	-0.365689	0.365689	up	-9.00589	5.70401e-15	8.76343e-14
Tyramine (3TMS)	-1.5128	0.402805	-0.402805	down	8.78737	1.82188e-14	2.56581e-13
Isobutanoic acid, 3-amino- (3TMS)	1.4684	-0.344292	0.344292	up	-8.55506	6.22866e-14	8.09725e-13
Butyric acid, 2,4-diamino-, DL- (3TMS)	-0.8383	0.287055	-0.287055	down	8.38666	1.51241e-13	1.8257e-12
Alanine (3TMS)	-1.4259	0.391615	-0.391615	down	8.06052	8.3377e-13	9.39381e-12
Lysine (4TMS)	-1.4629	0.434778	-0.434778	down	7.89763	1.94383e-12	2.05317e-11
Picolinic acid (1TMS)	1.877	-0.631761	0.631761	up	-7.76921	3.77642e-12	3.7542e-11
2-Piperidinecarboxylic acid (2TMS)	1.7122	-0.352872	0.352872	up	-7.45508	1.89181e-11	1.7762e-10
Androst-5-ene, 3beta,17beta-dihydroxy- (2TMS)	-0.98342	0.350295	-0.350295	down	7.0116	1.77397e-10	1.5779e-09
Glyceric acid (3TMS)	-0.59192	0.216962	-0.216962	down	6.94179	2.51226e-10	2.12286e-09
Quinic acid, 4-caffeoyl-, trans- (6TMS)	-1.1677	0.350261	-0.350261	down	6.87158	3.56016e-10	2.86508e-09
Salicin (5TMS)	-1.121	0.390772	-0.390772	down	6.73893	6.85424e-10	5.2653e-09
Acetonitrile, 4-hydroxyphenyl- (1TMS)	0.70124	-0.241799	0.241799	up	-6.68865	8.77444e-10	6.4473e-09
Glycerol-3-phosphate (4TMS)	0.70425	-0.268485	0.268485	up	-6.49906	2.21193e-09	1.55756e-08
Histidinol (3TMS)	-0.73185	0.230667	-0.230667	down	6.44609	2.85826e-09	1.93218e-08
Hydroxyurea (3TMS)	-1.5043	0.397488	-0.397488	down	6.38775	3.78676e-09	2.46139e-08
Butanoic acid, 4-amino- (2TMS)	0.98202	-0.264426	0.264426	up	-6.31346	5.40929e-09	3.38582e-08
Propane-1,2-diol, 3-amino (4TMS)	-1.5736	0.45227	-0.45227	down	6.26125	6.94276e-09	4.19045e-08
Trehalose-6-phosphate (9TMS)	-0.80584	0.293153	-0.293153	down	6.24227	7.60001e-09	4.28134e-08
Caffeic acid, cis- (3TMS)	-1.1402	0.301917	-0.301917	down	6.24333	7.56188e-09	4.28134e-08
Asparagine (4TMS) MP	0.9207	-0.283054	0.283054	up	-6.11058	1.41907e-08	7.73622e-08
Galactaric acid (6TMS)	0.62106	-0.236577	0.236577	up	-6.05814	1.81659e-08	9.59384e-08
Galactitol (6TMS)	-1.0437	0.35209	-0.35209	down	5.8381	5.06399e-08	2.59338e-07
Maltose (1MEOX) (8TMS) MP	-0.61297	0.212213	-0.212213	down	5.7257	8.48816e-08	4.18061e-07
Corticosterone (2MEOX) (2TMS) BP	-1.2734	0.404246	-0.404246	down	5.72137	8.65806e-08	4.18061e-07
Indole, 5-cyano- (1TMS)	0.71349	-0.246109	0.246109	up	-5.68306	1.03121e-07	4.84095e-07
Isoleucine (2TMS)	-1.1013	0.274895	-0.274895	down	5.25636	6.9341e-07	3.1672e-06
Uridine-5-monophosphate (5TMS)	1.0189	-0.331305	0.331305	up	-5.04445	1.73318e-06	7.51044e-06
Prostaglandin E1, 6-oxo- (1MEOX) (4TMS) MP	-1.0682	0.321224	-0.321224	down	5.04514	1.72814e-06	7.51044e-06
Neuraminic acid, N-glycolyl- (1TMS) (7TMS) MP	-1.0502	0.286105	-0.286105	down	4.96004	2.48162e-06	1.04849e-05
Leucine (2TMS)	-1.0528	0.248128	-0.248128	down	4.54568	1.37178e-05	5.65443e-05
Cinnamic acid, 3,4,5-trimethoxy-, trans- (1TMS)	0.82696	-0.222133	0.222133	up	-4.48306	1.76223e-05	7.09087e-05
Glutamine, DL- (3TMS)	0.34015	-0.145675	0.145675	up	-4.4723	1.83934e-05	7.22904e-05
Cembrene	-0.55709	0.203466	-0.203466	down	4.39224	2.5245e-05	9.69639e-05
Homoserine lactone, N-butanoyl-	-1.5466	0.264636	-0.264636	down	4.31957	3.35453e-05	0.000125981
Malonic acid (3TMS)	0.63606	-0.189594	0.189594	up	-4.2883	3.78747e-05	0.000139148
Phosphoenolpyruvic acid (3TMS)	0.54973	-0.203911	0.203911	up	-4.27721	3.95353e-05	0.000142159
Cytosine (2TMS)	-0.82365	0.219646	-0.219646	down	4.22552	4.8246e-05	0.000169866
Nicotinamide (2TMS)	0.77368	-0.222177	0.222177	up	-4.2052	5.21523e-05	0.000179872
Galactonic acid-1,4-lactone (4TMS)	-1.1985	0.352366	-0.352366	down	4.19854	5.34971e-05	0.00018082
Sebacic acid (2TMS)	0.73512	-0.193053	0.193053	up	-4.18474	5.63908e-05	0.00018639
Eicosatetraenoic acid, 5,8,11,14-(Z,Z,Z,Z)- (1TMS)	0.34546	-0.193402	0.193402	up	-4.18031	5.73507e-05	0.00018639
Adenosine-5-monophosphate (5TMS) BP	0.83449	-0.255468	0.255468	up	-4.14594	6.53527e-05	0.000204614
Methionine (2TMS)	-0.35052	0.140817	-0.140817	down	4.14584	6.53795e-05	0.000204614
Guanosine (5TMS)	-0.60412	0.186774	-0.186774	down	4.10889	7.51765e-05	0.000230997
Pyruvic acid, 3-hydroxy- (1MEOX) (2TMS) MP	0.54616	-0.177356	0.177356	up	-4.06853	8.74821e-05	0.000259377
Methionine, seleno- (1TMS)	0.39781	-0.14714	0.14714	up	-4.06881	8.73922e-05	0.000259377
Neuraminic acid, N-acetyl- (7TMS)	-0.39744	0.162272	-0.162272	down	4.04293	9.62629e-05	0.00028049
Pyruvic acid, 4-hydroxyphenyl- (1MEOX) (3TMS) BP	0.39449	-0.14029	0.14029	up	-3.91671	0.000153375	0.000439328
Gluconic acid, 2-oxo- (1MEOX) (5TMS) MP	-0.7984	0.235767	-0.235767	down	3.86115	0.000187698	0.000528683
Cellobiose, D- (1MEOX) (8TMS) BP	-1.1043	0.301744	-0.301744	down	3.81155	0.000224414	0.000621736
Quinazoline, 4-hydroxy- (1TMS)	0.65472	-0.25164	0.25164	up	-3.77236	0.000258152	0.000703672
Butanoic acid, 4-acetamido- (1TMS)	0.29347	-0.129504	0.129504	up	-3.76705	0.000263075	0.000705709
Morin (5TMS)	-0.7134	0.202354	-0.202354	down	3.71609	0.000315107	0.00083208
Prostaglandin E1, 6-oxo- (1MEOX) (4TMS) BP	-1.0411	0.258584	-0.258584	down	3.70796	0.000324263	0.000843085
Cysteinesulfinic acid (3TMS)	0.27318	-0.128493	0.128493	up	-3.68082	0.000356684	0.000886464
Fructose-6-phosphate (1MEOX) (6TMS) BP	-0.26203	0.114628	-0.114628	down	3.68469	0.000351889	0.000886464
Anthranilic acid (2TMS)	-0.58751	0.155712	-0.155712	down	3.68115	0.000356271	0.000886464
Adenosine, 2*-deoxy- (3TMS)	0.29885	-0.287122	0.287122	up	-3.65039	0.000396687	0.000971595
Adenine (3TMS)	0.20989	-0.09853	0.09853	up	-3.62018	0.000440576	0.00106368
Ethanesulfonic acid, 2-mercapto- (2TMS)	0.48387	-0.157652	0.157652	up	-3.57217	0.000519891	0.00123749
Aminomalonic acid (3TMS)	0.38646	-0.138611	0.138611	up	-3.53923	0.000581902	0.00133204
Gluconic acid-6-phosphate (7TMS)	-0.32299	0.12923	-0.12923	down	3.54114	0.000578127	0.00133204
Pyruvic acid, 4-hydroxyphenyl- (1MEOX) (2TMS) BP	-0.41143	0.252873	-0.252873	down	3.53855	0.000583258	0.00133204
Erythrose-4-phosphate (1MEOX) (4TMS) BP	-0.32803	0.124279	-0.124279	down	3.5306	0.000599265	0.00134534
Phenethylamine (2TMS)	-0.5369	0.178811	-0.178811	down	3.5278	0.000605004	0.00134534
Lactic acid, 3-imidazole- (3TMS)	-0.72513	0.158872	-0.158872	down	3.50839	0.000646228	0.00141835
Histidine, N-tau-methyl- (2TMS)	0.64841	-0.261564	0.261564	up	-3.49864	0.000667919	0.00144716
Glucuronic acid-3,6-lactone (1MEOX) (3TMS) MP	-0.47361	0.190732	-0.190732	down	3.46872	0.000738868	0.00158062
Glyceric acid-2-phosphate (4TMS)	0.63274	-0.212129	0.212129	up	-3.40985	0.000899607	0.00190042
Piceatannol (4TMS) BP	-0.36267	0.13257	-0.13257	down	3.33261	0.0011606	0.0024215
Benzoic acid, 4-amino- (2TMS)	-0.43815	0.127451	-0.127451	down	3.29717	0.00130272	0.00268488
Palatinose (1MEOX) (8TMS)	1.927	-0.273694	0.273694	up	-3.28303	0.00136386	0.00277702
Glutamic acid, N-acetyl- (2TMS)	0.79388	-0.207306	0.207306	up	-3.21011	0.00172389	0.0034275
Glucoheptonic acid-1,4-lactone (5TMS)	-0.84332	0.181478	-0.181478	down	3.2103	0.00172287	0.0034275
Propionic acid, 3-ureido- (3TMS)	0.23936	-0.112912	0.112912	up	-3.19904	0.00178575	0.0035092
Orotic acid (3TMS)	-0.25547	-0.247001	0.247001	up	-3.18658	0.00185784	0.0036089
Glutamine [-H2O] (3TMS) MP	0.2987	-0.118441	0.118441	up	-3.07035	0.00267311	0.00513358
Cytosine, 5-methyl- (2TMS)	-0.33097	0.193317	-0.193317	down	2.97411	0.003587	0.00681127
Ajmaline (2TMS)	0.41696	-0.140334	0.140334	up	-2.94672	0.00389538	0.00731465
Tyrosine, meta- (3TMS)	0.29172	-0.187864	0.187864	up	-2.83688	0.00539302	0.0100156
Quinic acid (5TMS)	0.2762	-0.197998	0.197998	up	-2.81559	0.00573837	0.0105411
Glyceric acid-3-phosphate (4TMS)	0.24312	-0.125952	0.125952	up	-2.78261	0.00631307	0.011405
Fructose (1MEOX) (5TMS) BP	-0.99004	0.154253	-0.154253	down	2.78094	0.00634359	0.011405
Fructose (1MEOX) (5TMS) MP	-0.61389	-0.231912	0.231912	up	-2.72331	0.00748015	0.0133068
Purine, 6-benzylamino- (1TMS)	0.29791	-0.111754	0.111754	up	-2.71396	0.00768122	0.0135221
Psicose (1MEOX) (5TMS) BP	-0.60021	0.139036	-0.139036	down	2.69912	0.00801025	0.013956
Malic acid, 2-isopropyl- (3TMS)	0.57513	-0.185336	0.185336	up	-2.69242	0.00816285	0.0140767
Hippuric acid (1TMS)	0.7315	0.220408	-0.220408	down	2.6528	0.00912113	0.0155007
Farnesol (1TMS) MP	0.21657	-0.143056	0.143056	up	-2.65081	0.009172	0.0155007
Trehalose, beta,beta*- (8TMS)	-0.1876	0.15685	-0.15685	down	2.60389	0.0104438	0.0174753
Inositol, allo- (6TMS)	0.18558	-0.0954516	0.0954516	up	-2.58476	0.0110067	0.0182365
Benzimidazole, 5,6-dimethyl- (1TMS)	0.26423	-0.0892662	0.0892662	up	-2.54486	0.0122689	0.0201306
Xylose (1MEOX) (4TMS) MP	-0.13752	0.0790767	-0.0790767	down	2.53494	0.0126023	0.0203542
Homocysteine (3TMS)	-0.34623	0.110663	-0.110663	down	2.53365	0.0126461	0.0203542
Quinic acid, 5-caffeoyl-, trans- (6TMS)	0.79921	0.245664	-0.245664	down	2.49073	0.0141889	0.022622
Malic acid, 2-methyl- (3TMS)	0.23375	-0.091189	0.091189	up	-2.44622	0.0159642	0.0252145
alpha-D-Galactopyranosyl-(1,4)-D-galactopyranoside (1MEOX) (8TMS) MP	-1.4051	0.213545	-0.213545	down	2.40969	0.0175663	0.027488
Propane, 1,2-diamino- (4TMS)	0.15019	-0.149158	0.149158	up	-2.25547	0.0260122	0.0403308
Biotin, dethio- (3TMS)	0.78659	-0.132194	0.132194	up	-2.23923	0.0270814	0.0416069
Melibiose (1MEOX) (8TMS) MP	-0.23413	0.103979	-0.103979	down	2.18757	0.0307423	0.0468059
Quinic acid, 3-caffeoyl-, cis- (6TMS)	0.33131	0.175966	-0.175966	down	2.162	0.0327087	0.049355
unknown_438200	-0.62169	0.136819	-0.136819	down	2.11116	0.0369441	0.0552527
Ribonic acid (5TMS)	0.27867	-0.0824498	0.0824498	up	-2.05446	0.0422179	0.0625862
Rhamnose (1MEOX) (4TMS) MP	0.15469	-0.0875784	0.0875784	up	-1.97671	0.0504888	0.0741966
Ribulose-5-phosphate (1MEOX) (5TMS) MP	0.32244	-0.101158	0.101158	up	-1.95579	0.0529365	0.0767135
Homoserine, O-succinyl- (3TMS)	0.22836	-0.0967248	0.0967248	up	-1.95434	0.0531093	0.0767135
Aspartic acid, 3-hydroxy-, threo- (4TMS)	0.29035	-0.140091	0.140091	up	-1.9334	0.055666	0.079725
Ribulose-5-phosphate (1MEOX) (5TMS) BP	0.30733	-0.101111	0.101111	up	-1.92611	0.0565804	0.0803537
Alanyl-alanine (2TMS)	0.8148	-0.11164	0.11164	up	-1.90417	0.0594085	0.0829754
Glucoheptose (1MEOX) (6TMS) BP	-0.47988	0.114177	-0.114177	down	1.90695	0.059044	0.0829754
Pyruvic acid, 4-hydroxyphenyl- (1MEOX) (2TMS) MP	0.12436	-0.0532434	0.0532434	up	-1.90036	0.0599111	0.0829916
Pregn-5-ene-3,21-diol-20-one (1MEOX) (2TMS)	-0.27984	0.152275	-0.152275	down	1.84831	0.0671487	0.0922613
Citric acid, 2-methyl- (4TMS) BP	0.15573	-0.103405	0.103405	up	-1.83405	0.069255	0.0943878
Lactulose (1MEOX) (8TMS) MP	0.86988	-0.133861	0.133861	up	-1.80476	0.073752	0.0997127
Tropic acid (2TMS)	-0.24744	0.0869389	-0.0869389	down	1.78936	0.0762119	0.102221
Maltose (1MEOX) (8TMS) BP	-0.20549	0.0722252	-0.0722252	down	1.76987	0.0794218	0.105687
Xylose, D- (1MEOX) (4TMS)	0.23993	-0.0632828	0.0632828	up	-1.74484	0.083708	0.110521
Maleic acid (2TMS)	0.047289	-0.105838	0.105838	up	-1.71478	0.0891037	0.116733
Gluconic acid, 2-amino-2-deoxy- (7TMS)	0.20109	-0.0766267	0.0766267	up	-1.66192	0.0992771	0.12906
Cysteine (3TMS)	0.086466	-0.064162	0.064162	up	-1.60791	0.110622	0.14163
Metanephrine (3TMS)	-0.20286	0.113466	-0.113466	down	1.6113	0.109879	0.14163
Glucuronic acid (1MEOX) (5TMS) MP	-0.016421	0.103252	-0.103252	down	1.54938	0.124063	0.157644
Gulonic acid-1,4-lactone (4TMS)	0.10005	-0.0652545	0.0652545	up	-1.49152	0.138588	0.173492
Saccharic acid (6TMS)	0.10005	-0.0652545	0.0652545	up	-1.49152	0.138588	0.173492
Glucoheptonic acid (7TMS)	0.16024	-0.0725462	0.0725462	up	-1.46818	0.144809	0.179946
Aziridine, N-dansyl-	0.17487	-0.058275	0.058275	up	-1.4116	0.160792	0.196912
alpha-D-Glucopyranosyl-(1,6)-D-mannitol (9TMS)	-0.23796	0.0606278	-0.0606278	down	1.41457	0.15992	0.196912
Pregnane-3alpha,21-diol-11,20-dione, 5beta- (1MEOX) (2TMS) BP	-0.26208	0.065002	-0.065002	down	1.39288	0.166368	0.202275
Ascorbic acid (4TMS)	-0.048436	0.0654103	-0.0654103	down	1.3784	0.17078	0.206155
Leucyl-glycyl-glycine (4TMS)	0.17767	-0.0720302	0.0720302	up	-1.31044	0.19268	0.229316
Raffinose (11TMS)	-0.01628	0.0782997	-0.0782997	down	1.31061	0.192622	0.229316
Dodecanoic acid, 3-hydroxy- (2TMS)	-0.36926	0.079446	-0.079446	down	1.25132	0.213378	0.252174
Urea (2TMS)	-0.073547	0.0485193	-0.0485193	down	1.10898	0.269774	0.316609
Malonic acid, methyl- (2TMS)	-0.019186	-0.0432356	0.0432356	up	-1.04902	0.296386	0.345443
Arginine [-NH3] (3TMS)	-0.11712	0.0357843	-0.0357843	down	0.971495	0.333359	0.385874
Adipic acid, 2-amino- (3TMS)	-0.20169	0.0540674	-0.0540674	down	0.922234	0.358354	0.411986
Homoserine lactone, N-hexanoyl-	0.1123	-0.0473281	0.0473281	up	-0.915349	0.361941	0.413297
Uridine (3TMS)	-0.29243	0.0485699	-0.0485699	down	0.87056	0.385824	0.437612
Cystathionine (4TMS)	-0.23095	0.0412178	-0.0412178	down	0.807673	0.420961	0.474283
Sedoheptulose, 2,7-anhydro-, beta- (4TMS)	-0.41382	0.0532415	-0.0532415	down	0.705657	0.481841	0.539279
Maleamic acid (3TMS)	0.23522	-0.0520077	0.0520077	up	-0.696296	0.487661	0.542202
Proline (2TMS)	0.0085161	0.0311528	-0.0311528	down	0.660897	0.510012	0.563346
Tartronic acid (3TMS)	0.025342	-0.0187036	0.0187036	up	-0.629711	0.530144	0.581781
Gulonic acid, 2-oxo-, DL- (1MEOX) (5TMS)	-0.33513	-0.0381335	0.0381335	up	-0.594333	0.553467	0.603457
Calystegine B2 (1MEOX) (4TMS)	-0.19521	-0.0296518	0.0296518	up	-0.527253	0.599043	0.648963
Prephenic acid (1MEOX) (3TMS)	-0.20284	0.0219534	-0.0219534	down	0.514482	0.607911	0.654376
Hydantoin, 5-(4-hydroxybutyl)- (3TMS)	0.091715	0.0211372	-0.0211372	down	0.422724	0.673293	0.720167
Levulinic acid, 5-amino- (1MEOX) (3TMS) MP	-1.2648	0.0294797	-0.0294797	down	0.40956	0.682897	0.725847
Pentanedioic acid, 3-methyl- (2TMS)	-0.31572	0.0261289	-0.0261289	down	0.401156	0.689057	0.727816
Hesperetin (1MEOX) (3TMS)	0.14527	0.0358817	-0.0358817	down	0.381418	0.703603	0.738564
Pyridoxal (1MEOX) (2TMS) MP	-0.093463	0.0135587	-0.0135587	down	0.302657	0.762703	0.790777
Acetamide, 2-phenyl- (2TMS)	-0.26518	0.0263756	-0.0263756	down	0.308165	0.758519	0.790777
Galactosamine, N-acetyl- (1MEOX) (5TMS) MP	-0.14948	0.0126002	-0.0126002	down	0.283262	0.77749	0.801194
Maltotriose (1MEOX) (11TMS) MP	0.065732	-0.0156844	0.0156844	up	-0.248197	0.804428	0.82393
Dihydroxyacetone phosphate (1MEOX) (3TMS) MP	-0.29479	-0.0122007	0.0122007	up	-0.227929	0.82011	0.834931
Ornithine (3TMS)	-0.1413	0.00889445	-0.00889445	down	0.217331	0.828339	0.838259
Shikimic acid (4TMS)	-0.5299	-0.0101985	0.0101985	up	-0.167641	0.867162	0.872324
Guanosine, 2*-deoxy- (4TMS)	-0.012459	-0.00611095	0.00611095	up	-0.146779	0.883565	0.883565

## Sheet: all timepoints
Metabolite	log2(fold change)	mean_control	mean_drought	Direction	T statistic	T statistic p value	FDR-corrected p value
Putrescine (4TMS)	-1.0891	0.358186	-0.303877	down	16.7218	2.29513e-50	3.83287e-48
2-Piperidinecarboxylic acid (2TMS)	1.5019	-0.343245	0.291201	up	-13.4854	1.15384e-35	9.63459e-34
Isobutanoic acid, 3-amino- (3TMS)	1.2688	-0.280787	0.238213	up	-11.8495	8.8189e-29	4.90919e-27
Adenine (3TMS)	1.0337	-0.247735	0.210172	up	-11.0336	1.56628e-25	6.53922e-24
Fructose-6-phosphate (1MEOX) (6TMS) MP	-0.3668	0.172251	-0.146134	down	10.6549	4.53422e-24	1.51443e-22
myo-Inositol-1-phosphate (7TMS)	-0.35458	0.160039	-0.135773	down	9.4237	1.51362e-19	4.2129e-18
Histamine (3TMS)	-0.8256	0.34467	-0.292409	down	9.22462	7.52487e-19	1.79522e-17
Picolinic acid (1TMS)	1.5514	-0.367787	0.312021	up	-8.94719	6.75773e-18	1.41068e-16
Lactobionic acid (TMS) MP	-1.0829	0.387011	-0.328331	down	8.78998	2.29539e-17	3.61117e-16
Alanine (3TMS)	-0.69637	0.259465	-0.220124	down	8.79164	2.26623e-17	3.61117e-16
Ribonic acid (5TMS)	0.59365	-0.184227	0.156294	up	-8.77411	2.59485e-17	3.61117e-16
Propane, 1,2-diamino- (4TMS)	1.2322	-0.278116	0.235947	up	-8.78176	2.44609e-17	3.61117e-16
Malonic acid (3TMS)	1.0254	-0.226318	0.192002	up	-8.63511	7.5418e-17	9.68831e-16
Galactaric acid (6TMS)	0.84508	-0.239853	0.203485	up	-8.38906	4.83695e-16	5.76979e-15
Indole, 5-cyano- (1TMS)	0.88255	-0.236023	0.200236	up	-8.31045	8.68645e-16	9.67092e-15
Glucose-6-phosphate (1MEOX) (6TMS) BP	-0.28169	0.138064	-0.117131	down	8.29842	9.49717e-16	9.91267e-15
Cinnamic acid, 3-methoxy-, trans- (1TMS)	-0.46957	0.420636	-0.356857	down	8.00136	8.3445e-15	8.19724e-14
Spermidine (4TMS)	-0.37612	0.207004	-0.175618	down	7.93521	1.34294e-14	1.24595e-13
Fructose-6-phosphate (1MEOX) (6TMS) BP	-0.30003	0.137226	-0.116419	down	7.73525	5.5583e-14	4.80851e-13
Cinnamic acid, 3,4,5-trimethoxy-, trans- (1TMS)	2.0168	-0.314938	0.267186	up	-7.73021	5.75869e-14	4.80851e-13
Malic acid, 2-methyl- (3TMS)	0.46294	-0.161406	0.136933	up	-7.69131	7.56648e-14	6.01716e-13
Mannopyranoside, 1-O-methyl-, alpha- (4TMS)	-0.36374	0.133631	-0.11337	down	7.45049	4.00571e-13	3.0407e-12
Glycolic acid-2-phosphate (3TMS)	1.216	-0.216715	0.183856	up	-7.13605	3.31774e-12	2.40897e-11
Sebacic acid (2TMS)	0.90696	-0.192714	0.163494	up	-7.08794	4.55622e-12	3.17037e-11
Benzimidazole, 5,6-dimethyl- (1TMS)	0.72017	-0.178013	0.151022	up	-7.00606	7.78691e-12	5.20165e-11
Nicotinamide (2TMS)	1.5233	-0.337894	0.286661	up	-6.93953	1.19933e-11	7.70338e-11
Proline (2TMS)	1.3339	-0.199569	0.169309	up	-6.88948	1.65612e-11	1.02434e-10
Fucose (1MEOX) (4TMS) MP	-0.19488	0.104998	-0.0890779	down	6.84102	2.25967e-11	1.34773e-10
Tyramine (3TMS)	-0.74063	0.198796	-0.168654	down	6.82694	2.47244e-11	1.42378e-10
Cyclohexene-1,2,3,4-tetrol epoxide, (1alpha,2beta,3alpha,4beta)- (4TMS)	-0.72113	0.343882	-0.291741	down	6.74037	4.28469e-11	2.38514e-10
Homocysteine thiolactone (1TMS)	-0.33652	0.144881	-0.122914	down	6.7126	5.10511e-11	2.75017e-10
Histidine, N-tau-methyl- (2TMS)	1.0673	-0.284865	0.241673	up	-6.64957	7.58213e-11	3.95692e-10
Cystathionine (4TMS)	-0.49199	0.162355	-0.137738	down	6.13356	1.72462e-09	8.72761e-09
Ethanesulfonic acid, 2-mercapto- (2TMS)	-0.29525	0.153854	-0.130526	down	6.12035	1.86331e-09	9.15214e-09
Maltose (1MEOX) (8TMS) MP	-0.29808	0.140378	-0.119093	down	6.09887	2.11216e-09	1.0078e-08
Glycerol-3-phosphate (4TMS)	0.71324	-0.189588	0.160842	up	-5.92266	5.82856e-09	2.70381e-08
Galactonic acid-1,4-lactone (4TMS)	-0.43101	0.2402	-0.20378	down	5.90176	6.56335e-09	2.96238e-08
Gulonic acid-1,4-lactone (4TMS)	0.45208	-0.132393	0.112319	up	-5.74562	1.5766e-08	6.92874e-08
Salicin (5TMS)	-0.35161	0.179258	-0.152078	down	5.72993	1.71996e-08	7.36495e-08
Tryptophan (2TMS) (copy 2)	-0.34731	0.145025	-0.123035	down	5.66587	2.4484e-08	1.02221e-07
Raffinose (11TMS)	0.41345	-0.136332	0.115661	up	-5.34808	1.3442e-07	5.47514e-07
Cysteinesulfinic acid (3TMS)	0.33215	-0.118974	0.100935	up	-5.34088	1.39571e-07	5.54959e-07
Propane-1,2-diol, 3-amino (4TMS)	-0.3632	0.203403	-0.172562	down	5.30806	1.65603e-07	6.43158e-07
Quinazoline, 4-hydroxy- (1TMS)	0.63841	-0.213872	0.181443	up	-5.25015	2.23456e-07	8.48117e-07
Saccharic acid (6TMS)	0.43853	-0.12295	0.104308	up	-5.23667	2.39503e-07	8.88823e-07
Gluconic acid-6-phosphate (7TMS)	-0.28075	0.108002	-0.0916264	down	5.16038	3.53607e-07	1.28375e-06
Alanine, beta- (3TMS)	-0.22078	0.116561	-0.0988872	down	5.12924	4.13999e-07	1.47102e-06
Biotin, dethio- (3TMS)	1.1216	-0.221464	0.187885	up	-5.1001	4.79473e-07	1.66816e-06
Butanoic acid, 4-amino- (2TMS)	0.58355	-0.147601	0.125221	up	-5.02481	6.98397e-07	2.38025e-06
Pyridoxal (1MEOX) (2TMS) MP	0.53104	-0.138029	0.1171	up	-4.95492	9.86031e-07	3.29334e-06
Androst-5-ene, 3beta,17beta-dihydroxy- (2TMS)	-0.20229	0.126884	-0.107645	down	4.93669	1.07812e-06	3.53033e-06
alpha-D-Glucopyranosyl-(1,6)-D-mannitol (9TMS)	0.441	-0.13723	0.116423	up	-4.88555	1.38305e-06	4.44171e-06
Aspartic acid, N-(aminocarbonyl)- (3TMS)	-0.31724	0.217945	-0.184899	down	4.77997	2.29674e-06	7.23691e-06
Ajmaline (2TMS)	0.51237	-0.135116	0.114629	up	-4.75211	2.62164e-06	8.10766e-06
Melibiose (1MEOX) (8TMS) MP	0.36526	-0.113066	0.0959226	up	-4.71172	3.17213e-06	9.63174e-06
Pyruvic acid, 3-hydroxy- (1MEOX) (2TMS) MP	0.47374	-0.118492	0.100526	up	-4.69946	3.36019e-06	1.00206e-05
Quinic acid, 5-caffeoyl-, trans- (6TMS)	-0.21962	0.227432	-0.192948	down	4.61203	5.04831e-06	1.47907e-05
Orotic acid (3TMS)	0.30586	-0.187254	0.158861	up	-4.58204	5.79629e-06	1.66893e-05
Caffeic acid, cis- (3TMS)	-0.31379	0.115745	-0.0981954	down	4.50516	8.23062e-06	2.32969e-05
Cellobiose, D- (1MEOX) (8TMS) BP	-0.39109	0.156366	-0.132657	down	4.46447	9.88884e-06	2.75239e-05
Quinic acid, 4-caffeoyl-, trans- (6TMS)	-0.25234	0.117124	-0.0993649	down	4.39034	1.37658e-05	3.76868e-05
Glyceric acid (3TMS)	0.24017	-0.0896261	0.0760366	up	-4.30701	1.98551e-05	5.34808e-05
Leucyl-glycyl-glycine (4TMS)	0.32909	-0.119194	0.101121	up	-4.29673	2.07647e-05	5.5043e-05
Galactosamine, N-acetyl- (1MEOX) (4TMS)	-0.41388	0.111547	-0.0946341	down	4.25578	2.47967e-05	6.47039e-05
Glutamine [-H2O] (3TMS) MP	-0.16314	0.100732	-0.0854583	down	4.14599	3.96226e-05	0.0001018
unknown_438200	-0.40868	0.171355	-0.145373	down	4.00504	7.1232e-05	0.000180238
Lysine (4TMS)	-0.44304	0.123931	-0.10514	down	3.98665	7.67996e-05	0.000191426
Cysteine (3TMS)	-0.21876	0.07597	-0.0644511	down	3.97635	8.00962e-05	0.000196707
Dihydroxyacetone phosphate (1MEOX) (3TMS) BP	-0.21125	0.0974662	-0.0826879	down	3.95475	8.74519e-05	0.000211659
Butyric acid, 2,4-diamino-, DL- (3TMS)	-0.44135	0.103397	-0.0877197	down	3.89647	0.00011062	0.000263907
Aziridine, N-dansyl-	0.2164	-0.0841523	0.0713928	up	-3.87497	0.000120547	0.000283541
Arginine [-NH3] (3TMS)	-0.2121	0.0807162	-0.0684776	down	3.86786	0.00012401	0.000287634
Quinic acid, 3-caffeoyl-, cis- (6TMS)	-0.23085	0.137008	-0.116235	down	3.78363	0.000172898	0.000395535
Ornithine (4TMS)	-0.30931	0.106106	-0.0900173	down	3.71305	0.000227347	0.000513067
Lactulose (1MEOX) (8TMS) MP	0.93978	-0.161512	0.137023	up	-3.60312	0.000345237	0.000768727
Levulinic acid, 5-amino- (1MEOX) (3TMS) MP	-0.78323	0.11196	-0.0949843	down	3.53033	0.000452639	0.000994614
Citric acid, 2-methyl- (4TMS) BP	0.25396	-0.160896	0.1365	up	-3.43129	0.000649488	0.00140863
Asparagine (4TMS) MP	-0.24909	0.0925421	-0.0785105	down	3.40735	0.000707808	0.00151544
Ribitol (5TMS)	-0.084301	0.0773838	-0.0656505	down	3.34245	0.000891413	0.00188438
Corticosterone (2MEOX) (2TMS) BP	-0.36881	0.1374	-0.116567	down	3.32612	0.000944102	0.00197081
Glycine (3TMS)	-0.10737	0.0812741	-0.068951	down	3.30642	0.00101156	0.00208556
Glucoheptonic acid (7TMS)	0.45554	-0.12703	0.107769	up	-3.21565	0.00138401	0.00281864
Cytosine, 5-methyl- (2TMS)	-0.074179	0.167694	-0.142267	down	3.20109	0.00145441	0.00292635
Threitol (4TMS)	-0.21994	0.062662	-0.0531609	down	3.17952	0.00156486	0.0031111
Gluconic acid, 2-amino-2-deoxy- (7TMS)	0.4851	-0.112721	0.0956299	up	-3.17138	0.00160847	0.00316017
Gluconic acid, 2-oxo- (1MEOX) (5TMS) MP	-0.31337	0.144563	-0.122644	down	3.14659	0.00174836	0.00339508
Trehalose-6-phosphate (9TMS)	-0.11938	0.0740643	-0.0628344	down	3.09005	0.00211051	0.00405121
Galactitol (6TMS)	-0.0013779	0.0904076	-0.0766996	down	3.00693	0.00276913	0.00525506
Hydroxyurea (3TMS)	-0.066994	0.096953	-0.0822526	down	2.99723	0.00285725	0.00536136
Cytosine (2TMS)	-0.3042	0.0888256	-0.0753575	down	2.98099	0.00301036	0.0055859
Pentanedioic acid, 3-methyl- (2TMS)	0.16388	-0.105825	0.0897792	up	-2.96672	0.00315117	0.00578292
Glucuronic acid-3,6-lactone (1MEOX) (3TMS) MP	0.3757	-0.0864191	0.0733159	up	-2.92948	0.00354737	0.00643926
Taurine, N-tri(hydroxymethyl)methyl- (4TMS)	-0.24671	0.138237	-0.117277	down	2.90892	0.00378505	0.00679681
Aspartic acid, 3-hydroxy-, threo- (4TMS)	0.40933	-0.131104	0.111225	up	-2.8875	0.00404807	0.00719178
Glyceric acid-2-phosphate (4TMS)	0.21462	-0.0894769	0.07591	up	-2.84125	0.00467351	0.00821554
Neuraminic acid, N-acetyl- (7TMS)	-0.12287	0.0562834	-0.0477494	down	2.83219	0.00480588	0.00836023
Glutamine, DL- (3TMS)	-0.043136	0.0608648	-0.0516362	down	2.81754	0.005027	0.00865474
Aminomalonic acid (3TMS)	-0.08283	0.0621609	-0.0527358	down	2.76867	0.00583341	0.0099406
Neuraminic acid, N-glycolyl- (1TMS) (7TMS) MP	0.36649	-0.106331	0.090209	up	-2.73516	0.00645203	0.0108837
Hippuric acid (1TMS)	0.12301	0.0912143	-0.077384	down	2.63592	0.00864642	0.0144395
Spermine (6TMS)	0.42908	0.121919	-0.103433	down	2.59925	0.00961329	0.0158952
Chenodeoxycholic acid (3TMS)	0.29495	-0.105519	0.0895196	up	-2.51211	0.0123089	0.0201528
Propanoic acid, 3-amino-3-(4-hydroxyphenyl)- (2TMS)	-0.41191	0.106009	-0.0899357	down	2.50691	0.0124892	0.0202494
Hesperetin (1MEOX) (3TMS)	-0.40527	0.119377	-0.101277	down	2.49216	0.0130135	0.0208966
Fructose (1MEOX) (5TMS) MP	-0.21576	-0.0930966	0.0789808	up	-2.42025	0.0158584	0.0252225
alpha-D-Mannopyranosyl-(1,2)-D-mannopyranose (1MEOX) (8TMS) MP	0.055933	-0.0537115	0.0455675	up	-2.3934	0.0170534	0.0268671
Calystegine B2 (1MEOX) (4TMS)	0.027043	-0.0828193	0.0702619	up	-2.33721	0.0198145	0.0309254
Threonic acid (4TMS)	-0.24776	0.0531506	-0.0450917	down	2.32455	0.0204876	0.0316799
Prostaglandin E1, 6-oxo- (1MEOX) (4TMS) BP	-0.16216	0.0860717	-0.0730212	down	2.20069	0.0282058	0.0432144
Glyceric acid-3-phosphate (4TMS)	0.15929	-0.0571509	0.0484854	up	-2.18222	0.0295488	0.0448605
Alanyl-alanine (2TMS)	0.7059	-0.0735161	0.0623692	up	-2.05363	0.0405212	0.0609644
Piceatannol (4TMS) BP	-0.080387	0.0413476	-0.0350783	down	1.96919	0.0494723	0.0737667
Inositol, allo- (6TMS)	-0.10918	0.0400185	-0.0339507	down	1.87213	0.0617603	0.0912741
Galactinol (9TMS)	0.055429	0.0472729	-0.0401051	down	1.84184	0.0660787	0.0967995
Dihydroxyacetone phosphate (1MEOX) (3TMS) MP	-0.2633	0.049196	-0.0417367	down	1.78745	0.0744588	0.108127
Quinic acid (5TMS)	-0.072591	-0.0583753	0.0495242	up	-1.77772	0.0760459	0.108544
Serine, N-acetyl- (2TMS)	-0.07063	0.0339466	-0.0287995	down	1.7781	0.0759832	0.108544
Morin (5TMS)	-0.18839	0.0671969	-0.0570082	down	1.7714	0.0770915	0.108769
Palatinose (1MEOX) (8TMS)	0.6762	0.0972174	-0.0824769	down	1.76891	0.0775063	0.108769
Prostaglandin E1, 6-oxo- (1MEOX) (4TMS) MP	-0.17187	0.0723824	-0.0614075	down	1.75423	0.0799913	0.111321
Anthranilic acid (2TMS)	-0.12431	0.0469478	-0.0398294	down	1.74586	0.081437	0.112397
Malonic acid, methyl- (2TMS)	0.040207	-0.0349581	0.0296576	up	-1.69182	0.0912911	0.124964
Isoleucine (2TMS)	-0.22852	0.0482713	-0.0409522	down	1.68511	0.092579	0.125697
Pyruvic acid, 4-hydroxyphenyl- (1MEOX) (3TMS) BP	0.64258	-0.0774842	0.0657357	up	-1.62252	0.105309	0.141828
Glutamic acid, N-acetyl- (2TMS)	0.19609	-0.0670774	0.0569068	up	-1.60742	0.108581	0.145064
Ascorbic acid (4TMS)	0.1417	-0.043972	0.0373048	up	-1.56922	0.117216	0.155358
Glucoheptonic acid-1,4-lactone (5TMS)	-0.20556	0.0443584	-0.0376326	down	1.51963	0.129223	0.169923
Cembrene	-0.14763	0.0483259	-0.0409985	down	1.49048	0.136717	0.178373
Guanosine, 2*-deoxy- (4TMS)	0.066856	-0.0284079	0.0241006	up	-1.46517	0.143491	0.18576
Trehalose, beta,beta*- (8TMS)	0.37323	-0.0467422	0.039655	up	-1.4494	0.147841	0.189919
Acetamide, 2-phenyl- (2TMS)	0.26358	-0.0665182	0.0564324	up	-1.44448	0.149218	0.190224
Malic acid, 2-isopropyl- (3TMS)	-0.2946	0.0526721	-0.0446857	down	1.34986	0.177658	0.224765
Urea (2TMS)	0.0094889	0.0316483	-0.0268497	down	1.33334	0.183015	0.2298
Homocysteine (3TMS)	-0.11552	0.0312555	-0.0265164	down	1.25378	0.210496	0.262334
Homoserine, O-succinyl- (3TMS)	0.037324	-0.0444682	0.0377257	up	-1.20468	0.228884	0.283138
Adenosine-5-monophosphate (5TMS) BP	0.59171	-0.0546521	0.0463655	up	-1.19886	0.231141	0.283827
Pregn-5-ene-3,21-diol-20-one (1MEOX) (2TMS)	0.15431	0.0464834	-0.0394353	down	1.11685	0.264583	0.32252
Leucine (2TMS)	-0.31765	0.0322824	-0.0273876	down	1.10468	0.269821	0.32422
Lactic acid, 3-imidazole- (3TMS)	-0.078199	-0.0426492	0.0361826	up	-1.10459	0.26986	0.32422
Gulonic acid, 2-oxo-, DL- (1MEOX) (5TMS)	-0.12312	0.0400222	-0.0339539	down	1.05378	0.29248	0.348887
Maltotriose (1MEOX) (11TMS) MP	0.24067	-0.0293691	0.024916	up	-0.950325	0.342397	0.405534
Fructose (1MEOX) (5TMS) BP	-0.20564	0.0269565	-0.0228692	down	0.737271	0.461297	0.542511
Xylose (1MEOX) (4TMS) MP	0.020784	0.011485	-0.00974363	down	0.713285	0.475996	0.555883
Guanosine (5TMS)	0.13164	-0.0185878	0.0157694	up	-0.676552	0.498997	0.578698
Eicosatetraenoic acid, 5,8,11,14-(Z,Z,Z,Z)- (1TMS)	0.11659	0.0200898	-0.0170437	down	0.654262	0.513238	0.591109
Asparagine (4TMS) BP2	0.48923	-0.0175746	0.0149098	up	-0.595638	0.551682	0.631033
Pyruvic acid, 4-hydroxyphenyl- (1MEOX) (2TMS) BP	0.18761	-0.0164976	0.0139961	up	-0.473963	0.635729	0.722223
Adipo-2,6-lactam (2TMS)	-0.12651	0.0126627	-0.0107427	down	0.441612	0.658957	0.738562
Hydantoin, 5-(4-hydroxybutyl)- (3TMS)	-0.012654	0.0109446	-0.00928516	down	0.441835	0.658796	0.738562
Uridine (3TMS)	0.039843	-0.0115804	0.00982454	up	-0.40814	0.683342	0.760787
Ornithine (3TMS)	-0.11546	-0.00926115	0.00785693	up	-0.368828	0.712409	0.782712
Acetonitrile, 4-hydroxyphenyl- (1TMS)	0.30871	-0.0102817	0.00872272	up	-0.371878	0.710138	0.782712
Glucuronic acid (1MEOX) (5TMS) MP	0.053097	-0.0136641	0.0115923	up	-0.348519	0.727594	0.794171
Asparagine (3TMS)	0.20684	0.0086219	-0.00731461	down	0.340034	0.733971	0.795929
Ribulose-5-phosphate (1MEOX) (5TMS) BP	-0.074571	0.00873726	-0.00741247	down	0.31292	0.754469	0.81288
Pregnane-3alpha,21-diol-11,20-dione, 5beta- (1MEOX) (2TMS) BP	-0.11412	0.00754733	-0.00640297	down	0.298276	0.765614	0.8196
Methionine, seleno- (1TMS)	0.028294	0.00867536	-0.00735996	down	0.27569	0.782898	0.832764
Erythrose-4-phosphate (1MEOX) (4TMS) BP	-0.00072942	-0.00606007	0.00514122	up	-0.229742	0.818384	0.865001
Adipic acid, 2-amino- (3TMS)	-0.023253	-0.00563132	0.00477747	up	-0.190933	0.848654	0.872673
Phenethylamine (2TMS)	0.018284	0.00478755	-0.00406164	down	0.186955	0.851771	0.872673
Maleamic acid (3TMS)	0.062433	0.00936638	-0.00794621	down	0.19924	0.842154	0.872673
Sedoheptulose, 2,7-anhydro-, beta- (4TMS)	0.065309	-0.00865599	0.00734353	up	-0.189331	0.849909	0.872673
Thymine, 5,6-dihydro- (2TMS)	0.41177	0.00606291	-0.00514362	down	0.211406	0.832655	0.872673
Ribulose-5-phosphate (1MEOX) (5TMS) MP	-0.054338	0.00433238	-0.00367549	down	0.15687	0.875409	0.891423
Prephenic acid (1MEOX) (3TMS)	-0.11152	0.00369212	-0.00313231	down	0.125902	0.899859	0.905494
Maltose (1MEOX) (8TMS) BP	-0.0048945	0.0026578	-0.00225481	down	0.125633	0.900072	0.905494
Xylose, D- (1MEOX) (4TMS)	0.042797	0.00204343	-0.0017336	down	0.108577	0.913581	0.913581

## Sheet: rewatering
Metabolite	log2(fold change)	mean_control	mean_drought	Direction	T statistic	T statistic p value	FDR-corrected p value
Threonic acid (4TMS)	1.3291	-0.344375	0.504688	up	-23.81	2.95293e-51	5.1381e-49
Butyric acid, 2,4-diamino-, DL- (3TMS)	1.8816	-0.392886	0.575781	up	-18.9044	1.73694e-40	1.51113e-38
Galactaric acid (6TMS)	-1.0672	0.295951	-0.433721	down	15.9679	2.01773e-33	1.17028e-31
Adenine (3TMS)	-1.5919	0.343047	-0.502742	down	15.444	4.07223e-32	1.77142e-30
Asparagine (3TMS)	1.8114	-0.36821	0.539618	up	-14.8414	1.33401e-30	4.64234e-29
Glucuronic acid-3,6-lactone (1MEOX) (3TMS) MP	-1.7098	0.398016	-0.5833	down	13.817	5.40131e-28	1.56638e-26
Methionine, seleno- (1TMS)	1.4142	-0.33023	0.483958	up	-13.4928	3.67077e-27	9.1245e-26
Cinnamic acid, 3,4,5-trimethoxy-, trans- (1TMS)	-2.3708	0.40969	-0.600408	down	13.4376	5.09024e-27	1.10713e-25
Galactinol (9TMS)	-1.7619	0.395064	-0.578974	down	13.3348	9.36137e-27	1.62888e-25
Thymine, 5,6-dihydro- (2TMS)	1.7433	-0.346923	0.508421	up	-13.3411	9.01688e-27	1.62888e-25
Asparagine (4TMS) BP2	1.7414	-0.341794	0.500905	up	-12.9253	1.06626e-25	1.68663e-24
Glutamine [-H2O] (3TMS) MP	1.2439	-0.301308	0.441571	up	-12.8961	1.26813e-25	1.83878e-24
Histidine, N-tau-methyl- (2TMS)	-1.2554	0.321256	-0.470806	down	12.7953	2.31155e-25	3.09392e-24
Proline (2TMS)	-2.1143	0.396964	-0.581758	down	12.7125	3.786e-25	4.70546e-24
Glyceric acid (3TMS)	-0.90335	0.257583	-0.377492	down	12.4009	2.42802e-24	2.8165e-23
Tyrosine (3TMS)	-0.97332	0.27734	-0.406446	down	11.8486	6.58061e-23	7.15642e-22
Glucose-6-phosphate (1MEOX) (6TMS) BP	0.73053	-0.225899	0.331058	up	-11.565	3.58738e-22	3.67179e-21
Hypoxanthine (2TMS)	-0.8681	0.262282	-0.384378	down	11.3755	1.11307e-21	1.07597e-20
Asparagine (4TMS) MP	1.4153	-0.313293	0.459137	up	-11.077	6.62106e-21	6.06349e-20
Pyridoxal (1MEOX) (2TMS) MP	-0.92626	0.270575	-0.396533	down	11.0274	8.90269e-21	7.74534e-20
Glucoheptose (1MEOX) (6TMS) BP	-1.1824	0.326071	-0.477862	down	10.8694	2.28521e-20	1.89346e-19
Hydroxyurea (3TMS)	-2.0698	0.41757	-0.611956	down	10.1544	1.60164e-18	1.26675e-17
Ethanesulfonic acid, 2-mercapto- (2TMS)	1.3678	-0.297101	0.435406	up	-9.84953	9.69849e-18	7.33712e-17
Glutamine, DL- (3TMS)	0.73936	-0.220675	0.323403	up	-9.70397	2.28433e-17	1.65614e-16
Ribose-5-phosphate (1 MEOX) (5TMS) BP	-1.5407	0.543128	-0.795964	down	9.66305	2.90534e-17	2.02212e-16
Ribitol (5TMS)	-1.2912	0.307659	-0.45088	down	9.64048	3.31705e-17	2.21987e-16
Guanosine (5TMS)	-1.3528	0.294939	-0.432239	down	9.6117	3.92751e-17	2.53106e-16
Pyruvic acid, 3-hydroxy- (1MEOX) (2TMS) MP	1.1783	-0.265883	0.389656	up	-9.18804	4.66512e-16	2.89904e-15
Alanine, beta- (3TMS)	-1.2656	0.286638	-0.420072	down	9.10912	7.37752e-16	4.42651e-15
Glycine (3TMS)	-1.5411	0.309852	-0.454093	down	9.08522	8.47396e-16	4.9149e-15
Malic acid, 2-isopropyl- (3TMS)	2.1188	-0.368518	0.540069	up	-9.01109	1.30187e-15	7.30728e-15
Fructose-6-phosphate (1MEOX) (6TMS) MP	0.6161	-0.197189	0.288984	up	-9.00267	1.36681e-15	7.43201e-15
Acetonitrile, 4-hydroxyphenyl- (1TMS)	0.82771	-0.220767	0.323538	up	-8.48433	2.67834e-14	1.41221e-13
Itaconic acid (2TMS)	0.56198	-0.182544	0.267522	up	-8.32352	6.67166e-14	3.41432e-13
Spermidine (4TMS)	-1.2927	0.334203	-0.48978	down	8.28641	8.22907e-14	4.09102e-13
Sebacic acid (2TMS)	-0.98116	0.252883	-0.370605	down	8.27904	8.57926e-14	4.14664e-13
Biotin, dethio- (3TMS)	-0.97886	0.287208	-0.420908	down	8.12679	2.02222e-13	9.50988e-13
Leucyl-glycyl-glycine (4TMS)	-0.62985	0.208456	-0.305496	down	8.0855	2.54946e-13	1.16738e-12
Levulinic acid, 5-amino- (1MEOX) (3TMS) MP	1.2338	-0.277939	0.407324	up	-8.02579	3.56137e-13	1.58892e-12
Pyruvic acid, 4-hydroxyphenyl- (1MEOX) (2TMS) BP	-1.3627	0.341167	-0.499986	down	7.93958	5.76171e-13	2.50635e-12
Orotic acid (3TMS)	-0.66967	0.198693	-0.291188	down	7.87998	8.02641e-13	3.40633e-12
Propane, 1,2-diamino- (4TMS)	-1.3589	0.294116	-0.431033	down	7.80676	1.20469e-12	4.99088e-12
Shikimic acid (4TMS)	-0.69037	0.200954	-0.294502	down	7.72763	1.86545e-12	7.54857e-12
Neuraminic acid, N-glycolyl- (1TMS) (7TMS) MP	-1.3568	0.308464	-0.45206	down	7.71253	2.02742e-12	8.01753e-12
Fructose-6-phosphate (1MEOX) (6TMS) BP	0.5804	-0.180278	0.2642	up	-7.67734	2.46094e-12	9.51563e-12
Benzene, hexachloro-	-1.237	0.359315	-0.526582	down	7.61913	3.38834e-12	1.28168e-11
Idose (1MEOX) (5TMS)	-1.3625	0.230182	-0.337335	down	7.39529	1.14863e-11	4.25239e-11
Melibiose (1MEOX) (8TMS) MP	-0.83818	0.225532	-0.330522	down	7.161	4.05672e-11	1.47056e-10
Eicosatetraenoic acid, 5,8,11,14-(Z,Z,Z,Z)- (1TMS)	1.232	-0.308765	0.4525	up	-7.12049	5.0369e-11	1.78861e-10
Citric acid, 2-methyl- (4TMS) BP	1.0906	-0.235528	0.345171	up	-6.91767	1.47622e-10	5.13726e-10
Lysine (4TMS)	-1.2669	0.294642	-0.431802	down	6.81605	2.51667e-10	8.5863e-10
Homoserine lactone, N-butanoyl-	1.5249	-0.42235	0.618961	up	-6.77257	3.15841e-10	1.05685e-09
Cysteine (3TMS)	0.53737	-0.158849	0.232796	up	-6.72988	3.94485e-10	1.2951e-09
Homocysteine (3TMS)	-0.75025	0.200804	-0.294282	down	6.669	5.41047e-10	1.74337e-09
Ornithine (3TMS)	-0.81621	0.185334	-0.27161	down	6.47358	1.47749e-09	4.67423e-09
Uridine-5-monophosphate (5TMS)	1.4494	-0.343683	0.503673	up	-6.24284	4.74478e-09	1.47427e-08
Phenethylamine (2TMS)	-0.67057	0.203504	-0.298239	down	6.16738	6.91627e-09	2.11128e-08
Trehalose-6-phosphate (9TMS)	-0.96312	0.228664	-0.33511	down	6.04257	1.28295e-08	3.84885e-08
Malonic acid (3TMS)	-0.76224	0.187938	-0.275427	down	5.95395	1.98115e-08	5.84272e-08
Androst-5-ene, 3beta,17beta-dihydroxy- (2TMS)	-0.93274	0.235779	-0.345538	down	5.92381	2.29488e-08	6.65516e-08
Allose (1MEOX) (5TMS) MP	1.1261	-0.317832	0.465789	up	-5.87117	2.96364e-08	8.45366e-08
Octanoic acid, 8-amino- (4TMS)	1.079	-0.256711	0.376214	up	-5.60158	1.07595e-07	3.01959e-07
Cystathionine (4TMS)	0.85662	-0.180001	0.263794	up	-5.54483	1.40521e-07	3.88105e-07
Gulonic acid-1,4-lactone (4TMS)	-0.52382	0.149899	-0.21968	down	5.45576	2.12969e-07	5.79009e-07
Cembrene	-1.0107	0.198619	-0.291079	down	5.4497	2.19043e-07	5.86361e-07
Benzimidazole, 5,6-dimethyl- (1TMS)	-0.75966	0.17515	-0.256685	down	5.3771	3.06429e-07	8.07859e-07
Histidinol (3TMS)	-0.32379	0.126167	-0.1849	down	5.28988	4.57003e-07	1.18684e-06
unknown_438200	1.29	-0.321846	0.471671	up	-5.23797	5.7865e-07	1.48066e-06
Adipo-2,6-lactam (2TMS)	0.64455	-0.188777	0.276656	up	-5.17206	7.79222e-07	1.96499e-06
Adenosine, 2*-deoxy- (3TMS)	-0.92813	0.205761	-0.301547	down	5.16278	8.1241e-07	2.01942e-06
Aminomalonic acid (3TMS)	0.55055	-0.150885	0.221124	up	-5.1499	8.60776e-07	2.10951e-06
Galactosamine, N-acetyl- (1MEOX) (4TMS)	0.49569	-0.159505	0.233757	up	-5.12962	9.42646e-07	2.27806e-06
Lactose, alpha- (1MEOX) (8TMS) MP	-0.64184	0.226186	-0.33148	down	4.92923	2.28553e-06	5.44771e-06
Isoleucine (2TMS)	-0.8626	0.188399	-0.276102	down	4.90837	2.50306e-06	5.88558e-06
Caffeic acid, cis- (3TMS)	-0.58112	0.166773	-0.244409	down	4.7654	4.63609e-06	1.07557e-05
Propionic acid, 3-ureido- (3TMS)	0.52084	-0.16779	0.245899	up	-4.71053	5.85483e-06	1.34045e-05
Propanoic acid, 3-amino-3-(4-hydroxyphenyl)- (2TMS)	0.59694	-0.229397	0.336186	up	-4.68092	6.63595e-06	1.49955e-05
2-Piperidinecarboxylic acid (2TMS)	-0.55224	0.176887	-0.259231	down	4.67487	6.80748e-06	1.51859e-05
Raffinose (11TMS)	-0.33825	0.172638	-0.253004	down	4.43212	1.86141e-05	4.0998e-05
Arginine [-NH3] (3TMS)	0.37312	-0.119746	0.175489	up	-4.30547	3.10117e-05	6.74505e-05
Corticosterone (2MEOX) (2TMS) BP	-1.0421	0.244559	-0.358405	down	4.30133	3.15281e-05	6.76352e-05
Pentanedioic acid, 3-methyl- (2TMS)	1.0966	-0.190362	0.278979	up	-4.29859	3.1874e-05	6.76352e-05
Maleamic acid (3TMS)	-0.9086	0.210927	-0.309117	down	4.14638	5.80414e-05	0.000121677
Hydantoin, 5-(4-hydroxybutyl)- (3TMS)	-0.39738	0.142058	-0.208188	down	4.12856	6.21994e-05	0.000128842
Glucoheptonic acid (7TMS)	0.4817	-0.13628	0.19972	up	-4.10885	6.71299e-05	0.000137419
Saccharic acid (6TMS)	-0.49812	0.123054	-0.180338	down	3.99902	0.000102217	0.000206812
Salicin (5TMS)	-0.85015	0.199082	-0.291757	down	3.97734	0.000110958	0.000221916
Adenosine-5-monophosphate (5TMS) BP	0.50888	-0.115804	0.169713	up	-3.9067	0.00014465	0.000286012
Quinic acid, 4-caffeoyl-, trans- (6TMS)	-0.31362	0.151799	-0.222464	down	3.89849	0.000149144	0.000291585
Prostaglandin E1, 6-oxo- (1MEOX) (4TMS) BP	-1.1245	0.219554	-0.321761	down	3.87683	0.000161654	0.000310452
Ornithine (4TMS)	-1.1114	0.143992	-0.211022	down	3.87565	0.000162363	0.000310452
Ajmaline (2TMS)	-0.4362	0.121599	-0.178206	down	3.84908	0.000179136	0.000338801
Fructose (1MEOX) (5TMS) BP	-1.0655	0.144199	-0.211327	down	3.77942	0.000231283	0.000432722
Erythrose-4-phosphate (1MEOX) (4TMS) BP	0.33845	-0.093542	0.137087	up	-3.76644	0.000242471	0.000448829
alpha-D-Galactopyranosyl-(1,4)-D-galactopyranoside (1MEOX) (8TMS) MP	-1.2085	0.225506	-0.330483	down	3.71972	0.000287142	0.000525923
Glucuronic acid (1MEOX) (5TMS) MP	-0.29162	0.163919	-0.240226	down	3.7137	0.000293438	0.000531856
Mannosamine, N-acetyl- (1MEOX) (4TMS)	-1.0331	0.233034	-0.341515	down	3.55573	0.000513621	0.000921341
Hippuric acid (1TMS)	0.44737	0.210883	-0.309053	down	3.51551	0.000590634	0.00104868
Cellobiose, D- (1MEOX) (8TMS) BP	-0.17761	0.196234	-0.287584	down	3.50708	0.000608105	0.00106879
Maltotriose (1MEOX) (11TMS) MP	-0.3765	0.142396	-0.208683	down	3.49755	0.000628433	0.00109347
Gluconic acid-6-phosphate (7TMS)	0.35591	-0.0970141	0.142176	up	-3.44464	0.000753438	0.001298
Glutamic acid, N-acetyl- (2TMS)	0.77637	-0.153798	0.225393	up	-3.27414	0.00133342	0.00227465
Adipic acid, 2-amino- (3TMS)	-0.41364	0.126841	-0.185888	down	3.24304	0.00147641	0.00249412
alpha-D-Mannopyranosyl-(1,2)-D-mannopyranose (1MEOX) (8TMS) MP	-0.48435	0.0922357	-0.135173	down	3.23115	0.00153475	0.00256775
Malic acid, 2-methyl- (3TMS)	-0.30777	0.0906924	-0.132911	down	3.20365	0.001678	0.00278069
Acetamide, 2-phenyl- (2TMS)	1.2031	-0.208325	0.305303	up	-3.11744	0.00221161	0.00363038
Xylose, D- (1MEOX) (4TMS)	0.30074	-0.0886628	0.129937	up	-2.972	0.00348002	0.0056591
Dihydroxyacetone phosphate (1MEOX) (3TMS) MP	0.27505	-0.103196	0.151236	up	-2.95449	0.00367129	0.00591485
Anthranilic acid (2TMS)	-0.30739	0.0857401	-0.125654	down	2.91887	0.00409052	0.00652982
Glycolic acid-2-phosphate (3TMS)	0.29799	-0.0848747	0.124385	up	-2.87695	0.00463991	0.0073395
Histamine (3TMS)	-0.050779	-0.189835	0.278206	up	-2.8679	0.00476716	0.00747284
Trehalose, beta,beta*- (8TMS)	-0.25109	0.122823	-0.179999	down	2.78865	0.00602424	0.00935909
Sedoheptulose, 2,7-anhydro-, beta- (4TMS)	0.58604	-0.162281	0.237826	up	-2.62731	0.00955862	0.0147186
Iminodiacetic acid, N-(2-hydroxyethyl)- (3TMS)	-0.9089	0.100457	-0.147222	down	2.5531	0.0117405	0.0179197
Purine, 6-benzylamino- (1TMS)	-0.16329	0.0670705	-0.098293	down	2.54108	0.0121331	0.0183578
alpha-D-Glucopyranosyl-(1,6)-D-mannitol (9TMS)	-0.28796	0.076371	-0.111923	down	2.48642	0.0140707	0.021106
Leucine (2TMS)	-0.28247	0.0977982	-0.143325	down	2.47674	0.0144413	0.0214006
Quinic acid (5TMS)	0.64438	-0.0969021	0.142012	up	-2.47489	0.0145131	0.0214006
Alanyl-alanine (2TMS)	0.59327	-0.112504	0.164876	up	-2.4541	0.0153421	0.0224331
Picolinic acid (1TMS)	-0.33912	0.0800727	-0.117348	down	2.37275	0.0190057	0.027489
Butanoic acid, 4-amino- (2TMS)	0.32022	-0.0864077	0.126632	up	-2.37053	0.0191159	0.027489
Ribonic acid (5TMS)	-0.20595	0.0707532	-0.10369	down	2.35118	0.0200985	0.028665
Propane-1,2-diol, 3-amino (4TMS)	-0.60097	0.143503	-0.210306	down	2.29286	0.0233358	0.0330116
Fructose (1MEOX) (5TMS) MP	-0.81484	0.0857237	-0.12563	down	2.20003	0.0294326	0.0413006
Hesperetin (1MEOX) (3TMS)	1.5552	-0.152962	0.224169	up	-2.19043	0.0301366	0.0419502
Isobutanoic acid, 3-amino- (3TMS)	-0.46167	0.0841283	-0.123291	down	2.15565	0.0328086	0.0453071
Spermine (5TMS) MP	0.4635	-0.103488	0.151663	up	-2.03692	0.0435287	0.0596378
Malonic acid, methyl- (2TMS)	-0.23187	0.055675	-0.0815926	down	1.95736	0.0522808	0.0706177
Indole, 5-cyano- (1TMS)	0.23159	-0.0574869	0.084248	up	-1.95673	0.0523545	0.0706177
Pregn-5-ene-3,21-diol-20-one (1MEOX) (2TMS)	-0.59194	0.109682	-0.160741	down	1.89549	0.0600742	0.0797932
Galactosamine, N-acetyl- (1MEOX) (5TMS) MP	0.18839	-0.0566811	0.0830671	up	-1.89582	0.0600303	0.0797932
Homoserine, O-succinyl- (3TMS)	0.20606	-0.0692571	0.101498	up	-1.83239	0.0690027	0.0909581
Threitol (4TMS)	-0.14233	0.0472425	-0.0692347	down	1.80683	0.0729215	0.095401
Prostaglandin E1, 6-oxo- (1MEOX) (4TMS) MP	-0.4876	0.0925495	-0.135633	down	1.73894	0.0842274	0.108907
Alanine (3TMS)	0.41011	-0.0733823	0.107543	up	-1.73742	0.0844964	0.108907
Glyceric acid-2-phosphate (4TMS)	0.23447	-0.0545458	0.0799379	up	-1.73282	0.0853148	0.109153
Taurine, N-tri(hydroxymethyl)methyl- (4TMS)	-0.16157	0.116028	-0.170042	down	1.67834	0.0954961	0.121287
Synephrine (3TMS)	0.47286	-0.0774837	0.113554	up	-1.66906	0.0973238	0.122713
Cytosine (2TMS)	-0.22392	0.0631209	-0.0925047	down	1.62426	0.106553	0.133383
Pyruvic acid, 4-hydroxyphenyl- (1MEOX) (3TMS) BP	-0.010746	-0.0712785	0.10446	up	-1.59286	0.113432	0.14098
Maleic acid (2TMS)	0.045865	-0.0705882	0.103448	up	-1.57731	0.116964	0.144339
Morin (5TMS)	-0.32972	0.0802241	-0.11757	down	1.56131	0.120693	0.147891
Aspartic acid, 3-hydroxy-, threo- (4TMS)	-0.27007	0.0730109	-0.106999	down	1.55243	0.122801	0.148847
Benzoic acid, 4-amino- (2TMS)	-0.14818	0.0423361	-0.0620443	down	1.55083	0.123184	0.148847
Hippuric acid (2TMS)	-0.46979	0.0972339	-0.142498	down	1.44953	0.149409	0.179291
Quinazoline, 4-hydroxy- (1TMS)	-0.18166	0.0619566	-0.0907984	down	1.42044	0.157686	0.187928
Glycylglycine, DL- (4TMS)	0.04437	0.0635493	-0.0931325	down	1.38703	0.167621	0.198408
Gluconic acid, 2-amino-2-deoxy- (7TMS)	0.17925	-0.0439671	0.0644345	up	-1.33261	0.18481	0.217276
Lactulose (1MEOX) (8TMS) MP	0.81371	-0.0636685	0.0933073	up	-1.29039	0.199028	0.232421
Gulonic acid, 2-oxo-, DL- (1MEOX) (5TMS)	-0.39015	0.0455832	-0.066803	down	1.07531	0.284073	0.327342
Guanosine, 2*-deoxy- (4TMS)	0.11721	-0.0309152	0.0453068	up	-1.07843	0.282684	0.327342
Uridine (3TMS)	0.033175	-0.0418464	0.0613266	up	-1.02211	0.308477	0.353125
Aziridine, N-dansyl-	0.11482	-0.0309784	0.0453993	up	-0.998973	0.319519	0.363375
Putrescine (4TMS)	0.15867	-0.0377942	0.055388	up	-0.973187	0.332127	0.37526
Ribulose-5-phosphate (1MEOX) (5TMS) BP	-0.067252	0.0356588	-0.0522586	down	0.955961	0.340728	0.382495
Lactic acid, 3-imidazole- (3TMS)	-0.046356	-0.0332043	0.0486615	up	-0.950539	0.343465	0.383095
Ribulose-5-phosphate (1MEOX) (5TMS) MP	-0.048634	0.0342056	-0.0501288	down	0.929026	0.354463	0.392844
Neuraminic acid, N-acetyl- (7TMS)	0.040384	0.0208873	-0.0306108	down	0.72992	0.46665	0.513906
Pregnane-3alpha,21-diol-11,20-dione, 5beta- (1MEOX) (2TMS) BP	-0.028569	0.0228183	-0.0334405	down	0.721593	0.47174	0.516244
Norleucine (2TMS)	0.2695	0.036943	-0.0541406	down	0.634844	0.526559	0.572633
Urea (2TMS)	0.085548	-0.0212139	0.0310893	up	-0.61178	0.541668	0.585405
Prephenic acid (1MEOX) (3TMS)	-0.10721	0.0156258	-0.0228999	down	0.551993	0.581827	0.624926
Maltose (1MEOX) (8TMS) BP	0.038073	-0.0159805	0.0234197	up	-0.519359	0.604325	0.645107
Glucoheptonic acid-1,4-lactone (5TMS)	-0.20738	0.0211154	-0.030945	down	0.494399	0.621794	0.659708
Piceatannol (4TMS) BP	-0.060782	0.0139398	-0.0204291	down	0.453131	0.651151	0.686668
Tyramine (3TMS)	-0.46986	0.0210286	-0.0308178	down	0.422454	0.673337	0.705787
Calystegine B2 (1MEOX) (4TMS)	-0.15804	0.0150714	-0.0220874	down	0.404415	0.68652	0.715297
Gluconic acid, 2-oxo- (1MEOX) (5TMS) MP	-0.33866	-0.0202948	0.0297424	up	-0.324346	0.746157	0.772806
Maltose (1MEOX) (8TMS) MP	-0.016635	-0.00871923	0.0127782	up	-0.272983	0.785266	0.808499
Quinic acid, 3-caffeoyl-, cis- (6TMS)	2.044	-0.0121722	0.0178386	up	-0.211888	0.832501	0.852089
Psicose (1MEOX) (5TMS) BP	0.027841	-0.00599122	0.00878024	up	-0.160846	0.872445	0.887751
Tyrosine, meta- (3TMS)	0.085782	-0.00529234	0.00775602	up	-0.147733	0.882765	0.893029
Xylose (1MEOX) (4TMS) MP	-0.058824	-0.00151764	0.00222412	up	-0.0535797	0.957346	0.96288
Ascorbic acid (4TMS)	0.058827	-0.00163631	0.00239805	up	-0.04329	0.965532	0.965532
